# Supplementary material for: An Integrative Genetic Study of Rice Metabolism, Growth and Stochastic Variation Reveals Potential C/N Partitioning Loci
Source: Sci Rep. 2016 Jul 21;6:30143. doi: 10.1038/srep30143 (PMC4954952; doi:10.1038/srep30143)
Supplement: Supplementary Table S1 [file srep30143-s2.xls]

## Sheet: Supp table-1
Supplemental Table S1. Metabolites detected and studied in this paper.
The metabolites detected in this study are listed with their internal database abbreviation, UC Davis Metabolome Center Database Name, GC Retention Index, Detected Quant Mass, UC Davis Metabolome Center Database ID, Mass Spectra and PubChem ID number and InChI key.
Abbreviation	BinBase name	ret index	quant mz	BinBase id	mass spec	KEGG id	PubChem id	InChI key
Met001	xylulose NIST	553450	173	31632	85:1861.0 86:702.0 87:1148.0 88:324.0 89:10095.0 90:1041.0 91:452.0 94:60.0 95:96.0 96:155.0 97:114.0 98:195.0 99:528.0 100:1225.0 101:2618.0 102:774.0 103:9082.0 104:930.0 106:381.0 108:16.0 109:127.0 110:14.0 111:327.0 112:10.0 113:567.0 114:3170.0 115:1092.0 116:1102.0 117:15978.0 118:1867.0 119:1700.0 120:3.0 125:55.0 126:826.0 128:264.0 129:1798.0 130:91.0 131:1527.0 132:491.0 133:5046.0 134…	C00312	439205	LQXVFWRQNMEDEE-PYHARJCCSA-N
Met002	xylose	543267	103	169	86:77.0 87:118.0 89:838.0 90:80.0 91:46.0 94:19.0 96:63.0 98:48.0 99:37.0 100:186.0 101:192.0 102:469.0 103:7719.0 104:659.0 105:379.0 106:26.0 112:23.0 114:254.0 115:75.0 117:652.0 118:60.0 119:80.0 120:23.0 121:17.0 124:30.0 127:70.0 128:49.0 129:515.0 130:102.0 131:344.0 133:894.0 134:104.0 135:66.0 137:49.0 142:48.0 143:43.0 144:51.0 145:65.0 147:2699.0 148:283.0 149:250.0 151:31.0 155:21.0 1…	C00181	135191	SRBFZHDQGSBBOR-IOVATXLUSA-N
Met003	xanthine	701688	353	1669	85:2517.0 86:3710.0 87:2079.0 88:382.0 89:398.0 90:80.0 91:121.0 92:294.0 93:389.0 94:217.0 95:887.0 96:502.0 97:447.0 98:2556.0 99:3280.0 100:20394.0 101:2912.0 102:1806.0 103:2337.0 104:350.0 105:1446.0 106:113.0 107:15.0 108:151.0 109:225.0 110:796.0 111:2460.0 112:928.0 113:1375.0 114:1007.0 115:2460.0 116:1524.0 117:4430.0 118:716.0 119:955.0 120:203.0 121:149.0 122:214.0 123:385.0 124:753.0…	C00385	1188	LRFVTYWOQMYALW-UHFFFAOYSA-N
Met004	valine	313502	144	3	85:2124.0 86:7630.0 87:1944.0 88:1239.0 89:198.0 90:140.0 92:81.0 94:103.0 95:66.0 96:941.0 97:782.0 98:2720.0 99:1558.0 100:41058.0 101:6555.0 102:3952.0 103:6374.0 104:899.0 105:633.0 110:1390.0 111:263.0 112:2218.0 113:1055.0 114:6510.0 115:2943.0 116:1153.0 117:4102.0 118:1273.0 119:1387.0 120:34.0 121:95.0 122:89.0 123:66.0 124:112.0 125:82.0 126:230.0 128:5308.0 129:3668.0 130:4722.0 131:52…	C00183	6287	KZSNJWFQEVHDMF-BYPYZUCNSA-N
Met005	urea	332913	189	22329	85:909.0 86:480.0 87:2088.0 88:270.0 89:261.0 90:103.0 91:370.0 92:189.0 98:128.0 99:5450.0 100:2969.0 101:723.0 102:453.0 105:15.0 109:1.0 110:167.0 111:355.0 112:66.0 113:419.0 114:580.0 115:280.0 116:227.0 117:418.0 118:204.0 119:37.0 126:66.0 128:58.0 130:1672.0 131:1022.0 132:911.0 133:155.0 136:25.0 139:32.0 140:58.0 141:95.0 142:3.0 143:224.0 146:996.0 147:18351.0 148:3137.0 149:1153.0 150…	C00086	1176	XSQUKJJJFZCRTK-UHFFFAOYSA-N
Met006	tyrosine	671252	218	16	85:101.0 86:1059.0 87:458.0 89:659.0 90:823.0 91:1849.0 92:215.0 93:210.0 94:46.0 95:258.0 97:226.0 100:19804.0 101:2641.0 102:1366.0 103:1633.0 104:401.0 105:1066.0 107:424.0 113:79.0 115:546.0 116:116.0 117:900.0 118:715.0 119:703.0 120:181.0 121:365.0 123:63.0 124:32.0 125:60.0 128:317.0 129:136.0 130:2787.0 131:1381.0 132:2378.0 133:2406.0 135:1073.0 136:172.0 137:139.0 138:33.0 143:94.0 144:…	C00082	6057	OUYCCCASQSFEME-QMMMGPOBSA-N
Met007	tryptophan	780482	202	14	86:650.0 87:425.0 89:261.0 100:3562.0 101:1584.0 102:1611.0 103:773.0 104:190.0 113:59.0 114:89.0 115:489.0 118:184.0 119:183.0 127:218.0 130:2243.0 131:264.0 132:923.0 133:652.0 144:250.0 145:420.0 146:217.0 147:2097.0 148:245.0 149:212.0 154:44.0 156:266.0 157:161.0 158:212.0 159:339.0 160:439.0 161:112.0 162:7.0 170:343.0 171:149.0 172:244.0 173:187.0 174:182.0 175:114.0 177:48.0 182:53.0 183:…	C00078	6305	QIVBCDIJIAJPQS-VIFPVBQESA-N
Met008	triacontanol	1111809	496	84153	85:4845.0 86:371.0 88:215.0 89:4862.0 90:408.0 91:5785.0 92:356.0 95:762.0 96:932.0 97:7358.0 98:646.0 99:2577.0 100:222.0 101:2423.0 102:181.0 103:7652.0 104:592.0 109:211.0 110:115.0 111:3627.0 112:309.0 113:1322.0 114:192.0 115:1107.0 116:41.0 123:26.0 124:28.0 125:1556.0 126:130.0 127:431.0 129:74.0 139:337.0 140:20.0 141:187.0 153:271.0 167:88.0 169:2.0 181:50.0 193:32.0 207:264.0 208:173.0 …		68972	REZQBEBOWJAQKS-UHFFFAOYSA-N
Met009	trehalose	948550	191	3781	85:356.0 86:409.0 88:341.0 89:959.0 90:10.0 91:31.0 96:405.0 97:374.0 99:81.0 100:623.0 101:580.0 102:248.0 103:4375.0 104:371.0 105:876.0 107:308.0 109:273.0 110:265.0 111:226.0 113:198.0 114:142.0 115:84.0 116:282.0 117:1524.0 118:156.0 119:86.0 120:64.0 125:47.0 126:222.0 127:532.0 128:116.0 129:4207.0 130:718.0 131:878.0 132:61.0 133:1384.0 134:281.0 135:335.0 136:124.0 139:95.0 140:38.0 141:…
Met010	tocopherol gamma-	1026121	223	4545	85:7.0 86:92.0 88:26.0 91:52.0 94:33.0 95:97.0 97:79.0 99:8.0 104:48.0 105:82.0 107:5.0 109:87.0 111:9.0 112:41.0 119:199.0 120:6.0 121:33.0 123:9.0 124:39.0 125:5.0 128:3.0 134:117.0 135:2.0 137:39.0 139:30.0 140:62.0 142:25.0 145:87.0 147:25.0 148:47.0 149:122.0 151:89.0 152:36.0 156:203.0 157:48.0 161:33.0 163:63.0 164:25.0 165:36.0 166:24.0 167:21.0 171:4.0 172:8.0 173:43.0 174:147.0 175:27.0…	C02483	92729	QUEDXNHFTDJVIY-DQCZWYHMSA-N
Met011	tocopherol alpha-	1067809	237	100	85:207.0 87:84.0 88:72.0 91:780.0 92:83.0 93:140.0 94:40.0 95:435.0 97:218.0 99:100.0 103:358.0 105:440.0 106:76.0 107:223.0 108:54.0 109:243.0 110:64.0 111:199.0 112:52.0 113:56.0 115:104.0 116:123.0 117:293.0 119:705.0 120:82.0 121:197.0 129:158.0 131:400.0 134:108.0 135:351.0 136:189.0 141:89.0 145:154.0 147:430.0 149:213.0 159:143.0 161:190.0 162:65.0 163:233.0 164:77.0 174:64.0 175:152.0 177…	C00376	638015	NCYCYZXNIZJOKI-OVSJKPMPSA-N
Met012	threonine	409568	218	26	85:1692.0 86:5629.0 87:4799.0 88:907.0 89:613.0 90:123.0 91:125.0 93:55.0 94:68.0 96:272.0 97:242.0 98:1238.0 99:967.0 100:21870.0 101:36969.0 102:6991.0 103:4765.0 104:575.0 105:736.0 106:101.0 111:100.0 112:872.0 113:501.0 114:4912.0 115:4479.0 116:1288.0 117:46070.0 118:5398.0 119:3251.0 120:305.0 121:156.0 126:135.0 128:12161.0 129:12490.0 130:8064.0 131:8458.0 132:8775.0 133:10819.0 134:1884…	C00188	6288	AYFVYJQAPQTCCC-GBXIJSLDSA-N
Met013	threonic acid	497572	292	172	86:78.0 87:500.0 88:136.0 89:1131.0 90:139.0 91:82.0 95:22.0 98:80.0 99:146.0 101:890.0 102:4177.0 103:5003.0 104:619.0 105:374.0 111:46.0 112:15.0 113:201.0 115:359.0 116:115.0 117:5872.0 118:496.0 119:430.0 121:39.0 128:64.0 129:1372.0 130:3055.0 131:1659.0 132:232.0 133:2893.0 134:460.0 135:237.0 136:30.0 141:29.0 143:619.0 144:80.0 145:104.0 147:16627.0 148:2848.0 149:2024.0 152:34.0 157:244.…	C01620	5460407	JPIJQSOTBSSVTP-STHAYSLISA-N
Met014	threitol	467595	217	770	85:123.0 86:39.0 87:235.0 88:92.0 89:794.0 91:41.0 92:65.0 93:48.0 94:22.0 97:38.0 101:1040.0 102:87.0 103:5119.0 104:409.0 105:302.0 106:38.0 112:26.0 113:47.0 114:17.0 115:225.0 116:875.0 117:3651.0 118:353.0 119:290.0 129:736.0 131:620.0 132:62.0 133:1389.0 134:137.0 135:41.0 143:141.0 145:31.0 147:6122.0 148:886.0 149:553.0 151:42.0 165:22.0 175:40.0 189:971.0 190:191.0 191:521.0 192:94.0 193…	C16884	169019	UNXHWFMMPAWVPI-QWWZWVQMSA-N
Met015	tagatose	631459	307	4833	85:334.0 87:230.0 88:1.0 89:7139.0 90:557.0 91:209.0 93:158.0 94:346.0 95:551.0 97:266.0 98:203.0 101:1898.0 103:15541.0 104:727.0 105:95.0 107:220.0 109:94.0 110:214.0 111:84.0 112:53.0 113:178.0 117:2074.0 118:87.0 120:300.0 121:119.0 123:192.0 124:85.0 125:12.0 126:15.0 128:153.0 129:1803.0 131:160.0 137:1.0 138:19.0 140:1895.0 141:1398.0 142:289.0 143:129.0 144:1676.0 145:382.0 147:616.0 150:…	C00795	439312	LKDRXBCSQODPBY-OEXCPVAWSA-N
Met016	sulfuric acid	282411	227	12266	85:304.0 87:1338.0 89:427.0 90:627.0 91:2568.0 92:299.0 93:437.0 94:219.0 95:38.0 98:17.0 100:576.0 102:801.0 103:2654.0 104:808.0 105:1171.0 106:909.0 107:6785.0 108:162.0 109:273.0 110:3976.0 114:441.0 115:1666.0 116:60.0 117:1133.0 118:2283.0 119:883.0 120:398.0 123:90.0 124:26.0 129:38.0 130:9958.0 131:5448.0 132:1296.0 133:3074.0 134:11823.0 135:2694.0 136:426.0 137:183.0 138:26.0 139:1384.0…	C00059	1118	QAOWNCQODCNURD-UHFFFAOYSA-N
Met017	sucrose	916229	271	34176	85:371.0 86:75.0 87:295.0 88:432.0 89:697.0 90:82.0 93:127.0 95:78.0 98:40.0 99:325.0 101:891.0 102:412.0 103:5607.0 104:426.0 105:276.0 107:31.0 109:226.0 110:42.0 111:189.0 113:312.0 114:80.0 115:458.0 116:340.0 117:1821.0 118:311.0 119:214.0 120:40.0 121:3.0 125:43.0 127:185.0 128:87.0 129:4061.0 130:756.0 131:1180.0 132:258.0 133:2227.0 134:174.0 135:95.0 136:31.0 137:12.0 138:22.0 139:59.0 1…	C00089	5988	CZMRCDWAGMRECN-UGDNZRGBSA-N
Met018	sucrose-6-phosphate	1020570	315	105914	85:155.0 94:17.0 97:70.0 102:142.0 103:2421.0 104:219.0 109:384.0 113:315.0 115:71.0 116:219.0 117:379.0 119:201.0 123:34.0 126:86.0 127:87.0 128:100.0 129:2072.0 130:258.0 131:488.0 133:620.0 135:180.0 137:19.0 139:107.0 141:64.0 142:153.0 143:365.0 145:178.0 147:2277.0 148:512.0 149:166.0 151:33.0 152:71.0 155:595.0 156:131.0 157:304.0 159:61.0 161:63.0 162:42.0 163:39.0 164:58.0 166:15.0 169:4…			WQQSIXKPRAUZJL-UGDNZRGBSA-N
Met019	succinic acid	370608	247	161	85:303.0 87:764.0 88:359.0 89:340.0 91:55.0 92:42.0 95:84.0 98:86.0 99:324.0 101:577.0 102:330.0 103:701.0 104:172.0 105:342.0 106:78.0 107:93.0 111:30.0 113:629.0 114:213.0 115:891.0 116:1231.0 117:1124.0 118:170.0 119:320.0 120:104.0 124:22.0 126:77.0 128:196.0 129:6064.0 130:1045.0 131:1466.0 132:345.0 133:2204.0 135:234.0 136:65.0 137:16.0 138:15.0 142:39.0 143:223.0 145:378.0 147:57887.0 148…	C00042	1110	KDYFGRWQOYBRFD-UHFFFAOYSA-N
Met020	stigmasterol	1110837	255	17956	85:1045.0 88:11.0 89:386.0 90:45.0 91:10113.0 92:1372.0 93:8935.0 94:1740.0 95:7966.0 96:1310.0 97:5367.0 98:509.0 99:196.0 101:403.0 102:1.0 103:473.0 104:300.0 105:8811.0 106:1496.0 107:6257.0 108:1097.0 109:3462.0 110:645.0 111:557.0 112:82.0 113:71.0 114:20.0 115:1182.0 116:532.0 117:3012.0 118:656.0 119:6574.0 120:2431.0 121:3481.0 122:703.0 123:1582.0 124:260.0 127:147.0 128:985.0 129:17828…	C05442	5280794	HCXVJBMSMIARIN-PHZDYDNGSA-N
Met021	stearic acid	787622	117	13	85:4191.0 86:1569.0 87:1271.0 88:840.0 89:3341.0 90:339.0 91:1247.0 92:198.0 93:2558.0 94:311.0 95:7043.0 96:882.0 97:6832.0 98:5171.0 99:2925.0 100:405.0 101:1507.0 102:583.0 103:508.0 104:58.0 105:3188.0 106:306.0 107:1125.0 108:164.0 109:2130.0 110:377.0 111:3168.0 112:1361.0 113:512.0 114:158.0 115:1020.0 116:7267.0 117:126653.0 118:11937.0 119:4908.0 120:246.0 121:958.0 122:149.0 123:575.0 1…	C01530	5281	QIQXTHQIDYTFRH-UHFFFAOYSA-N
Met022	spermidine	792924	144	1714	86:2249.0 87:97.0 88:90.0 98:50.0 99:209.0 100:1315.0 101:269.0 102:322.0 103:48.0 112:85.0 114:376.0 115:652.0 116:3899.0 117:324.0 118:176.0 123:24.0 126:189.0 128:490.0 129:447.0 130:615.0 131:43.0 132:12.0 140:80.0 142:727.0 144:4737.0 145:505.0 146:609.0 154:339.0 155:8.0 156:1970.0 157:646.0 158:219.0 159:4.0 160:1566.0 161:106.0 162:47.0 168:3.0 170:695.0 171:46.0 172:1272.0 173:230.0 174:…	C00315	1102	ATHGHQPFGPMSJY-UHFFFAOYSA-N
Met023	sinapinic acid	788416	338	3181	85:149.0 86:82.0 88:11.0 89:1714.0 90:180.0 91:795.0 92:279.0 95:109.0 96:25.0 97:76.0 98:125.0 99:254.0 100:79.0 102:188.0 103:397.0 104:203.0 105:264.0 106:126.0 108:57.0 109:148.0 111:161.0 113:90.0 114:48.0 115:608.0 116:321.0 117:1024.0 118:36.0 119:866.0 120:415.0 121:184.0 122:33.0 124:61.0 128:148.0 130:314.0 131:511.0 132:760.0 133:614.0 134:157.0 135:828.0 136:157.0 137:119.0 138:20.0 1…	C20448	80642	PCSKKIUURRTAEM-UHFFFAOYSA-N
Met024	shikimic acid	611100	204	286	85:149.0 87:51.0 89:152.0 90:30.0 91:290.0 92:189.0 93:498.0 94:99.0 95:323.0 96:150.0 97:191.0 98:58.0 99:248.0 100:45.0 101:676.0 103:796.0 104:122.0 105:435.0 107:157.0 108:97.0 109:114.0 111:293.0 112:57.0 113:62.0 114:60.0 115:150.0 116:435.0 117:504.0 118:76.0 119:240.0 121:261.0 122:62.0 123:242.0 125:205.0 126:81.0 128:58.0 131:777.0 132:71.0 133:2652.0 134:351.0 135:280.0 137:3.0 138:27.…	C00493	8742	JXOHGGNKMLTUBP-HSUXUTPPSA-N
Met025	serotonin	877364	174	289	86:1575.0 87:129.0 100:692.0 101:93.0 102:165.0 104:20.0 114:24.0 115:88.0 116:53.0 117:164.0 128:56.0 130:151.0 131:121.0 146:256.0 148:98.0 158:30.0 170:19.0 172:56.0 174:3831.0 175:650.0 176:229.0 188:109.0 189:33.0 202:53.0 204:36.0 218:139.0 232:32.0 265:15.0 289:30.0 314:17.0 362:15.0 377:63.0 399:13.0 427:14.0 469:13.0 471:19.0	C00780	5202	QZAYGJVTTNCVMB-UHFFFAOYSA-N
Met026	serine	395020	218	25	85:536.0 86:1604.0 87:945.0 88:1874.0 89:1384.0 90:199.0 91:148.0 95:84.0 97:103.0 98:189.0 99:283.0 100:23226.0 101:3557.0 102:1780.0 103:3612.0 104:267.0 105:217.0 109:46.0 110:192.0 112:43.0 113:186.0 114:2146.0 115:2068.0 116:7090.0 117:3142.0 118:630.0 119:872.0 120:104.0 122:24.0 125:17.0 128:249.0 129:255.0 130:1752.0 131:2506.0 132:2800.0 133:5975.0 134:1177.0 135:499.0 141:90.0 142:206.0…	C00065	5951	MTCFGRXMJLQNBG-REOHCLBHSA-N
Met027	sebacic acid, di(2-octyl) ester NIST	968699	185	1811	85:52.0 93:17.0 97:190.0 98:288.0 99:7.0 112:411.0 113:161.0 121:6.0 125:35.0 139:100.0 177:47.0 185:1438.0 186:90.0 207:46.0 281:93.0 415:21.0
Met028	salicylic acid	480699	267	3063	85:285.0 86:220.0 87:2.0 89:1006.0 90:498.0 91:4530.0 92:934.0 93:295.0 94:14.0 95:336.0 96:295.0 98:121.0 99:41.0 100:8.0 102:149.0 103:549.0 104:235.0 105:892.0 106:168.0 107:90.0 108:111.0 109:204.0 111:75.0 112:87.0 115:867.0 116:172.0 117:148.0 118:237.0 119:617.0 120:447.0 121:352.0 122:47.0 123:228.0 124:84.0 126:602.0 128:74.0 129:64.0 130:169.0 131:828.0 132:86.0 133:2119.0 134:461.0 135…	C00805	338	YGSDEFSMJLZEOE-UHFFFAOYSA-N
Met029	salicylaldehyde	406586	119	31381	87:65.0 88:27.0 91:2744.0 92:52.0 93:36.0 96:138.0 106:52.0 116:33.0 119:4401.0 120:166.0 121:90.0 122:22.0 131:176.0 147:3598.0 148:313.0 149:2954.0 150:336.0 161:43.0 163:81.0 165:50.0 177:40.0 191:84.0 193:3524.0 194:513.0 195:154.0 207:198.0 208:407.0 215:48.0 221:2397.0 222:521.0 223:306.0 224:98.0 225:11.0 249:78.0 251:65.0 254:26.0 255:54.0 264:27.0 267:587.0 268:77.0 269:124.0 281:629.0 2…	C06202	6998	SMQUZDBALVYZAC-UHFFFAOYSA-N
Met030	saccharic acid	699211	333	11214	85:376.0 86:223.0 87:56.0 89:377.0 90:30.0 91:59.0 93:137.0 94:112.0 95:140.0 99:663.0 100:177.0 101:426.0 102:1251.0 103:1710.0 104:173.0 105:104.0 106:11.0 108:89.0 110:106.0 111:181.0 112:63.0 113:312.0 114:10.0 115:253.0 116:35.0 117:1458.0 118:146.0 119:195.0 121:344.0 123:7.0 124:91.0 127:309.0 129:1394.0 130:600.0 131:1538.0 132:485.0 133:2043.0 134:499.0 135:122.0 138:17.0 139:23.0 140:81…	C00818	33037	DSLZVSRJTYRBFB-LLEIAEIESA-N
Met031	ribulose-5-phosphate	735908	357	42027	85:312.0 86:310.0 87:77.0 88:272.0 89:2115.0 90:271.0 96:12.0 99:105.0 100:160.0 101:1037.0 102:89.0 103:1721.0 104:95.0 105:109.0 107:84.0 108:34.0 110:262.0 111:56.0 112:122.0 114:472.0 116:326.0 117:494.0 126:132.0 127:336.0 128:150.0 129:548.0 130:484.0 131:650.0 133:1471.0 134:596.0 135:26.0 137:39.0 139:9.0 140:48.0 142:152.0 143:193.0 144:59.0 146:124.0 147:3134.0 148:114.0 149:256.0 151:8…	C00199	439184	FNZLKVNUWIIPSJ-UHNVWZDZSA-N
Met032	ribose-5-phosphate	731096	315	84602	85:1631.0 86:589.0 87:1362.0 88:598.0 89:8723.0 90:615.0 91:326.0 92:182.0 94:554.0 95:197.0 97:34.0 98:838.0 99:1498.0 100:1658.0 101:9313.0 102:1341.0 103:3554.0 104:521.0 105:3388.0 106:83.0 107:147.0 109:173.0 110:117.0 111:586.0 112:653.0 113:1408.0 114:1292.0 115:2658.0 116:2889.0 117:3215.0 118:506.0 119:1346.0 120:225.0 121:627.0 122:110.0 123:236.0 124:132.0 125:200.0 126:1590.0 127:1081…	C00117	439167	KTVPXOYAKDPRHY-SOOFDHNKSA-N
Met033	ribose	553135	217	1662	85:8071.0 86:9472.0 87:11706.0 88:7002.0 89:91105.0 90:8121.0 91:4369.0 92:716.0 93:150.0 94:1908.0 95:1008.0 96:977.0 97:1171.0 98:3992.0 99:8420.0 100:38767.0 101:35431.0 102:21246.0 103:1062555.0 104:101843.0 105:73545.0 106:4592.0 107:540.0 108:433.0 109:560.0 110:342.0 111:3649.0 112:4750.0 113:10117.0 114:23592.0 115:17668.0 116:13805.0 117:109230.0 118:11975.0 119:17425.0 120:1771.0 121:10…	C00121	5779	HMFHBZSHGGEWLO-SOOFDHNKSA-N
Met034	ribonic acid	597646	292	84543	86:34.0 87:189.0 88:350.0 89:1206.0 93:89.0 97:163.0 99:271.0 101:1055.0 102:1149.0 103:14449.0 104:1343.0 105:510.0 111:142.0 113:391.0 114:65.0 115:244.0 116:292.0 117:4183.0 118:357.0 119:78.0 125:85.0 129:1808.0 130:1437.0 131:1358.0 132:316.0 133:4108.0 134:646.0 135:379.0 141:281.0 142:49.0 143:1809.0 144:219.0 145:92.0 147:15767.0 148:2552.0 149:1820.0 150:145.0 151:61.0 157:484.0 159:32.0…	C01685	5460677	QXKAIJAYHKCRRA-BXXZVTAOSA-N
Met035	ribitol	575497	217	7362	85:248.0 86:43.0 87:65.0 88:62.0 89:897.0 90:98.0 92:20.0 95:22.0 99:113.0 100:224.0 101:774.0 102:28.0 103:6316.0 104:624.0 105:415.0 107:35.0 109:433.0 110:374.0 111:71.0 112:1.0 113:273.0 114:80.0 115:19.0 116:274.0 117:7478.0 118:701.0 119:297.0 126:2.0 128:44.0 129:3713.0 130:874.0 131:1633.0 132:149.0 133:1838.0 134:180.0 135:129.0 136:1.0 140:1.0 142:152.0 143:478.0 145:98.0 146:11.0 147:7…	C00474	827	HEBKCHPVOIAQTA-ZXFHETKHSA-N
Met036	raffinose	1120886	361	3190	85:33.0 86:57.0 89:118.0 97:9.0 99:119.0 101:141.0 103:2918.0 104:200.0 109:167.0 113:29.0 115:39.0 116:161.0 117:590.0 119:118.0 127:20.0 129:3784.0 130:442.0 131:389.0 132:40.0 133:755.0 139:34.0 141:95.0 142:74.0 143:448.0 144:16.0 145:42.0 147:2732.0 148:202.0 149:232.0 150:2.0 153:60.0 155:407.0 156:35.0 157:463.0 158:48.0 159:18.0 161:17.0 162:10.0 163:129.0 169:2550.0 170:335.0 171:169.0 1…	C00492	439242	MUPFEKGTMRGPLJ-ZQSKZDJDSA-N
Met037	quinic acid	634900	345	4523	87:107.0 91:114.0 92:3.0 93:26.0 99:91.0 100:4.0 106:51.0 108:3.0 112:77.0 115:536.0 119:77.0 120:17.0 121:29.0 123:21.0 124:12.0 125:18.0 126:140.0 127:330.0 130:94.0 131:533.0 132:2.0 133:745.0 134:431.0 136:13.0 137:5.0 138:6.0 139:136.0 141:559.0 143:468.0 147:4537.0 148:790.0 149:692.0 150:49.0 151:189.0 154:24.0 157:65.0 158:6.0 161:36.0 165:9.0 167:239.0 168:114.0 169:34.0 176:73.0 181:98.…	C00296	6508	AAWZDTNXLSGCEK-LNVDRNJUSA-N
Met038	pyrophosphate	326948	110	1682	85:746.0 86:163.0 87:687.0 88:1639.0 89:589.0 90:1076.0 91:1108.0 92:214.0 93:247.0 94:75.0 95:175.0 96:4.0 97:644.0 98:363.0 99:463.0 102:47.0 103:235.0 104:105.0 105:404.0 106:240.0 107:1164.0 108:267.0 109:635.0 110:41771.0 111:1664.0 112:701.0 113:169.0 114:122.0 115:608.0 116:108.0 118:446.0 119:533.0 120:192.0 121:797.0 122:75.0 123:408.0 124:44.0 125:188.0 127:7532.0 128:943.0 129:611.0 13…	C00013	1023	XPPKVPWEQAFLFU-UHFFFAOYSA-N
Met039	putrescine	588119	174	21703	85:624.0 86:17614.0 87:1954.0 88:701.0 95:37.0 96:1.0 97:93.0 98:646.0 99:2310.0 100:8640.0 101:1171.0 102:973.0 103:9.0 110:382.0 111:26.0 112:811.0 113:463.0 114:1772.0 115:664.0 116:1599.0 117:894.0 118:197.0 124:16.0 125:39.0 126:2092.0 127:226.0 128:1088.0 129:243.0 130:4521.0 131:1582.0 132:862.0 140:655.0 141:77.0 142:1872.0 143:265.0 144:500.0 145:66.0 146:2422.0 153:32.0 156:175.0 158:65…	C00138	1049	KIDHWZJUCRJVML-UHFFFAOYSA-N
Met040	propane-1,3-diol NIST	214380	177	282	85:801.0 86:145.0 87:673.0 99:342.0 100:269.0 101:1134.0 102:390.0 103:1442.0 104:191.0 105:263.0 113:55.0 115:7165.0 116:474.0 119:330.0 129:59.0 130:5199.0 131:1969.0 133:1784.0 135:367.0 145:32.0 147:17505.0 148:2962.0 149:1307.0 150:157.0 151:34.0 163:52.0 164:30.0 176:36.0 177:1417.0 178:147.0 179:81.0 180:21.0 183:38.0 186:23.0 192:22.0 201:32.0 203:21.0 205:278.0 213:45.0 227:17.0 231:24.0…	C02457	10442	YPFDHNVEDLHUCE-UHFFFAOYSA-N
Met041	proline	364716	142	8	85:2056.0 86:1998.0 87:940.0 88:328.0 89:338.0 90:51.0 92:149.0 94:210.0 95:311.0 96:577.0 97:573.0 98:1498.0 99:2820.0 100:4125.0 101:1740.0 102:731.0 103:1654.0 104:106.0 105:427.0 106:176.0 107:465.0 108:67.0 109:52.0 110:311.0 111:232.0 112:301.0 113:996.0 114:329.0 115:1985.0 116:429.0 117:1213.0 118:146.0 119:466.0 120:44.0 121:71.0 122:64.0 123:52.0 124:625.0 125:120.0 126:878.0 127:934.0 …	C00148	145742	ONIBWKKTOPOVIA-BYPYZUCNSA-N
Met042	pipecolinic acid	404121	156	2448	85:187.0 88:116.0 99:41.0 100:66.0 101:16.0 103:96.0 109:24.0 110:3.0 113:34.0 114:48.0 116:62.0 117:22.0 126:6.0 127:56.0 128:38.0 130:33.0 134:136.0 147:48.0 151:152.0 152:36.0 156:4170.0 157:475.0 158:163.0 168:30.0 171:57.0 181:23.0 184:125.0 186:10.0 193:50.0 216:8.0 227:24.0 230:88.0 231:22.0 299:135.0 300:78.0 304:20.0 318:8.0 363:26.0 391:1.0 400:3.0 407:6.0 410:5.0 435:5.0 467:3.0 487:21…		736316	HXEACLLIILLPRG-RXMQYKEDSA-N
Met043	pinitol	622466	260	16544	85:9395.0 86:1247.0 87:3795.0 88:1582.0 89:101591.0 90:8600.0 91:6349.0 92:451.0 93:526.0 94:227.0 95:1533.0 96:175.0 97:1364.0 98:1082.0 99:8159.0 100:1129.0 101:11924.0 102:3254.0 103:78294.0 104:7604.0 105:5939.0 106:408.0 107:576.0 108:301.0 109:3162.0 110:453.0 111:5748.0 112:942.0 113:3906.0 114:782.0 115:5105.0 116:17470.0 117:11099.0 118:1686.0 119:8789.0 120:980.0 121:694.0 122:26.0 123:…	C03844	164619	DSCFFEYYQKSRSV-FEPQRWDDSA-N
Met044	piceatannol	986435	223	14747	85:50.0 86:26.0 87:35.0 88:22.0 89:58.0 91:238.0 92:36.0 93:225.0 94:55.0 95:172.0 96:64.0 97:71.0 98:13.0 99:36.0 101:121.0 102:40.0 103:742.0 104:35.0 105:204.0 106:5.0 107:743.0 108:96.0 109:450.0 110:62.0 111:20.0 112:5.0 113:6.0 114:3.0 115:94.0 116:58.0 117:337.0 118:19.0 119:158.0 120:37.0 121:183.0 122:76.0 123:240.0 124:18.0 125:75.0 126:2.0 127:29.0 128:5.0 129:313.0 130:62.0 131:116.0 …	C05901	667639	CDRPUGZCRXZLFL-OWOJBTEDSA-N
Met045	phytol	761712	143	3192	85:289.0 86:126.0 88:244.0 89:421.0 93:8.0 95:309.0 96:270.0 97:141.0 98:162.0 99:186.0 100:115.0 101:841.0 102:38.0 103:473.0 105:22.0 107:75.0 109:125.0 111:146.0 112:77.0 113:127.0 115:76.0 116:79.0 117:326.0 118:190.0 121:37.0 122:27.0 123:538.0 124:112.0 126:124.0 129:259.0 130:97.0 131:412.0 132:89.0 133:199.0 134:256.0 139:46.0 141:49.0 143:5116.0 144:663.0 145:148.0 147:569.0 149:92.0 155…	C01389	5280435	BOTWFXYSPFMFNR-PYDDKJGSSA-N
Met046	phosphogluconic acid	847013	299	103827	85:61.0 88:86.0 89:226.0 91:16.0 92:32.0 97:29.0 98:38.0 99:84.0 101:1723.0 102:712.0 103:861.0 104:36.0 105:137.0 111:65.0 113:119.0 114:23.0 115:257.0 116:953.0 117:669.0 119:99.0 120:13.0 121:84.0 123:70.0 125:26.0 129:2231.0 130:390.0 131:1021.0 132:137.0 133:2149.0 134:305.0 135:431.0 136:60.0 139:35.0 141:68.0 142:12.0 143:766.0 144:105.0 145:162.0 146:82.0 147:7630.0 148:1224.0 149:886.0 1…	C00345	91493	BIRSGZKFKXLSJQ-SQOUGZDYSA-N
Met047	phosphate	345365	314	4	85:2157.0 86:4845.0 87:5305.0 88:1544.0 89:6178.0 90:913.0 91:5486.0 92:639.0 93:1090.0 94:256.0 95:178.0 96:901.0 97:221.0 98:1216.0 99:626.0 100:3524.0 103:17906.0 104:4250.0 105:12326.0 106:1911.0 107:7514.0 108:751.0 109:2429.0 110:239.0 112:225.0 113:1044.0 114:607.0 115:23611.0 116:3246.0 117:2166.0 118:1082.0 119:15220.0 120:2183.0 121:11456.0 122:1330.0 123:5152.0 124:478.0 125:397.0 126:…	C00009	1004	NBIIXXVUZAFLBC-UHFFFAOYSA-N
Met048	phenylalanine	537804	218	33	85:116.0 86:960.0 87:386.0 88:130.0 89:524.0 90:333.0 91:7394.0 92:957.0 93:245.0 95:80.0 97:48.0 98:130.0 99:52.0 100:9746.0 101:1177.0 102:805.0 103:1034.0 104:243.0 105:388.0 107:71.0 113:39.0 114:39.0 115:219.0 116:165.0 117:780.0 118:464.0 119:424.0 120:416.0 121:430.0 122:59.0 123:39.0 129:97.0 130:1679.0 131:1133.0 132:1341.0 133:1146.0 134:336.0 135:293.0 136:49.0 138:34.0 139:49.0 140:25…	C00079	6140	COLNVLDHVKWLRT-QMMMGPOBSA-N
Met049	pentono-1,4-lactone	587644	102	84205	85:175.0 87:358.0 88:135.0 89:4819.0 90:326.0 91:101.0 92:46.0 94:18.0 95:47.0 98:1.0 99:225.0 101:2113.0 102:10373.0 103:1543.0 104:394.0 105:30.0 106:3.0 110:39.0 111:55.0 113:383.0 114:52.0 115:363.0 116:321.0 117:464.0 118:20.0 119:414.0 120:22.0 127:193.0 128:194.0 129:1257.0 130:6424.0 131:1281.0 132:376.0 133:3172.0 134:350.0 135:282.0 139:1.0 140:1.0 141:171.0 142:154.0 143:2068.0 144:153…	C02674	161815	YIXDEYPPAGPYDP-IUYQGCFVSA-N
Met050	pentitol	563801	307	3469	88:123.0 89:928.0 90:108.0 98:69.0 99:137.0 100:7.0 101:8.0 102:154.0 103:5399.0 104:501.0 105:177.0 111:32.0 113:1.0 115:213.0 116:137.0 117:1282.0 118:98.0 119:45.0 120:2.0 123:3.0 127:233.0 130:1217.0 131:731.0 132:207.0 133:669.0 134:177.0 135:78.0 136:8.0 141:13.0 142:18.0 143:369.0 146:76.0 147:4380.0 148:590.0 149:104.0 150:28.0 151:35.0 157:1254.0 158:93.0 159:28.0 161:15.0 163:15.0 168:3…	D00061	827	HEBKCHPVOIAQTA-UHFFFAOYSA-N
Met051	pelargonic acid	399229	117	50	85:95.0 86:236.0 88:109.0 89:242.0 90:68.0 94:18.0 95:61.0 96:43.0 98:137.0 99:208.0 101:214.0 102:71.0 105:367.0 116:364.0 117:7457.0 118:623.0 119:191.0 123:20.0 128:63.0 129:2753.0 130:235.0 131:2172.0 132:1576.0 133:343.0 143:171.0 144:20.0 145:577.0 146:129.0 149:75.0 150:22.0 157:39.0 159:78.0 171:92.0 172:28.0 187:106.0 201:79.0 215:2429.0 216:383.0 217:112.0 221:143.0 222:38.0 252:13.0 25…	C01601	8158	FBUKVWPVBMHYJY-UHFFFAOYSA-N
Met052	parabanic acid NIST	464991	100	4944	86:184.0 100:2598.0 101:191.0 102:43.0 107:53.0 110:113.0 132:10.0 180:10.0 184:81.0 185:1.0 215:53.0 216:3.0 243:231.0 258:5.0 312:3.0 349:7.0 360:7.0 402:7.0 409:10.0 429:9.0 433:1.0 447:3.0 480:21.0 483:7.0 496:10.0	C00802	67126	ZFLIKDUSUDBGCD-UHFFFAOYSA-N
Met053	palmitic acid	713809	313	11	85:5547.0 86:2174.0 87:1945.0 88:1374.0 89:4967.0 90:773.0 91:1518.0 92:318.0 93:3798.0 94:511.0 95:10592.0 96:1486.0 97:8747.0 98:6953.0 99:4528.0 100:714.0 101:2700.0 102:872.0 103:543.0 105:5528.0 106:406.0 107:1555.0 108:180.0 109:2908.0 110:516.0 111:3724.0 112:1696.0 113:834.0 114:115.0 115:1629.0 116:11477.0 117:187825.0 118:18078.0 119:7322.0 120:225.0 121:1203.0 122:69.0 123:876.0 124:28…	C00249	985	IPCSVZSSVZVIGE-UHFFFAOYSA-N
Met054	oxoproline	485935	156	10	85:3305.0 86:3646.0 88:224.0 89:349.0 92:90.0 93:31.0 94:268.0 97:300.0 98:1005.0 99:1224.0 100:2213.0 101:88.0 102:773.0 103:769.0 104:198.0 105:507.0 106:72.0 108:279.0 109:95.0 110:674.0 111:220.0 112:3321.0 113:1081.0 114:1752.0 115:792.0 116:101.0 117:1281.0 118:207.0 119:332.0 122:383.0 123:65.0 124:48.0 126:536.0 127:49.0 128:356.0 129:115.0 130:114.0 131:2158.0 132:618.0 133:4526.0 134:75…	C01879	7405	ODHCTXKNWHHXJC-VKHMYHEASA-N
Met055	oxalic acid	260513	190	4923	85:642.0 86:564.0 88:852.0 89:2725.0 90:394.0 91:354.0 92:72.0 93:452.0 95:374.0 99:782.0 100:169.0 101:3135.0 102:7162.0 103:10813.0 104:1629.0 105:3087.0 106:416.0 107:839.0 108:169.0 109:471.0 110:173.0 111:137.0 113:787.0 114:94.0 115:3681.0 116:1325.0 117:6042.0 118:1002.0 119:1067.0 120:91.0 121:33.0 122:65.0 123:314.0 124:97.0 125:300.0 129:68.0 130:184.0 131:11895.0 132:2017.0 133:14362.0…	C00209	971	MUBZPKHOEPUJKR-UHFFFAOYSA-N
Met056	ornithine	619548	142	1964	85:515.0 86:16980.0 87:1881.0 88:785.0 89:171.0 90:774.0 93:282.0 94:323.0 95:262.0 96:691.0 97:827.0 98:1409.0 99:1687.0 100:11511.0 101:1757.0 102:7092.0 103:1863.0 104:364.0 105:106.0 107:420.0 108:53.0 109:312.0 110:1063.0 111:241.0 112:2755.0 113:995.0 114:3073.0 115:2254.0 116:2050.0 117:1860.0 118:502.0 119:135.0 120:141.0 123:189.0 124:822.0 126:2224.0 127:1680.0 128:6549.0 129:1957.0 130…	C00077	6262	AHLPHDHHMVZTML-BYPYZUCNSA-N
Met057	oleic acid	779120	339	43	85:2268.0 86:703.0 87:608.0 88:472.0 89:1302.0 90:134.0 91:1987.0 92:342.0 93:2662.0 94:1268.0 95:7406.0 96:10672.0 97:6738.0 98:7712.0 99:1578.0 100:201.0 101:682.0 102:145.0 103:388.0 104:124.0 105:1450.0 106:261.0 107:1323.0 108:726.0 109:3302.0 110:3665.0 111:2689.0 112:1153.0 113:264.0 114:114.0 115:259.0 116:3180.0 117:34280.0 118:3347.0 119:2670.0 120:259.0 121:1238.0 122:553.0 123:2546.0 …	C00712	445639	ZQPPMHVWECSIRJ-KTKRTIGZSA-N
Met058	oleamide NIST	849710	144	20961	85:426.0 86:402.0 87:144.0 89:353.0 90:711.0 91:1369.0 92:194.0 93:400.0 94:235.0 95:556.0 96:526.0 97:627.0 98:214.0 99:199.0 100:1197.0 101:249.0 102:259.0 104:85.0 105:184.0 106:90.0 107:124.0 108:222.0 109:239.0 110:336.0 111:154.0 113:111.0 114:132.0 115:2827.0 116:11090.0 117:1116.0 118:448.0 119:161.0 120:59.0 121:55.0 122:381.0 123:147.0 124:172.0 125:88.0 126:316.0 127:230.0 128:10813.0 …	C19670	5283387	FATBGEAMYMYZAF-KTKRTIGZSA-N
Met059	octadecanol	755409	327	997	85:3812.0 86:224.0 87:853.0 88:401.0 89:7207.0 90:593.0 91:2611.0 92:281.0 93:206.0 94:57.0 95:784.0 96:291.0 97:9121.0 98:859.0 99:2097.0 100:378.0 101:3627.0 102:510.0 103:8469.0 104:862.0 105:36.0 109:308.0 110:74.0 111:3878.0 112:352.0 113:980.0 115:1693.0 116:209.0 121:32.0 123:60.0 124:45.0 125:1173.0 126:164.0 127:120.0 129:1075.0 137:28.0 139:257.0 140:47.0 141:118.0 143:377.0 144:41.0 14…		8221	GLDOVTGHNKAZLK-UHFFFAOYSA-N
Met060	O-acetylserine	414914	174	3943	85:50.0 88:106.0 89:497.0 90:71.0 91:67.0 92:42.0 93:18.0 95:6.0 100:1115.0 101:583.0 102:369.0 103:258.0 104:89.0 107:294.0 108:42.0 110:29.0 111:25.0 112:39.0 114:153.0 115:82.0 116:2248.0 117:605.0 118:166.0 127:20.0 128:35.0 129:92.0 130:222.0 131:1052.0 132:2219.0 133:371.0 134:647.0 136:37.0 143:114.0 144:320.0 146:17.0 147:692.0 149:416.0 153:1.0 158:108.0 160:21.0 167:25.0 172:25.0 174:33…	C00979	99478	VZXPDPZARILFQX-BYPYZUCNSA-N
Met061	nonadecanoic acid	822782	117	46258	85:1502.0 89:30.0 101:20.0 117:3559.0 118:308.0 129:1734.0 130:140.0 131:491.0 132:1487.0 134:55.0 135:25.0 145:565.0 146:4.0 150:7.0 159:47.0 173:18.0 185:102.0 187:34.0 201:139.0 213:2.0 241:13.0 246:10.0 283:25.0 285:5.0 313:22.0 327:21.0 328:30.0 339:2.0 341:7.0 346:3.0 354:7.0 355:315.0 356:200.0 357:42.0 358:14.0 364:1.0 403:4.0 428:8.0 484:8.0	C16535	12591	ISYWECDDZWTKFF-UHFFFAOYSA-N
Met062	nicotinic acid	366992	180	285	85:402.0 86:47.0 87:81.0 90:191.0 91:76.0 94:43.0 99:36.0 100:31.0 103:50.0 105:288.0 106:4046.0 107:327.0 109:67.0 110:145.0 118:33.0 122:66.0 123:45.0 126:72.0 129:143.0 134:280.0 135:48.0 136:4959.0 137:603.0 138:162.0 139:22.0 153:17.0 156:104.0 158:16.0 160:19.0 165:17.0 166:29.0 167:25.0 171:18.0 175:13.0 179:34.0 180:4823.0 181:551.0 182:132.0 184:156.0 195:164.0 196:32.0 198:40.0 200:20.0…	C00253	938	PVNIIMVLHYAWGP-UHFFFAOYSA-N
Met063	nicotinamide	469827	179	1749	85:163.0 86:62.0 88:15.0 93:250.0 94:28.0 95:14.0 99:2.0 100:441.0 102:35.0 104:246.0 105:493.0 106:197.0 107:167.0 108:39.0 110:86.0 113:68.0 114:53.0 119:38.0 122:5.0 130:17.0 131:146.0 133:48.0 136:1730.0 137:162.0 138:49.0 143:12.0 147:1383.0 148:106.0 149:87.0 151:12.0 161:6.0 162:2.0 171:59.0 174:10.0 175:40.0 179:4411.0 180:519.0 181:144.0 183:21.0 184:100.0 186:1.0 189:21.0 190:22.0 191:1…	C00153	936	DFPAKSUCGFBDDF-UHFFFAOYSA-N
Met064	nicotianamine	898928	186	4701	85:1045.0 86:2209.0 87:492.0 88:565.0 89:531.0 90:17.0 91:24.0 92:91.0 93:60.0 94:2698.0 95:943.0 96:3824.0 97:768.0 98:953.0 99:875.0 100:6932.0 101:1241.0 102:2847.0 103:7119.0 104:1527.0 105:301.0 106:281.0 107:1.0 108:595.0 109:248.0 110:374.0 111:147.0 112:876.0 113:681.0 114:3367.0 115:1337.0 116:3362.0 117:2278.0 118:457.0 119:120.0 120:106.0 121:331.0 122:538.0 123:901.0 124:543.0 125:476…	C05324	9882882	KRGPXXHMOXVMMM-CIUDSAMLSA-N
Met065	N-methylalanine	286855	130	35	86:72.0 87:70.0 88:60.0 95:172.0 96:100.0 97:101.0 98:310.0 100:1409.0 101:515.0 103:438.0 109:19.0 112:26.0 113:30.0 114:381.0 115:214.0 116:41.0 117:123.0 119:88.0 125:26.0 127:344.0 128:166.0 129:205.0 130:17910.0 131:2153.0 132:165.0 133:555.0 137:14.0 141:36.0 142:98.0 143:94.0 144:50.0 145:44.0 146:118.0 147:859.0 148:610.0 149:322.0 150:27.0 151:15.0 152:21.0 154:24.0 158:64.0 162:20.0 163…	C02721	5288725	GDFAOVXKHJXLEI-VKHMYHEASA-N
Met066	N-acetylmannosamine minor	735323	319	3244	85:1141.0 86:451.0 87:885.0 88:794.0 89:7966.0 90:778.0 91:624.0 93:87.0 94:49.0 95:261.0 96:255.0 97:763.0 98:285.0 99:645.0 100:1414.0 101:2282.0 102:588.0 103:22851.0 104:2059.0 105:1722.0 106:141.0 108:12.0 109:340.0 110:235.0 111:311.0 113:842.0 114:5548.0 115:953.0 116:1164.0 117:12085.0 118:1540.0 119:1530.0 120:118.0 123:92.0 125:29.0 126:101.0 127:736.0 128:479.0 129:16363.0 130:2769.0 1…	C00645	439281	OVRNDRQMDRJTHS-ZTVVOAFPSA-N
Met067	n-acetylglutamate	477776	158	84199	85:10633.0 86:1766.0 87:340.0 88:66.0 89:264.0 91:59.0 92:20.0 93:282.0 94:160.0 98:705.0 100:1546.0 101:446.0 102:383.0 103:4101.0 104:400.0 105:111.0 108:18.0 112:715.0 114:1204.0 115:585.0 116:5630.0 117:66.0 118:193.0 121:46.0 123:57.0 124:253.0 126:24.0 128:469.0 129:1054.0 130:3040.0 131:379.0 135:39.0 136:15.0 138:9.0 140:5548.0 141:3.0 142:1504.0 146:90.0 147:283.0 148:17.0 149:48.0 151:3…	C00624	70914	RFMMMVDNIPUKGG-YFKPBYRVSA-N
Met068	n-acetyl-d-hexosamine 2	749392	319	1668	85:1408.0 86:695.0 88:1533.0 89:18801.0 90:1685.0 91:812.0 92:96.0 94:110.0 97:1469.0 98:254.0 99:1127.0 100:4881.0 101:4616.0 102:1942.0 103:87950.0 104:8333.0 105:4675.0 106:327.0 107:10.0 108:112.0 110:43.0 111:503.0 112:180.0 113:1506.0 114:4883.0 115:2129.0 116:1895.0 117:33742.0 118:3550.0 119:3628.0 120:323.0 121:91.0 125:136.0 126:671.0 127:639.0 128:1116.0 129:38069.0 130:6047.0 131:8757…	C03878	24139	OVRNDRQMDRJTHS-FMDGEEDCSA-N
Met069	myo-inositol	730022	305	1741	85:113.0 86:491.0 87:31.0 88:19.0 89:298.0 90:43.0 95:6.0 99:170.0 100:411.0 101:320.0 102:164.0 103:3399.0 104:366.0 105:2.0 107:22.0 108:49.0 109:262.0 111:243.0 112:149.0 113:176.0 114:90.0 115:187.0 116:296.0 117:1042.0 118:228.0 119:212.0 121:1.0 123:6.0 124:38.0 125:22.0 126:73.0 127:67.0 128:163.0 129:4240.0 130:611.0 131:1566.0 132:262.0 133:3203.0 134:572.0 135:421.0 136:43.0 138:92.0 13…	C00137	892	CDAISMWEOUEBRE-UHFFFAOYSA-N
Met070	montanic acid	1087377	117	84087	85:565.0 86:54.0 87:44.0 89:121.0 91:64.0 93:90.0 95:616.0 96:181.0 97:819.0 98:542.0 99:172.0 100:8.0 101:22.0 105:185.0 107:24.0 108:28.0 109:212.0 111:357.0 112:73.0 113:12.0 116:368.0 117:8406.0 118:752.0 119:300.0 121:123.0 123:28.0 125:48.0 129:3840.0 130:481.0 131:970.0 132:4101.0 133:1170.0 134:287.0 135:19.0 137:4.0 143:338.0 145:3044.0 146:313.0 148:1.0 154:30.0 157:2.0 159:182.0 160:35…		10470	UTOPWMOLSKOLTQ-UHFFFAOYSA-N
Met071	methionine sulfoxide	605401	128	1689	85:190.0 86:166.0 87:115.0 88:218.0 89:228.0 90:246.0 91:507.0 93:268.0 95:100.0 96:21.0 97:18.0 98:97.0 99:117.0 100:2102.0 101:139.0 102:866.0 103:1736.0 104:167.0 107:262.0 109:20.0 112:159.0 113:5.0 114:774.0 115:220.0 116:152.0 117:80.0 118:107.0 119:358.0 120:67.0 121:90.0 123:130.0 124:16.0 125:4.0 128:17068.0 129:2443.0 130:1288.0 131:524.0 132:237.0 133:525.0 134:149.0 135:137.0 136:133.…	C02989	158980	QEFRNWWLZKMPFJ-YGVKFDHGSA-N
Met072	methionine	483560	176	45	86:209.0 87:157.0 88:89.0 92:28.0 96:49.0 98:179.0 100:943.0 101:113.0 102:175.0 103:199.0 104:109.0 105:441.0 107:31.0 114:409.0 115:107.0 117:136.0 118:21.0 122:14.0 128:6524.0 129:603.0 130:496.0 131:1184.0 132:354.0 134:118.0 144:59.0 145:49.0 146:97.0 147:486.0 148:243.0 149:200.0 151:51.0 159:53.0 160:202.0 161:47.0 162:43.0 163:30.0 164:16.0 172:30.0 174:90.0 175:14.0 176:5168.0 177:722.0 …	C00073	6137	FFEARJCKVFRZRR-BYPYZUCNSA-N
Met073	methanolphosphate	289520	241	5393	91:189.0 98:118.0 99:213.0 109:13.0 110:42.0 115:116.0 117:125.0 118:94.0 119:81.0 121:107.0 122:6.0 123:105.0 130:13.0 133:646.0 134:53.0 135:408.0 136:125.0 137:176.0 143:34.0 144:4.0 151:78.0 158:18.0 160:2.0 163:856.0 164:67.0 165:58.0 167:92.0 168:16.0 181:147.0 184:128.0 195:233.0 198:4.0 210:1.0 211:438.0 212:72.0 213:19.0 225:3.0 228:46.0 239:1.0 241:2338.0 242:433.0 243:249.0 244:9.0 256…		13130	CAAULPUQFIIOTL-UHFFFAOYSA-N
Met074	melezitose	1146704	361	16664	85:2882.0 86:356.0 87:1453.0 88:717.0 89:2493.0 90:260.0 94:146.0 95:522.0 96:449.0 97:1475.0 98:147.0 99:1815.0 100:130.0 101:4813.0 102:1108.0 103:59199.0 104:5259.0 105:2332.0 106:118.0 108:29.0 109:3609.0 110:126.0 111:1525.0 112:231.0 113:2422.0 114:582.0 115:2067.0 116:2464.0 117:12895.0 118:1303.0 119:1375.0 120:19.0 121:68.0 123:27.0 125:469.0 126:29.0 127:1837.0 128:405.0 129:57490.0 130…	C08243	92817	QWIZNVHXZXRPDR-WSCXOGSTSA-N
Met075	mannonic acid NIST	689527	333	84667	85:362.0 87:509.0 88:148.0 89:1741.0 90:24.0 95:54.0 97:303.0 99:268.0 100:2.0 101:1388.0 102:1982.0 103:9955.0 104:1044.0 105:492.0 107:4.0 109:11.0 110:32.0 111:166.0 113:287.0 114:15.0 115:403.0 116:499.0 117:7048.0 118:652.0 119:665.0 126:13.0 127:153.0 128:31.0 129:5830.0 130:1573.0 131:2999.0 132:332.0 133:5505.0 134:683.0 135:410.0 138:6.0 139:2.0 141:167.0 142:35.0 143:3605.0 144:325.0 14…	C00514	3246006	RGHNJXZEOKUKBD-MBMOQRBOSA-N
Met076	mannitol	663215	319	17883	85:280.0 86:2716.0 87:721.0 88:266.0 89:1849.0 91:31.0 95:7.0 97:242.0 98:55.0 99:127.0 100:1461.0 101:1171.0 102:291.0 103:12462.0 104:1201.0 105:191.0 107:139.0 110:19.0 111:65.0 113:144.0 117:8049.0 118:875.0 119:270.0 126:61.0 129:5251.0 130:900.0 131:1576.0 132:222.0 133:2932.0 134:10.0 135:38.0 139:22.0 141:117.0 143:628.0 144:294.0 145:408.0 147:17101.0 148:2774.0 149:1503.0 150:187.0 151:…	C00392	6251	FBPFZTCFMRRESA-KVTDHHQDSA-N
Met077	maltose	946601	204	1979	85:18.0 86:40.0 87:38.0 89:640.0 90:50.0 94:3.0 95:51.0 96:226.0 97:52.0 98:60.0 99:10.0 100:262.0 101:31.0 102:157.0 103:2571.0 104:171.0 105:231.0 108:7.0 109:86.0 111:17.0 112:13.0 113:130.0 114:62.0 116:82.0 117:1560.0 118:98.0 119:98.0 125:5.0 127:10.0 128:39.0 129:1849.0 130:331.0 131:223.0 132:24.0 133:813.0 134:81.0 140:25.0 141:77.0 142:107.0 143:428.0 145:58.0 147:3256.0 148:427.0 149:3…	C00208	439186	GUBGYTABKSRVRQ-PICCSMPSSA-N
Met078	maltitol	976828	361	21702	85:3520.0 86:1058.0 87:4048.0 88:2717.0 89:13864.0 90:1254.0 91:1100.0 92:224.0 93:536.0 94:531.0 95:1398.0 96:393.0 97:5331.0 98:793.0 99:3677.0 100:559.0 101:13808.0 102:2729.0 103:123175.0 104:12108.0 105:5982.0 106:394.0 107:504.0 108:158.0 109:3358.0 110:352.0 111:3577.0 112:570.0 113:4772.0 114:1142.0 115:4247.0 116:5894.0 117:73813.0 118:7390.0 119:5408.0 120:474.0 121:357.0 122:75.0 123:2…	D04845	493591	VQHSOMBJVWLPSR-WUJBLJFYSA-N
Met079	malonic acid	305372	233	16918	85:1026.0 86:1326.0 87:4220.0 88:2045.0 89:1145.0 90:185.0 91:256.0 93:120.0 94:177.0 95:78.0 96:135.0 97:304.0 98:370.0 99:12693.0 100:1810.0 101:5145.0 102:1329.0 103:2418.0 104:448.0 105:1540.0 107:59.0 108:167.0 109:3011.0 110:122.0 111:448.0 113:89.0 114:57.0 115:3728.0 116:2072.0 117:4257.0 118:696.0 119:863.0 120:61.0 122:131.0 124:104.0 126:90.0 127:206.0 130:370.0 131:7673.0 132:1197.0 1…	C00383	867	OFOBLEOULBTSOW-UHFFFAOYSA-N
Met080	malic acid	463180	233	1391	85:66.0 87:316.0 88:106.0 89:148.0 90:42.0 95:37.0 99:129.0 101:4462.0 102:488.0 103:641.0 104:93.0 105:294.0 115:533.0 116:432.0 117:2305.0 118:259.0 119:501.0 120:70.0 121:62.0 124:21.0 129:385.0 131:1945.0 132:129.0 133:6850.0 134:1075.0 135:667.0 136:51.0 137:33.0 139:20.0 142:41.0 143:745.0 144:107.0 145:145.0 147:21089.0 148:2969.0 149:2528.0 150:99.0 151:286.0 153:24.0 158:12.0 159:29.0 16…	C00711	525	BJEPYKJPYRNKOW-UHFFFAOYSA-N
Met081	maleimide	245118	154	1743	85:294.0 86:375.0 87:61.0 88:60.0 92:7.0 93:188.0 94:171.0 96:191.0 97:130.0 99:129.0 100:1406.0 101:44.0 102:144.0 103:750.0 105:72.0 107:179.0 110:1243.0 111:89.0 114:287.0 115:459.0 116:31.0 117:256.0 126:37.0 127:659.0 128:781.0 130:926.0 131:244.0 133:167.0 134:886.0 135:5.0 141:1.0 144:9.0 146:57.0 147:1899.0 149:79.0 150:32.0 154:6151.0 155:630.0 156:263.0 157:17.0 160:56.0 167:18.0 168:5.…	C07272	10935	PEEHTFAAVSWFBL-UHFFFAOYSA-N
Met082	maleic acid	363611	245	14714	85:300.0 86:27.0 87:53.0 88:3.0 89:7.0 90:9.0 92:15.0 93:51.0 97:3.0 98:245.0 99:110.0 100:25.0 101:8.0 102:26.0 103:103.0 104:2.0 105:20.0 106:28.0 107:81.0 108:16.0 110:4.0 111:2.0 113:162.0 114:6.0 115:612.0 116:5.0 117:167.0 118:22.0 119:32.0 120:3.0 123:2.0 126:363.0 127:156.0 128:46.0 129:24.0 130:87.0 131:191.0 133:608.0 134:197.0 135:49.0 136:9.0 137:1.0 138:1.0 143:343.0 144:5.0 145:15.0…	C01384	444266	VZCYOOQTPOCHFL-UPHRSURJSA-N
Met083	lysine	663483	156	12	85:2755.0 86:29130.0 87:3786.0 88:12077.0 89:1291.0 90:709.0 92:136.0 93:103.0 94:668.0 95:313.0 96:506.0 97:609.0 98:2819.0 99:1955.0 100:31497.0 101:4429.0 102:7671.0 103:3645.0 104:565.0 105:379.0 106:83.0 107:97.0 108:128.0 109:134.0 110:753.0 111:416.0 112:6522.0 113:2018.0 114:7116.0 115:10574.0 116:3465.0 117:4929.0 118:1028.0 119:900.0 120:191.0 121:127.0 123:145.0 124:606.0 125:212.0 126…	C00047	5962	KDXKERNSBIXSRK-YFKPBYRVSA-N
Met084	linolenic acid	780376	108	4704	85:8263.0 86:3076.0 87:2638.0 88:1997.0 89:7764.0 90:1581.0 91:88210.0 92:18165.0 93:106470.0 94:49681.0 95:90232.0 96:13310.0 97:12053.0 98:4717.0 99:6412.0 100:1262.0 101:3274.0 102:1160.0 103:5418.0 104:2581.0 105:34033.0 106:9798.0 107:47500.0 108:55116.0 109:22200.0 110:3750.0 111:4531.0 112:1209.0 113:1357.0 114:277.0 115:3868.0 116:10630.0 117:51242.0 118:6917.0 119:21073.0 120:8375.0 121:…	C06427	5280934	DTOSIQBPPRVQHS-PDBXOOCHSA-N
Met085	linoleic acid	777414	150	165	85:1534.0 86:470.0 87:386.0 88:244.0 89:1256.0 90:176.0 91:6885.0 92:1525.0 93:8654.0 94:6153.0 95:14372.0 96:7918.0 97:3896.0 98:518.0 99:829.0 100:115.0 101:441.0 102:166.0 103:421.0 104:436.0 105:2615.0 106:995.0 107:4482.0 108:3591.0 109:5935.0 110:3865.0 111:1556.0 112:178.0 113:194.0 115:385.0 116:1903.0 117:9875.0 118:1041.0 119:1844.0 120:836.0 121:4850.0 122:2280.0 123:2389.0 124:1664.0 …	C01595	5280450	OYHQOLUKZRVURQ-HZJYTTRNSA-N
Met086	lignoceric acid	978597	132	104210	85:2380.0 86:760.0 89:854.0 91:551.0 92:193.0 93:904.0 94:146.0 95:3048.0 96:974.0 97:3155.0 98:2298.0 99:1510.0 102:139.0 105:433.0 107:88.0 109:1019.0 111:1448.0 112:385.0 113:495.0 116:1737.0 117:37070.0 118:3596.0 119:1601.0 120:87.0 121:738.0 123:159.0 125:482.0 129:17441.0 130:2113.0 131:3037.0 132:17484.0 133:6436.0 134:1239.0 135:1008.0 143:1648.0 145:11762.0 146:1599.0 153:158.0 154:47.0…	C08320	11197	QZZGJDVWLFXDLK-UHFFFAOYSA-N
Met087	levoglucosan	569637	204	3169	85:775.0 87:165.0 88:163.0 89:177.0 90:42.0 91:21.0 92:2.0 95:13.0 97:132.0 98:53.0 99:731.0 100:180.0 101:2830.0 102:212.0 103:5456.0 104:270.0 105:366.0 109:317.0 111:424.0 112:33.0 113:818.0 114:131.0 115:724.0 116:1575.0 117:3643.0 118:337.0 119:568.0 120:38.0 125:69.0 126:44.0 127:263.0 129:5991.0 130:703.0 131:1830.0 132:221.0 133:3867.0 134:297.0 135:293.0 136:48.0 139:2.0 140:20.0 141:67.…		2724705	TWNIBLMWSKIRAT-VFUOTHLCSA-N
Met088	leucine	345845	158	1794	86:1186.0 91:1133.0 94:62.0 97:1860.0 98:2022.0 99:683.0 100:12586.0 101:4444.0 102:32478.0 104:6759.0 105:3088.0 107:2866.0 108:496.0 109:4719.0 111:327.0 113:1591.0 114:423.0 115:2890.0 116:9750.0 117:645.0 119:20827.0 120:3522.0 121:13548.0 122:1551.0 123:10368.0 124:1092.0 128:3884.0 129:571.0 130:3830.0 132:523.0 133:190410.0 134:12073.0 135:57164.0 136:2921.0 137:40880.0 138:3944.0 139:5217…	C00123	6106	ROHFNLRQFUQHCH-YFKPBYRVSA-N
Met089	lauric acid	547906	117	49	85:168.0 86:141.0 87:101.0 89:291.0 93:60.0 95:377.0 96:145.0 97:251.0 98:244.0 101:191.0 104:48.0 105:176.0 109:155.0 111:88.0 115:37.0 116:428.0 117:7512.0 118:665.0 119:226.0 120:42.0 122:42.0 129:2879.0 130:369.0 131:1222.0 132:1823.0 133:146.0 134:55.0 139:64.0 143:180.0 145:762.0 146:42.0 147:217.0 153:16.0 154:30.0 157:84.0 160:63.0 169:49.0 171:95.0 176:32.0 179:30.0 185:98.0 186:22.0 187…	C02679	3893	POULHZVOKOAJMA-UHFFFAOYSA-N
Met090	lactic acid	217657	191	80	85:8684.0 86:6573.0 87:72227.0 88:111565.0 89:22391.0 90:1554.0 91:2622.0 92:778.0 93:502.0 94:4760.0 95:1164.0 96:739.0 97:892.0 98:246.0 99:4891.0 100:2372.0 101:61750.0 102:48891.0 103:46949.0 104:6822.0 105:17397.0 106:1817.0 107:2274.0 108:297.0 109:91.0 111:450.0 113:4576.0 114:1039.0 115:35415.0 116:15880.0 117:1091636.0 118:122979.0 119:56962.0 120:3499.0 121:613.0 126:206.0 127:1515.0 12…	C01432	612	JVTAAEKCZFNVCJ-UHFFFAOYSA-N
Met091	isothreonic acid	489385	292	1679	85:304.0 86:391.0 88:631.0 89:4158.0 90:414.0 91:179.0 92:233.0 93:215.0 94:45.0 96:145.0 97:116.0 98:15.0 99:816.0 100:110.0 101:2762.0 102:21122.0 103:20966.0 104:2634.0 105:1408.0 106:64.0 107:560.0 108:290.0 109:71.0 110:395.0 111:105.0 113:1032.0 114:253.0 115:1508.0 116:877.0 117:33848.0 118:3267.0 119:2907.0 120:140.0 121:96.0 122:8.0 124:18.0 125:13.0 127:531.0 128:50.0 129:6995.0 130:178…	C00639	151152	JPIJQSOTBSSVTP-GBXIJSLDSA-N
Met092	isonicotinic acid	353934	180	4939	85:4579.0 86:223.0 88:8.0 90:142.0 98:8.0 99:693.0 100:10.0 101:9.0 105:21.0 106:2144.0 107:301.0 110:168.0 111:102.0 112:155.0 113:493.0 114:7.0 126:118.0 130:94.0 134:346.0 136:1703.0 137:192.0 138:3.0 140:51.0 155:100.0 161:16.0 169:48.0 180:2720.0 181:403.0 182:76.0 184:62.0 185:26.0 195:29.0 211:96.0 228:204.0 299:269.0 395:1.0	C07446	5922	TWBYWOBDOCUKOW-UHFFFAOYSA-N
Met093	isoleucine	359251	158	15	85:1549.0 86:3001.0 87:645.0 88:285.0 89:271.0 90:580.0 91:64.0 92:52.0 95:58.0 96:323.0 97:189.0 98:829.0 99:977.0 100:9875.0 101:1414.0 102:3456.0 103:1535.0 104:311.0 105:134.0 111:127.0 112:440.0 113:373.0 114:1505.0 115:765.0 116:651.0 118:274.0 119:292.0 121:53.0 123:27.0 126:183.0 128:1693.0 129:920.0 130:964.0 131:1559.0 132:2068.0 133:2024.0 135:106.0 142:989.0 143:511.0 144:398.0 145:30…	C00407	6306	AGPKZVBTJJNPAG-WHFBIAKZSA-N
Met094	isocitric acid	617338	245	32122	85:2447.0 86:626.0 87:1258.0 88:847.0 89:1234.0 90:260.0 91:1069.0 92:228.0 93:230.0 94:47.0 95:3308.0 97:857.0 98:490.0 99:1992.0 100:157.0 101:1347.0 102:1246.0 103:1778.0 104:706.0 105:2996.0 106:205.0 107:136.0 108:170.0 109:137.0 110:130.0 111:512.0 112:175.0 113:5118.0 114:643.0 115:1659.0 116:2844.0 117:4523.0 118:958.0 119:1389.0 120:194.0 121:151.0 122:61.0 123:48.0 124:33.0 125:32.0 126…	C00451	5318532	ODBLHEXUDAPZAU-ZAFYKAAXSA-N
Met095	inulotriose	1131821	361	14686	85:202.0 86:12.0 87:146.0 88:80.0 89:386.0 90:24.0 91:42.0 92:8.0 93:9.0 94:17.0 95:51.0 96:71.0 97:207.0 98:32.0 99:143.0 100:33.0 101:514.0 102:178.0 103:6796.0 104:594.0 105:250.0 108:1.0 109:400.0 110:25.0 111:112.0 112:21.0 113:215.0 114:47.0 115:200.0 116:230.0 117:1582.0 118:135.0 119:143.0 120:21.0 121:20.0 122:9.0 123:22.0 124:17.0 125:80.0 126:58.0 127:217.0 128:57.0 129:4450.0 130:610.…	C01355	22833608	AIHDCSAXVMAMJH-GFBKWZILSA-N
Met096	inositol-4-monophosphate	846510	315	45351	85:1.0 86:238.0 87:154.0 88:1.0 99:434.0 101:763.0 103:1909.0 104:364.0 107:288.0 109:401.0 111:550.0 113:450.0 119:195.0 125:220.0 127:391.0 129:3705.0 130:1560.0 131:1864.0 132:3.0 133:4462.0 134:304.0 135:447.0 137:223.0 138:1.0 139:209.0 141:161.0 142:575.0 143:2116.0 144:28.0 147:20267.0 148:1900.0 149:2880.0 150:263.0 151:313.0 152:31.0 153:199.0 154:147.0 155:384.0 156:200.0 157:357.0 158:…	C03546	440043	INAPMGSXUVUWAF-GFWFORPUSA-N
Met097	hydroxylamine	255241	146	139	85:633.0 86:2313.0 87:825.0 88:529.0 91:101.0 92:48.0 96:39.0 99:99.0 100:1181.0 101:208.0 103:445.0 105:237.0 109:19.0 116:169.0 117:579.0 118:114.0 119:2103.0 120:482.0 121:248.0 124:18.0 126:27.0 129:42.0 131:1281.0 132:298.0 133:4524.0 135:417.0 136:79.0 142:20.0 144:27.0 145:78.0 146:4294.0 147:2233.0 148:673.0 149:132.0 161:231.0 172:17.0 187:19.0 188:77.0 190:14.0 204:105.0 205:68.0 238:22…	C00192	787	AVXURJPOCDRRFD-UHFFFAOYSA-N
Met098	homoserine	443878	218	2849	101:66.0 102:400.0 103:4169.0 104:311.0 105:88.0 108:5.0 113:20.0 114:56.0 115:64.0 116:6.0 117:924.0 118:50.0 125:1.0 128:3071.0 129:503.0 130:734.0 131:345.0 132:149.0 133:513.0 134:269.0 135:55.0 139:3.0 140:11.0 141:19.0 145:11.0 146:159.0 147:1347.0 148:40.0 149:294.0 157:459.0 158:17.0 159:17.0 172:20.0 177:38.0 180:8.0 184:17.0 185:46.0 191:9.0 199:4.0 200:1.0 202:287.0 204:73.0 208:3.0 21…	C00263	12647	UKAUYVFTDYCKQA-VKHMYHEASA-N
Met099	hexuronic acid	667373	160	4554	85:209.0 86:138.0 88:682.0 89:1276.0 90:42.0 91:290.0 92:40.0 93:62.0 95:157.0 97:343.0 98:187.0 99:94.0 100:117.0 101:506.0 102:533.0 103:960.0 104:6.0 105:780.0 107:90.0 108:8.0 109:195.0 110:46.0 111:190.0 112:6.0 113:192.0 114:283.0 115:385.0 117:357.0 118:42.0 119:105.0 127:38.0 128:156.0 129:885.0 130:376.0 131:441.0 132:5.0 133:1378.0 134:249.0 135:228.0 137:19.0 141:7.0 142:42.0 143:2086.…		152867	IAJILQKETJEXLJ-UHFFFAOYSA-N
Met100	hexose-6-phosphate	806282	387	18607	89:205.0 90:34.0 100:62.0 101:173.0 103:155.0 105:83.0 113:36.0 114:63.0 116:51.0 117:51.0 129:326.0 130:58.0 131:112.0 133:153.0 135:38.0 143:37.0 145:25.0 147:476.0 148:80.0 157:90.0 160:244.0 161:48.0 169:18.0 189:27.0 191:42.0 205:21.0 211:118.0 216:24.0 217:145.0 218:44.0 219:21.0 225:30.0 227:17.0 231:19.0 247:31.0 248:13.0 285:42.0 298:19.0 299:223.0 300:63.0 301:70.0 302:32.0 305:24.0 307…	C02965	208	NBSCHQHZLSJFNQ-UHFFFAOYSA-N
Met101	heptadecanoic acid	751309	117	727	86:84.0 89:126.0 93:146.0 95:297.0 97:364.0 98:171.0 99:152.0 101:71.0 105:120.0 107:47.0 109:65.0 111:142.0 112:68.0 113:69.0 116:319.0 117:6884.0 118:515.0 119:190.0 123:26.0 125:38.0 129:2928.0 130:357.0 131:779.0 132:2003.0 133:510.0 134:126.0 141:18.0 143:248.0 145:1080.0 146:130.0 149:39.0 152:19.0 153:14.0 159:91.0 163:18.0 171:63.0 174:86.0 177:28.0 182:19.0 187:82.0 189:15.0 197:18.0 201…		10465	KEMQGTRYUADPNZ-UHFFFAOYSA-N
Met102	glycolic acid	227636	177	1971	86:321.0 87:877.0 88:2215.0 89:1177.0 90:166.0 92:46.0 95:690.0 98:47.0 99:43.0 100:1.0 101:491.0 102:395.0 103:3236.0 104:445.0 105:759.0 106:5.0 107:431.0 110:197.0 113:123.0 114:1.0 115:778.0 116:235.0 117:2708.0 118:351.0 119:694.0 120:123.0 121:18.0 124:3.0 131:2476.0 132:305.0 133:6921.0 134:1259.0 135:297.0 144:1.0 146:382.0 147:57199.0 148:9255.0 149:5731.0 150:464.0 151:221.0 161:3331.0 …	C00160	757	AEMRFAOFKBGASW-UHFFFAOYSA-N
Met103	glycine	368707	248	6	85:2882.0 86:87494.0 87:10917.0 88:4018.0 89:822.0 92:65.0 93:42.0 94:27.0 95:426.0 96:50.0 97:67.0 99:1489.0 100:53029.0 101:10140.0 102:5892.0 103:928.0 105:1276.0 110:146.0 113:1787.0 114:44.0 115:2820.0 116:1864.0 117:12472.0 118:47.0 119:3422.0 122:40.0 123:85.0 125:63.0 129:156.0 130:9640.0 131:7466.0 132:862.0 133:31722.0 134:5661.0 135:2633.0 144:2949.0 145:349.0 146:1208.0 147:26782.0 14…	C00037	750	DHMQDGOQFOQNFH-UHFFFAOYSA-N
Met104	glycerol-alpha-phosphate	590747	357	1687	85:750.0 87:846.0 88:468.0 89:1193.0 90:82.0 91:168.0 92:114.0 93:127.0 94:26.0 95:116.0 97:212.0 98:232.0 99:483.0 101:13348.0 102:1461.0 103:9463.0 104:991.0 105:689.0 106:35.0 107:239.0 108:36.0 109:51.0 111:385.0 113:2220.0 114:284.0 115:2195.0 116:2414.0 117:2066.0 118:407.0 119:755.0 120:59.0 121:349.0 122:90.0 123:101.0 125:30.0 127:73.0 129:6764.0 130:1365.0 131:6671.0 132:512.0 133:8224.…	C03189	754	AWUCVROLDVIAJX-UHFFFAOYSA-N
Met105	glycerol-3-galactoside	805227	204	1693	89:176.0 90:53.0 99:49.0 101:827.0 102:83.0 103:3126.0 104:331.0 105:191.0 109:15.0 113:33.0 115:65.0 116:293.0 117:746.0 118:35.0 119:28.0 122:1.0 123:8.0 128:61.0 129:2561.0 130:485.0 131:662.0 132:17.0 133:977.0 135:25.0 141:39.0 142:42.0 143:281.0 147:3311.0 148:255.0 149:318.0 151:50.0 155:78.0 156:127.0 157:175.0 159:38.0 160:42.0 161:110.0 163:57.0 169:415.0 170:55.0 171:14.0 175:57.0 177:…	C05401	16048618	NHJUPBDCSOGIKX-NTXXKDEISA-N
Met106	glycerol	344466	205	30	85:1069.0 86:1979.0 87:2157.0 88:1086.0 89:5466.0 90:494.0 91:283.0 94:134.0 97:170.0 99:483.0 100:547.0 101:7688.0 102:1229.0 103:30772.0 104:2994.0 105:1697.0 106:143.0 108:135.0 109:140.0 111:130.0 112:89.0 113:993.0 114:232.0 115:2539.0 116:2329.0 117:35562.0 118:3659.0 119:3831.0 120:444.0 121:441.0 122:107.0 123:185.0 124:113.0 128:225.0 129:5116.0 130:612.0 131:6207.0 132:1094.0 133:25238.…	C00116	753	PEDCQBHIVMGVHV-UHFFFAOYSA-N
Met107	glyceric acid	377495	189	48	87:199.0 89:698.0 90:111.0 93:56.0 98:33.0 99:176.0 100:63.0 101:1315.0 102:3672.0 103:4054.0 104:371.0 105:293.0 106:106.0 107:60.0 108:48.0 113:36.0 114:94.0 115:261.0 116:366.0 117:2480.0 119:409.0 122:34.0 130:941.0 131:1036.0 133:4658.0 135:416.0 142:23.0 147:8908.0 148:1388.0 149:813.0 157:22.0 158:22.0 159:33.0 161:42.0 162:30.0 163:86.0 166:42.0 175:382.0 176:31.0 177:220.0 189:3993.0 190…	C00258	439194	RBNPOMFGQQGHHO-UWTATZPHSA-N
Met108	glutaric acid	421260	261	1727	88:191.0 91:36.0 97:767.0 98:37.0 99:40.0 100:340.0 101:236.0 102:261.0 103:344.0 104:57.0 114:112.0 115:81.0 116:704.0 117:526.0 118:162.0 120:11.0 128:639.0 129:1748.0 130:358.0 131:182.0 132:119.0 133:497.0 135:53.0 142:34.0 143:21.0 144:1230.0 145:204.0 147:5413.0 148:702.0 149:827.0 151:43.0 158:934.0 159:179.0 160:47.0 186:172.0 187:30.0 189:439.0 199:13.0 203:445.0 204:296.0 205:234.0 217:…	C00489	743	JFCQEDHGNNZCLN-UHFFFAOYSA-N
Met109	glutamine	600315	156	18	85:588.0 86:773.0 87:527.0 88:297.0 89:472.0 90:276.0 91:144.0 92:65.0 93:78.0 94:61.0 95:137.0 96:185.0 97:201.0 98:705.0 99:418.0 100:4218.0 101:1051.0 102:801.0 104:146.0 105:125.0 107:73.0 110:227.0 111:76.0 112:1090.0 113:753.0 114:2855.0 115:2580.0 116:2463.0 117:1187.0 118:279.0 119:308.0 122:34.0 124:65.0 125:100.0 126:1306.0 128:4527.0 129:1216.0 130:1701.0 131:3856.0 132:1540.0 133:2992…	C00064	5961	ZDXPYRJPNDTMRX-VKHMYHEASA-N
Met110	glutamic acid	529100	246	28	85:1143.0 86:983.0 87:725.0 88:453.0 89:313.0 90:36.0 91:51.0 95:189.0 96:269.0 97:224.0 98:467.0 99:626.0 100:5243.0 101:1252.0 102:493.0 103:1043.0 104:79.0 105:259.0 108:335.0 109:58.0 110:448.0 111:44.0 112:737.0 113:669.0 114:1398.0 115:911.0 116:669.0 117:712.0 118:217.0 119:303.0 120:26.0 122:179.0 123:41.0 125:90.0 126:202.0 127:190.0 128:17149.0 129:3445.0 130:1476.0 131:1330.0 132:969.0…	C00025	33032	WHUUTDBJXJRKMK-VKHMYHEASA-N
Met111	glucose-6-phosphate	818275	387	308	89:2051.0 90:203.0 91:178.0 94:11.0 95:62.0 98:94.0 99:125.0 100:221.0 101:1887.0 102:354.0 103:2375.0 104:220.0 105:395.0 107:50.0 109:82.0 111:94.0 112:58.0 113:214.0 115:231.0 116:632.0 117:455.0 119:268.0 121:26.0 122:30.0 125:55.0 128:126.0 129:3069.0 130:602.0 131:1273.0 132:58.0 133:2409.0 134:158.0 135:122.0 137:37.0 140:51.0 141:115.0 142:97.0 143:74.0 144:29.0 145:148.0 146:37.0 147:487…	C00092	5958	NBSCHQHZLSJFNQ-GASJEMHNSA-N
Met112	glucose-1-phosphate	594647	217	3167	85:385.0 86:98.0 87:248.0 88:286.0 89:468.0 90:224.0 92:20.0 95:218.0 99:284.0 101:1180.0 103:1916.0 104:47.0 107:220.0 109:96.0 110:193.0 111:260.0 112:20.0 113:386.0 114:41.0 115:209.0 116:863.0 117:2309.0 118:189.0 119:243.0 125:12.0 126:151.0 128:127.0 129:1571.0 130:306.0 131:508.0 132:123.0 133:2331.0 134:352.0 135:130.0 136:1.0 139:40.0 140:858.0 141:105.0 142:138.0 143:915.0 144:125.0 145…	C00103	65533	HXXFSFRBOHSIMQ-VFUOTHLCSA-N
Met113	glucose	654125	319	46121	85:27336.0 86:54416.0 87:30651.0 88:38651.0 89:366599.0 90:36080.0 91:15303.0 92:1554.0 94:1223.0 96:2799.0 97:6099.0 98:10995.0 99:19718.0 100:87123.0 101:85401.0 102:59781.0 103:897747.0 104:99055.0 105:174987.0 106:22215.0 107:8839.0 108:2715.0 109:1559.0 110:6479.0 111:4651.0 112:13414.0 113:17399.0 114:83866.0 115:34438.0 116:28906.0 117:483116.0 118:61306.0 119:53471.0 120:7817.0 121:4264.0…	C00221	64689	WQZGKKKJIJFFOK-VFUOTHLCSA-N
Met114	galactose-6-phosphate	828102	387	84204	85:352.0 86:18.0 87:173.0 88:29.0 89:238.0 90:3.0 95:35.0 97:215.0 98:44.0 99:408.0 100:111.0 101:1564.0 102:235.0 103:2611.0 104:160.0 105:125.0 107:126.0 108:137.0 109:343.0 111:347.0 112:25.0 113:1282.0 114:117.0 115:510.0 116:778.0 117:1716.0 118:101.0 119:265.0 120:13.0 121:88.0 125:45.0 127:291.0 128:9.0 129:11377.0 130:1380.0 131:1525.0 132:194.0 133:3384.0 134:381.0 135:599.0 136:15.0 137…	C01113	439404	NBSCHQHZLSJFNQ-SVZMEOIVSA-N
Met115	galactonic acid	690882	292	4706	85:918.0 86:238.0 87:865.0 88:630.0 89:3376.0 90:737.0 91:316.0 95:57.0 96:68.0 97:1011.0 98:413.0 99:1406.0 100:448.0 101:4514.0 102:3806.0 103:26292.0 104:2417.0 105:1403.0 106:36.0 107:255.0 108:13.0 109:160.0 110:149.0 111:353.0 112:80.0 113:956.0 114:440.0 115:1587.0 116:1106.0 117:12863.0 118:1333.0 119:1189.0 124:209.0 125:121.0 126:8.0 127:610.0 128:752.0 129:11296.0 130:3317.0 131:4665.0…	C00880	128869	RGHNJXZEOKUKBD-MGCNEYSASA-N
Met116	galactitol	669079	319	34096	85:369.0 86:196.0 87:1.0 88:484.0 89:1920.0 90:267.0 91:81.0 92:98.0 96:28.0 97:404.0 98:135.0 99:704.0 100:30.0 101:1474.0 102:211.0 103:16349.0 104:1773.0 105:733.0 106:67.0 107:210.0 108:70.0 109:20.0 110:52.0 111:280.0 112:158.0 113:398.0 114:150.0 115:494.0 116:897.0 117:7258.0 118:718.0 119:703.0 121:10.0 122:38.0 123:23.0 125:57.0 127:137.0 128:157.0 129:4680.0 130:738.0 131:2077.0 132:376…	C01507	5460044	FBPFZTCFMRRESA-UNTFVMJOSA-N
Met117	galactinol	1017580	204	1975	85:17.0 86:36.0 87:46.0 88:20.0 97:9.0 99:36.0 101:68.0 102:47.0 103:1462.0 104:144.0 105:69.0 111:44.0 116:13.0 117:137.0 118:2.0 122:4.0 124:26.0 125:24.0 129:1340.0 130:121.0 131:155.0 133:138.0 136:13.0 139:5.0 140:38.0 142:58.0 143:185.0 144:24.0 147:1783.0 148:114.0 149:219.0 153:11.0 154:30.0 155:123.0 156:92.0 157:109.0 158:4.0 159:4.0 161:42.0 163:14.0 164:29.0 165:10.0 168:5.0 169:376.0…	C01235	11727586	VCWMRQDBPZKXKG-ZNVDUFQESA-N
Met118	fumaric acid	390016	245	14755	85:387.0 86:38.0 87:9.0 88:13.0 89:36.0 91:8.0 92:19.0 93:21.0 94:2.0 95:36.0 96:23.0 97:35.0 98:167.0 99:149.0 100:30.0 101:19.0 102:3.0 103:106.0 104:6.0 105:54.0 106:32.0 108:1.0 109:14.0 111:16.0 113:179.0 114:8.0 115:714.0 116:73.0 117:197.0 118:25.0 119:46.0 120:15.0 121:3.0 122:5.0 123:4.0 125:11.0 126:132.0 127:348.0 128:131.0 129:57.0 130:40.0 131:175.0 132:35.0 133:1168.0 134:224.0 135:…	C00122	444972	VZCYOOQTPOCHFL-OWOJBTEDSA-N
Met119	fucose	578299	160	3009	85:191.0 89:328.0 91:5.0 98:6.0 100:250.0 101:182.0 103:132.0 105:64.0 107:33.0 117:5349.0 118:423.0 119:197.0 127:28.0 129:429.0 130:344.0 131:248.0 133:363.0 134:138.0 143:112.0 147:658.0 148:60.0 159:12.0 160:926.0 161:309.0 162:4.0 171:31.0 174:36.0 189:39.0 191:27.0 204:79.0 205:9.0 206:19.0 217:28.0 219:124.0 223:10.0 231:37.0 233:151.0 235:13.0 277:238.0 278:54.0 293:13.0 299:12.0 321:80.0…	C02095	439650	SHZGCJCMOBCMKK-FPRJBGLDSA-N
Met120	fructose-6-phosphate	804279	315	6431	85:175.0 86:55.0 87:366.0 88:157.0 89:2236.0 90:436.0 92:4.0 94:18.0 96:197.0 98:32.0 99:369.0 100:408.0 101:1519.0 102:775.0 103:257.0 104:1131.0 105:281.0 106:108.0 109:60.0 111:305.0 113:195.0 114:242.0 115:86.0 116:26.0 117:911.0 118:370.0 120:83.0 121:101.0 122:34.0 124:89.0 126:163.0 128:84.0 129:4295.0 130:1211.0 131:850.0 132:289.0 133:2271.0 134:314.0 135:693.0 136:141.0 137:22.0 138:85.…	C05345	440641	BGWGXPAPYGQALX-ARQDHWQXSA-N
Met121	fructose	639442	307	21	85:1065.0 86:372.0 87:1570.0 88:1347.0 89:11886.0 90:1027.0 91:450.0 94:125.0 95:108.0 96:150.0 97:341.0 98:337.0 99:854.0 100:2150.0 101:3537.0 102:951.0 103:87115.0 104:8453.0 105:4107.0 106:219.0 110:160.0 111:332.0 112:91.0 113:824.0 114:1370.0 115:1277.0 116:899.0 117:11742.0 118:1067.0 119:1473.0 120:185.0 121:95.0 124:47.0 125:43.0 126:175.0 127:390.0 129:7908.0 130:1485.0 131:4620.0 132:6…	C02336	439709	RFSUNEUAIZKAJO-ARQDHWQXSA-N
Met122	ferulic acid	732779	338	14814	85:35.0 86:52.0 87:36.0 88:252.0 89:926.0 90:120.0 91:235.0 92:43.0 93:27.0 94:29.0 95:40.0 97:6.0 98:21.0 99:29.0 101:30.0 102:222.0 103:196.0 104:38.0 105:67.0 106:8.0 107:131.0 109:38.0 110:53.0 111:14.0 112:24.0 114:2.0 115:318.0 116:103.0 117:412.0 118:150.0 119:161.0 120:2.0 121:50.0 122:3.0 123:12.0 125:13.0 126:30.0 127:39.0 128:15.0 129:111.0 130:123.0 131:114.0 132:24.0 133:221.0 134:13…	C01494	445858	KSEBMYQBYZTDHS-HWKANZROSA-N
Met123	ethanolamine	343800	174	45341	85:17544.0 86:175868.0 87:37978.0 88:16848.0 89:41209.0 90:4709.0 91:10643.0 92:1773.0 93:2745.0 94:638.0 95:902.0 96:1260.0 97:1477.0 98:2978.0 99:7231.0 100:169810.0 101:52380.0 102:24044.0 103:172854.0 104:24239.0 105:38562.0 106:5669.0 107:15911.0 108:1840.0 109:5126.0 110:2504.0 111:841.0 112:951.0 113:9857.0 114:19793.0 115:72673.0 116:28088.0 117:182126.0 118:22232.0 119:55318.0 120:8272.0…	C00189	700	HZAXFHJVJLSVMW-UHFFFAOYSA-N
Met124	erythrose	443306	205	102661	85:252.0 86:309.0 87:286.0 88:262.0 89:3396.0 90:347.0 98:95.0 99:207.0 100:1047.0 101:1152.0 102:512.0 103:2966.0 104:321.0 105:570.0 111:37.0 112:126.0 113:92.0 114:259.0 115:522.0 116:243.0 117:8801.0 118:811.0 119:677.0 120:43.0 121:19.0 125:24.0 126:85.0 127:101.0 128:90.0 129:712.0 130:1223.0 131:821.0 132:198.0 133:2835.0 134:401.0 135:233.0 140:40.0 141:30.0 142:111.0 143:111.0 144:41.0 1…	C01796	439574	FMAORJIQYMIRHF-HERZVMAMSA-N
Met125	erythronic acid lactone	407495	247	3187	85:740.0 87:3579.0 88:246.0 89:932.0 90:92.0 94:99.0 95:54.0 96:32.0 97:5.0 99:977.0 101:9109.0 102:4849.0 103:6518.0 104:607.0 105:399.0 106:72.0 110:101.0 111:218.0 112:66.0 113:544.0 114:12.0 115:863.0 116:4791.0 117:12.0 118:116.0 119:763.0 120:15.0 121:13.0 122:10.0 123:4.0 124:2.0 125:6.0 126:181.0 129:2421.0 130:1157.0 131:4670.0 132:1087.0 133:3217.0 134:1524.0 135:43.0 136:53.0 137:10.0 …	C02341	5325915	SGMJBNSHAZVGMC-PWNYCUMCSA-N
Met126	erythronic acid	512029	217	3171	85:102.0 86:274.0 87:196.0 88:324.0 89:5685.0 90:514.0 91:237.0 99:139.0 100:1920.0 101:1375.0 102:1362.0 103:5061.0 104:563.0 105:280.0 110:631.0 111:141.0 113:69.0 114:64.0 115:554.0 116:574.0 117:10253.0 118:1187.0 119:557.0 128:214.0 129:2850.0 130:1365.0 131:1461.0 132:327.0 133:3475.0 134:870.0 135:138.0 136:110.0 141:217.0 142:340.0 143:1359.0 144:465.0 145:285.0 146:38.0 147:21746.0 148:3…		2781043	JPIJQSOTBSSVTP-PWNYCUMCSA-N
Met127	erythritol	471922	217	92	86:57.0 87:443.0 89:682.0 90:92.0 99:480.0 100:41.0 101:1823.0 103:7046.0 104:676.0 105:300.0 106:59.0 109:27.0 111:45.0 113:474.0 115:473.0 116:1861.0 117:6123.0 118:476.0 119:295.0 127:453.0 129:1559.0 130:129.0 131:448.0 133:1902.0 134:216.0 144:53.0 147:9776.0 148:785.0 149:656.0 158:25.0 159:8.0 163:98.0 169:60.0 174:40.0 175:153.0 176:58.0 177:60.0 183:21.0 189:1255.0 190:194.0 191:893.0 19…	C00503	222285	UNXHWFMMPAWVPI-ZXZARUISSA-N
Met128	enolpyruvate NIST	234394	217	16823	85:72.0 86:319.0 87:712.0 88:700.0 89:28.0 90:24.0 91:16.0 92:32.0 93:3.0 97:16.0 99:126.0 100:271.0 101:92.0 102:495.0 103:57.0 104:47.0 105:38.0 106:90.0 107:819.0 108:294.0 110:702.0 111:342.0 113:543.0 114:39.0 115:324.0 118:82.0 120:96.0 124:11.0 125:301.0 126:257.0 127:693.0 130:102.0 131:827.0 133:419.0 134:585.0 136:215.0 137:19.0 143:30.0 144:43.0 146:3.0 147:26175.0 148:4289.0 149:2351.…	C00074	1005	DTBNBXWJWCWCIK-UHFFFAOYSA-N
Met129	dehydroascorbic acid	633423	173	3163	85:4938.0 86:2632.0 87:3842.0 88:1599.0 89:36445.0 90:4196.0 91:3962.0 92:500.0 94:671.0 95:633.0 96:448.0 97:1730.0 98:1823.0 99:5999.0 100:7321.0 101:16741.0 102:6187.0 103:11081.0 104:1207.0 105:674.0 106:1178.0 108:899.0 109:458.0 110:290.0 111:2948.0 112:1836.0 113:6752.0 114:2900.0 115:4370.0 116:6371.0 117:18187.0 118:3044.0 119:4528.0 120:1247.0 121:273.0 124:120.0 126:1913.0 127:3252.0 1…	C05422	440667	SBJKKFFYIZUCET-JLAZNSOCSA-N
Met130	conduritol-beta-expoxide	701723	318	34065	85:102.0 86:7.0 88:11.0 93:17.0 95:84.0 99:141.0 100:46.0 101:367.0 102:34.0 103:1909.0 104:100.0 105:120.0 108:7.0 109:85.0 111:59.0 113:534.0 114:36.0 115:64.0 116:86.0 124:61.0 125:26.0 128:2.0 129:2049.0 130:323.0 131:745.0 132:109.0 133:2107.0 134:288.0 135:95.0 137:15.0 139:24.0 140:14.0 141:27.0 142:65.0 143:754.0 144:15.0 145:6.0 147:8476.0 148:1285.0 149:919.0 150:18.0 156:38.0 157:286.0…		9989541	ZHMWOVGZCINIHW-SPHYCDKFSA-N
Met131	citrulline	621404	157	1712	85:138.0 86:318.0 89:143.0 90:82.0 91:114.0 92:81.0 95:62.0 97:103.0 98:473.0 99:700.0 100:1254.0 101:216.0 102:109.0 103:52.0 104:50.0 107:195.0 108:36.0 109:94.0 110:101.0 111:43.0 113:64.0 114:128.0 115:311.0 116:35.0 117:38.0 118:54.0 120:48.0 122:24.0 124:39.0 126:87.0 127:262.0 128:173.0 129:140.0 130:668.0 132:139.0 133:229.0 134:91.0 138:26.0 140:306.0 141:1077.0 142:2134.0 143:284.0 144:…	C00327	9750	RHGKLRLOHDJJDR-BYPYZUCNSA-N
Met132	citric acid	617342	273	288	85:108.0 87:167.0 88:92.0 89:136.0 92:58.0 93:86.0 95:193.0 96:108.0 97:78.0 99:605.0 100:143.0 101:223.0 102:92.0 103:336.0 104:70.0 105:58.0 109:24.0 110:55.0 111:256.0 112:15.0 114:87.0 115:639.0 116:312.0 117:522.0 118:105.0 119:62.0 120:32.0 124:17.0 125:53.0 126:49.0 127:177.0 128:22.0 129:915.0 131:952.0 132:92.0 133:1929.0 134:60.0 135:258.0 136:35.0 137:44.0 139:90.0 140:83.0 141:331.0 1…	C00158	311	KRKNYBCHXYNGOX-UHFFFAOYSA-N
Met133	cerotinic acid	1033286	145	17982	85:1295.0 86:158.0 88:1.0 89:242.0 91:67.0 93:95.0 95:1309.0 96:191.0 97:1943.0 98:1236.0 99:444.0 101:240.0 102:74.0 104:114.0 105:273.0 106:1.0 108:119.0 109:514.0 111:676.0 112:371.0 113:1.0 114:1.0 115:99.0 116:520.0 117:19706.0 118:1850.0 119:625.0 120:16.0 121:455.0 122:38.0 123:291.0 124:92.0 125:288.0 129:8151.0 130:948.0 131:2365.0 132:8532.0 133:1938.0 134:337.0 135:577.0 136:86.0 137:2…		10469	XMHIUKTWLZUKEX-UHFFFAOYSA-N
Met134	caprylic acid	343457	201	6866	85:59.0 86:798.0 87:223.0 88:510.0 89:1377.0 90:189.0 95:33.0 97:16.0 98:32.0 99:40.0 100:399.0 101:2158.0 102:361.0 103:5236.0 104:718.0 105:608.0 106:42.0 109:166.0 110:56.0 113:210.0 114:71.0 115:93.0 116:330.0 117:11722.0 118:1237.0 119:890.0 120:77.0 126:65.0 129:2848.0 130:455.0 131:1940.0 132:1583.0 133:4028.0 134:684.0 135:115.0 140:1.0 142:10.0 143:100.0 145:423.0 146:62.0 147:4390.0 148…	C06423	379	WWZKQHOCKIZLMA-UHFFFAOYSA-N
Met135	capric acid	452386	229	50422	86:58.0 95:73.0 100:128.0 115:203.0 116:59.0 117:1692.0 118:22.0 129:683.0 130:12.0 131:212.0 132:438.0 143:65.0 145:173.0 154:11.0 168:16.0 183:18.0 185:23.0 201:16.0 229:495.0 230:98.0 243:21.0 244:16.0 338:5.0 388:4.0 421:13.0 452:4.0 478:6.0 497:4.0	C01571	2969	GHVNFZFCNZKVNT-UHFFFAOYSA-N
Met136	butyrolactam NIST	277199	142	2047	85:20.0 86:58.0 88:236.0 89:101.0 99:89.0 100:965.0 101:112.0 102:36.0 107:15.0 108:64.0 110:113.0 112:60.0 113:20.0 114:80.0 115:83.0 116:36.0 134:97.0 140:21.0 142:4184.0 143:458.0 144:89.0 155:31.0 156:217.0 157:779.0 158:23.0 173:153.0 184:27.0 185:7.0 199:33.0 213:132.0 302:10.0 306:2.0 314:3.0		12025	HNJBEVLQSNELDL-UHFFFAOYSA-N
Met137	butylamine	249493	174	1871	86:3213.0 87:200.0 88:201.0 94:25.0 95:14.0 96:38.0 97:47.0 99:9.0 100:1374.0 101:117.0 102:240.0 103:76.0 106:39.0 107:182.0 109:8.0 110:121.0 112:37.0 114:157.0 115:39.0 116:65.0 117:148.0 119:67.0 120:22.0 127:15.0 128:2398.0 129:272.0 130:342.0 131:318.0 132:66.0 133:210.0 134:227.0 142:19.0 145:9.0 146:204.0 147:174.0 148:82.0 158:39.0 160:8.0 161:12.0 162:13.0 172:62.0 173:21.0 174:4225.0 1…	C18706	8007	HQABUPZFAYXKJW-UHFFFAOYSA-N
Met138	beta-sitosterol	1128225	129	3174	85:2766.0 86:101.0 87:57.0 89:458.0 91:5648.0 92:1009.0 93:4837.0 94:854.0 95:7005.0 96:398.0 97:1583.0 98:69.0 99:841.0 101:529.0 102:39.0 103:648.0 104:289.0 105:5798.0 106:1007.0 107:5082.0 108:945.0 109:3381.0 110:296.0 111:1228.0 112:109.0 113:310.0 114:25.0 115:1041.0 116:430.0 117:2402.0 118:725.0 119:4929.0 120:2342.0 121:4665.0 122:692.0 123:1370.0 124:121.0 125:512.0 127:195.0 128:627.0…	C01753	222284	KZJWDPNRJALLNS-VJSFXXLFSA-N
Met139	beta-mannosylglycerate	774364	204	18253	85:100.0 87:16.0 89:6.0 96:49.0 98:18.0 99:25.0 100:10.0 101:285.0 103:945.0 104:11.0 111:19.0 113:16.0 115:101.0 116:70.0 117:812.0 118:67.0 129:433.0 130:155.0 131:1040.0 132:43.0 133:274.0 140:9.0 141:6.0 143:84.0 145:8.0 147:1419.0 148:62.0 149:123.0 154:24.0 156:148.0 157:34.0 158:23.0 159:1069.0 160:136.0 161:33.0 163:12.0 167:7.0 169:199.0 183:6.0 189:251.0 190:21.0 191:514.0 192:15.0 193:…			UKNDPWQFDLJVSJ-USFZCOCPSA-N
Met140	beta-glycerolphosphate	574470	243	22021	85:37.0 101:553.0 102:50.0 103:684.0 106:24.0 112:8.0 113:19.0 115:137.0 117:69.0 129:971.0 130:171.0 131:352.0 133:740.0 134:41.0 135:156.0 137:89.0 139:3.0 147:979.0 148:10.0 149:98.0 155:36.0 179:29.0 181:96.0 183:49.0 191:186.0 192:18.0 193:100.0 195:81.0 207:280.0 208:22.0 209:15.0 211:1590.0 212:184.0 213:144.0 217:86.0 218:77.0 225:19.0 227:200.0 228:29.0 234:34.0 243:1830.0 244:286.0 245:…	C02979	2526	DHCLVCXQIBBOPH-UHFFFAOYSA-N
Met141	beta-gentiobiose	965404	204	4831	85:106.0 87:19.0 89:512.0 94:69.0 95:27.0 99:17.0 100:282.0 101:406.0 102:90.0 103:1363.0 105:108.0 107:68.0 108:17.0 111:2.0 112:45.0 113:84.0 114:145.0 115:162.0 116:330.0 117:877.0 118:149.0 119:29.0 126:7.0 128:94.0 129:1369.0 130:311.0 131:848.0 132:5.0 133:63.0 134:76.0 138:35.0 139:27.0 142:229.0 143:213.0 144:56.0 145:29.0 147:1562.0 148:104.0 149:89.0 152:16.0 153:289.0 154:96.0 155:257.…	C08240	441422	DLRVVLDZNNYCBX-LIZSDCNHSA-N
Met142	beta-alanine	435564	248	148	85:228.0 86:3117.0 87:240.0 90:32.0 93:32.0 95:19.0 99:386.0 100:1891.0 101:337.0 102:313.0 103:237.0 104:118.0 107:63.0 113:116.0 114:91.0 117:236.0 119:17.0 120:39.0 129:105.0 130:635.0 133:1533.0 134:301.0 135:92.0 137:24.0 142:51.0 146:224.0 147:2196.0 148:431.0 160:346.0 161:56.0 162:41.0 164:29.0 168:16.0 170:19.0 172:67.0 173:3.0 174:3380.0 175:583.0 176:292.0 181:27.0 187:19.0 188:94.0 18…	C00099	239	UCMIRNVEIXFBKS-UHFFFAOYSA-N
Met143	benzoic acid	338990	179	33448	85:1036.0 86:2876.0 87:3045.0 88:661.0 89:636.0 90:363.0 91:397.0 92:144.0 93:156.0 95:91.0 96:292.0 97:506.0 98:75.0 99:6527.0 100:12354.0 101:2205.0 102:1197.0 103:718.0 104:183.0 105:10621.0 106:845.0 107:399.0 108:46.0 109:11.0 111:598.0 112:102.0 113:899.0 114:1410.0 115:1068.0 116:3138.0 117:1045.0 118:294.0 119:404.0 120:21.0 121:142.0 122:31.0 127:614.0 129:311.0 130:3376.0 131:3472.0 132…	C00180	243	WPYMKLBDIGXBTP-UHFFFAOYSA-N
Met144	aspartic acid	480387	232	79	87:91.0 96:51.0 97:57.0 98:86.0 99:100.0 100:3071.0 101:325.0 102:140.0 103:85.0 115:76.0 117:579.0 118:67.0 129:72.0 130:177.0 132:82.0 133:399.0 134:83.0 142:92.0 147:1028.0 148:289.0 149:74.0 160:33.0 163:47.0 164:28.0 173:22.0 174:51.0 188:319.0 189:76.0 190:42.0 202:314.0 203:31.0 204:79.0 216:94.0 218:511.0 219:116.0 220:18.0 232:2572.0 233:417.0 234:183.0 235:21.0 267:39.0 291:15.0 306:42.…	C00049	5960	CKLJMWTZIZZHCS-REOHCLBHSA-N
Met145	asparagine	553078	188	146	86:261.0 87:142.0 88:87.0 89:283.0 90:151.0 91:43.0 92:46.0 93:35.0 98:167.0 100:1725.0 101:112.0 102:22.0 104:36.0 107:43.0 108:48.0 109:43.0 111:105.0 112:77.0 113:62.0 114:223.0 115:405.0 116:5151.0 117:1014.0 118:309.0 119:90.0 120:36.0 125:136.0 126:95.0 128:266.0 130:448.0 131:829.0 132:2241.0 133:857.0 134:239.0 135:54.0 137:47.0 141:1377.0 142:341.0 143:178.0 144:126.0 145:46.0 146:126.0 …	C00152	6267	DCXYFEDJOCDNAF-REOHCLBHSA-N
Met146	ascorbic acid	672898	332	238	85:135.0 86:135.0 87:248.0 88:196.0 89:2251.0 90:375.0 93:178.0 94:27.0 95:496.0 97:119.0 98:172.0 99:591.0 101:524.0 103:2328.0 104:337.0 105:143.0 109:261.0 111:411.0 113:46.0 114:178.0 115:672.0 116:132.0 117:10603.0 118:841.0 119:893.0 121:54.0 122:44.0 123:190.0 125:19.0 126:59.0 127:410.0 128:196.0 131:1308.0 132:231.0 133:3873.0 134:556.0 135:442.0 136:83.0 137:62.0 139:81.0 140:1.0 141:15…	C00072	54670067	CIWBSHSKHKDKBQ-JLAZNSOCSA-N
Met147	arachidic acid	856421	117	291	85:167.0 89:444.0 90:10.0 92:58.0 93:400.0 94:80.0 95:656.0 98:494.0 99:384.0 100:46.0 102:86.0 105:51.0 107:116.0 110:60.0 111:101.0 113:12.0 115:21.0 116:933.0 117:16860.0 118:1459.0 119:650.0 120:71.0 125:117.0 128:67.0 129:7682.0 130:803.0 132:6486.0 133:1341.0 134:343.0 135:92.0 137:72.0 138:29.0 140:58.0 141:48.0 143:611.0 144:144.0 145:3932.0 146:417.0 157:65.0 159:172.0 160:80.0 161:46.0 …	C06425	10467	VKOBVWXKNCXXDE-UHFFFAOYSA-N
Met148	aminomalonate	455754	218	413	86:2942.0 88:141.0 89:112.0 91:83.0 95:21.0 96:52.0 99:117.0 100:1404.0 101:500.0 102:258.0 103:262.0 105:161.0 113:119.0 114:63.0 115:110.0 116:295.0 117:454.0 119:188.0 120:63.0 121:40.0 122:45.0 131:1530.0 132:103.0 133:2100.0 134:376.0 143:19.0 144:92.0 147:5888.0 148:433.0 149:305.0 152:37.0 154:11.0 158:171.0 160:45.0 161:81.0 164:29.0 167:17.0 173:76.0 174:1023.0 175:272.0 176:72.0 178:67.…	C00872	100714	JINBYESILADKFW-UHFFFAOYSA-N
Met149	alpha-ketoglutarate	507392	198	294	85:208.0 87:154.0 89:4657.0 90:84.0 91:201.0 94:49.0 98:155.0 99:133.0 101:112.0 102:113.0 103:234.0 110:90.0 112:1654.0 113:180.0 114:75.0 115:296.0 118:19.0 125:56.0 126:615.0 128:246.0 129:323.0 131:331.0 133:422.0 135:87.0 142:51.0 143:95.0 144:23.0 145:67.0 147:7768.0 148:1161.0 149:693.0 152:14.0 154:243.0 155:35.0 156:3139.0 157:398.0 158:205.0 159:36.0 160:14.0 161:16.0 163:100.0 170:1125…	C00026	51	KPGXRSRHYNQIFN-UHFFFAOYSA-N
Met150	allantoin	641360	100	84082	85:5290.0 86:18735.0 87:8053.0 88:7641.0 89:1478.0 90:558.0 91:198.0 92:126.0 93:376.0 94:122.0 96:8.0 97:71.0 98:5406.0 99:5222.0 100:530741.0 101:59403.0 102:32017.0 103:2064.0 104:633.0 105:1238.0 106:202.0 107:273.0 110:133.0 111:2599.0 112:1538.0 113:5710.0 114:106447.0 115:19421.0 116:144008.0 117:29398.0 118:10791.0 119:5560.0 120:755.0 121:889.0 122:5.0 125:365.0 126:625.0 127:952.0 128:5…	C01551	204	POJWUDADGALRAB-UHFFFAOYSA-N
Met151	allantoic acid	647453	331	16708	85:160.0 86:711.0 87:26.0 89:264.0 91:63.0 99:784.0 100:8165.0 101:1165.0 102:656.0 105:85.0 107:119.0 112:15.0 113:117.0 114:77.0 115:164.0 116:846.0 117:255.0 118:1.0 119:173.0 122:21.0 127:235.0 129:238.0 130:1765.0 131:780.0 132:465.0 133:1382.0 136:13.0 141:200.0 142:719.0 143:210.0 144:12.0 145:31.0 146:3257.0 147:3195.0 148:897.0 155:89.0 157:198.0 158:151.0 159:263.0 160:6.0 161:19.0 167:…	C00499	203	NUCLJNSWZCHRKL-UHFFFAOYSA-N
Met152	alanine-alanine	522546	116	84119	85:1571.0 86:1791.0 87:1892.0 88:597.0 89:299.0 95:10.0 97:488.0 98:97.0 99:267.0 100:3094.0 101:1284.0 102:1277.0 103:1716.0 104:302.0 105:510.0 108:53.0 110:263.0 112:207.0 113:220.0 114:776.0 115:651.0 116:37705.0 117:5721.0 118:3529.0 119:241.0 120:197.0 125:76.0 127:526.0 128:398.0 129:613.0 130:922.0 131:3033.0 132:917.0 133:608.0 134:137.0 139:44.0 140:598.0 142:82.0 143:282.0 144:545.0 14…	C00993	5484352	DEFJQIDDEAULHB-IMJSIDKUSA-N
Met153	alanine	244189	116	2	85:3158.0 86:13644.0 87:4068.0 88:3439.0 89:983.0 90:196.0 91:253.0 93:372.0 94:6680.0 95:665.0 97:207.0 98:1020.0 99:805.0 100:24444.0 101:7141.0 102:7827.0 103:18348.0 104:1762.0 105:2019.0 107:860.0 110:602.0 112:751.0 113:917.0 114:4190.0 115:4871.0 116:395401.0 117:48488.0 118:16494.0 119:2692.0 120:172.0 127:1339.0 128:5915.0 129:862.0 130:2771.0 131:6829.0 132:2965.0 133:10359.0 134:1720.0…	C00041	5950	QNAYBMKLOCPYGJ-REOHCLBHSA-N
Met154	adipic acid	474435	111	125	85:2037.0 86:2852.0 87:703.0 88:641.0 89:904.0 90:27.0 91:64.0 92:167.0 93:122.0 94:58.0 95:60.0 96:79.0 97:441.0 99:4029.0 100:405.0 101:502.0 102:524.0 105:259.0 107:59.0 108:26.0 109:187.0 110:362.0 111:58622.0 112:3744.0 113:1086.0 114:171.0 115:1351.0 116:2824.0 117:11244.0 118:1055.0 119:703.0 120:50.0 123:10.0 124:19.0 125:208.0 126:57.0 128:229.0 129:9390.0 130:2687.0 131:1989.0 132:910.0…	C06104	196	WNLRTRBMVRJNCN-UHFFFAOYSA-N
Met155	adenosine-5-monophosphate	1038688	169	1726	89:44.0 90:17.0 95:28.0 99:134.0 100:1.0 101:125.0 103:17.0 109:23.0 111:98.0 113:1.0 114:17.0 115:10.0 121:48.0 125:109.0 129:374.0 133:166.0 137:3.0 140:48.0 141:68.0 142:69.0 143:116.0 147:698.0 151:31.0 153:46.0 156:6.0 157:17.0 158:16.0 162:7.0 164:3.0 165:144.0 169:2803.0 170:341.0 171:190.0 178:12.0 181:16.0 184:73.0 189:15.0 192:650.0 193:195.0 195:98.0 197:2.0 206:112.0 207:185.0 208:286…	C00020	6083	UDMBCSSLTHHNCD-KQYNXXCUSA-N
Met156	aconitic acid	586815	229	29	85:823.0 86:194.0 87:662.0 88:337.0 89:711.0 90:119.0 91:200.0 93:1018.0 94:224.0 95:1683.0 96:1733.0 97:6038.0 98:1174.0 99:1242.0 100:178.0 101:600.0 102:310.0 103:1548.0 104:242.0 105:655.0 107:259.0 108:172.0 109:241.0 110:546.0 111:911.0 112:674.0 113:694.0 115:1207.0 116:392.0 117:2280.0 118:273.0 119:1093.0 120:174.0 121:326.0 122:39.0 123:487.0 124:76.0 125:294.0 126:191.0 127:456.0 128:2…	C00417	643757	GTZCVFVGUGFEME-IWQZZHSRSA-N
Met157	acetophenone NIST	238615	105	3524	86:906.0 88:164.0 89:151.0 90:168.0 91:361.0 93:122.0 100:74.0 101:78.0 105:13689.0 106:1307.0 107:1282.0 108:48.0 109:132.0 110:664.0 111:19.0 113:175.0 118:297.0 120:3526.0 121:255.0 122:31.0 123:5.0 124:44.0 130:1267.0 134:1971.0 135:186.0 136:84.0 137:138.0 140:164.0 143:283.0 144:14.0 146:236.0 151:431.0 152:157.0 153:77.0 154:24.0 155:143.0 164:6.0 167:4.0 170:21.0 173:13.0 179:24.0 184:501…	C07113	7410	KWOLFJPFCHCOCG-UHFFFAOYSA-N
Met158	6-deoxyglucitol	599776	117	92567	94:11.0 100:304.0 101:76.0 103:2237.0 104:125.0 105:2.0 107:17.0 108:3.0 111:91.0 115:237.0 117:14612.0 118:1585.0 119:511.0 124:19.0 127:18.0 129:2609.0 130:154.0 131:1029.0 135:11.0 137:25.0 143:739.0 144:63.0 147:5826.0 148:730.0 149:493.0 155:60.0 157:862.0 158:33.0 159:42.0 163:53.0 167:1.0 170:9.0 171:189.0 177:6.0 179:2.0 185:7.0 189:507.0 190:95.0 191:62.0 193:8.0 195:3.0 196:1.0 201:696.…		151266	SKCKOFZKJLZSFA-JGWLITMVSA-N
Met159	5-methoxytryptamine	864466	174	284	86:1203.0 87:181.0 88:92.0 90:42.0 92:34.0 95:29.0 100:628.0 101:65.0 102:70.0 105:49.0 110:34.0 112:50.0 115:39.0 117:67.0 118:56.0 121:41.0 124:29.0 130:92.0 131:54.0 132:79.0 135:54.0 150:31.0 155:19.0 158:46.0 159:57.0 172:30.0 174:4979.0 175:869.0 176:366.0 202:87.0 204:33.0 205:32.0 206:13.0 211:21.0 212:12.0 217:34.0 218:39.0 222:50.0 223:29.0 225:17.0 228:24.0 231:36.0 233:36.0 235:29.0 2…	C05659	1833	JTEJPPKMYBDEMY-UHFFFAOYSA-N
Met160	5-hydroxynorvaline NIST	494077	142	4757	85:2556.0 89:394.0 96:235.0 99:688.0 100:586.0 101:291.0 102:8.0 103:703.0 104:3.0 105:1.0 112:304.0 113:222.0 114:118.0 119:3.0 120:19.0 124:48.0 125:77.0 127:285.0 128:662.0 130:171.0 133:14.0 135:1.0 137:5.0 142:4928.0 143:260.0 144:192.0 145:1.0 147:690.0 154:5.0 156:20.0 158:115.0 163:1.0 168:42.0 169:3.0 170:144.0 171:345.0 172:40.0 177:3.0 186:57.0 189:2.0 190:1.0 191:6.0 204:3.0 205:41.0 …		95562	CZWARROQQFCFJB-UHFFFAOYSA-N
Met161	4',5-dihydroxy-7-glucosyloxyflavanone	978980	169	17085	85:1296.0 87:264.0 88:51.0 89:539.0 92:91.0 93:80.0 94:318.0 95:195.0 97:325.0 98:41.0 99:743.0 101:1749.0 102:389.0 103:7293.0 104:498.0 105:772.0 106:218.0 109:1010.0 110:429.0 111:415.0 112:90.0 113:552.0 115:25.0 116:392.0 117:2795.0 118:291.0 119:232.0 121:32.0 122:15.0 125:121.0 127:194.0 129:9136.0 130:1329.0 131:1437.0 133:2923.0 135:634.0 136:258.0 137:119.0 138:18.0 139:152.0 140:32.0 1…
Met162	3-phosphoglycerate	610734	227	1667	85:3431.0 86:914.0 87:3880.0 88:915.0 89:5026.0 90:691.0 91:1326.0 92:1132.0 93:2666.0 94:226.0 95:1037.0 96:384.0 97:379.0 98:1535.0 99:3192.0 100:1292.0 101:64790.0 102:7687.0 103:9445.0 104:1320.0 105:3744.0 106:1380.0 107:1485.0 108:512.0 109:573.0 110:30.0 111:263.0 112:119.0 113:943.0 114:479.0 115:8290.0 116:19606.0 117:11090.0 118:1967.0 119:6002.0 120:1081.0 121:3497.0 122:403.0 123:1251…	C00597	724	OSJPPGNTCRNQQC-UHFFFAOYSA-N
Met163	3-hydroxypropionic acid	269265	177	1977	85:317.0 87:1774.0 88:555.0 89:599.0 90:145.0 92:72.0 94:12.0 97:21.0 98:250.0 99:13.0 100:2863.0 101:1816.0 102:1129.0 103:1749.0 104:165.0 105:296.0 106:148.0 107:346.0 108:79.0 110:47.0 111:3.0 112:18.0 114:15.0 115:504.0 116:1895.0 117:741.0 118:214.0 124:3.0 125:97.0 127:452.0 128:11.0 129:912.0 130:261.0 131:1035.0 132:105.0 133:1862.0 134:111.0 135:188.0 139:1.0 140:13.0 142:22.0 143:205.0…	C01013	68152	ALRHLSYJTWAHJZ-UHFFFAOYSA-N
Met164	3-dehydroshikimic acid	603264	224	84129	88:120.0 90:176.0 91:10.0 92:132.0 94:366.0 95:156.0 97:120.0 106:759.0 107:533.0 108:99.0 109:312.0 111:288.0 112:167.0 113:90.0 117:1186.0 118:80.0 119:163.0 120:128.0 122:261.0 123:276.0 124:205.0 125:231.0 131:133.0 132:209.0 133:2466.0 134:6665.0 135:465.0 136:497.0 138:449.0 139:198.0 141:111.0 143:320.0 144:198.0 146:91.0 147:4356.0 148:552.0 149:549.0 150:123.0 151:94.0 152:622.0 153:189.…	C02637	439774	SLWWJZMPHJJOPH-PHDIDXHHSA-N
Met165	2,3-dihydroxypyridine	373895	240	18043	85:878.0 86:625.0 90:271.0 91:40.0 92:699.0 93:155.0 94:249.0 95:650.0 96:2824.0 97:595.0 99:92.0 100:42.0 101:42.0 103:851.0 104:49.0 105:58.0 106:240.0 107:2265.0 108:263.0 109:105.0 110:823.0 111:436.0 112:693.0 113:75.0 114:20.0 116:252.0 117:7136.0 118:844.0 123:2.0 124:319.0 127:188.0 129:1914.0 130:1862.0 131:2619.0 132:1552.0 133:225.0 134:4559.0 135:306.0 137:19.0 138:65.0 139:8.0 140:44…		28115	GGOZGYRTNQBSSA-UHFFFAOYSA-N
Met166	2-methylglyceric acid NIST	377962	219	91668	85:525.0 87:256.0 88:248.0 89:170.0 91:723.0 92:93.0 95:2.0 97:5.0 98:87.0 99:228.0 100:59.0 101:430.0 103:3245.0 104:325.0 105:232.0 106:63.0 107:486.0 108:31.0 110:291.0 111:11.0 113:250.0 114:13.0 115:2042.0 116:211.0 117:2973.0 118:110.0 119:479.0 121:2.0 126:21.0 127:3.0 129:8251.0 130:1339.0 131:5974.0 132:670.0 133:3464.0 134:196.0 135:550.0 141:69.0 143:4750.0 144:590.0 145:938.0 146:43.0…		560781	DGADNPLBVRLJGD-UHFFFAOYSA-N
Met167	2-ketoglucose dimethylacetal NIST	456913	234	3279	85:550.0 86:57.0 87:134.0 89:1458.0 90:27.0 97:161.0 98:75.0 99:166.0 100:599.0 101:360.0 102:937.0 103:2462.0 104:149.0 105:269.0 106:140.0 107:190.0 108:35.0 110:11.0 113:11.0 114:118.0 115:338.0 116:78.0 117:3820.0 118:403.0 119:95.0 125:10.0 126:250.0 129:382.0 130:1764.0 131:993.0 132:113.0 133:1460.0 134:349.0 135:11.0 143:370.0 144:48.0 145:234.0 146:278.0 147:7353.0 148:1141.0 149:868.0 1…		159630	DCNMIDLYWOTSGK-HSUXUTPPSA-N
Met168	2-ketoadipic acid	331841	100	106429	86:100.0 89:3200.0 90:80.0 91:164.0 96:632.0 97:157.0 98:88.0 99:519.0 100:3977.0 101:130.0 102:35.0 103:128.0 113:15.0 119:659.0 126:23.0 127:1733.0 128:221.0 130:144.0 131:88.0 135:18.0 142:11.0 145:19.0 147:308.0 148:58.0 152:11.0 156:9.0 163:14.0 164:20.0 168:16.0 169:15.0 183:18.0 185:15.0 202:9.0 208:17.0 214:22.0 217:65.0 218:28.0 230:12.0 231:37.0 233:26.0 244:18.0 251:16.0 252:18.0 254:7…			FGSBNBBHOZHUBO-UHFFFAOYSA-N
Met169	2-isopropylmalic acid	508690	275	17246	85:164.0 86:435.0 91:1392.0 92:56.0 93:44.0 94:188.0 95:690.0 97:445.0 98:159.0 99:1079.0 100:625.0 102:285.0 108:29.0 111:197.0 112:121.0 113:1409.0 115:3750.0 116:999.0 117:1809.0 118:177.0 119:438.0 123:320.0 124:51.0 125:87.0 128:4253.0 129:1939.0 130:566.0 131:725.0 132:283.0 133:2294.0 134:245.0 141:264.0 142:225.0 143:1827.0 144:249.0 145:55.0 147:13353.0 148:2418.0 149:2887.0 150:485.0 15…	C02504	5280523	BITYXLXUCSKTJS-ZETCQYMHSA-N
Met170	2-hydroxyglutaric acid	506306	247	2000	85:987.0 86:115.0 99:30.0 101:119.0 103:121.0 105:91.0 115:9.0 116:84.0 117:39.0 129:3826.0 130:487.0 131:370.0 132:6.0 133:412.0 134:38.0 146:11.0 147:1685.0 148:252.0 149:537.0 150:24.0 157:1113.0 158:97.0 159:129.0 163:13.0 172:4.0 184:12.0 203:612.0 204:140.0 217:9.0 218:20.0 231:219.0 247:1048.0 248:174.0 249:17.0 349:124.0 350:3.0 354:11.0 477:11.0 479:1.0	C02630	43	HWXBTNAVRSUOJR-UHFFFAOYSA-N
Met171	1-methylgalactose NIST	664807	204	477	85:1337.0 86:428.0 87:1347.0 88:1090.0 89:3019.0 91:610.0 93:41.0 94:89.0 97:302.0 99:215.0 101:3717.0 102:1142.0 103:8622.0 104:351.0 105:563.0 106:96.0 107:54.0 112:185.0 113:798.0 114:291.0 115:498.0 116:2211.0 117:5393.0 118:627.0 119:1251.0 122:9.0 125:47.0 127:727.0 128:914.0 129:5558.0 130:1595.0 131:2661.0 132:304.0 133:5828.0 135:519.0 136:68.0 137:60.0 138:73.0 140:44.0 142:77.0 143:134…		2108	HOVAGTYPODGVJG-UHFFFAOYSA-N
Met172	2,5-dihydroxypyrazine NIST	397526	241	2254	85:168.0 86:172.0 87:115.0 93:14.0 97:710.0 98:27.0 100:66.0 108:4.0 109:15.0 111:179.0 113:419.0 114:172.0 115:562.0 127:101.0 128:126.0 129:169.0 130:13.0 140:38.0 144:10.0 145:499.0 146:11.0 167:155.0 168:17.0 172:5.0 174:1.0 177:4.0 182:157.0 183:31.0 197:1.0 211:11.0 213:6.0 215:3.0 241:1811.0 242:397.0 243:132.0 255:138.0 256:387.0 257:73.0 258:12.0 302:5.0 311:2.0 328:1.0 337:1.0 395:8.0 4…		23368901	USHRADXTTYICIJ-UHFFFAOYSA-N
Met173	4716	815363	204	4716	85:77.0 86:140.0 89:384.0 96:17.0 98:73.0 99:66.0 101:781.0 103:4022.0 104:306.0 105:187.0 107:21.0 110:6.0 113:135.0 116:107.0 117:1203.0 122:64.0 123:16.0 124:2.0 125:11.0 127:4.0 128:52.0 129:1442.0 131:555.0 133:504.0 140:58.0 141:26.0 142:251.0 143:284.0 145:34.0 146:22.0 147:4740.0 148:464.0 149:308.0 152:6.0 153:27.0 154:57.0 155:99.0 156:439.0 157:121.0 158:103.0 159:618.0 160:204.0 161:2…
Met174	3234	1027144	361	3234	85:137.0 87:25.0 89:192.0 96:127.0 99:152.0 101:323.0 102:32.0 103:3443.0 104:258.0 105:198.0 109:157.0 111:87.0 113:135.0 115:43.0 116:28.0 117:1421.0 118:135.0 119:230.0 122:45.0 123:1.0 129:3068.0 130:273.0 131:650.0 132:96.0 133:834.0 134:61.0 135:154.0 136:39.0 139:56.0 141:4.0 142:19.0 143:444.0 145:66.0 147:3860.0 148:556.0 149:571.0 150:62.0 151:42.0 153:79.0 155:384.0 156:64.0 157:601.0 …
Met175	3423	583908	217	3423	89:439.0 90:69.0 95:6.0 98:91.0 99:55.0 100:4.0 101:228.0 103:1014.0 104:3.0 105:26.0 110:90.0 111:67.0 113:75.0 116:33.0 117:3371.0 118:362.0 119:52.0 127:76.0 129:901.0 130:156.0 131:370.0 132:30.0 133:856.0 134:294.0 141:52.0 142:9.0 143:367.0 145:6.0 146:42.0 147:8778.0 148:1352.0 149:913.0 150:42.0 151:37.0 157:320.0 160:82.0 163:71.0 164:17.0 169:4.0 170:4.0 171:61.0 177:37.0 184:55.0 189:8…
Met176	84110	538028	116	84110	85:256.0 86:1629.0 87:232.0 88:674.0 89:175.0 90:91.0 91:145.0 92:130.0 93:13.0 98:237.0 99:224.0 100:2897.0 101:947.0 102:1042.0 103:121.0 104:165.0 105:13.0 106:73.0 110:2.0 111:71.0 112:60.0 113:124.0 114:1024.0 115:741.0 116:68107.0 117:8320.0 118:7826.0 119:588.0 120:212.0 121:120.0 125:45.0 128:847.0 129:582.0 130:405.0 131:446.0 132:357.0 133:293.0 134:222.0 140:19.0 141:179.0 142:587.0 14…
Met177	54	773271	211	54	85:140.0 87:92.0 89:160.0 90:47.0 91:84.0 92:62.0 93:44.0 95:89.0 96:65.0 97:51.0 98:85.0 99:148.0 101:318.0 102:96.0 103:554.0 104:97.0 105:197.0 106:55.0 107:141.0 109:613.0 110:53.0 111:178.0 112:36.0 113:329.0 114:68.0 115:233.0 116:114.0 117:88.0 119:216.0 120:38.0 121:121.0 122:27.0 123:82.0 124:15.0 125:104.0 126:73.0 128:197.0 129:1920.0 130:179.0 131:605.0 132:90.0 133:2496.0 134:318.0 1…
Met178	3200	1105723	129	3200	85:273.0 89:109.0 90:23.0 91:1369.0 92:78.0 93:1025.0 94:158.0 95:1512.0 97:365.0 98:1.0 99:56.0 101:38.0 102:12.0 105:1410.0 106:347.0 107:884.0 108:138.0 109:763.0 111:156.0 113:38.0 115:182.0 116:103.0 117:511.0 118:58.0 119:1067.0 120:410.0 121:920.0 122:135.0 123:237.0 124:16.0 125:112.0 128:81.0 129:3024.0 130:454.0 131:649.0 132:254.0 133:559.0 134:34.0 135:530.0 136:35.0 137:134.0 139:28.…
Met179	3208	825640	217	3208	85:65.0 101:343.0 102:95.0 103:350.0 106:22.0 110:9.0 116:215.0 117:101.0 129:382.0 130:149.0 131:65.0 134:17.0 142:22.0 143:274.0 144:24.0 147:337.0 154:18.0 161:3.0 163:3.0 166:15.0 169:17.0 175:1.0 180:6.0 181:20.0 182:6.0 183:3.0 188:7.0 189:53.0 190:47.0 191:70.0 203:23.0 204:812.0 205:62.0 206:53.0 212:13.0 217:3111.0 218:677.0 219:295.0 220:7.0 221:29.0 226:12.0 229:42.0 231:15.0 233:1.0 2…
Met180	16747	742150	319	16747	89:1131.0 90:36.0 100:226.0 101:230.0 103:6902.0 104:367.0 110:93.0 113:101.0 114:124.0 117:2265.0 118:7.0 127:16.0 129:2616.0 130:358.0 131:443.0 133:961.0 143:163.0 144:13.0 147:4944.0 148:730.0 149:198.0 157:2547.0 158:291.0 159:94.0 160:22.0 161:34.0 169:19.0 172:769.0 173:333.0 174:29.0 177:80.0 184:5.0 187:17.0 188:83.0 189:646.0 190:167.0 191:216.0 192:35.0 201:128.0 202:49.0 203:104.0 204…
Met181	84095	571876	133	84095	86:103.0 87:102.0 88:60.0 89:7220.0 90:415.0 91:326.0 98:182.0 100:57.0 101:2767.0 102:397.0 103:1342.0 104:50.0 105:434.0 106:3.0 108:22.0 109:3.0 110:66.0 112:111.0 113:405.0 114:158.0 115:245.0 116:4153.0 117:2275.0 118:301.0 119:118.0 124:24.0 126:739.0 127:35.0 128:439.0 129:2.0 131:635.0 132:134.0 133:13944.0 134:1474.0 135:523.0 136:5.0 137:47.0 138:28.0 139:114.0 140:141.0 141:232.0 142:2…
Met182	469	380189	110	469	85:12203.0 86:706.0 89:10015.0 90:815.0 91:1001.0 92:336.0 96:79.0 98:511.0 99:796.0 100:546.0 101:3043.0 102:347.0 103:2033.0 104:364.0 105:171.0 107:445.0 110:22905.0 111:1093.0 114:24.0 116:3099.0 117:364.0 118:125.0 119:1291.0 120:129.0 121:40.0 123:11.0 127:111.0 128:446.0 132:67.0 133:106.0 134:1207.0 135:167.0 136:170.0 138:36.0 144:216.0 145:79.0 146:119.0 150:52.0 151:11.0 152:254.0 153:…
Met183	84181	589628	217	84181	85:592.0 86:78.0 87:91.0 88:97.0 91:130.0 93:21.0 95:93.0 96:123.0 98:37.0 99:476.0 100:278.0 101:1189.0 102:139.0 103:1346.0 104:73.0 105:111.0 108:24.0 109:318.0 111:111.0 113:265.0 115:316.0 116:429.0 117:491.0 118:94.0 119:144.0 121:121.0 122:43.0 123:34.0 124:29.0 127:232.0 128:245.0 129:2914.0 130:203.0 131:461.0 132:112.0 133:3050.0 134:254.0 135:238.0 137:16.0 138:15.0 139:94.0 141:404.0 …
Met184	3172	657914	244	3172	85:614.0 86:476.0 87:1130.0 88:593.0 89:11275.0 90:700.0 91:535.0 92:164.0 94:49.0 95:33.0 98:331.0 99:506.0 100:3510.0 101:3066.0 102:527.0 103:5277.0 104:493.0 105:437.0 107:302.0 108:37.0 111:673.0 112:1078.0 113:412.0 114:344.0 115:532.0 116:1011.0 117:28460.0 118:2634.0 119:1531.0 120:14.0 123:73.0 125:202.0 126:1891.0 128:199.0 129:1775.0 130:533.0 131:1695.0 132:111.0 133:4144.0 134:241.0 …
Met185	3381	668513	244	3381	85:1300.0 86:1480.0 88:1091.0 89:23537.0 90:2501.0 91:1119.0 92:374.0 93:33.0 94:106.0 95:19.0 96:497.0 97:526.0 98:1068.0 99:1422.0 100:2845.0 101:5222.0 102:1491.0 103:8993.0 104:836.0 105:1201.0 106:172.0 107:571.0 110:386.0 111:2265.0 112:2241.0 113:919.0 114:471.0 115:2031.0 116:2833.0 117:46518.0 118:4638.0 119:3219.0 121:86.0 122:225.0 123:118.0 124:104.0 125:664.0 126:4653.0 127:347.0 128…
Met186	14694	796202	204	14694	85:31.0 86:21.0 87:55.0 89:125.0 90:3.0 91:6.0 94:3.0 95:6.0 99:29.0 101:227.0 102:46.0 103:1397.0 104:104.0 105:19.0 108:4.0 109:7.0 110:17.0 111:17.0 112:1.0 113:38.0 114:3.0 115:92.0 116:68.0 117:1733.0 118:140.0 119:130.0 120:5.0 121:1.0 122:5.0 123:6.0 128:6.0 129:495.0 130:67.0 131:141.0 132:20.0 133:273.0 134:38.0 135:30.0 136:6.0 137:3.0 138:1.0 139:5.0 140:5.0 141:2.0 142:6.0 143:264.0 1…
Met187	84163	695111	89	84163	85:269.0 86:364.0 88:83.0 89:8975.0 90:779.0 91:608.0 92:47.0 93:137.0 94:105.0 95:68.0 96:170.0 97:315.0 98:913.0 99:759.0 100:1350.0 101:213.0 102:140.0 103:8.0 104:33.0 105:402.0 106:107.0 107:124.0 108:51.0 109:387.0 110:158.0 111:214.0 112:72.0 113:560.0 114:174.0 115:698.0 116:143.0 117:77.0 122:19.0 123:231.0 124:417.0 125:180.0 126:139.0 128:161.0 130:132.0 131:72.0 132:198.0 133:912.0 13…
Met188	3295	382620	196	3295	85:81.0 86:42.0 90:9.0 92:18.0 93:5.0 95:455.0 96:36.0 99:8.0 100:22.0 102:9.0 103:413.0 104:5.0 107:633.0 109:38.0 110:165.0 116:2.0 117:52.0 118:53.0 120:2.0 121:2.0 122:144.0 124:3.0 125:161.0 126:82.0 128:37.0 129:85.0 130:429.0 133:1.0 136:13.0 137:11.0 141:7.0 145:18.0 147:51.0 149:6.0 150:86.0 152:1.0 154:16.0 158:7.0 168:32.0 169:3.0 171:1.0 175:2.0 180:3.0 181:4.0 184:3.0 185:22.0 187:9.…
Met189	84092	693047	357	84092	85:251.0 86:25.0 87:76.0 89:766.0 90:147.0 91:377.0 92:351.0 93:374.0 94:448.0 95:156.0 96:118.0 97:1047.0 98:459.0 99:1136.0 100:18.0 101:315.0 102:151.0 104:68.0 105:64.0 106:380.0 107:225.0 108:717.0 109:264.0 110:116.0 111:116.0 112:13.0 113:144.0 114:4.0 115:174.0 117:130.0 119:416.0 120:340.0 121:82.0 122:273.0 123:328.0 124:1703.0 125:328.0 126:148.0 127:591.0 130:118.0 131:509.0 132:279.0…
Met190	4725	590229	392	4725	85:259.0 86:1092.0 87:772.0 88:218.0 89:15431.0 90:1160.0 91:838.0 92:244.0 93:79.0 94:39.0 95:70.0 96:554.0 97:170.0 98:767.0 99:702.0 100:1049.0 101:1987.0 102:523.0 103:3737.0 104:275.0 105:1592.0 106:4.0 107:111.0 108:11.0 109:51.0 111:223.0 112:172.0 113:535.0 114:1103.0 115:363.0 116:4896.0 117:1793.0 118:310.0 119:769.0 120:231.0 121:1438.0 122:304.0 123:69.0 124:296.0 125:75.0 126:877.0 1…
Met191	18402	578286	89	18402	85:171.0 86:364.0 87:77.0 88:55.0 89:8849.0 90:668.0 91:307.0 96:21.0 97:21.0 98:164.0 99:105.0 100:463.0 101:751.0 102:36.0 103:1915.0 104:59.0 105:555.0 110:18.0 111:30.0 112:212.0 113:104.0 114:423.0 115:287.0 116:197.0 117:1046.0 118:65.0 119:28.0 125:1.0 126:417.0 127:84.0 128:2074.0 129:1001.0 130:167.0 131:631.0 132:159.0 133:1641.0 134:174.0 135:79.0 138:12.0 139:28.0 140:225.0 141:32.0 1…
Met192	1685	518184	211	1685	85:722.0 87:475.0 88:135.0 89:540.0 91:470.0 92:190.0 93:453.0 94:75.0 95:114.0 98:478.0 99:505.0 100:235.0 101:256.0 102:52.0 103:1316.0 104:188.0 105:852.0 106:273.0 107:249.0 108:154.0 109:372.0 111:44.0 112:32.0 113:98.0 114:132.0 115:2290.0 116:478.0 117:879.0 118:282.0 119:1600.0 120:274.0 121:1440.0 122:140.0 123:412.0 124:34.0 126:75.0 128:64.0 129:1559.0 130:357.0 131:2281.0 132:277.0 13…
Met193	41989	323785	248	41989	86:7975.0 88:717.0 89:17935.0 90:1269.0 91:848.0 93:64.0 96:195.0 98:392.0 100:20613.0 101:11239.0 102:2095.0 103:1178.0 104:116.0 107:1345.0 108:58.0 110:587.0 114:315.0 116:321.0 117:1109.0 118:271.0 127:430.0 128:286.0 129:2211.0 130:1434.0 131:1244.0 132:428.0 133:1036.0 134:1895.0 135:404.0 137:2.0 140:28.0 141:33.0 142:87.0 143:515.0 144:295.0 145:15.0 146:729.0 147:30682.0 148:4382.0 149:2…
Met194	17298	712541	217	17298	85:126.0 95:144.0 99:296.0 100:198.0 101:183.0 107:114.0 114:2.0 115:134.0 119:77.0 123:241.0 125:114.0 131:485.0 133:1917.0 134:36.0 135:51.0 142:378.0 143:14300.0 144:1507.0 145:373.0 147:7475.0 148:701.0 149:855.0 150:61.0 153:147.0 157:149.0 159:13.0 161:55.0 167:21.0 169:261.0 171:94.0 172:5.0 173:47.0 175:9.0 177:29.0 178:4.0 181:57.0 183:25.0 189:2.0 195:99.0 196:29.0 197:489.0 198:41.0 19…
Met195	84102	576597	133	84102	87:223.0 88:128.0 89:8979.0 90:837.0 91:448.0 92:48.0 94:81.0 95:286.0 96:53.0 97:6.0 98:224.0 99:114.0 100:285.0 101:3511.0 102:896.0 103:4314.0 104:394.0 105:1203.0 106:76.0 107:18.0 108:17.0 109:65.0 110:38.0 111:66.0 112:100.0 113:665.0 114:129.0 115:85.0 116:5229.0 118:106.0 119:336.0 120:43.0 124:141.0 125:19.0 126:942.0 127:127.0 128:218.0 129:533.0 130:308.0 131:2635.0 132:381.0 133:17409…
Met196	84105	566147	133	84105	85:185.0 87:100.0 88:79.0 89:5868.0 90:425.0 91:379.0 93:14.0 98:105.0 99:199.0 100:323.0 101:2897.0 102:434.0 103:1264.0 104:71.0 105:349.0 107:8.0 109:91.0 112:34.0 113:657.0 114:117.0 115:6.0 116:4840.0 117:1559.0 118:260.0 119:176.0 120:21.0 126:490.0 127:65.0 131:1100.0 132:66.0 133:14759.0 134:1567.0 135:525.0 138:35.0 141:860.0 142:136.0 143:920.0 144:1043.0 145:143.0 146:11.0 147:3802.0 1…
Met197	1753	795138	290	1753	85:57.0 87:36.0 88:28.0 89:1090.0 90:99.0 98:114.0 99:108.0 101:508.0 103:2355.0 104:196.0 105:13.0 111:12.0 112:25.0 113:58.0 114:60.0 115:68.0 116:88.0 117:1377.0 118:71.0 119:5.0 125:1.0 126:244.0 128:69.0 129:1132.0 130:88.0 131:83.0 132:14.0 133:3844.0 134:419.0 135:90.0 139:2.0 140:34.0 141:11.0 142:98.0 143:170.0 144:67.0 145:62.0 146:63.0 147:5341.0 148:971.0 149:526.0 151:34.0 154:11.0 1…
Met198	14697	939075	204	14697	85:34.0 86:3.0 87:27.0 88:17.0 89:344.0 90:37.0 91:9.0 92:6.0 95:11.0 98:3.0 99:21.0 101:84.0 103:826.0 104:38.0 105:17.0 106:12.0 107:7.0 108:6.0 109:6.0 113:35.0 115:33.0 116:80.0 117:233.0 118:22.0 119:14.0 120:3.0 123:3.0 126:1.0 127:76.0 129:888.0 130:129.0 131:183.0 132:7.0 133:535.0 134:71.0 135:6.0 138:5.0 139:1.0 141:11.0 142:6.0 143:160.0 144:14.0 145:37.0 146:43.0 147:1131.0 148:151.0 …
Met199	3161	756161	204	3161	85:7877.0 86:1956.0 87:12708.0 88:4005.0 89:22913.0 90:2366.0 91:1622.0 92:351.0 93:277.0 94:699.0 95:1464.0 96:351.0 97:3427.0 98:1243.0 99:9190.0 100:1529.0 101:39623.0 102:6960.0 103:113537.0 104:11023.0 105:7035.0 106:377.0 107:68.0 108:234.0 109:4309.0 110:217.0 111:6158.0 112:875.0 113:10413.0 114:2040.0 115:22221.0 116:18861.0 117:131355.0 118:14132.0 119:12625.0 120:1067.0 121:793.0 122:2…
Met200	137	246162	204	137	85:280.0 86:863.0 87:415.0 88:205.0 90:120.0 100:239.0 101:103.0 102:415.0 103:1190.0 105:99.0 106:155.0 107:58.0 111:67.0 115:161.0 117:977.0 118:268.0 131:1230.0 132:256.0 133:749.0 136:65.0 143:24.0 147:26816.0 148:4288.0 149:1504.0 150:101.0 155:33.0 160:86.0 175:26.0 180:26.0 184:362.0 188:78.0 190:187.0 191:61.0 194:26.0 195:32.0 200:35.0 202:28.0 204:4031.0 205:466.0 206:177.0 219:180.0 22…
Met201	84185	391572	213	84185	85:1950.0 86:3872.0 87:111.0 88:161.0 89:4130.0 90:368.0 91:399.0 92:957.0 93:648.0 94:411.0 95:23.0 96:609.0 97:848.0 98:759.0 99:821.0 100:690.0 101:881.0 102:154.0 103:190.0 105:127.0 107:761.0 108:1502.0 109:1673.0 110:1475.0 111:421.0 112:2002.0 113:623.0 114:538.0 115:67.0 118:190.0 120:2.0 123:1552.0 124:694.0 125:144.0 126:454.0 127:466.0 128:172.0 130:381.0 133:255.0 134:1561.0 135:192.0…
Met202	4721	450619	173	4721	85:460.0 86:7.0 87:212.0 88:348.0 89:6445.0 90:526.0 91:101.0 98:87.0 99:213.0 100:1321.0 101:1379.0 102:404.0 103:14088.0 104:1313.0 105:1257.0 106:195.0 113:171.0 114:1098.0 115:467.0 116:619.0 117:4261.0 118:576.0 119:324.0 128:2360.0 129:568.0 130:1235.0 131:1978.0 132:165.0 133:4529.0 134:593.0 135:112.0 140:66.0 142:1833.0 143:278.0 144:1918.0 145:211.0 146:96.0 147:7446.0 148:744.0 149:697…
Met203	84193	995012	204	84193	86:38.0 87:39.0 89:81.0 91:408.0 92:3.0 93:430.0 94:47.0 95:1875.0 96:149.0 97:291.0 99:108.0 101:192.0 102:9.0 103:2005.0 104:235.0 105:439.0 106:17.0 107:883.0 108:125.0 109:714.0 111:125.0 113:138.0 115:390.0 116:183.0 117:2113.0 118:158.0 119:621.0 120:71.0 121:279.0 122:18.0 123:219.0 124:18.0 125:18.0 127:62.0 129:1749.0 130:423.0 131:546.0 133:1573.0 134:123.0 135:1043.0 136:251.0 137:26.0…
Met204	84088	475100	116	84088	85:168.0 87:207.0 88:151.0 89:133.0 90:2.0 91:8.0 93:92.0 97:51.0 98:7.0 99:848.0 100:1033.0 101:959.0 102:103.0 103:2722.0 104:119.0 105:5.0 107:39.0 110:138.0 111:176.0 112:184.0 113:730.0 114:173.0 115:212.0 116:4464.0 117:504.0 118:199.0 121:54.0 123:79.0 128:52.0 130:228.0 131:45.0 132:1450.0 133:211.0 136:8.0 138:38.0 142:27.0 143:337.0 144:1713.0 145:87.0 146:253.0 147:2024.0 148:138.0 149…
Met205	17471	843475	204	17471	85:110.0 89:6.0 95:82.0 100:51.0 103:895.0 110:42.0 111:39.0 116:44.0 117:231.0 118:11.0 129:699.0 131:82.0 133:61.0 143:183.0 145:47.0 147:936.0 153:53.0 155:34.0 159:707.0 160:71.0 163:27.0 169:218.0 170:51.0 171:218.0 177:36.0 189:249.0 191:385.0 192:54.0 193:172.0 195:11.0 202:7.0 203:79.0 204:4862.0 205:912.0 206:316.0 207:252.0 209:18.0 212:6.0 217:841.0 218:133.0 219:85.0 221:12.0 222:31.0…
Met206	84117	581121	217	84117	85:497.0 86:881.0 88:231.0 89:26011.0 90:2235.0 91:1060.0 95:9.0 96:646.0 98:647.0 99:531.0 100:1828.0 101:6198.0 102:804.0 103:5327.0 104:452.0 105:1548.0 106:127.0 107:89.0 108:30.0 109:17.0 110:604.0 111:201.0 112:493.0 113:355.0 114:1034.0 115:1016.0 116:2610.0 117:5316.0 118:684.0 119:763.0 120:24.0 121:6.0 124:77.0 126:992.0 127:244.0 128:927.0 129:6205.0 130:719.0 131:2563.0 132:414.0 133:…
Met207	3203	378912	100	3203	85:586.0 86:10734.0 88:490.0 89:25520.0 90:2147.0 91:1154.0 97:7.0 98:193.0 99:2553.0 100:16943.0 101:1502.0 102:1002.0 103:139.0 104:30.0 105:154.0 107:41.0 108:41.0 110:256.0 111:87.0 113:44.0 114:430.0 115:98.0 116:1434.0 117:141.0 118:156.0 119:115.0 120:45.0 121:44.0 122:98.0 123:84.0 124:5.0 126:4.0 127:37.0 130:447.0 131:293.0 132:209.0 133:241.0 136:52.0 138:35.0 141:55.0 142:174.0 146:22…
Met208	84220	1012577	91	84220	85:369.0 86:1.0 87:95.0 88:32.0 89:325.0 90:286.0 91:7882.0 92:536.0 93:136.0 94:95.0 95:80.0 96:100.0 97:187.0 99:280.0 101:1371.0 102:137.0 103:1480.0 104:105.0 105:112.0 107:109.0 108:43.0 109:21.0 110:66.0 111:139.0 113:151.0 114:64.0 115:381.0 116:531.0 117:885.0 118:460.0 119:806.0 120:87.0 121:102.0 122:11.0 123:65.0 125:76.0 126:41.0 127:164.0 129:4757.0 130:757.0 131:1418.0 132:186.0 133…
Met209	14780	998885	105	14780	85:22.0 87:24.0 88:13.0 90:17.0 92:1.0 99:9.0 101:172.0 102:16.0 103:77.0 104:28.0 105:1738.0 106:98.0 111:2.0 114:2.0 115:38.0 116:52.0 117:95.0 118:4.0 124:4.0 125:2.0 126:4.0 127:9.0 129:580.0 130:45.0 131:151.0 132:10.0 133:98.0 135:54.0 138:1.0 140:6.0 141:2.0 142:1.0 143:134.0 144:13.0 145:13.0 147:553.0 148:106.0 149:21.0 150:4.0 152:6.0 155:4.0 157:1.0 159:3.0 161:3.0 163:10.0 165:6.0 166…
Met210	5990	301233	188	5990	87:330.0 88:48.0 96:22.0 98:266.0 99:67.0 100:687.0 101:200.0 102:119.0 103:20.0 108:23.0 110:168.0 112:37.0 113:88.0 114:682.0 115:365.0 116:97.0 117:318.0 118:13.0 127:10.0 128:104.0 129:168.0 130:82.0 131:428.0 132:142.0 133:149.0 134:1.0 143:137.0 144:29.0 146:34.0 147:9109.0 148:1914.0 149:731.0 150:46.0 153:155.0 172:1140.0 173:172.0 174:161.0 177:69.0 184:11.0 187:8.0 188:1845.0 189:253.0 …
Met211	14723	942855	129	14723	85:102.0 86:21.0 87:60.0 89:442.0 90:24.0 91:45.0 93:17.0 95:4.0 96:50.0 97:16.0 98:2.0 99:42.0 100:27.0 101:268.0 102:15.0 103:1870.0 104:165.0 105:94.0 106:3.0 107:51.0 108:7.0 109:99.0 110:5.0 111:61.0 112:5.0 113:97.0 115:90.0 116:214.0 117:502.0 118:49.0 119:99.0 120:3.0 122:3.0 125:10.0 127:43.0 128:13.0 129:2189.0 130:283.0 131:429.0 132:119.0 133:1358.0 134:134.0 135:67.0 139:16.0 140:2.0…
Met212	84222	542221	243	84222	85:122.0 86:564.0 87:116.0 92:180.0 97:6.0 98:110.0 99:110.0 100:2720.0 101:302.0 102:69.0 103:1439.0 104:66.0 105:15.0 106:67.0 110:58.0 111:1.0 112:25.0 113:1.0 114:548.0 115:106.0 116:1916.0 117:964.0 118:60.0 119:57.0 120:71.0 125:3.0 127:50.0 128:568.0 129:398.0 130:106.0 131:329.0 133:527.0 134:57.0 137:42.0 142:70.0 145:8.0 147:2802.0 148:397.0 149:201.0 151:141.0 153:112.0 154:18.0 155:24…
Met213	84086	410355	257	84086	85:1018.0 86:8470.0 87:1213.0 88:758.0 89:1212.0 90:155.0 92:110.0 93:252.0 94:53.0 95:176.0 96:90.0 97:109.0 98:1250.0 99:914.0 100:10711.0 101:8741.0 102:3436.0 103:2516.0 104:296.0 105:312.0 106:339.0 107:164.0 108:51.0 109:177.0 110:874.0 111:321.0 112:455.0 113:2404.0 114:4528.0 115:2955.0 116:5399.0 117:1160.0 118:151.0 120:907.0 121:7397.0 122:665.0 123:67.0 124:178.0 125:49.0 126:248.0 12…
Met214	4723	455671	173	4723	85:618.0 86:843.0 87:547.0 88:603.0 89:8940.0 90:892.0 91:117.0 97:1.0 98:110.0 99:128.0 100:2383.0 101:1572.0 102:890.0 103:15425.0 104:1643.0 105:2833.0 106:145.0 110:184.0 112:87.0 113:255.0 114:2358.0 115:898.0 116:746.0 117:4842.0 118:672.0 119:802.0 126:95.0 127:72.0 128:1714.0 129:238.0 130:1131.0 131:1510.0 132:273.0 133:4482.0 134:765.0 135:175.0 140:473.0 142:1622.0 143:339.0 144:1766.0…
Met215	84115	625221	117	84115	85:139.0 86:647.0 87:286.0 88:163.0 89:5770.0 90:365.0 91:70.0 93:4.0 95:22.0 96:4.0 97:5.0 98:166.0 99:119.0 100:2082.0 101:1105.0 102:388.0 103:2461.0 104:215.0 105:450.0 106:37.0 109:30.0 110:75.0 111:695.0 112:272.0 113:326.0 114:193.0 115:428.0 116:625.0 117:8133.0 118:720.0 119:623.0 121:5.0 123:84.0 124:17.0 125:494.0 126:326.0 127:52.0 128:137.0 129:1957.0 130:499.0 131:871.0 132:243.0 13…
Met216	2040	890029	142	2040	85:105.0 86:621.0 88:268.0 89:771.0 90:52.0 91:33.0 92:1.0 94:12.0 96:34.0 97:2.0 98:217.0 99:45.0 100:550.0 101:431.0 102:304.0 103:2232.0 104:155.0 105:114.0 110:6.0 112:23.0 113:51.0 114:435.0 115:106.0 116:379.0 117:626.0 118:27.0 119:1.0 120:12.0 121:2.0 123:20.0 124:13.0 126:121.0 127:3.0 128:222.0 129:1091.0 130:268.0 131:344.0 132:128.0 133:539.0 134:114.0 135:19.0 140:111.0 141:52.0 142:…
Met217	3465	564741	129	3465	85:191.0 86:277.0 87:66.0 89:3069.0 90:210.0 91:208.0 95:151.0 97:32.0 98:102.0 99:150.0 100:1462.0 101:1363.0 102:883.0 103:999.0 104:50.0 106:14.0 109:94.0 110:98.0 112:151.0 113:451.0 114:547.0 115:457.0 116:591.0 117:498.0 118:74.0 119:98.0 124:3.0 127:418.0 128:1219.0 129:8112.0 130:891.0 131:802.0 132:122.0 133:1064.0 134:80.0 139:161.0 140:61.0 141:26.0 142:715.0 143:293.0 144:710.0 145:98…
Met218	1805	598397	299	1805	85:215.0 87:64.0 89:492.0 90:30.0 92:68.0 93:67.0 94:4.0 98:12.0 99:273.0 100:214.0 101:2038.0 102:1333.0 103:1933.0 104:253.0 105:91.0 106:14.0 107:29.0 109:11.0 110:52.0 113:19.0 114:1.0 115:681.0 116:1242.0 117:593.0 119:403.0 120:88.0 121:217.0 123:35.0 129:412.0 130:391.0 131:24.0 132:146.0 133:4185.0 134:197.0 135:1468.0 136:69.0 137:389.0 138:11.0 140:4.0 142:83.0 143:2258.0 144:285.0 145:…
Met219	84116	517387	103	84116	85:144.0 86:64.0 87:351.0 89:236.0 93:11.0 97:5.0 99:77.0 101:796.0 102:91.0 103:8660.0 104:784.0 105:338.0 110:8.0 111:22.0 113:27.0 115:630.0 116:599.0 117:913.0 118:37.0 119:108.0 127:1.0 129:1136.0 130:182.0 131:709.0 132:98.0 133:904.0 134:104.0 135:49.0 141:30.0 143:83.0 147:2600.0 148:912.0 149:453.0 150:27.0 151:20.0 155:403.0 156:155.0 157:106.0 158:107.0 159:71.0 163:6.0 170:4.0 175:16.…
Met220	3246	893905	267	3246	85:386.0 87:62.0 89:284.0 90:84.0 91:368.0 92:340.0 95:12.0 99:274.0 100:161.0 101:597.0 102:70.0 103:3695.0 104:443.0 105:215.0 107:228.0 109:236.0 110:64.0 111:125.0 112:21.0 113:265.0 114:31.0 115:206.0 116:206.0 117:1659.0 118:88.0 119:164.0 120:554.0 121:362.0 128:7.0 129:4077.0 130:279.0 131:1053.0 132:56.0 133:1487.0 134:178.0 135:849.0 136:136.0 137:22.0 139:134.0 140:68.0 141:95.0 142:14…
Met221	17775	556489	231	17775	85:592.0 86:19.0 98:67.0 99:297.0 101:365.0 102:2528.0 103:19.0 106:123.0 110:44.0 111:158.0 113:180.0 115:1394.0 116:244.0 117:638.0 128:189.0 129:155.0 130:3554.0 131:2391.0 132:129.0 133:2416.0 134:658.0 139:61.0 140:3.0 141:1.0 143:7623.0 144:706.0 145:62.0 147:8963.0 148:1188.0 149:1518.0 150:116.0 155:700.0 157:130.0 158:24.0 159:32.0 163:1.0 171:272.0 172:6.0 173:49.0 179:26.0 180:1.0 181:…
Met222	85067	299480	166	85067	85:42.0 86:124.0 88:393.0 89:1404.0 90:120.0 91:86.0 92:837.0 93:316.0 94:95.0 95:26.0 96:15.0 97:33.0 98:23.0 99:70.0 100:333.0 101:1.0 102:348.0 103:285.0 104:709.0 105:58.0 106:231.0 107:341.0 108:67.0 109:6.0 110:456.0 111:32.0 113:30.0 116:270.0 118:68.0 120:12.0 121:88.0 122:28.0 124:76.0 128:16.0 130:219.0 133:22.0 134:153.0 135:138.0 136:489.0 137:118.0 138:16.0 141:28.0 142:61.0 143:30.0…
Met223	84208	1132143	215	84208	85:558.0 89:156.0 90:6.0 91:1319.0 92:243.0 93:1728.0 94:364.0 95:2057.0 96:49.0 97:550.0 99:98.0 100:14.0 101:61.0 103:39.0 104:98.0 105:1172.0 106:1300.0 107:1993.0 108:651.0 109:939.0 110:285.0 111:295.0 115:56.0 116:27.0 117:253.0 118:29.0 119:773.0 120:403.0 121:1088.0 122:319.0 123:356.0 124:18.0 125:73.0 129:644.0 130:160.0 131:587.0 132:17.0 133:670.0 134:215.0 135:684.0 136:165.0 137:115…
Met224	84187	622711	117	84187	85:116.0 86:492.0 87:120.0 88:77.0 89:5486.0 90:369.0 91:145.0 93:126.0 95:98.0 98:69.0 99:146.0 100:1871.0 101:512.0 102:306.0 103:2762.0 104:203.0 105:856.0 107:50.0 108:2.0 109:77.0 111:321.0 112:172.0 113:200.0 114:541.0 115:158.0 116:187.0 117:7301.0 118:566.0 119:430.0 121:17.0 123:157.0 125:260.0 126:324.0 127:245.0 128:563.0 129:372.0 130:504.0 131:936.0 132:344.0 133:5647.0 134:725.0 135…
Met225	1862	219219	174	1862	86:2133.0 87:406.0 88:54.0 89:68.0 90:65.0 91:345.0 92:31.0 93:88.0 95:13.0 96:12.0 100:5423.0 101:437.0 102:484.0 103:356.0 105:2.0 108:26.0 109:1.0 110:70.0 112:24.0 114:79.0 115:12.0 116:345.0 118:33.0 119:29.0 125:1.0 128:169.0 130:20169.0 131:2229.0 132:724.0 134:128.0 135:50.0 142:37.0 144:419.0 145:66.0 146:255.0 150:92.0 151:506.0 152:40.0 153:34.0 157:13.0 158:18.0 160:39.0 161:3.0 162:5…
Met226	17144	596045	171	17144	85:289.0 86:393.0 87:88.0 88:42.0 89:547.0 91:190.0 92:34.0 96:1.0 98:129.0 99:1051.0 100:7694.0 101:628.0 102:792.0 103:2481.0 104:104.0 105:20.0 107:3.0 110:114.0 111:277.0 112:1.0 114:84.0 115:328.0 116:276.0 117:476.0 119:145.0 120:8.0 121:20.0 125:50.0 126:14.0 127:107.0 129:150.0 130:621.0 132:10.0 133:262.0 134:305.0 135:2.0 137:13.0 138:20.0 139:66.0 141:318.0 143:267.0 144:23.0 145:74.0 …
Met227	14709	996790	297	14709	89:56.0 90:3.0 91:7.0 100:8.0 101:153.0 102:7.0 103:297.0 104:9.0 105:19.0 112:2.0 113:3.0 116:88.0 117:82.0 127:29.0 129:135.0 130:39.0 131:36.0 133:35.0 137:3.0 141:16.0 143:3.0 144:2.0 147:420.0 148:4.0 149:102.0 150:2.0 158:8.0 161:8.0 163:22.0 164:3.0 165:4.0 169:25.0 170:5.0 177:19.0 178:3.0 179:21.0 182:5.0 183:13.0 185:1.0 189:64.0 190:12.0 191:53.0 192:5.0 193:101.0 194:53.0 195:3.0 198:…
Met228	3252	558730	217	3252	86:74.0 88:53.0 89:761.0 90:49.0 91:78.0 100:426.0 101:99.0 102:35.0 103:5979.0 104:531.0 105:61.0 107:214.0 110:94.0 112:54.0 114:269.0 117:635.0 120:4.0 128:67.0 129:439.0 131:214.0 133:253.0 140:14.0 142:67.0 143:208.0 144:147.0 145:66.0 146:137.0 147:1373.0 148:298.0 152:1.0 156:3.0 157:93.0 166:2.0 167:13.0 170:66.0 174:316.0 175:65.0 182:39.0 184:244.0 185:68.0 186:10.0 189:281.0 190:66.0 1…
Met229	168	878989	122	168	85:766.0 91:896.0 92:145.0 93:1368.0 94:1730.0 95:1772.0 96:3618.0 97:6361.0 98:1759.0 99:131.0 103:55.0 104:23.0 105:404.0 106:247.0 107:712.0 108:1348.0 109:747.0 110:2205.0 111:2234.0 112:1302.0 114:49.0 119:229.0 120:222.0 121:306.0 122:5497.0 123:1445.0 124:1560.0 125:862.0 126:347.0 128:42.0 129:33.0 130:36.0 132:25.0 133:231.0 134:281.0 135:236.0 136:4013.0 137:1139.0 138:966.0 139:309.0 1…
Met230	16571	1071886	249	16571	85:169.0 89:363.0 91:510.0 92:41.0 93:30.0 95:63.0 97:98.0 98:186.0 99:99.0 100:22.0 101:326.0 102:58.0 103:810.0 105:287.0 107:66.0 109:111.0 110:15.0 111:70.0 113:30.0 115:312.0 116:97.0 117:872.0 118:83.0 120:10.0 121:270.0 122:69.0 123:35.0 125:109.0 128:34.0 129:1538.0 130:7.0 131:508.0 132:22.0 133:810.0 135:303.0 137:61.0 139:51.0 141:28.0 143:438.0 145:872.0 146:9.0 147:4246.0 148:147.0 1…
Met231	84196	601097	89	84196	85:651.0 86:150.0 87:235.0 88:41.0 89:6796.0 90:733.0 91:281.0 94:5.0 98:126.0 99:314.0 100:759.0 101:4632.0 102:673.0 103:450.0 105:516.0 106:27.0 108:41.0 109:25.0 110:138.0 112:155.0 113:680.0 114:163.0 115:153.0 116:6550.0 118:223.0 119:36.0 121:106.0 122:13.0 124:25.0 126:532.0 127:37.0 128:144.0 129:228.0 130:135.0 131:1176.0 132:24.0 133:18659.0 134:1997.0 135:722.0 138:61.0 139:14.0 140:1…
Met232	17958	350639	186	17958	85:14047.0 86:1835.0 87:366.0 88:478.0 89:378.0 94:82.0 98:45.0 99:499.0 100:487.0 101:1093.0 102:652.0 103:12372.0 104:967.0 105:87.0 106:110.0 107:311.0 108:78.0 110:1114.0 112:306.0 114:111.0 116:756.0 121:2.0 124:18.0 126:27.0 127:924.0 128:122.0 129:721.0 130:788.0 131:44.0 132:1.0 133:355.0 137:76.0 138:1.0 139:17.0 140:787.0 141:58.0 142:230.0 143:128.0 144:438.0 145:127.0 147:273.0 148:1.…
Met233	3232	952057	204	3232	85:22.0 86:82.0 87:169.0 89:720.0 90:3.0 95:73.0 96:9.0 97:123.0 99:52.0 100:55.0 101:635.0 102:95.0 103:2414.0 104:170.0 105:312.0 108:27.0 109:5.0 111:91.0 113:76.0 114:117.0 115:161.0 116:221.0 117:1229.0 118:172.0 127:31.0 128:11.0 129:2262.0 130:299.0 131:581.0 133:772.0 135:60.0 142:53.0 143:399.0 144:74.0 147:2017.0 148:508.0 149:473.0 153:67.0 154:5.0 155:144.0 157:355.0 158:9.0 159:99.0 …
Met234	3178	880639	204	3178	85:127.0 89:42.0 92:78.0 94:11.0 95:12.0 98:18.0 99:101.0 101:1368.0 103:2198.0 104:116.0 109:14.0 110:113.0 111:20.0 112:13.0 113:105.0 115:257.0 116:846.0 117:1718.0 118:158.0 119:77.0 121:11.0 126:8.0 129:3639.0 130:428.0 131:1598.0 132:153.0 133:834.0 134:105.0 139:58.0 141:25.0 142:20.0 143:1284.0 144:162.0 145:159.0 147:3476.0 148:391.0 149:559.0 150:4.0 151:31.0 152:38.0 153:23.0 154:8.0 1…
Met235	89221	403834	117	89221	85:335.0 87:407.0 101:992.0 102:247.0 103:414.0 113:228.0 115:865.0 116:2811.0 117:11308.0 118:1144.0 119:719.0 128:58.0 129:514.0 130:142.0 131:802.0 133:2635.0 134:351.0 135:308.0 143:2019.0 144:444.0 145:525.0 147:6916.0 149:2206.0 150:73.0 175:99.0 176:47.0 185:26.0 193:73.0 202:55.0 203:276.0 204:94.0 212:41.0 213:8.0 217:268.0 218:181.0 219:110.0 220:48.0 221:340.0 222:19.0 223:62.0 233:510…
Met236	1912	855692	187	1912	85:180.0 86:23.0 87:21.0 89:18.0 90:39.0 91:459.0 93:104.0 95:445.0 97:1079.0 98:28.0 99:1.0 101:190.0 103:776.0 104:17.0 105:16.0 107:51.0 109:128.0 110:2.0 111:168.0 113:51.0 114:1.0 115:63.0 116:37.0 121:33.0 123:130.0 129:653.0 130:46.0 131:2858.0 132:388.0 133:100.0 135:11.0 136:5.0 138:1.0 141:12.0 144:15.0 149:421.0 150:49.0 158:15.0 160:1.0 163:147.0 165:29.0 167:1.0 168:3.0 170:3.0 171:2…
Met237	84189	743926	124	84189	85:14.0 89:153.0 93:16.0 94:20.0 100:60.0 101:49.0 103:602.0 105:30.0 114:160.0 117:270.0 124:2320.0 125:52.0 129:682.0 130:11.0 131:59.0 134:3.0 147:647.0 148:18.0 157:415.0 158:103.0 205:632.0 206:71.0 217:188.0 229:5.0 262:118.0 319:623.0 320:151.0 321:15.0
Met238	1870	270185	119	1870	100:76.0 107:119.0 109:2.0 110:3.0 113:47.0 116:83.0 119:5774.0 120:662.0 121:322.0 127:17.0 129:4.0 130:1121.0 131:290.0 132:189.0 139:1.0 146:6030.0 161:601.0 162:393.0 177:134.0 184:48.0 233:321.0 234:13.0
Met239	84161	1140601	117	84161	85:210.0 88:12.0 89:41.0 93:105.0 95:261.0 97:476.0 98:250.0 99:73.0 101:64.0 103:159.0 105:61.0 109:99.0 111:190.0 112:53.0 116:84.0 117:3772.0 118:284.0 119:100.0 121:43.0 123:33.0 129:1965.0 130:151.0 131:220.0 132:1820.0 133:618.0 134:68.0 135:31.0 143:146.0 145:1563.0 146:46.0 157:3.0 159:39.0 169:96.0 171:5.0 172:2.0 179:32.0 185:59.0 187:78.0 188:6.0 201:228.0 202:17.0 203:19.0 204:215.0 2…
Met240	4850	614523	333	4850	86:112.0 94:1.0 100:587.0 102:780.0 108:1.0 109:9.0 110:2.0 115:38.0 117:8504.0 118:656.0 119:16.0 121:1.0 122:11.0 125:35.0 130:230.0 131:488.0 132:59.0 140:102.0 141:141.0 143:1195.0 147:2615.0 148:600.0 149:297.0 155:124.0 156:258.0 171:163.0 172:102.0 175:51.0 179:8.0 180:18.0 181:5.0 183:83.0 185:19.0 189:649.0 190:43.0 195:2.0 201:67.0 203:67.0 204:77.0 209:6.0 211:132.0 212:6.0 213:31.0 21…
Met241	4746	548258	275	4746	85:340.0 86:1019.0 87:118.0 88:57.0 89:5028.0 90:174.0 91:106.0 98:391.0 99:176.0 100:4306.0 101:959.0 102:2212.0 103:1287.0 104:171.0 106:16.0 107:216.0 108:17.0 110:98.0 111:77.0 112:503.0 113:381.0 114:1252.0 115:857.0 116:763.0 117:731.0 119:18.0 120:124.0 121:11.0 125:17.0 126:29.0 127:2389.0 128:3055.0 129:536.0 130:1024.0 131:1606.0 132:502.0 133:1357.0 135:76.0 139:378.0 140:703.0 142:216…
Met242	7826	790112	204	7826	86:153.0 99:14.0 100:39.0 101:193.0 102:60.0 103:526.0 104:87.0 113:66.0 116:40.0 128:339.0 129:472.0 130:239.0 131:218.0 133:37.0 136:14.0 142:66.0 144:394.0 147:2028.0 148:15.0 152:31.0 154:8.0 155:3.0 156:7.0 157:134.0 158:13.0 159:39.0 160:193.0 168:55.0 169:215.0 170:22.0 172:8.0 174:178.0 175:14.0 176:16.0 177:41.0 184:3.0 189:284.0 190:17.0 191:310.0 192:87.0 194:19.0 197:6.0 203:28.0 204:…
Met243	1709	315703	212	1709	85:233.0 86:8.0 87:103.0 89:24.0 90:17.0 91:131.0 92:39.0 93:152.0 94:83.0 95:1.0 96:13.0 97:10.0 98:451.0 99:283.0 100:138.0 101:71.0 102:46.0 104:48.0 107:919.0 109:56.0 110:251.0 111:83.0 112:58.0 113:44.0 114:195.0 115:8.0 116:10.0 117:123.0 119:95.0 120:136.0 122:3939.0 123:366.0 124:535.0 125:134.0 126:27.0 127:274.0 130:49.0 131:105.0 132:81.0 133:153.0 134:531.0 135:75.0 136:60.0 137:3.0 …
Met244	39	397287	97	39	85:1369.0 86:60.0 87:1902.0 88:75.0 89:239.0 90:86.0 91:228.0 92:122.0 93:30.0 94:25.0 95:625.0 96:508.0 97:14829.0 98:1197.0 99:564.0 101:33.0 102:64.0 104:34.0 109:2794.0 110:604.0 111:2648.0 112:266.0 113:732.0 114:679.0 115:10456.0 116:522.0 127:6875.0 128:2127.0 129:3349.0 130:179.0 131:262.0 132:21.0 138:14.0 139:14.0 141:74.0 143:23.0 144:88.0 145:8316.0 146:729.0 149:45.0 153:22.0 157:68.…
Met245	84721	353682	85	84721	85:4221.0 86:391.0 88:76.0 89:683.0 93:100.0 95:44.0 97:232.0 98:163.0 99:707.0 100:135.0 102:2044.0 106:104.0 107:13.0 108:6.0 109:13.0 110:237.0 111:133.0 112:181.0 113:720.0 114:80.0 115:113.0 116:250.0 117:15.0 118:49.0 119:65.0 120:3.0 123:186.0 126:248.0 129:43.0 130:173.0 131:49.0 134:117.0 136:9.0 137:55.0 138:1.0 139:2.0 143:470.0 144:837.0 145:44.0 146:189.0 152:5.0 155:78.0 157:69.0 15…
Met246	3122	654564	205	3122	88:42.0 89:878.0 90:72.0 92:33.0 95:32.0 98:42.0 100:124.0 101:638.0 103:854.0 104:34.0 105:326.0 106:118.0 114:167.0 115:232.0 116:157.0 117:1442.0 118:149.0 119:163.0 120:29.0 127:75.0 129:950.0 130:309.0 131:342.0 133:922.0 134:179.0 135:121.0 136:66.0 137:34.0 141:25.0 142:101.0 143:240.0 144:49.0 145:109.0 147:3705.0 148:221.0 149:381.0 150:95.0 154:25.0 157:315.0 158:130.0 159:63.0 160:442.…
Met247	84915	263247	89	84915	85:207.0 86:3695.0 89:68621.0 90:5267.0 91:3001.0 93:127.0 94:15.0 95:381.0 96:190.0 97:48.0 99:449.0 100:3987.0 102:1415.0 103:1211.0 104:216.0 105:481.0 106:109.0 107:914.0 109:107.0 110:252.0 111:65.0 112:1.0 114:134.0 116:903.0 117:686.0 118:245.0 119:111.0 120:4.0 122:6.0 123:12.0 124:59.0 126:229.0 128:59.0 129:26.0 131:1270.0 132:182.0 133:1746.0 134:1027.0 135:338.0 140:33.0 142:50.0 143:…
Met248	84111	733559	299	84111	85:302.0 86:116.0 87:52.0 88:66.0 89:250.0 91:53.0 93:602.0 94:143.0 95:171.0 96:202.0 97:438.0 98:133.0 99:167.0 101:396.0 102:270.0 103:337.0 105:42.0 106:19.0 107:70.0 108:128.0 109:2062.0 110:343.0 111:243.0 112:101.0 113:130.0 115:309.0 116:713.0 117:700.0 118:67.0 119:217.0 120:1.0 121:115.0 122:596.0 123:189.0 124:94.0 125:31.0 126:1.0 127:33.0 129:1114.0 130:212.0 131:1063.0 132:82.0 133:…
Met249	84085	1067232	91	84085	85:187.0 87:182.0 89:595.0 90:266.0 91:30164.0 92:2311.0 93:188.0 95:134.0 97:188.0 99:130.0 100:38.0 101:706.0 102:75.0 103:4589.0 104:449.0 105:554.0 106:250.0 107:199.0 108:178.0 109:129.0 110:16.0 111:200.0 113:416.0 114:33.0 115:396.0 116:672.0 117:2738.0 118:230.0 119:297.0 123:31.0 125:16.0 127:31.0 129:4219.0 130:566.0 131:921.0 132:143.0 133:1845.0 134:224.0 135:485.0 141:258.0 142:216.0…
Met250	14745	506784	117	14745	87:15.0 88:14.0 89:468.0 90:10.0 91:43.0 93:5.0 97:14.0 98:6.0 100:6.0 101:69.0 103:171.0 105:3.0 106:3.0 107:39.0 109:2.0 110:20.0 112:103.0 113:2.0 115:68.0 116:211.0 117:1282.0 118:109.0 119:18.0 120:111.0 126:58.0 127:64.0 128:1.0 130:20.0 131:51.0 132:12.0 133:81.0 139:1.0 141:3.0 143:21.0 144:13.0 146:35.0 147:1440.0 148:97.0 149:89.0 151:5.0 153:2.0 154:13.0 156:193.0 157:42.0 163:12.0 168…
Met251	33386	496938	219	33386	87:61.0 88:92.0 89:124.0 91:16.0 94:19.0 95:427.0 98:4.0 99:116.0 100:18.0 101:237.0 102:49.0 103:690.0 105:34.0 106:56.0 107:2.0 109:114.0 111:18.0 113:42.0 114:7.0 115:415.0 116:78.0 117:3205.0 118:247.0 119:141.0 123:15.0 126:2.0 127:5.0 128:10.0 129:1949.0 130:140.0 131:1220.0 132:124.0 133:505.0 134:82.0 139:110.0 141:2.0 143:294.0 147:1473.0 148:319.0 149:650.0 150:13.0 151:41.0 153:36.0 15…
Met252	84214	676773	229	84214	85:660.0 86:1785.0 87:702.0 88:568.0 89:14557.0 90:1251.0 91:778.0 92:84.0 93:111.0 94:340.0 95:209.0 96:368.0 97:504.0 98:776.0 99:423.0 100:3386.0 101:2552.0 102:1050.0 103:9994.0 104:1341.0 105:995.0 106:102.0 107:117.0 109:63.0 110:190.0 111:648.0 112:753.0 113:553.0 114:927.0 115:1036.0 116:780.0 117:7904.0 118:1059.0 119:2580.0 120:222.0 121:160.0 122:3.0 123:594.0 124:97.0 125:360.0 126:34…
Met253	92727	415139	213	92727	85:449.0 86:664.0 88:244.0 89:4541.0 90:311.0 91:198.0 92:354.0 93:450.0 94:471.0 95:80.0 96:324.0 97:648.0 98:599.0 99:458.0 100:357.0 101:76.0 102:270.0 103:138.0 105:265.0 107:15.0 108:1029.0 109:1290.0 110:570.0 111:346.0 112:3341.0 113:413.0 114:634.0 116:15.0 118:6.0 123:809.0 124:669.0 125:88.0 126:209.0 127:155.0 128:94.0 129:18.0 130:336.0 131:741.0 132:192.0 134:56.0 137:82.0 138:353.0 …
Met254	1704	505341	223	1704	85:698.0 86:242.0 89:124.0 91:1848.0 92:177.0 93:1276.0 94:67.0 95:381.0 97:527.0 98:76.0 99:130.0 100:77.0 101:280.0 103:1026.0 104:52.0 105:1859.0 106:69.0 107:989.0 109:695.0 110:242.0 111:90.0 112:36.0 113:121.0 114:24.0 115:803.0 116:104.0 117:8561.0 118:921.0 119:1118.0 121:401.0 122:41.0 123:1164.0 124:161.0 125:789.0 127:97.0 128:110.0 130:619.0 131:1895.0 132:82.0 133:3913.0 134:621.0 13…
Met255	3229	840703	204	3229	85:64.0 86:19.0 87:39.0 89:23.0 93:99.0 98:13.0 99:35.0 100:4.0 101:281.0 102:3.0 103:506.0 113:6.0 116:119.0 117:644.0 129:88.0 130:4.0 131:117.0 133:30.0 137:6.0 140:6.0 141:11.0 142:15.0 143:157.0 144:18.0 147:990.0 151:18.0 154:23.0 157:106.0 158:58.0 159:427.0 160:37.0 161:153.0 165:22.0 168:18.0 169:63.0 172:22.0 178:3.0 187:7.0 189:143.0 190:19.0 191:209.0 192:37.0 194:9.0 203:27.0 204:276…
Met256	1725	627764	120	1725	89:1.0 91:2446.0 92:495.0 93:2058.0 94:1249.0 96:5.0 97:3.0 101:34.0 103:316.0 105:67.0 107:165.0 110:42.0 111:2.0 116:7.0 117:1199.0 119:378.0 120:3861.0 121:3647.0 122:304.0 135:5.0 140:55.0 141:15.0 142:231.0 143:15.0 146:6.0 147:13.0 149:10.0 174:12.0 179:7.0 181:47.0 185:5.0 199:1.0 206:1.0 207:4.0 208:52.0 214:1775.0 215:226.0 222:4.0 223:2.0 225:3.0 241:84.0 253:1.0 257:386.0 258:94.0 265:…
Met257	3228	295060	184	3228	86:1759.0 87:21.0 88:354.0 89:337.0 90:19.0 91:186.0 92:22.0 93:24.0 94:28.0 100:382.0 101:96.0 102:179.0 107:1347.0 108:126.0 109:57.0 110:2386.0 111:74.0 113:59.0 117:71.0 118:186.0 126:104.0 127:263.0 128:108.0 130:2197.0 131:203.0 132:92.0 134:4137.0 135:478.0 136:146.0 137:2.0 142:1.0 143:45.0 146:52.0 149:67.0 152:47.0 158:2.0 159:21.0 171:39.0 184:2708.0 185:276.0 186:40.0 187:372.0 188:52…
Met258	18261	1011334	249	18261	87:45.0 89:689.0 90:55.0 91:161.0 92:7.0 93:69.0 99:55.0 101:51.0 102:121.0 103:1416.0 104:5.0 105:189.0 107:49.0 109:52.0 115:70.0 116:38.0 117:494.0 119:282.0 129:1243.0 130:87.0 131:518.0 132:14.0 133:927.0 134:112.0 135:83.0 137:15.0 143:197.0 145:582.0 146:70.0 147:3151.0 148:502.0 149:328.0 150:43.0 151:112.0 154:30.0 155:107.0 156:28.0 157:88.0 160:78.0 161:12.0 162:10.0 167:242.0 169:656.…
Met259	92740	601736	257	92740	89:50.0 95:38.0 97:3.0 99:24.0 100:17.0 103:9.0 108:7.0 109:51.0 110:75.0 119:2.0 122:22.0 127:183.0 129:392.0 131:56.0 139:11.0 141:55.0 143:337.0 144:136.0 147:916.0 153:140.0 155:78.0 156:13.0 158:48.0 169:407.0 171:57.0 172:10.0 173:37.0 175:1.0 181:36.0 183:68.0 184:102.0 185:49.0 200:57.0 201:318.0 202:65.0 204:71.0 206:53.0 213:26.0 214:62.0 215:21.0 217:37.0 218:7.0 220:6.0 221:6.0 224:4.…
Met260	3185	869802	204	3185	85:115.0 86:48.0 89:25.0 96:61.0 99:102.0 101:338.0 103:1421.0 104:66.0 105:595.0 106:5.0 109:105.0 110:90.0 111:120.0 113:45.0 115:297.0 116:172.0 117:1326.0 118:71.0 119:19.0 124:12.0 127:107.0 129:1926.0 130:302.0 131:305.0 133:571.0 135:17.0 139:6.0 141:67.0 142:52.0 143:483.0 144:307.0 145:46.0 147:3007.0 148:123.0 149:244.0 150:54.0 155:406.0 157:668.0 158:36.0 159:90.0 161:20.0 163:80.0 16…
Met261	16646	322101	193	16646	86:308.0 88:1690.0 89:439.0 90:32.0 91:2871.0 92:236.0 93:209.0 95:81.0 101:351.0 102:267.0 103:230.0 105:184.0 115:776.0 117:685.0 118:193.0 119:554.0 123:329.0 124:46.0 129:443.0 132:1.0 133:5.0 141:648.0 142:60.0 143:280.0 144:12.0 146:3.0 147:70.0 148:10.0 149:5.0 175:2.0 176:1.0 177:162.0 184:1010.0 193:6746.0 194:1075.0 195:224.0 199:129.0 204:1.0 226:1.0 227:10.0 233:6.0 262:17.0 298:2.0 3…
Met262	3182	864701	204	3182	85:60.0 88:2.0 89:101.0 90:26.0 91:76.0 92:14.0 99:38.0 101:601.0 103:1037.0 104:1.0 108:28.0 109:44.0 110:154.0 111:36.0 113:21.0 115:98.0 116:308.0 117:1222.0 118:58.0 122:5.0 126:26.0 127:8.0 129:1248.0 131:179.0 133:352.0 134:265.0 139:2.0 141:3.0 142:41.0 143:353.0 144:29.0 147:2041.0 148:334.0 149:300.0 152:18.0 155:86.0 157:221.0 158:59.0 167:7.0 168:5.0 169:341.0 170:70.0 171:53.0 172:45.…
Met263	91722	241830	89	91722	85:12.0 86:349.0 88:20.0 89:13249.0 90:1099.0 91:370.0 95:48.0 96:3.0 97:6.0 98:30.0 100:760.0 101:16.0 102:146.0 108:58.0 112:3.0 113:11.0 121:4.0 141:160.0 142:332.0 144:15.0 145:5.0 151:5.0 152:1.0 155:4.0 159:59.0 160:5.0 162:1.0 172:11.0 173:2105.0 174:119.0 176:7.0 184:7.0 185:1.0 188:12.0 189:500.0 193:8.0 200:4.0 202:6.0 204:624.0 205:4.0 206:1.0 213:1.0 217:1.0 219:21.0 228:2.0 232:1.0 2…
Met264	92589	604694	138	92589	85:604.0 86:175.0 87:289.0 88:143.0 89:7821.0 90:640.0 91:2024.0 92:160.0 93:625.0 94:318.0 95:391.0 96:27.0 97:56.0 98:317.0 99:495.0 100:193.0 101:1166.0 102:443.0 103:8300.0 104:861.0 105:2074.0 106:379.0 107:1354.0 108:838.0 109:235.0 110:78.0 111:721.0 112:254.0 113:435.0 114:642.0 115:589.0 116:721.0 117:5884.0 118:628.0 119:1059.0 120:252.0 121:398.0 122:455.0 123:149.0 124:74.0 125:979.0 …
Met265	14724	683098	217	14724	86:10.0 87:31.0 88:2.0 89:101.0 90:8.0 91:1.0 92:5.0 96:7.0 97:5.0 98:6.0 99:1.0 100:5.0 101:50.0 103:1757.0 104:107.0 105:29.0 107:8.0 110:7.0 116:15.0 117:302.0 118:12.0 119:3.0 122:5.0 123:2.0 124:1.0 127:23.0 129:153.0 130:50.0 131:117.0 132:2.0 133:217.0 134:37.0 135:10.0 141:5.0 142:8.0 143:95.0 144:1.0 145:9.0 147:1545.0 148:187.0 149:116.0 150:4.0 152:1.0 153:2.0 154:9.0 155:1.0 156:7.0 1…
Met266	4794	699466	105	4794	85:371.0 86:339.0 87:117.0 89:2968.0 90:339.0 93:33.0 95:14.0 98:111.0 99:374.0 100:383.0 101:1971.0 102:1412.0 103:2505.0 104:1257.0 105:21033.0 106:1832.0 107:334.0 108:5.0 109:6.0 110:170.0 111:203.0 112:23.0 113:323.0 115:87.0 117:1771.0 118:603.0 119:466.0 122:141.0 124:9.0 127:380.0 128:199.0 129:2244.0 130:1729.0 131:774.0 132:673.0 133:2468.0 134:123.0 135:969.0 136:86.0 137:10.0 138:14.0…
Met267	66261	760411	174	66261	85:17519.0 86:116388.0 87:27929.0 88:8632.0 89:2544.0 90:1494.0 91:7941.0 92:663.0 97:1871.0 99:3711.0 100:74039.0 101:18065.0 102:23646.0 104:2603.0 105:468.0 106:325.0 107:93.0 110:55.0 111:2599.0 112:3145.0 113:4507.0 114:6239.0 115:9311.0 116:32861.0 117:23870.0 118:7171.0 119:2530.0 120:766.0 121:758.0 122:190.0 127:1983.0 128:2965.0 130:25372.0 131:14762.0 132:11246.0 133:14276.0 134:3542.0…
Met268	34126	200032	102	34126	85:159.0 86:586.0 87:388.0 88:464.0 89:154.0 90:4.0 91:289.0 92:45.0 93:125.0 95:3.0 96:114.0 97:215.0 98:95.0 100:877.0 101:400.0 102:26891.0 103:3131.0 104:1012.0 105:199.0 108:111.0 109:161.0 110:99.0 111:2.0 112:36.0 113:174.0 114:175.0 115:567.0 116:989.0 117:557.0 118:290.0 119:383.0 120:94.0 121:92.0 125:16.0 126:28.0 127:119.0 130:49.0 131:855.0 132:276.0 133:981.0 134:231.0 135:57.0 136:…
Met269	4745	612986	217	4745	85:652.0 88:182.0 89:1438.0 92:118.0 93:226.0 95:137.0 99:1068.0 100:280.0 101:1501.0 102:359.0 103:4860.0 104:555.0 105:320.0 107:115.0 108:22.0 109:307.0 110:105.0 111:781.0 112:44.0 113:771.0 114:380.0 115:168.0 117:1883.0 119:57.0 121:80.0 123:37.0 125:395.0 126:175.0 127:225.0 128:443.0 129:5837.0 131:2136.0 132:1.0 133:3521.0 134:1189.0 135:603.0 137:21.0 139:97.0 141:1428.0 142:390.0 143:2…
Met270	91648	449247	160	91648	85:140.0 86:77.0 87:50.0 88:19.0 90:291.0 96:28.0 98:158.0 99:152.0 100:41.0 101:57.0 102:186.0 105:8.0 106:27.0 107:33.0 108:50.0 110:91.0 114:19.0 115:85.0 116:273.0 126:50.0 127:94.0 128:26.0 129:125.0 130:678.0 131:31.0 134:86.0 136:24.0 140:30.0 142:172.0 143:163.0 144:655.0 145:105.0 146:166.0 147:453.0 148:147.0 149:62.0 154:187.0 155:44.0 158:4.0 159:219.0 160:3793.0 161:497.0 162:90.0 16…
Met271	105769	904828	361	105769	87:215.0 89:118.0 91:237.0 93:86.0 95:245.0 99:67.0 100:173.0 101:471.0 102:228.0 103:4933.0 104:501.0 105:315.0 106:95.0 109:91.0 111:214.0 112:60.0 113:182.0 114:139.0 115:238.0 116:364.0 117:848.0 122:21.0 123:19.0 124:47.0 125:21.0 126:174.0 128:20.0 129:3118.0 130:426.0 131:854.0 132:175.0 133:1388.0 135:231.0 136:31.0 139:170.0 141:72.0 142:179.0 143:426.0 144:148.0 145:143.0 147:4914.0 148…
Met272	84197	426283	203	84197	86:110.0 89:3104.0 90:212.0 91:69.0 92:3.0 98:84.0 99:3.0 100:1687.0 101:170.0 107:57.0 116:196.0 131:100.0 138:3.0 145:5.0 147:642.0 148:128.0 153:130.0 154:12.0 157:191.0 158:21.0 171:5.0 172:74.0 173:113.0 176:2.0 184:101.0 203:2547.0 204:341.0 205:13.0 228:18.0 239:49.0 243:39.0 256:12.0 269:22.0 270:59.0 275:3.0 276:18.0 300:91.0 305:157.0 306:38.0 307:20.0 320:20.0 339:1.0 423:34.0 425:7.0 …
Met273	1981	422675	103	1981	87:36.0 94:11.0 99:55.0 101:101.0 102:156.0 103:8936.0 104:810.0 105:257.0 107:9.0 110:127.0 111:11.0 112:49.0 113:29.0 114:67.0 118:68.0 119:49.0 122:8.0 123:22.0 127:6.0 128:8.0 129:1123.0 130:142.0 131:348.0 132:5.0 133:377.0 136:4.0 144:2.0 147:2152.0 148:60.0 149:259.0 150:38.0 151:3.0 156:62.0 161:22.0 162:14.0 175:54.0 176:30.0 177:139.0 182:4.0 183:60.0 184:5.0 185:4.0 186:51.0 187:20.0 1…
Met274	3247	979460	160	3247	89:475.0 99:30.0 100:75.0 101:176.0 102:3.0 103:1711.0 104:76.0 105:97.0 107:70.0 113:96.0 114:40.0 116:178.0 117:836.0 128:28.0 129:2250.0 130:245.0 131:294.0 132:3.0 133:486.0 141:10.0 142:63.0 143:227.0 145:40.0 147:2058.0 148:360.0 149:245.0 151:16.0 155:252.0 156:8.0 157:255.0 158:44.0 160:1119.0 161:382.0 162:81.0 163:110.0 165:51.0 169:1309.0 170:95.0 171:105.0 172:16.0 173:14.0 177:77.0 1…
Met275	34089	604262	117	34089	85:518.0 86:806.0 87:265.0 88:275.0 89:577.0 94:12.0 95:394.0 96:322.0 98:151.0 99:379.0 100:3141.0 101:731.0 102:205.0 103:2824.0 104:129.0 105:148.0 106:8.0 107:107.0 109:402.0 110:64.0 111:88.0 112:109.0 113:199.0 114:1518.0 115:1271.0 116:1037.0 117:6779.0 118:751.0 119:343.0 120:6.0 122:32.0 123:38.0 124:174.0 125:48.0 126:948.0 127:81.0 128:318.0 129:1672.0 130:843.0 131:1012.0 132:318.0 13…
Met276	17917	964506	361	17917	85:372.0 89:420.0 90:252.0 93:95.0 99:107.0 101:268.0 103:2424.0 104:78.0 107:32.0 108:47.0 109:231.0 116:79.0 117:423.0 118:711.0 119:388.0 122:32.0 129:2427.0 130:330.0 131:850.0 132:40.0 133:53.0 135:114.0 136:264.0 137:13.0 139:27.0 140:16.0 141:68.0 143:637.0 144:126.0 145:61.0 146:219.0 147:3558.0 148:46.0 149:33.0 151:29.0 153:55.0 154:47.0 155:242.0 156:46.0 157:321.0 158:52.0 159:30.0 16…
Met277	1029	220340	85	1029	85:9163.0 86:445.0 90:20.0 91:64.0 93:19.0 97:49.0 98:534.0 99:746.0 102:20.0 106:25.0 108:19.0 111:69.0 112:442.0 113:885.0 120:34.0 123:14.0 126:184.0 127:514.0 128:77.0 138:13.0 139:15.0 148:32.0 156:25.0 170:66.0 180:15.0 181:13.0 315:16.0 334:29.0 467:19.0 486:16.0
Met278	84861	424937	116	84861	85:93.0 86:817.0 89:285.0 98:267.0 99:32.0 100:712.0 101:885.0 102:239.0 107:340.0 112:9.0 114:304.0 115:3.0 116:14857.0 117:1598.0 118:541.0 119:6.0 127:316.0 128:69.0 130:545.0 131:56.0 134:270.0 143:17.0 144:8.0 147:1523.0 155:351.0 158:1496.0 159:78.0 169:6.0 174:153.0 184:526.0 185:65.0 190:21.0 199:14.0 212:7.0 229:47.0 230:46.0 257:990.0 258:152.0 259:55.0 294:9.0 299:8.0 334:18.0 337:4.0 …
Met279	14765	1140925	204	14765	85:15.0 87:1.0 88:16.0 90:5.0 92:7.0 93:1.0 94:7.0 95:6.0 96:84.0 97:4.0 98:18.0 99:8.0 100:3.0 101:17.0 102:16.0 103:251.0 104:20.0 105:4.0 106:7.0 109:29.0 110:5.0 111:2.0 113:10.0 115:6.0 117:100.0 119:25.0 120:4.0 121:10.0 122:6.0 123:3.0 125:5.0 127:12.0 128:3.0 129:255.0 130:69.0 131:3.0 132:7.0 133:119.0 135:43.0 136:2.0 138:9.0 139:2.0 140:6.0 141:4.0 142:8.0 143:20.0 144:10.0 145:10.0 14…
Met280	84209	864360	174	84209	86:1406.0 87:85.0 89:34.0 99:112.0 100:480.0 101:309.0 102:100.0 103:1312.0 109:91.0 111:9.0 113:29.0 115:136.0 116:158.0 117:744.0 119:41.0 129:1245.0 130:308.0 131:294.0 133:280.0 141:10.0 143:193.0 144:283.0 145:89.0 146:109.0 147:2985.0 148:256.0 149:373.0 150:23.0 154:33.0 155:99.0 157:498.0 158:117.0 159:40.0 160:12.0 163:39.0 169:736.0 170:79.0 171:548.0 172:156.0 173:118.0 174:7061.0 175:…
Met281	84195	677811	143	84195	85:186.0 87:28.0 93:79.0 99:136.0 107:7.0 108:56.0 115:3.0 116:48.0 117:446.0 123:27.0 133:105.0 135:6.0 140:2.0 141:15.0 142:134.0 143:5174.0 144:533.0 145:155.0 147:2206.0 148:74.0 157:36.0 167:37.0 169:20.0 176:11.0 181:20.0 182:8.0 187:12.0 197:55.0 198:8.0 199:7.0 211:33.0 212:31.0 217:855.0 218:102.0 219:66.0 226:20.0 239:1.0 242:39.0 245:133.0 246:19.0 256:3.0 257:62.0 259:10.0 266:26.0 26…
Met282	4708	511105	306	4708	85:174.0 87:1489.0 88:647.0 89:5277.0 90:140.0 91:125.0 94:97.0 95:50.0 97:888.0 98:173.0 99:465.0 100:6620.0 101:5793.0 102:1307.0 103:9454.0 104:634.0 105:1122.0 106:57.0 109:55.0 111:562.0 112:35.0 113:270.0 115:8385.0 116:14277.0 117:52588.0 118:5938.0 119:3165.0 120:158.0 121:34.0 126:7.0 127:384.0 128:2082.0 129:1507.0 130:268.0 131:5317.0 132:413.0 133:10983.0 134:616.0 135:1132.0 138:2.0 …
Met283	84096	711364	89	84096	85:148.0 86:305.0 87:4.0 89:7061.0 90:588.0 91:245.0 92:50.0 95:9.0 96:33.0 97:183.0 98:1238.0 99:779.0 100:736.0 101:60.0 102:199.0 103:46.0 105:151.0 106:17.0 108:327.0 109:11.0 110:215.0 111:147.0 112:122.0 113:458.0 114:254.0 115:287.0 116:40.0 117:98.0 124:490.0 125:138.0 126:350.0 127:211.0 128:165.0 130:51.0 131:468.0 132:38.0 133:1467.0 134:244.0 135:62.0 138:37.0 139:165.0 140:1222.0 141…
Met284	134	974612	144	134	85:237.0 86:225.0 87:113.0 88:41.0 89:284.0 90:393.0 91:763.0 93:164.0 94:84.0 95:422.0 96:237.0 97:485.0 98:119.0 99:130.0 100:663.0 101:162.0 102:103.0 109:156.0 110:90.0 113:9.0 114:89.0 115:1137.0 116:5754.0 117:448.0 118:166.0 119:94.0 123:111.0 124:65.0 125:23.0 126:73.0 127:120.0 128:4434.0 129:482.0 130:423.0 131:12233.0 132:1190.0 133:272.0 134:106.0 136:146.0 137:50.0 138:74.0 139:25.0 …
Met285	3199	692093	190	3199	85:48.0 86:16.0 87:85.0 88:112.0 89:71.0 93:62.0 94:4.0 95:132.0 97:95.0 98:196.0 99:112.0 100:310.0 101:196.0 102:149.0 103:641.0 104:16.0 107:6.0 109:43.0 111:48.0 112:17.0 114:74.0 116:94.0 117:1123.0 118:72.0 119:89.0 121:1.0 123:18.0 128:111.0 129:547.0 130:95.0 131:607.0 132:144.0 133:663.0 138:76.0 140:95.0 141:5.0 142:51.0 143:2152.0 144:234.0 145:45.0 147:2014.0 148:221.0 149:485.0 151:3…
Met286	92689	751772	245	92689	85:223.0 86:74.0 87:355.0 88:14.0 90:49.0 91:2858.0 92:215.0 93:79.0 95:149.0 98:77.0 99:25.0 100:3463.0 101:206.0 103:212.0 104:376.0 105:290.0 116:28.0 117:1721.0 118:181.0 119:112.0 120:24.0 121:65.0 123:51.0 124:82.0 127:46.0 128:443.0 129:975.0 130:228.0 131:1056.0 132:797.0 133:162.0 134:77.0 135:212.0 142:40.0 143:77.0 144:9.0 145:387.0 146:1602.0 147:3100.0 148:166.0 149:464.0 150:49.0 15…
Met287	13130	987547	296	13130	86:40.0 89:512.0 91:134.0 94:82.0 96:7.0 97:21.0 100:95.0 101:95.0 102:93.0 103:2918.0 104:216.0 105:62.0 106:301.0 111:90.0 112:9.0 113:56.0 115:93.0 116:236.0 117:173.0 118:5.0 119:103.0 122:15.0 123:15.0 124:32.0 125:22.0 126:41.0 128:6.0 129:1319.0 130:1.0 131:132.0 132:58.0 133:538.0 134:39.0 137:8.0 139:38.0 142:116.0 144:94.0 146:39.0 147:2345.0 148:141.0 149:525.0 150:113.0 151:69.0 153:8…
Met288	18241	783164	319	18241	85:5668.0 86:1904.0 87:9707.0 88:7157.0 89:34791.0 90:3457.0 91:1718.0 92:299.0 93:315.0 94:492.0 95:1175.0 96:380.0 97:28084.0 98:2216.0 99:4987.0 100:727.0 101:25745.0 102:5444.0 103:332730.0 104:30844.0 105:14528.0 106:1002.0 107:500.0 108:271.0 109:820.0 110:204.0 111:3101.0 112:678.0 113:6376.0 114:1169.0 115:6588.0 116:7758.0 117:136975.0 118:14436.0 119:10736.0 120:1084.0 121:608.0 122:136…
Met289	18252	767729	204	18252	89:262.0 90:16.0 94:6.0 99:18.0 101:102.0 102:18.0 103:1173.0 104:58.0 109:39.0 110:26.0 111:29.0 113:43.0 115:38.0 116:86.0 117:706.0 118:24.0 119:53.0 122:4.0 129:714.0 130:215.0 131:3409.0 132:409.0 133:520.0 135:2.0 141:8.0 142:49.0 143:189.0 144:7.0 145:859.0 146:83.0 147:1820.0 148:315.0 149:160.0 154:5.0 159:27.0 163:34.0 165:26.0 169:120.0 171:38.0 172:5.0 174:12.0 175:18.0 181:16.0 182:4…
Met290	6405	668724	374	6405	89:1145.0 91:115.0 95:169.0 96:222.0 98:530.0 100:927.0 101:750.0 103:262.0 104:30.0 107:84.0 108:46.0 109:62.0 112:441.0 113:160.0 114:296.0 117:1352.0 118:152.0 119:165.0 121:145.0 123:146.0 124:200.0 126:105.0 127:223.0 128:909.0 129:291.0 130:250.0 131:371.0 133:490.0 135:224.0 136:54.0 140:93.0 141:132.0 143:130.0 144:110.0 145:75.0 147:4335.0 148:791.0 149:469.0 150:2.0 153:21.0 154:176.0 1…
Met291	270	488570	130	270	85:807.0 86:1257.0 89:1488.0 91:413.0 92:207.0 93:748.0 94:272.0 95:265.0 98:210.0 99:209.0 100:3140.0 101:668.0 102:442.0 104:58.0 105:147.0 106:291.0 107:334.0 108:178.0 109:747.0 110:122.0 112:219.0 113:652.0 114:509.0 116:631.0 117:312.0 118:99.0 119:110.0 120:162.0 121:360.0 122:105.0 123:197.0 124:186.0 125:138.0 126:101.0 127:327.0 128:212.0 130:5811.0 131:1042.0 132:525.0 133:183.0 134:20…
Met292	88583	298433	131	88583	89:221.0 95:117.0 99:240.0 101:92.0 111:134.0 113:31.0 114:51.0 115:1320.0 116:124.0 117:184.0 128:45.0 130:99.0 131:9476.0 132:1299.0 133:424.0 134:39.0 139:48.0 145:22.0 147:1956.0 148:532.0 149:259.0 155:38.0 157:53.0 162:29.0 165:13.0 177:73.0 187:8.0 219:56.0 236:29.0 244:43.0 245:33.0 246:23.0 332:18.0 446:18.0 455:23.0 458:33.0
Met293	3250	661812	242	3250	87:3.0 89:1795.0 90:51.0 96:2.0 99:322.0 100:307.0 101:201.0 102:243.0 103:1769.0 104:58.0 107:4.0 110:44.0 112:31.0 113:49.0 114:31.0 116:153.0 117:110.0 118:133.0 127:267.0 128:83.0 129:82.0 130:449.0 131:5.0 133:573.0 138:5.0 140:18.0 141:3.0 142:101.0 143:2587.0 144:276.0 147:865.0 149:4.0 150:46.0 154:39.0 156:113.0 157:99.0 158:32.0 163:51.0 167:8.0 168:21.0 172:281.0 173:333.0 182:12.0 184…
Met294	128	272380	104	128	85:2784.0 86:8603.0 87:3486.0 88:5479.0 89:57060.0 90:4427.0 91:2258.0 92:85.0 98:577.0 99:10058.0 100:12583.0 101:5000.0 102:4265.0 103:6291.0 104:33439.0 105:3584.0 106:1279.0 109:28.0 111:298.0 112:79.0 113:2065.0 114:953.0 115:4005.0 116:3527.0 117:2597.0 118:944.0 119:35055.0 120:2976.0 121:1278.0 122:22.0 127:421.0 129:486.0 130:3913.0 131:6494.0 132:5985.0 133:10381.0 134:2658.0 135:526.0 …
Met295	8621	402956	194	8621	86:172.0 87:75.0 88:33.0 89:690.0 90:11.0 91:78.0 92:407.0 93:420.0 96:6.0 99:3.0 100:658.0 101:2159.0 102:57.0 103:1364.0 106:130.0 107:923.0 108:75.0 109:214.0 110:684.0 111:3.0 113:10.0 117:1811.0 118:41.0 119:2.0 120:276.0 122:128.0 123:1034.0 124:450.0 125:109.0 126:24.0 129:6.0 134:425.0 136:227.0 139:76.0 143:993.0 145:11.0 148:4.0 150:331.0 151:25.0 152:1.0 153:1.0 155:232.0 158:354.0 160…
Met296	91859	866205	215	91859	85:2.0 97:1271.0 98:41.0 99:188.0 101:195.0 102:16.0 103:740.0 104:5.0 113:121.0 114:20.0 116:191.0 117:555.0 123:1.0 125:478.0 126:102.0 127:11.0 129:758.0 132:52.0 133:246.0 141:16.0 143:166.0 147:1118.0 148:194.0 149:81.0 155:36.0 157:42.0 169:151.0 170:22.0 171:292.0 189:192.0 191:828.0 192:62.0 193:77.0 199:41.0 203:32.0 204:6803.0 205:1312.0 206:494.0 207:124.0 209:48.0 215:2706.0 216:413.0…
Met297	14712	976727	267	14712	88:19.0 89:35.0 91:4.0 92:18.0 93:6.0 94:1.0 95:7.0 96:31.0 101:181.0 102:6.0 103:287.0 104:10.0 105:15.0 106:6.0 110:13.0 114:5.0 115:11.0 116:102.0 117:144.0 119:20.0 126:8.0 127:26.0 129:167.0 130:46.0 131:44.0 133:71.0 134:4.0 138:2.0 140:6.0 143:8.0 144:2.0 146:3.0 147:404.0 149:27.0 150:1.0 151:35.0 152:3.0 153:1.0 157:4.0 159:10.0 161:7.0 162:3.0 163:20.0 167:3.0 169:21.0 172:2.0 173:10.0 …
Met298	16872	861938	204	16872	86:41.0 88:187.0 89:514.0 90:99.0 101:2760.0 102:228.0 103:3428.0 104:217.0 113:93.0 115:297.0 116:1747.0 117:5043.0 118:452.0 121:118.0 129:3532.0 130:323.0 131:489.0 132:32.0 133:1329.0 135:86.0 141:53.0 142:22.0 143:768.0 144:45.0 145:8.0 147:7839.0 148:1100.0 149:726.0 150:5.0 153:24.0 155:226.0 157:411.0 161:180.0 162:14.0 163:63.0 169:540.0 170:17.0 174:13.0 175:50.0 179:22.0 181:2.0 183:22…
Met299	84216	440672	212	84216	85:239.0 86:46.0 87:3.0 88:46.0 89:464.0 90:28.0 91:126.0 92:16.0 93:34.0 96:390.0 98:156.0 99:270.0 100:1229.0 101:162.0 102:123.0 103:137.0 104:162.0 105:70.0 106:61.0 110:181.0 112:5.0 113:187.0 114:219.0 115:56.0 116:212.0 117:304.0 118:88.0 120:492.0 121:64.0 122:76.0 123:26.0 124:53.0 126:27.0 127:29.0 128:95.0 129:167.0 130:434.0 131:212.0 132:5.0 133:152.0 134:104.0 136:32.0 138:75.0 139:…
Met300	18156	963310	204	18156	85:210.0 87:48.0 89:62.0 97:5.0 99:65.0 101:404.0 103:2864.0 104:153.0 105:81.0 109:64.0 111:37.0 113:47.0 116:159.0 117:421.0 127:42.0 129:4079.0 130:389.0 131:505.0 132:6.0 133:880.0 143:568.0 144:8.0 145:32.0 147:4309.0 148:673.0 149:597.0 153:37.0 155:220.0 157:405.0 163:50.0 169:647.0 170:22.0 171:28.0 177:95.0 183:53.0 189:523.0 190:47.0 191:1292.0 192:102.0 193:98.0 203:135.0 204:16866.0 2…
Met301	18347	477086	141	18347	95:13.0 106:21.0 107:25.0 110:21.0 111:18.0 112:2.0 113:318.0 114:21.0 123:53.0 125:56.0 132:1.0 141:2337.0 142:152.0 143:4.0 144:34.0 145:10.0 152:1.0 153:8.0 154:20.0 155:182.0 156:26.0 157:31.0 161:5.0 163:5.0 164:13.0 165:3.0 167:5.0 171:32.0 172:88.0 180:25.0 181:55.0 182:23.0 188:30.0 197:34.0 198:3.0 200:14.0 210:38.0 212:16.0 225:7.0 227:25.0 231:19.0 241:2.0 247:18.0 250:5.0 253:17.0 255…
Met302	41811	568579	197	41811	88:29.0 89:67.0 90:116.0 91:86.0 102:25.0 106:31.0 107:89.0 110:204.0 115:330.0 128:413.0 129:160.0 130:163.0 134:72.0 136:97.0 139:78.0 141:926.0 142:76.0 143:46.0 146:39.0 151:110.0 152:631.0 153:1022.0 154:368.0 155:1859.0 156:149.0 164:25.0 165:434.0 166:143.0 167:166.0 169:466.0 170:30.0 178:78.0 179:50.0 180:32.0 181:53.0 183:72.0 184:431.0 185:6.0 197:2385.0 198:383.0 212:1112.0 213:148.0 …
Met303	3304	650479	95	3304	85:2136.0 86:1024.0 87:223.0 89:7073.0 90:606.0 91:1168.0 92:186.0 93:1391.0 94:1760.0 95:13288.0 96:4566.0 97:3835.0 98:784.0 99:1095.0 100:1598.0 101:2219.0 102:517.0 103:3718.0 104:55.0 105:650.0 107:680.0 108:371.0 109:4440.0 110:2098.0 111:2145.0 112:568.0 113:423.0 114:360.0 115:691.0 116:445.0 117:9697.0 119:963.0 121:200.0 122:137.0 123:5920.0 124:2411.0 125:812.0 126:997.0 127:876.0 128:…
Met304	17094	858895	204	17094	101:38.0 102:77.0 103:1277.0 104:14.0 107:73.0 114:66.0 115:172.0 117:179.0 121:41.0 123:22.0 127:116.0 128:38.0 129:1108.0 131:356.0 133:244.0 141:28.0 143:568.0 144:68.0 145:56.0 147:785.0 155:29.0 156:15.0 157:663.0 158:162.0 159:162.0 161:49.0 162:1.0 163:165.0 169:504.0 170:28.0 171:76.0 173:29.0 174:19.0 175:6.0 183:5.0 184:7.0 185:7.0 189:316.0 190:67.0 191:551.0 192:67.0 193:204.0 201:36.…
Met305	105086	896838	217	105086	85:647.0 86:155.0 87:276.0 88:429.0 89:1741.0 90:231.0 91:214.0 92:124.0 94:158.0 96:109.0 97:1881.0 98:392.0 99:806.0 100:101.0 101:2372.0 102:667.0 103:15920.0 104:3063.0 105:861.0 106:198.0 108:84.0 109:916.0 110:219.0 111:682.0 113:739.0 114:212.0 115:765.0 116:943.0 117:5962.0 118:637.0 119:668.0 120:102.0 125:168.0 126:158.0 127:1779.0 128:270.0 129:13038.0 130:1802.0 131:2962.0 132:630.0 1…
Met306	33993	472302	143	33993	85:1085.0 86:247.0 87:6506.0 88:8005.0 89:2906.0 90:442.0 91:168.0 93:295.0 94:17.0 95:49.0 97:207.0 99:1463.0 100:719.0 101:20617.0 102:2826.0 103:23923.0 104:2268.0 105:2205.0 106:549.0 107:880.0 108:62.0 110:126.0 111:86.0 112:42.0 113:399.0 114:538.0 115:2069.0 116:36387.0 117:58593.0 118:6983.0 119:4066.0 120:245.0 121:125.0 122:75.0 124:14.0 125:55.0 126:249.0 127:563.0 128:70.0 129:1299.0 …
Met307	41836	411774	240	41836	85:6.0 86:326.0 87:250.0 88:2.0 89:2.0 90:45.0 91:329.0 99:2.0 100:537.0 101:343.0 105:1.0 106:7.0 107:173.0 108:38.0 110:19.0 111:48.0 112:83.0 113:168.0 128:99.0 132:24.0 134:543.0 136:261.0 140:359.0 143:116.0 144:90.0 145:1.0 146:214.0 148:5.0 149:2.0 151:26.0 152:8.0 153:87.0 155:20.0 161:1.0 163:1.0 165:55.0 166:19.0 167:74.0 168:346.0 169:27.0 174:53.0 176:1.0 181:131.0 182:167.0 184:352.0…
Met308	3329	387166	217	3329	85:261.0 86:7674.0 87:1159.0 88:621.0 90:44.0 91:190.0 92:126.0 94:40.0 96:128.0 97:4.0 98:62.0 99:155.0 100:580.0 101:2722.0 102:328.0 103:40.0 105:72.0 106:154.0 107:735.0 108:150.0 109:460.0 110:1400.0 111:225.0 112:60.0 113:62.0 114:70.0 118:89.0 120:40.0 122:13.0 123:10.0 126:310.0 127:929.0 129:433.0 130:1865.0 131:179.0 133:80.0 134:1260.0 140:206.0 142:27.0 143:779.0 144:84.0 146:963.0 14…
Met309	84097	412960	172	84097	85:798.0 86:505.0 87:124.0 88:27.0 89:2754.0 90:143.0 93:1.0 95:17.0 98:51.0 99:105.0 100:963.0 101:692.0 102:132.0 103:357.0 105:29.0 107:106.0 113:16.0 114:10.0 115:229.0 117:1268.0 118:12.0 119:9.0 120:51.0 127:36.0 128:202.0 129:315.0 130:295.0 131:631.0 132:61.0 133:439.0 134:54.0 135:2.0 141:11.0 142:180.0 143:40.0 144:10.0 145:7.0 146:27.0 147:7803.0 148:1490.0 149:641.0 150:15.0 156:21.0 …
Met310	5346	494094	85	5346	85:7160.0 86:479.0 89:69.0 97:155.0 98:302.0 99:2409.0 100:404.0 105:183.0 109:25.0 110:308.0 111:491.0 112:302.0 113:1202.0 124:17.0 125:204.0 126:263.0 127:329.0 136:24.0 139:55.0 140:68.0 141:172.0 154:89.0 155:512.0 156:158.0 158:15.0 168:46.0 169:350.0 170:38.0 184:23.0 203:23.0 369:14.0 372:21.0 379:13.0 396:13.0 398:16.0 418:18.0 426:18.0 428:18.0 430:15.0 455:13.0 460:13.0 466:20.0
Met311	42357	701804	116	42357	86:39.0 87:1459.0 88:2030.0 89:985.0 100:256.0 101:3713.0 102:171.0 103:5790.0 104:131.0 105:189.0 106:88.0 107:104.0 108:288.0 110:83.0 112:98.0 114:36.0 115:85.0 116:7137.0 117:14047.0 118:1709.0 119:806.0 133:244.0 142:1.0 145:314.0 147:1682.0 148:212.0 158:22.0 159:8.0 161:1930.0 162:222.0 163:55.0 170:41.0 175:7.0 180:31.0 184:106.0 191:447.0 196:20.0 205:65.0 212:7.0 231:78.0 235:122.0 238:…
Met312	62	247887	85	62	85:10329.0 86:797.0 93:23.0 94:23.0 95:51.0 96:37.0 97:188.0 98:833.0 99:948.0 100:561.0 103:121.0 106:67.0 108:83.0 111:50.0 112:561.0 113:1229.0 114:175.0 126:398.0 127:1435.0 128:239.0 129:25.0 133:70.0 137:28.0 138:21.0 139:36.0 141:48.0 142:36.0 150:16.0 152:31.0 156:33.0 158:25.0 159:25.0 163:24.0 168:30.0 170:61.0 171:15.0 177:21.0 182:18.0 188:17.0 225:39.0 260:13.0 269:14.0 302:12.0 410:…
Met313	1700	478613	159	1700	85:304.0 87:380.0 88:246.0 89:69.0 91:64.0 93:247.0 95:502.0 96:515.0 97:6279.0 98:611.0 99:700.0 101:330.0 102:3.0 103:211.0 107:539.0 108:182.0 109:1093.0 110:295.0 111:1593.0 112:118.0 113:686.0 114:19.0 115:109.0 116:479.0 117:3906.0 118:429.0 119:218.0 121:481.0 122:11.0 123:73.0 124:69.0 125:1748.0 126:156.0 127:1160.0 128:79.0 129:2107.0 130:293.0 132:375.0 134:377.0 137:282.0 138:79.0 139…
Met314	84323	503941	112	84323	85:562.0 88:109.0 89:141.0 90:1.0 91:99.0 94:38.0 99:66.0 100:240.0 101:295.0 102:77.0 103:216.0 107:508.0 110:115.0 111:218.0 112:6338.0 113:472.0 114:32.0 115:11.0 125:115.0 127:222.0 129:94.0 130:341.0 131:257.0 134:1111.0 140:90.0 143:405.0 144:255.0 147:752.0 148:69.0 154:16.0 156:12.0 157:142.0 158:80.0 159:151.0 160:244.0 161:14.0 173:25.0 184:263.0 185:221.0 199:608.0 206:125.0 207:35.0 2…
Met315	17466	838312	159	17466	85:577.0 89:93.0 91:78.0 93:8.0 95:2.0 97:68.0 99:390.0 100:24.0 101:441.0 103:1396.0 104:44.0 110:31.0 111:4.0 113:111.0 114:39.0 115:2.0 116:197.0 117:700.0 118:18.0 129:1064.0 130:143.0 131:183.0 133:469.0 139:11.0 141:8.0 143:291.0 147:1195.0 149:8.0 150:12.0 155:26.0 157:28.0 158:11.0 159:3878.0 160:549.0 161:236.0 169:43.0 170:88.0 173:44.0 175:78.0 177:8.0 178:13.0 183:18.0 187:32.0 189:48…
Met316	490	336870	157	490	85:2262.0 86:2138.0 87:620.0 88:186.0 89:252.0 90:218.0 91:299.0 93:109.0 94:45.0 96:100.0 97:442.0 98:168.0 100:3279.0 101:348.0 102:269.0 103:54.0 104:438.0 108:68.0 110:265.0 112:93.0 113:757.0 114:373.0 115:471.0 118:175.0 120:1984.0 121:189.0 122:104.0 125:69.0 126:172.0 129:115.0 134:1216.0 143:322.0 156:41.0 157:19543.0 158:2084.0 159:638.0 161:256.0 170:462.0 175:47.0 184:891.0 185:77.0 1…
Met317	17872	875820	204	17872	101:112.0 103:283.0 104:9.0 129:148.0 163:9.0 165:11.0 169:309.0 173:424.0 177:8.0 179:63.0 189:163.0 191:237.0 203:17.0 204:3835.0 205:861.0 206:327.0 207:31.0 208:10.0 209:238.0 210:51.0 217:740.0 218:144.0 219:86.0 231:67.0 232:15.0 241:7.0 243:52.0 244:12.0 245:19.0 247:5.0 248:8.0 249:3.0 265:30.0 267:133.0 268:123.0 271:12.0 273:6.0 281:206.0 282:29.0 287:5.0 291:150.0 292:53.0 295:1.0 305:…
Met318	31554	722563	174	31554	86:745.0 88:20.0 99:22.0 100:1558.0 101:436.0 102:81.0 112:84.0 114:6.0 115:299.0 116:292.0 117:42.0 124:17.0 127:62.0 128:150.0 130:202.0 131:327.0 132:112.0 133:67.0 140:16.0 142:48.0 143:21.0 144:46.0 145:5.0 146:72.0 147:988.0 149:25.0 154:10.0 155:17.0 157:12.0 170:3.0 171:26.0 172:92.0 173:33.0 174:2844.0 175:504.0 176:220.0 177:26.0 186:43.0 188:37.0 189:478.0 190:95.0 200:2.0 201:59.0 205…
Met319	17198	1038680	219	17198	89:40.0 92:11.0 93:76.0 95:19.0 103:158.0 106:57.0 109:299.0 115:4.0 116:11.0 117:333.0 119:180.0 120:84.0 122:46.0 123:190.0 124:217.0 125:17.0 129:301.0 130:2.0 131:18.0 133:122.0 135:110.0 136:55.0 137:2.0 139:11.0 141:22.0 142:33.0 143:329.0 144:45.0 145:39.0 146:74.0 147:833.0 149:75.0 151:190.0 155:114.0 156:406.0 157:181.0 158:4.0 159:4.0 161:55.0 162:6.0 163:68.0 166:18.0 167:442.0 168:71…
Met320	6456	492757	199	6456	85:327.0 86:556.0 87:416.0 88:24.0 92:38.0 93:76.0 94:19.0 95:30.0 97:1022.0 98:138.0 99:486.0 100:574.0 101:72.0 102:15.0 107:84.0 109:129.0 110:396.0 111:333.0 112:274.0 113:224.0 114:137.0 116:68.0 117:583.0 118:15.0 121:15.0 122:86.0 123:63.0 124:93.0 125:119.0 126:45.0 127:278.0 130:146.0 131:10.0 136:68.0 137:29.0 138:117.0 139:538.0 140:309.0 141:113.0 142:34.0 143:260.0 144:107.0 145:63.0…
Met321	3143	459926	155	3143	88:126.0 100:234.0 103:134.0 105:27.0 110:51.0 112:72.0 126:44.0 133:135.0 139:377.0 147:1501.0 155:3104.0 177:18.0 202:16.0 205:20.0 206:18.0 231:22.0 239:27.0 390:12.0 397:13.0 440:18.0 443:20.0 455:23.0 477:17.0
Met322	84218	646870	288	84218	85:429.0 86:1214.0 87:10.0 88:341.0 89:11183.0 90:975.0 91:387.0 93:54.0 94:95.0 95:30.0 96:13.0 97:142.0 98:400.0 99:226.0 100:7859.0 101:387.0 102:326.0 103:191.0 105:355.0 107:36.0 108:53.0 109:74.0 110:324.0 111:12198.0 112:674.0 113:225.0 114:2329.0 116:262.0 117:762.0 118:62.0 119:193.0 120:40.0 121:105.0 123:124.0 124:53.0 125:109.0 126:198.0 127:196.0 128:272.0 130:446.0 131:424.0 132:195…
Met323	89241	676830	183	89241	85:2758.0 86:2134.0 87:2930.0 88:734.0 89:14110.0 90:1466.0 91:1891.0 92:592.0 93:2472.0 94:904.0 95:1569.0 96:944.0 97:2116.0 98:1331.0 99:2637.0 100:4207.0 101:10674.0 102:2154.0 103:17091.0 104:1305.0 105:2962.0 107:1046.0 109:373.0 110:720.0 111:4792.0 112:1701.0 113:1854.0 114:1711.0 115:4091.0 116:3284.0 117:12350.0 118:1298.0 119:5371.0 120:692.0 121:1872.0 122:478.0 123:1043.0 125:1076.0 …
Met324	892	478262	155	892	88:22.0 91:174.0 106:42.0 121:190.0 123:202.0 124:35.0 125:104.0 137:66.0 138:70.0 139:149.0 153:176.0 155:4152.0 156:191.0 157:122.0 171:1500.0 172:118.0 173:23.0 175:19.0 181:32.0 197:80.0 199:33.0 227:179.0 397:19.0 430:27.0 474:19.0 492:19.0
Met325	1861	186895	86	1861	85:672.0 86:35309.0 87:3279.0 88:1723.0 89:831.0 90:122.0 92:153.0 97:149.0 98:133.0 99:11.0 100:5468.0 101:23341.0 102:2840.0 103:3141.0 104:238.0 105:222.0 106:170.0 110:56.0 111:10.0 112:75.0 113:12.0 114:4445.0 115:668.0 116:478.0 117:114.0 118:9.0 119:15.0 120:28.0 125:33.0 126:112.0 127:1586.0 128:216.0 129:1258.0 130:514.0 131:1406.0 132:209.0 133:204.0 139:31.0 142:19.0 144:13095.0 145:15…
Met326	84201	858091	223	84201	85:62.0 89:324.0 91:121.0 92:1.0 93:88.0 94:119.0 95:50.0 99:22.0 100:37.0 101:296.0 103:61.0 104:1.0 105:804.0 106:29.0 108:1.0 109:34.0 111:9.0 115:134.0 116:2.0 118:27.0 121:318.0 122:91.0 124:13.0 126:21.0 129:369.0 131:136.0 133:134.0 134:17.0 135:209.0 137:216.0 144:14.0 147:1347.0 148:196.0 149:168.0 150:74.0 151:1.0 157:21.0 160:33.0 163:35.0 165:451.0 166:52.0 167:26.0 171:200.0 177:12.0…
Met327	84666	878364	186	84666	85:1227.0 86:1187.0 87:354.0 88:687.0 89:13.0 90:5.0 91:467.0 92:259.0 93:101.0 94:1347.0 95:862.0 96:3166.0 97:864.0 98:527.0 99:909.0 100:347.0 101:850.0 102:1300.0 103:6592.0 104:798.0 105:227.0 106:93.0 108:654.0 109:295.0 110:471.0 111:248.0 112:631.0 113:802.0 114:1143.0 115:647.0 116:755.0 117:1318.0 118:79.0 119:272.0 121:254.0 122:131.0 123:564.0 124:449.0 125:462.0 126:311.0 127:171.0 1…
Met328	84202	503410	358	84202	86:154.0 87:134.0 91:472.0 92:94.0 93:30.0 94:46.0 95:7.0 98:125.0 99:88.0 100:665.0 101:85.0 102:38.0 103:405.0 104:112.0 105:143.0 107:143.0 111:12.0 113:2.0 114:372.0 115:155.0 117:58.0 118:126.0 119:41.0 120:2920.0 121:288.0 122:19.0 124:4.0 125:22.0 126:455.0 127:28.0 130:822.0 131:1260.0 132:205.0 133:446.0 134:335.0 135:5.0 136:47.0 140:5.0 141:71.0 142:149.0 143:22.0 144:362.0 145:33.0 14…
Met329	1742	720191	116	1742	85:95.0 86:49.0 89:128.0 93:63.0 95:52.0 97:24.0 99:28.0 100:253.0 101:119.0 102:120.0 103:36.0 107:57.0 110:296.0 111:6.0 112:2.0 114:60.0 116:7677.0 117:1211.0 118:740.0 119:5.0 126:47.0 128:148.0 129:362.0 130:120.0 131:59.0 132:24.0 133:116.0 134:179.0 143:48.0 144:50.0 145:17.0 147:1311.0 148:161.0 149:87.0 150:33.0 151:45.0 155:82.0 157:34.0 158:145.0 165:1.0 169:43.0 170:1.0 171:21.0 174:1…
Met330	3618	533919	328	3618	87:20.0 89:1.0 92:25.0 94:22.0 95:84.0 107:87.0 108:118.0 110:164.0 111:17.0 117:87.0 118:5.0 124:58.0 131:257.0 132:81.0 133:329.0 137:50.0 141:25.0 143:377.0 144:50.0 147:729.0 148:390.0 149:143.0 152:16.0 153:15.0 155:5.0 157:104.0 158:36.0 160:41.0 165:13.0 166:163.0 168:1.0 169:31.0 178:29.0 180:78.0 181:124.0 182:214.0 183:78.0 184:131.0 185:93.0 192:5.0 196:54.0 198:90.0 200:16.0 204:1.0 2…
Met331	1873	225549	174	1873	86:262.0 87:79.0 88:781.0 89:60.0 91:21.0 92:24.0 93:47.0 95:32.0 100:30.0 106:54.0 107:290.0 110:147.0 114:34.0 119:21.0 126:125.0 130:1687.0 132:899.0 134:222.0 143:23.0 146:192.0 147:203.0 174:2645.0 175:260.0 176:55.0 184:25.0 189:114.0 273:2.0
Met332	14721	849904	204	14721	86:13.0 87:16.0 88:4.0 89:65.0 90:8.0 92:3.0 97:2.0 98:6.0 99:25.0 100:27.0 101:49.0 103:343.0 104:26.0 106:2.0 107:25.0 108:5.0 109:2.0 110:14.0 113:14.0 114:14.0 115:4.0 116:52.0 117:204.0 118:6.0 119:21.0 120:3.0 122:4.0 125:9.0 127:2.0 128:2.0 129:442.0 130:46.0 131:61.0 132:21.0 133:108.0 135:4.0 139:12.0 141:1.0 142:3.0 143:72.0 144:93.0 145:35.0 146:5.0 147:859.0 148:97.0 149:109.0 150:22.…
Met333	21666	822947	85	21666	85:2247.0 86:136.0 87:287.0 95:59.0 97:154.0 98:70.0 99:861.0 100:7.0 101:11.0 109:12.0 111:259.0 112:150.0 113:531.0 114:10.0 117:75.0 125:103.0 127:352.0 128:26.0 129:62.0 130:12.0 137:1.0 141:156.0 143:71.0 154:1.0 155:159.0 169:60.0 183:12.0 197:4.0 207:20.0 209:4.0 229:2.0 326:3.0 375:5.0
Met334	84351	683331	110	84351	86:447.0 88:241.0 89:1585.0 90:220.0 91:155.0 96:47.0 98:157.0 99:129.0 100:772.0 101:824.0 103:3243.0 104:218.0 105:246.0 107:189.0 108:18.0 109:102.0 110:4012.0 111:165.0 112:82.0 113:6.0 114:151.0 115:20.0 117:2715.0 118:244.0 119:353.0 124:222.0 126:1040.0 127:472.0 128:111.0 129:311.0 130:457.0 131:475.0 132:106.0 133:1458.0 134:831.0 135:2.0 137:68.0 138:23.0 139:13.0 140:395.0 141:107.0 14…
Met335	17187	832478	204	17187	89:105.0 99:90.0 101:604.0 103:672.0 116:75.0 117:598.0 129:513.0 130:86.0 131:269.0 133:306.0 140:23.0 145:210.0 147:1367.0 149:116.0 157:14.0 163:28.0 169:98.0 178:26.0 179:5.0 187:14.0 189:513.0 190:65.0 191:358.0 192:99.0 195:61.0 203:43.0 204:4469.0 205:851.0 206:301.0 207:189.0 209:86.0 215:6.0 217:862.0 218:113.0 219:13.0 221:257.0 222:1.0 223:95.0 227:3.0 231:46.0 232:21.0 233:92.0 237:7.…
Met336	1922	235421	128	1922	86:83.0 89:71.0 90:59.0 94:11.0 95:7.0 96:19.0 97:299.0 99:11.0 100:2095.0 101:132.0 102:117.0 105:200.0 106:12.0 107:495.0 108:169.0 110:4233.0 111:327.0 112:131.0 113:755.0 114:42.0 118:149.0 119:59.0 122:3.0 125:54.0 126:18.0 127:263.0 128:4004.0 129:234.0 130:272.0 135:55.0 136:4.0 143:21.0 146:113.0 160:7.0 167:206.0 168:7.0 184:194.0 199:34.0 201:15.0 205:23.0 346:1.0 463:11.0 473:7.0
Met337	84203	663034	313	84203	85:755.0 86:967.0 87:74.0 88:456.0 91:142.0 92:70.0 93:590.0 94:6.0 95:283.0 96:35.0 97:309.0 98:442.0 99:2699.0 100:1161.0 101:188.0 102:218.0 104:77.0 105:26.0 109:293.0 111:101.0 112:230.0 113:289.0 114:274.0 115:287.0 116:26.0 117:241.0 119:206.0 120:68.0 121:162.0 123:159.0 124:52.0 125:20.0 126:185.0 127:1998.0 128:1273.0 129:229.0 130:308.0 131:315.0 132:216.0 133:1534.0 134:108.0 135:301.…
Met338	2193	594117	292	2193	86:163.0 87:325.0 88:467.0 89:590.0 90:91.0 91:66.0 92:32.0 94:47.0 97:15.0 99:117.0 101:1733.0 102:1159.0 103:10610.0 104:1025.0 105:396.0 107:19.0 108:1.0 113:94.0 114:145.0 115:70.0 116:1948.0 117:4605.0 118:638.0 119:478.0 120:66.0 122:13.0 126:81.0 129:1036.0 130:1051.0 131:1101.0 132:82.0 133:1631.0 134:272.0 135:101.0 137:14.0 139:22.0 141:162.0 142:194.0 143:1146.0 144:188.0 145:203.0 146…
Met339	84649	688622	137	84649	85:1.0 86:1.0 93:60.0 99:116.0 100:2.0 101:140.0 102:45.0 103:162.0 105:3.0 109:1294.0 110:36.0 111:27.0 113:32.0 115:1.0 116:5.0 117:22.0 123:1.0 129:201.0 131:397.0 132:110.0 133:391.0 134:156.0 135:1.0 137:3076.0 138:304.0 139:88.0 141:25.0 143:81.0 144:40.0 147:1999.0 148:313.0 149:256.0 150:1.0 155:229.0 157:213.0 158:38.0 163:2.0 167:39.0 169:104.0 171:638.0 172:28.0 173:69.0 174:3.0 181:6.…
Met340	2430	375481	283	2430	86:147.0 87:25.0 89:161.0 90:100.0 91:428.0 93:98.0 94:33.0 95:30.0 97:39.0 99:8.0 100:19.0 105:286.0 106:71.0 107:659.0 108:121.0 109:85.0 110:224.0 112:3.0 114:6.0 117:32.0 118:31.0 119:236.0 121:309.0 123:34.0 125:6.0 126:122.0 127:20.0 128:25.0 130:212.0 131:245.0 133:450.0 134:880.0 135:6834.0 136:916.0 137:313.0 140:911.0 145:44.0 151:1.0 153:32.0 165:25.0 166:1.0 171:7.0 173:15.0 174:147.0…
Met341	21665	681364	85	21665	85:2619.0 86:142.0 97:104.0 98:33.0 99:979.0 100:26.0 111:153.0 112:96.0 113:602.0 114:8.0 125:32.0 126:99.0 127:297.0 141:157.0 154:5.0 155:97.0 159:2.0 169:56.0 173:10.0 182:1.0 183:10.0 197:14.0 199:2.0 210:2.0 211:3.0 321:14.0 333:22.0 345:2.0 348:2.0 375:14.0 405:1.0 437:10.0 446:10.0 465:19.0 485:5.0
Met342	5781	197062	134	5781	87:154.0 88:3157.0 89:299.0 90:651.0 91:2478.0 95:82.0 97:123.0 100:2918.0 101:257.0 102:77.0 103:133.0 104:851.0 105:156.0 106:96.0 107:23565.0 108:1298.0 109:499.0 110:9737.0 111:276.0 113:17.0 118:3595.0 119:324.0 120:107.0 125:4.0 126:200.0 127:1136.0 128:22.0 129:350.0 130:34708.0 131:3790.0 132:1233.0 134:45472.0 135:4437.0 136:1377.0 143:1413.0 144:62.0 147:8599.0 148:1109.0 149:396.0 164:…
Met343	4609	685736	187	4609	85:252.0 86:288.0 87:352.0 88:313.0 89:2755.0 90:353.0 91:214.0 94:31.0 95:79.0 96:89.0 97:4.0 98:62.0 99:290.0 100:1232.0 101:1584.0 102:432.0 103:3261.0 104:361.0 105:285.0 106:49.0 107:147.0 110:254.0 111:238.0 112:329.0 113:84.0 114:873.0 115:598.0 116:523.0 117:3931.0 118:358.0 119:584.0 120:12.0 121:28.0 122:1.0 124:18.0 126:173.0 127:11.0 128:137.0 129:1930.0 130:801.0 131:2126.0 132:317.0…
Met344	84416	699053	172	84416	85:249.0 86:273.0 87:7.0 89:1372.0 90:70.0 91:15.0 92:48.0 95:85.0 97:13.0 98:180.0 99:401.0 100:6.0 101:21.0 102:17.0 103:451.0 105:101.0 106:67.0 107:89.0 108:25.0 109:50.0 110:1.0 112:36.0 113:139.0 114:61.0 115:138.0 116:242.0 117:1440.0 118:14.0 123:25.0 126:115.0 128:24.0 129:145.0 130:599.0 131:675.0 132:223.0 133:1212.0 134:43.0 135:40.0 136:38.0 137:39.0 138:5.0 140:82.0 143:1133.0 144:6…
Met345	17942	873859	243	17942	85:601.0 86:161.0 87:347.0 88:54.0 89:1284.0 90:443.0 93:236.0 94:41.0 97:578.0 98:425.0 99:1580.0 101:1640.0 102:203.0 103:20283.0 104:2557.0 105:2553.0 106:533.0 107:492.0 108:898.0 109:3452.0 110:222.0 111:645.0 112:206.0 113:1132.0 114:681.0 116:1006.0 117:3290.0 118:553.0 119:617.0 120:378.0 121:804.0 122:563.0 123:837.0 124:404.0 125:408.0 127:497.0 129:13014.0 130:1364.0 131:909.0 132:456.…
Met346	84878	436932	107	84878	86:77.0 87:174.0 89:51.0 100:161.0 101:174.0 102:41.0 103:296.0 107:4479.0 108:111.0 115:20.0 116:98.0 117:181.0 130:87.0 132:39.0 134:112.0 142:116.0 144:4.0 147:203.0 152:12.0 156:119.0 157:17.0 164:37.0 168:109.0 180:54.0 184:404.0 185:20.0 199:218.0 247:93.0 270:81.0 386:7.0
Met347	46131	703272	204	46131	86:333.0 87:413.0 88:206.0 89:8202.0 90:719.0 91:363.0 97:265.0 98:127.0 100:3233.0 101:2253.0 102:1373.0 103:6188.0 104:542.0 105:612.0 106:76.0 107:9.0 109:186.0 111:473.0 114:37.0 115:614.0 116:950.0 117:2503.0 118:147.0 119:469.0 120:9.0 126:70.0 129:4656.0 130:758.0 131:1781.0 132:813.0 133:3272.0 134:442.0 135:181.0 136:21.0 142:245.0 143:1048.0 144:157.0 145:275.0 146:34.0 147:12325.0 148:…
Met348	1684	743774	262	1684	85:4327.0 86:2186.0 87:3461.0 88:2118.0 89:32761.0 90:2625.0 91:1533.0 92:170.0 93:407.0 94:368.0 95:624.0 96:729.0 97:2507.0 98:1747.0 99:1982.0 100:6529.0 101:7703.0 102:2830.0 103:88682.0 104:8750.0 105:10214.0 106:883.0 107:193.0 108:349.0 109:388.0 110:1104.0 111:1111.0 112:417.0 113:2639.0 114:28715.0 115:5538.0 116:5143.0 117:46121.0 118:4935.0 119:5857.0 120:563.0 121:271.0 122:71.0 123:1…
Met349	84281	643989	242	84281	87:226.0 89:3562.0 90:265.0 91:36.0 92:80.0 93:30.0 94:55.0 95:18.0 98:281.0 99:396.0 102:304.0 103:6937.0 104:379.0 105:122.0 107:421.0 109:121.0 110:116.0 112:62.0 114:481.0 115:445.0 116:624.0 117:9.0 118:63.0 119:63.0 122:33.0 123:76.0 124:121.0 127:740.0 128:163.0 129:11.0 131:272.0 133:1632.0 137:76.0 140:38.0 142:342.0 143:11865.0 144:1219.0 145:468.0 147:2454.0 148:77.0 152:28.0 154:47.0 …
Met350	102581	779631	204	102581	87:109.0 100:106.0 101:165.0 102:174.0 104:245.0 105:186.0 119:81.0 120:43.0 130:97.0 131:741.0 132:935.0 133:241.0 134:96.0 135:195.0 144:80.0 146:126.0 153:17.0 156:55.0 157:82.0 162:61.0 165:20.0 171:94.0 172:90.0 173:72.0 174:133.0 184:50.0 187:105.0 188:161.0 189:74.0 191:114.0 192:23.0 201:201.0 203:310.0 204:12123.0 205:2947.0 206:757.0 207:26.0 208:49.0 216:41.0 217:60.0 220:130.0 229:20.…
Met351	84285	649256	188	84285	85:447.0 86:415.0 87:617.0 89:6612.0 90:528.0 91:176.0 99:813.0 100:2233.0 101:768.0 102:103.0 103:4274.0 104:307.0 105:586.0 107:217.0 108:39.0 109:71.0 113:35.0 114:54.0 115:641.0 116:762.0 117:2021.0 118:159.0 119:351.0 128:36.0 129:2358.0 130:292.0 131:2018.0 132:210.0 133:3987.0 134:797.0 135:372.0 136:7.0 142:129.0 143:6736.0 144:708.0 145:356.0 146:113.0 147:4589.0 148:1334.0 149:1031.0 15…
Met352	4937	1200184	316	4937	89:95.0 91:1800.0 92:127.0 93:50.0 94:30.0 95:36.0 96:80.0 104:66.0 105:703.0 107:387.0 115:636.0 116:220.0 117:607.0 118:39.0 119:684.0 120:23.0 121:125.0 126:1.0 127:136.0 128:394.0 129:418.0 130:20.0 131:538.0 132:122.0 133:83.0 135:185.0 141:113.0 142:99.0 143:218.0 144:33.0 145:72.0 147:829.0 157:73.0 159:296.0 160:15.0 161:116.0 163:139.0 165:27.0 169:4.0 173:26.0 175:551.0 176:43.0 178:46.…
Met353	1909	493346	173	1909	88:77.0 89:122.0 92:23.0 95:403.0 96:254.0 97:3633.0 98:221.0 99:916.0 100:61.0 101:111.0 103:55.0 109:653.0 110:62.0 111:997.0 112:131.0 113:315.0 115:671.0 116:184.0 117:2972.0 118:242.0 119:190.0 121:76.0 126:40.0 127:406.0 128:23.0 129:64.0 131:50.0 132:389.0 133:108.0 134:18.0 137:12.0 138:34.0 139:667.0 140:39.0 141:91.0 142:3.0 143:659.0 144:40.0 153:9.0 155:2144.0 156:239.0 157:1032.0 158…
Met354	4852	603656	302	4852	85:206.0 86:272.0 87:50.0 89:3838.0 90:374.0 93:1.0 95:183.0 98:248.0 99:358.0 100:1336.0 101:658.0 102:143.0 103:852.0 105:543.0 107:10.0 110:84.0 111:18.0 112:353.0 113:173.0 114:600.0 115:155.0 116:63.0 117:1040.0 118:70.0 119:27.0 126:1642.0 127:295.0 128:363.0 129:544.0 130:376.0 131:564.0 132:290.0 133:1587.0 134:85.0 139:528.0 140:237.0 141:99.0 142:52.0 143:63.0 144:332.0 145:356.0 146:21…
Met355	8607	697611	204	8607	89:175.0 99:6.0 101:180.0 103:992.0 104:28.0 107:111.0 113:23.0 116:42.0 117:324.0 118:19.0 127:78.0 129:1148.0 130:269.0 131:106.0 133:402.0 134:125.0 143:451.0 144:21.0 147:3215.0 148:396.0 149:152.0 151:13.0 157:8.0 160:41.0 169:279.0 170:22.0 177:12.0 179:1.0 183:32.0 184:50.0 185:13.0 189:449.0 190:153.0 191:526.0 192:41.0 193:57.0 197:194.0 198:28.0 203:107.0 204:4008.0 205:993.0 206:386.0 …
Met356	1869	315854	133	1869	85:502.0 86:13.0 87:119.0 88:12.0 89:188.0 90:18.0 91:27.0 96:97.0 98:145.0 99:207.0 101:106.0 102:73.0 103:963.0 104:84.0 105:300.0 106:6.0 107:28.0 110:61.0 112:66.0 113:110.0 115:12.0 116:40.0 117:1666.0 118:142.0 119:3002.0 120:270.0 121:126.0 122:259.0 124:2.0 126:38.0 131:841.0 132:135.0 133:8359.0 134:1521.0 135:659.0 136:22.0 141:47.0 143:45.0 144:19.0 145:226.0 146:10.0 147:1854.0 148:35…
Met357	99	701191	204	99	85:118.0 86:161.0 87:84.0 88:46.0 89:2037.0 90:227.0 91:277.0 92:23.0 95:22.0 97:101.0 100:1289.0 101:594.0 102:568.0 103:1859.0 104:146.0 105:362.0 106:32.0 111:97.0 112:60.0 113:195.0 114:84.0 115:135.0 116:500.0 117:721.0 119:93.0 120:43.0 124:15.0 128:163.0 129:1856.0 130:328.0 131:644.0 132:325.0 133:1512.0 134:171.0 135:132.0 137:41.0 139:23.0 141:28.0 142:103.0 143:266.0 144:45.0 145:103.0…
Met358	5263	674220	187	5263	87:257.0 88:14.0 89:1279.0 90:62.0 91:90.0 95:54.0 97:27.0 98:99.0 100:425.0 101:347.0 103:1052.0 104:48.0 105:64.0 106:126.0 111:16.0 114:295.0 115:37.0 116:172.0 117:1670.0 118:121.0 119:148.0 127:24.0 128:54.0 129:628.0 130:179.0 131:1042.0 132:232.0 133:1185.0 134:190.0 135:69.0 138:80.0 142:214.0 143:240.0 145:308.0 146:51.0 147:3284.0 148:473.0 149:309.0 150:46.0 151:24.0 157:79.0 158:54.0 …
Met359	5483	414447	140	5483	85:62.0 86:695.0 88:213.0 89:449.0 90:216.0 91:33.0 99:21.0 100:446.0 102:20.0 103:81.0 104:8.0 105:43.0 106:33.0 107:23.0 110:130.0 112:57.0 117:24.0 118:16.0 128:25.0 130:434.0 131:14.0 132:73.0 133:102.0 134:346.0 140:3424.0 141:123.0 142:6.0 144:41.0 146:5.0 147:249.0 148:52.0 151:63.0 156:47.0 174:137.0 184:68.0 185:40.0 188:21.0 190:4.0 191:38.0 206:51.0 218:107.0 220:15.0 222:32.0 223:50.0…
Met360	92166	771942	220	92166	86:232.0 87:93.0 91:785.0 92:55.0 93:6.0 98:92.0 100:1987.0 101:571.0 102:273.0 103:80.0 104:73.0 105:26.0 106:251.0 107:152.0 114:167.0 115:387.0 116:1329.0 117:245.0 118:56.0 119:27.0 121:49.0 126:78.0 128:128.0 129:193.0 130:30.0 132:1027.0 133:320.0 134:388.0 139:6.0 140:56.0 141:39.0 142:10.0 144:25.0 145:90.0 146:501.0 147:1293.0 148:238.0 150:13.0 153:82.0 154:13.0 155:21.0 156:5.0 157:71.…
Met361	18023	1100817	309	18023	85:1307.0 86:191.0 87:162.0 91:748.0 92:25.0 93:92.0 94:5.0 95:811.0 96:109.0 97:2356.0 98:203.0 99:590.0 100:86.0 101:264.0 103:2266.0 104:124.0 109:421.0 111:1638.0 112:103.0 113:268.0 114:72.0 115:847.0 116:262.0 117:4342.0 118:604.0 119:293.0 120:66.0 121:15.0 123:95.0 124:62.0 125:508.0 126:71.0 128:173.0 129:3781.0 130:1003.0 131:826.0 132:52.0 133:762.0 135:144.0 136:92.0 139:182.0 140:8.0…
Met362	84293	887445	186	84293	85:635.0 86:1580.0 88:608.0 89:458.0 94:2031.0 95:469.0 96:3085.0 98:603.0 100:355.0 102:996.0 103:8213.0 104:298.0 108:575.0 109:274.0 110:93.0 111:514.0 112:529.0 114:2655.0 115:1334.0 116:1258.0 117:1953.0 122:211.0 123:202.0 124:578.0 125:53.0 127:417.0 128:1632.0 129:4233.0 130:31.0 131:1887.0 132:37.0 133:525.0 134:434.0 136:89.0 137:373.0 139:124.0 140:649.0 142:1899.0 144:755.0 146:130.0 …
Met363	18310	857877	103	18310	87:239.0 88:273.0 89:2414.0 90:91.0 94:46.0 96:411.0 97:153.0 98:404.0 99:121.0 100:88.0 101:889.0 102:183.0 103:10853.0 104:904.0 105:377.0 106:27.0 108:22.0 109:58.0 110:30.0 113:29.0 114:395.0 115:87.0 116:132.0 117:104.0 120:30.0 121:16.0 122:1.0 123:16.0 124:3.0 125:1.0 126:1371.0 127:297.0 128:58.0 129:1529.0 130:201.0 131:957.0 133:822.0 135:22.0 138:26.0 140:18.0 141:27.0 142:183.0 147:27…
Met364	84215	666714	288	84215	86:686.0 89:5579.0 90:423.0 91:106.0 94:10.0 98:12.0 99:327.0 100:946.0 101:133.0 102:6.0 105:91.0 106:4.0 108:16.0 110:3.0 111:8671.0 112:288.0 114:39.0 118:28.0 119:35.0 122:6.0 127:17.0 128:89.0 131:108.0 132:9.0 133:13.0 134:16.0 136:11.0 138:11.0 140:143.0 141:13.0 142:7.0 144:38.0 145:1.0 146:41.0 147:674.0 148:111.0 150:2.0 151:6.0 152:7.0 154:6.0 155:7.0 156:1.0 160:522.0 162:1.0 163:2.0 …
Met365	31962	286869	130	31962	85:321.0 86:403.0 87:420.0 90:91.0 93:44.0 95:14.0 98:101.0 99:1679.0 100:3360.0 101:252.0 102:250.0 105:611.0 106:167.0 108:40.0 110:5.0 113:11.0 114:132.0 116:35.0 117:9998.0 118:1020.0 119:241.0 120:21.0 126:60.0 127:216.0 129:165.0 130:2596.0 131:330.0 132:235.0 133:191.0 136:12.0 142:30.0 143:4.0 145:4.0 147:454.0 149:26.0 154:5.0 163:1.0 171:2.0 177:52.0 184:225.0 187:191.0 188:19.0 191:3.0…
Met366	1913	307995	130	1913	86:1263.0 87:859.0 88:1533.0 89:3389.0 90:452.0 91:321.0 92:123.0 93:331.0 94:157.0 95:89.0 96:291.0 97:66.0 99:36.0 100:319.0 101:182.0 102:412.0 103:1038.0 104:512.0 105:1414.0 106:401.0 108:256.0 109:132.0 110:4372.0 111:129.0 113:184.0 114:1170.0 115:266.0 116:33.0 117:526.0 118:194.0 119:182.0 120:80.0 124:25.0 126:139.0 127:52.0 130:7720.0 131:1376.0 132:518.0 133:325.0 134:1084.0 135:169.0…
Met367	3582	656328	188	3582	85:73.0 86:914.0 89:28.0 93:2.0 95:145.0 99:71.0 100:1655.0 101:52.0 102:22.0 108:50.0 109:176.0 113:25.0 114:73.0 116:68.0 126:100.0 128:132.0 130:382.0 131:92.0 132:82.0 135:8.0 137:681.0 139:38.0 141:70.0 142:6.0 143:86.0 147:96.0 155:1.0 156:6.0 157:2.0 159:36.0 160:5.0 171:226.0 172:305.0 173:55.0 174:1901.0 175:262.0 176:72.0 184:52.0 186:22.0 187:35.0 188:2629.0 189:461.0 190:197.0 199:62.…
Met368	84198	627702	188	84198	85:196.0 86:829.0 87:107.0 89:792.0 90:94.0 91:14333.0 92:2452.0 93:11079.0 94:7542.0 95:510.0 97:140.0 98:261.0 99:64.0 100:16224.0 101:1906.0 102:1020.0 103:3368.0 104:297.0 105:411.0 106:105.0 107:3197.0 108:206.0 109:68.0 110:121.0 112:82.0 113:396.0 114:3821.0 115:1176.0 116:3213.0 117:1040.0 118:303.0 119:2814.0 120:23742.0 121:20871.0 122:1967.0 123:46.0 128:332.0 129:663.0 130:1568.0 131:…
Met369	64546	699999	204	64546	85:30135.0 86:56701.0 87:49167.0 88:40901.0 89:43135.0 90:6707.0 95:6207.0 98:14205.0 100:199835.0 101:150460.0 102:81856.0 103:93551.0 104:13994.0 105:12093.0 110:7206.0 112:7694.0 113:9922.0 114:83245.0 115:58818.0 116:253460.0 117:508882.0 118:68764.0 119:36638.0 120:6159.0 125:1837.0 127:7870.0 128:75967.0 129:69709.0 130:92027.0 131:76212.0 132:106173.0 133:141045.0 134:26438.0 135:15392.0 1…
Met370	18321	972784	361	18321	85:379.0 86:72.0 87:240.0 88:65.0 89:1083.0 90:159.0 91:280.0 92:147.0 93:105.0 94:124.0 96:29.0 97:112.0 98:87.0 99:251.0 100:164.0 101:934.0 102:193.0 103:6705.0 104:860.0 105:467.0 106:84.0 107:182.0 108:106.0 109:544.0 110:63.0 111:224.0 112:47.0 113:385.0 114:47.0 115:361.0 116:372.0 117:2497.0 118:232.0 119:632.0 120:329.0 121:467.0 122:394.0 123:271.0 125:35.0 126:302.0 127:210.0 129:6147.…
Met371	4203	209204	123	4203	85:549.0 86:37.0 87:788.0 88:123.0 89:1083.0 90:103.0 91:266.0 92:188.0 93:13068.0 94:1136.0 95:4740.0 96:445.0 97:391.0 98:163.0 99:1010.0 100:44.0 101:1810.0 102:597.0 103:3027.0 105:301.0 109:59.0 117:3063.0 118:619.0 119:388.0 120:19.0 121:153.0 123:17560.0 124:1262.0 125:5804.0 126:456.0 129:212.0 132:49.0 133:487.0 142:23.0 143:51.0 145:32.0 147:1839.0 149:489.0 150:19.0 162:43.0 165:830.0 …
Met372	14688	745814	204	14688	85:156.0 88:7.0 89:336.0 99:85.0 101:313.0 102:36.0 103:1571.0 104:114.0 105:26.0 109:1.0 111:10.0 112:6.0 113:107.0 114:36.0 115:248.0 116:150.0 117:733.0 118:39.0 119:59.0 120:8.0 127:34.0 128:15.0 129:868.0 130:191.0 131:1823.0 132:217.0 133:777.0 134:114.0 135:46.0 141:7.0 142:25.0 143:166.0 144:12.0 145:21.0 146:10.0 147:2703.0 148:402.0 149:408.0 150:13.0 151:13.0 153:8.0 154:4.0 155:48.0 1…
Met373	41992	194583	144	41992	85:2104.0 86:1102.0 87:1101.0 88:6897.0 89:1232.0 90:247.0 91:297.0 94:3.0 97:441.0 98:457.0 99:589.0 100:5794.0 101:823.0 103:23.0 106:76.0 107:2043.0 108:144.0 110:720.0 111:191.0 112:246.0 113:357.0 114:587.0 116:10823.0 117:1255.0 118:533.0 125:1123.0 126:788.0 127:554.0 129:297.0 130:3588.0 131:96.0 132:305.0 134:962.0 138:4.0 143:1355.0 144:8177.0 145:1203.0 146:1048.0 147:5562.0 148:545.0 …
Met374	10962	336339	249	10962	85:323.0 95:11.0 96:1.0 99:1362.0 100:284.0 104:8.0 110:287.0 111:29.0 114:393.0 115:1169.0 116:30.0 117:175.0 118:15.0 119:69.0 130:129.0 131:64.0 132:34.0 133:451.0 143:7.0 147:678.0 148:199.0 151:83.0 155:10.0 157:41.0 163:2.0 171:2260.0 172:138.0 173:24.0 175:88.0 177:65.0 184:92.0 185:35.0 186:78.0 188:85.0 189:825.0 190:51.0 191:421.0 192:48.0 193:51.0 205:65.0 207:1062.0 208:211.0 209:92.0…
Met375	18259	538957	191	18259	85:361.0 86:517.0 87:253.0 88:270.0 89:5942.0 90:436.0 91:277.0 93:25.0 95:119.0 97:765.0 98:181.0 99:213.0 100:1090.0 101:956.0 102:1093.0 103:3760.0 104:335.0 105:1795.0 106:156.0 107:172.0 108:16.0 109:54.0 111:153.0 112:191.0 113:141.0 114:536.0 115:259.0 116:445.0 117:3847.0 118:385.0 119:356.0 120:25.0 122:36.0 123:26.0 125:66.0 126:340.0 127:7.0 128:666.0 129:733.0 130:808.0 131:974.0 132:…
Met376	105082	875812	219	105082	85:301.0 87:382.0 88:935.0 89:1269.0 90:397.0 91:638.0 92:84.0 94:69.0 99:165.0 101:2228.0 102:1152.0 103:1911.0 104:297.0 115:1474.0 116:522.0 117:4436.0 118:693.0 119:589.0 120:83.0 121:110.0 122:86.0 129:1473.0 130:411.0 131:962.0 132:165.0 133:2226.0 134:195.0 135:841.0 136:115.0 137:73.0 139:82.0 145:483.0 146:349.0 147:7634.0 148:1044.0 149:903.0 150:262.0 151:196.0 153:121.0 154:23.0 159:8…
Met377	14717	856253	204	14717	87:14.0 89:19.0 92:6.0 96:6.0 98:9.0 100:12.0 101:57.0 102:6.0 103:173.0 108:9.0 110:19.0 112:4.0 113:30.0 115:32.0 116:26.0 117:954.0 118:77.0 119:15.0 122:1.0 126:10.0 129:242.0 130:32.0 131:62.0 132:33.0 133:74.0 141:3.0 145:10.0 147:375.0 148:64.0 149:86.0 154:3.0 155:106.0 157:33.0 161:13.0 169:58.0 171:8.0 173:13.0 176:5.0 177:3.0 183:2.0 189:97.0 191:62.0 192:8.0 193:23.0 195:5.0 198:6.0 1…
Met378	110	298570	132	110	86:1114.0 89:7533.0 90:607.0 91:276.0 92:48.0 99:311.0 101:313.0 102:698.0 103:1249.0 104:504.0 105:206.0 115:77.0 116:132.0 119:492.0 120:57.0 130:619.0 131:393.0 132:16803.0 133:1749.0 142:27.0 146:344.0 147:371.0 162:62.0 171:110.0 173:42.0 191:127.0 205:17.0 234:13.0 253:27.0 339:38.0 363:23.0 372:13.0 383:18.0 392:17.0 394:12.0 450:35.0
Met379	3258	265343	151	3258	85:88.0 86:230.0 88:1275.0 89:591.0 90:32.0 91:886.0 92:15.0 93:235.0 94:10.0 95:387.0 96:28.0 97:136.0 98:2.0 100:116.0 102:130.0 103:2114.0 104:503.0 105:231.0 106:81.0 107:2688.0 108:137.0 109:253.0 110:6482.0 111:147.0 112:19.0 114:12.0 115:22.0 116:372.0 117:575.0 118:529.0 119:334.0 120:338.0 121:423.0 122:17.0 123:96.0 124:14.0 126:4.0 127:522.0 128:33.0 130:1392.0 131:1613.0 132:417.0 133…
Met380	17062	509847	334	17062	85:199.0 87:348.0 88:173.0 89:695.0 91:13.0 93:28.0 94:5.0 95:68.0 97:69.0 99:347.0 100:343.0 101:3700.0 102:360.0 103:5955.0 104:557.0 105:173.0 106:7.0 108:77.0 110:192.0 111:153.0 113:324.0 114:11.0 115:988.0 116:1533.0 117:3031.0 118:139.0 119:351.0 120:35.0 123:42.0 124:37.0 126:156.0 127:101.0 128:332.0 129:2206.0 130:383.0 131:1011.0 132:104.0 133:3836.0 134:316.0 135:747.0 136:64.0 137:40…
Met381	1864	242224	135	1864	85:81.0 86:1.0 88:133.0 89:11.0 90:7.0 91:7.0 93:826.0 94:43.0 95:822.0 96:13.0 97:3.0 99:6.0 105:149.0 106:1167.0 107:3157.0 108:975.0 109:2701.0 113:5.0 119:3.0 121:90.0 127:155.0 134:1976.0 135:17570.0 136:2781.0 137:16902.0 138:623.0 139:3.0 142:7.0 147:708.0 148:22.0 150:2.0 159:2.0 160:7.0 176:1.0 180:3.0 187:5.0 189:3.0 202:3.0 203:2.0 213:3.0 214:54.0 215:2.0 216:123.0 218:11.0 229:2.0 25…
Met382	14730	1014847	327	14730	89:21.0 90:11.0 94:5.0 96:13.0 97:4.0 99:9.0 100:8.0 101:41.0 103:203.0 107:8.0 110:3.0 112:5.0 113:18.0 115:35.0 116:3.0 117:46.0 118:34.0 120:17.0 122:21.0 124:5.0 125:5.0 129:95.0 130:21.0 131:11.0 132:14.0 136:5.0 137:15.0 138:14.0 139:9.0 140:1.0 142:13.0 143:20.0 145:3.0 147:41.0 148:7.0 150:1.0 151:8.0 152:3.0 153:4.0 154:3.0 155:1.0 157:10.0 158:22.0 159:8.0 161:2.0 162:2.0 164:12.0 165:5…
Met383	1867	291687	129	1867	85:235.0 86:27.0 87:22.0 88:229.0 89:47.0 90:22.0 91:1.0 92:125.0 97:17.0 99:387.0 100:177.0 101:314.0 103:1329.0 104:35.0 105:5.0 106:27.0 107:157.0 111:29.0 113:88.0 115:443.0 116:286.0 117:74.0 126:76.0 127:84.0 129:7381.0 130:1223.0 131:492.0 132:31.0 133:92.0 134:174.0 142:80.0 143:7.0 145:31.0 147:1758.0 148:166.0 149:227.0 184:172.0 185:22.0 232:120.0 233:2.0 234:9.0 395:7.0 408:2.0 500:8.0
Met384	4531	271256	262	4531	85:7.0 86:5508.0 87:499.0 89:801.0 90:121.0 91:206.0 92:125.0 93:11.0 95:16.0 99:508.0 100:15843.0 101:2827.0 102:1095.0 103:717.0 104:383.0 105:282.0 107:640.0 108:95.0 109:4.0 110:757.0 111:24.0 112:26.0 113:349.0 114:199.0 115:409.0 116:424.0 117:955.0 118:121.0 119:806.0 120:201.0 121:123.0 122:124.0 124:6.0 127:1289.0 128:157.0 129:65.0 130:1395.0 131:1260.0 132:524.0 133:5124.0 134:1261.0 1…
Met385	18185	492601	199	18185	85:58.0 89:54.0 91:25.0 92:7.0 97:99.0 112:44.0 124:10.0 125:4.0 130:102.0 138:5.0 139:32.0 145:28.0 147:179.0 148:40.0 156:269.0 160:2.0 190:15.0 199:2045.0 200:258.0 205:26.0 219:26.0 220:1.0 227:7.0 255:144.0 258:17.0 262:49.0
Met386	84206	636957	188	84206	85:8.0 86:168.0 87:1.0 89:1129.0 90:21.0 91:60.0 96:31.0 99:112.0 100:2821.0 101:858.0 102:562.0 103:2149.0 104:22.0 105:80.0 106:42.0 109:130.0 111:47.0 113:162.0 114:676.0 115:151.0 116:1515.0 117:1499.0 118:119.0 119:65.0 123:1.0 127:257.0 128:89.0 129:734.0 130:511.0 131:582.0 132:238.0 133:1449.0 134:190.0 141:79.0 143:2794.0 144:284.0 145:90.0 146:109.0 147:6351.0 148:968.0 149:772.0 151:99…
Met387	21684	566744	141	21684	85:30.0 88:3.0 89:12.0 90:35.0 91:430.0 92:158.0 93:50.0 95:50.0 98:21.0 103:110.0 104:10.0 105:189.0 107:136.0 109:227.0 113:4.0 115:39.0 116:16.0 117:124.0 119:146.0 121:23.0 123:36.0 125:111.0 127:26.0 129:89.0 131:121.0 133:96.0 134:16.0 139:4.0 141:1377.0 142:165.0 143:236.0 145:14.0 146:25.0 147:191.0 149:23.0 156:41.0 158:15.0 165:113.0 169:12.0 179:60.0 180:18.0 181:151.0 182:4.0 183:22.0…
Met388	84286	348850	115	84286	85:1773.0 86:494.0 87:1731.0 88:820.0 89:1210.0 90:152.0 91:1113.0 92:483.0 93:9793.0 94:998.0 95:6288.0 96:367.0 97:1304.0 98:376.0 99:941.0 100:165.0 101:1701.0 102:783.0 103:10682.0 104:1070.0 105:1370.0 106:191.0 107:952.0 108:126.0 109:234.0 110:5211.0 111:215.0 112:40.0 113:377.0 114:578.0 115:35495.0 116:3729.0 117:15407.0 118:1570.0 119:1338.0 120:107.0 121:434.0 122:40.0 123:274.0 124:31…
Met389	1866	274660	129	1866	87:75.0 88:48.0 89:15.0 92:8.0 97:23.0 99:481.0 100:323.0 101:236.0 103:1929.0 104:165.0 105:80.0 106:6.0 107:11.0 110:127.0 111:23.0 113:192.0 115:228.0 116:398.0 117:52.0 126:230.0 127:175.0 128:45.0 129:8168.0 130:885.0 131:319.0 133:338.0 134:315.0 135:27.0 142:180.0 143:145.0 144:21.0 147:2545.0 148:379.0 149:137.0 150:20.0 184:118.0 217:17.0 218:22.0 232:169.0 240:8.0 299:1.0 391:6.0 456:14…
Met390	3204	362716	212	3204	85:711.0 86:364.0 87:206.0 88:975.0 89:135.0 90:256.0 91:122.0 92:99.0 93:150.0 94:15.0 95:27.0 96:246.0 97:71.0 98:62.0 99:180.0 100:1150.0 101:1197.0 102:158.0 103:8164.0 104:1154.0 105:540.0 106:200.0 107:351.0 108:107.0 109:102.0 110:1012.0 111:112.0 113:221.0 114:485.0 115:1934.0 116:1538.0 117:76.0 118:468.0 119:337.0 120:607.0 121:86.0 122:16.0 123:38.0 126:19.0 128:76.0 129:3386.0 130:446…
Met391	21657	585652	123	21657	85:211.0 91:41.0 93:25.0 95:231.0 97:91.0 98:76.0 99:15.0 105:74.0 107:174.0 108:35.0 109:278.0 113:15.0 117:31.0 121:59.0 122:37.0 123:1985.0 124:383.0 125:90.0 127:32.0 130:12.0 134:32.0 137:1221.0 138:22.0 147:42.0 148:1.0 165:293.0 166:11.0
Met392	92269	402998	101	92269	85:58.0 86:818.0 87:673.0 88:584.0 89:1854.0 90:136.0 91:267.0 92:8.0 93:141.0 96:17.0 97:16.0 99:271.0 100:540.0 101:8569.0 102:1251.0 103:5839.0 104:589.0 105:306.0 106:73.0 107:129.0 108:332.0 109:37.0 110:2949.0 112:4.0 114:59.0 115:101.0 116:27.0 117:6532.0 118:1059.0 119:291.0 120:57.0 121:469.0 122:44.0 126:10.0 127:313.0 128:1.0 129:35.0 130:634.0 132:107.0 134:884.0 136:15.0 137:45.0 138…
Met393	136	579727	227	136	86:209.0 88:93.0 89:59.0 90:84.0 93:64.0 94:45.0 95:43.0 97:123.0 98:225.0 99:147.0 100:1422.0 101:387.0 102:275.0 103:478.0 104:39.0 105:55.0 108:51.0 112:581.0 113:440.0 114:553.0 115:610.0 116:284.0 117:434.0 118:102.0 121:47.0 123:37.0 124:40.0 126:1248.0 128:2895.0 129:741.0 130:428.0 131:1153.0 132:544.0 133:1192.0 134:164.0 135:109.0 136:58.0 137:24.0 138:46.0 139:1218.0 140:219.0 141:63.0…
Met394	3253	835625	204	3253	99:3.0 101:43.0 103:309.0 107:238.0 110:28.0 113:76.0 118:121.0 128:10.0 129:250.0 130:63.0 134:239.0 140:17.0 143:78.0 148:406.0 155:4.0 156:44.0 157:724.0 158:69.0 163:16.0 169:68.0 173:64.0 174:164.0 189:94.0 191:278.0 193:12.0 199:9.0 204:1906.0 205:335.0 206:175.0 216:14.0 217:519.0 218:116.0 221:10.0 231:2.0 243:5.0 259:11.0 261:9.0 263:18.0 273:3.0 285:4.0 295:7.0 305:29.0 312:12.0 320:24.…
Met395	1790	408324	230	1790	85:2207.0 86:2149.0 87:559.0 88:438.0 89:412.0 90:536.0 91:397.0 92:226.0 93:24.0 95:4.0 96:89.0 97:234.0 98:526.0 99:14296.0 100:10821.0 101:1888.0 102:814.0 103:310.0 104:608.0 105:75.0 106:5.0 108:87.0 110:300.0 111:996.0 112:350.0 113:1203.0 114:1221.0 115:28952.0 116:3928.0 117:1521.0 118:503.0 119:501.0 120:2172.0 121:343.0 122:154.0 125:97.0 126:443.0 127:188.0 128:123.0 129:176.0 130:5470…
Met396	84910	620302	262	84910	85:1655.0 86:2384.0 87:1552.0 88:1089.0 89:11178.0 90:1467.0 91:889.0 92:1116.0 93:7054.0 94:685.0 95:2189.0 96:281.0 97:976.0 98:794.0 99:2398.0 100:5848.0 101:2428.0 102:1789.0 103:22684.0 104:2333.0 105:5348.0 106:524.0 107:1467.0 108:462.0 109:70.0 110:1048.0 112:499.0 113:925.0 114:3035.0 116:2794.0 117:5129.0 118:1037.0 119:1304.0 120:13.0 121:280.0 124:51.0 126:710.0 127:911.0 128:1297.0 1…
Met397	21763	794195	131	21763	85:9.0 91:19.0 97:46.0 103:102.0 106:21.0 107:3.0 131:1654.0 132:120.0 161:1.0 174:5.0 341:31.0
Met398	84289	351855	115	84289	85:1310.0 86:1335.0 87:1141.0 88:549.0 89:207.0 90:31.0 91:296.0 92:365.0 93:4833.0 94:405.0 95:2903.0 96:354.0 97:1006.0 98:68.0 99:662.0 101:528.0 102:405.0 103:4264.0 104:631.0 105:264.0 106:260.0 107:982.0 108:786.0 109:189.0 110:5033.0 111:249.0 113:290.0 114:11.0 115:19042.0 116:1073.0 117:8348.0 118:267.0 119:547.0 120:34.0 121:170.0 122:34.0 123:33.0 127:1497.0 128:132.0 129:580.0 130:358…
Met399	48608	418870	160	48608	86:76.0 94:5.0 100:514.0 101:75.0 103:32.0 116:1619.0 119:8.0 133:154.0 137:18.0 144:135.0 147:696.0 148:96.0 149:23.0 160:1163.0 161:104.0 162:43.0 165:105.0 190:208.0 192:32.0 204:22.0 233:3.0 234:41.0 261:2.0 262:180.0 263:23.0 291:6.0
Met400	84291	411720	189	84291	85:415.0 86:379.0 87:314.0 88:360.0 89:429.0 90:130.0 91:364.0 93:30.0 96:13.0 97:28.0 99:352.0 100:655.0 101:779.0 102:227.0 103:442.0 105:114.0 107:632.0 108:253.0 109:44.0 110:124.0 111:2.0 112:67.0 113:220.0 114:182.0 115:1627.0 116:183.0 117:5315.0 118:528.0 119:252.0 120:47.0 126:198.0 127:55.0 128:130.0 129:1740.0 130:749.0 131:5161.0 132:657.0 133:1998.0 134:776.0 135:1.0 136:8.0 140:340.…
Met401	84288	334222	117	84288	85:1767.0 87:462.0 88:278.0 89:356.0 90:208.0 91:156.0 92:310.0 93:8253.0 94:568.0 95:3706.0 96:182.0 97:379.0 99:688.0 100:328.0 101:1065.0 103:5552.0 104:508.0 105:188.0 106:197.0 107:586.0 108:139.0 109:170.0 110:598.0 111:49.0 113:106.0 115:2634.0 116:229.0 117:36361.0 118:3811.0 119:1447.0 121:45.0 123:614.0 125:306.0 126:3.0 127:301.0 129:804.0 130:3182.0 131:994.0 132:232.0 133:883.0 134:5…
Met402	88502	246645	85	88502	85:3100.0 86:484.0 87:204.0 88:121.0 89:74.0 91:1.0 92:1.0 93:5.0 95:73.0 97:386.0 98:218.0 99:325.0 100:177.0 101:83.0 102:220.0 103:37.0 104:25.0 105:174.0 106:66.0 107:95.0 110:312.0 111:2.0 112:152.0 113:376.0 115:46.0 117:94.0 122:6.0 126:260.0 127:640.0 128:18.0 130:268.0 131:538.0 132:159.0 133:206.0 134:333.0 135:60.0 141:11.0 142:19.0 144:17.0 145:6.0 147:8144.0 148:1038.0 149:431.0 150:…
Met403	84405	201438	89	84405	86:1015.0 88:246.0 89:8876.0 90:726.0 91:269.0 92:130.0 99:21.0 100:2645.0 101:356.0 102:4825.0 103:434.0 104:731.0 105:1820.0 106:132.0 107:642.0 108:71.0 109:129.0 110:411.0 114:87.0 115:219.0 116:513.0 117:329.0 118:147.0 122:68.0 123:1.0 130:906.0 131:630.0 132:1129.0 134:1213.0 135:119.0 143:49.0 147:249.0 152:1177.0 153:128.0 154:2.0 162:698.0 163:26.0 166:81.0 167:36.0 172:281.0 177:960.0 …
Met404	16833	603638	436	16833	85:1126.0 86:266.0 87:1595.0 88:751.0 89:5995.0 90:419.0 91:42.0 93:9.0 94:1241.0 96:236.0 97:719.0 98:207.0 99:1649.0 100:423.0 101:4597.0 102:1201.0 103:26371.0 104:2137.0 105:339.0 106:42.0 107:230.0 108:28.0 109:456.0 110:433.0 111:887.0 112:609.0 113:2319.0 114:323.0 115:2651.0 116:1098.0 117:14432.0 118:1547.0 119:1816.0 120:136.0 121:77.0 124:105.0 125:195.0 127:1111.0 128:516.0 129:14111.…
Met405	100326	710069	258	100326	86:4.0 90:72.0 93:30.0 98:67.0 99:34.0 107:207.0 110:147.0 112:331.0 113:4.0 124:42.0 126:126.0 129:315.0 130:85.0 134:180.0 140:856.0 141:122.0 143:38.0 152:36.0 157:5.0 158:51.0 160:34.0 161:24.0 167:162.0 171:13.0 173:5.0 184:4.0 194:11.0 199:39.0 202:53.0 203:51.0 204:219.0 208:95.0 210:10.0 216:6.0 217:71.0 218:116.0 219:12.0 230:167.0 231:102.0 242:63.0 243:5.0 244:11.0 250:6.0 254:22.0 258…
Met406	16551	993518	297	16551	85:8.0 89:479.0 90:170.0 91:125.0 95:261.0 98:16.0 99:64.0 101:1616.0 102:26.0 103:2589.0 104:586.0 105:166.0 107:8.0 111:50.0 112:1.0 113:183.0 114:1.0 115:416.0 116:541.0 117:852.0 118:169.0 119:17.0 121:308.0 122:101.0 123:105.0 126:3.0 129:2270.0 130:201.0 131:219.0 132:252.0 133:1150.0 134:154.0 135:324.0 136:325.0 137:193.0 143:818.0 144:125.0 145:112.0 147:4736.0 148:565.0 149:965.0 150:12…
Met407	17504	1090755	204	17504	85:43.0 87:199.0 89:106.0 91:7322.0 92:349.0 96:3.0 101:431.0 103:1485.0 104:72.0 105:53.0 109:10.0 111:14.0 113:34.0 115:47.0 116:75.0 117:609.0 129:2095.0 130:211.0 131:10.0 135:81.0 136:82.0 141:4.0 143:317.0 144:14.0 145:282.0 147:1284.0 149:174.0 150:17.0 153:10.0 155:111.0 157:285.0 158:18.0 159:80.0 161:79.0 163:172.0 165:56.0 167:15.0 169:343.0 171:113.0 172:3.0 173:154.0 174:9.0 175:86.0…
Met408	14509	188532	103	14509	87:1690.0 92:2801.0 103:7662.0 106:517.0 108:202.0 126:398.0 127:2558.0 132:44.0 147:7203.0 148:649.0 149:146.0 337:6.0
Met409	21885	837239	85	21885	85:1646.0 86:20.0 91:47.0 92:25.0 96:36.0 97:51.0 98:31.0 99:608.0 110:31.0 111:122.0 112:88.0 113:380.0 114:54.0 125:19.0 127:233.0 128:14.0 129:139.0 139:10.0 140:14.0 141:141.0 142:7.0 144:26.0 149:52.0 152:35.0 153:11.0 154:36.0 155:110.0 167:3.0 169:58.0 176:10.0 183:31.0 185:19.0 193:15.0 198:18.0 202:28.0 206:6.0 229:11.0 230:9.0 239:130.0 240:23.0 244:21.0 249:22.0 255:3.0 266:7.0 274:5.0…
Met410	34149	850910	217	34149	95:151.0 97:38.0 98:53.0 100:102.0 101:14.0 103:84.0 107:12.0 108:70.0 109:2.0 113:1.0 116:168.0 117:111.0 118:2.0 126:47.0 127:12.0 129:149.0 130:60.0 131:28.0 132:55.0 133:59.0 138:42.0 139:25.0 140:11.0 143:197.0 144:36.0 147:750.0 149:28.0 155:9.0 158:13.0 159:63.0 161:35.0 172:52.0 186:20.0 189:98.0 191:5.0 204:556.0 205:154.0 206:1.0 207:3.0 208:36.0 209:18.0 217:1749.0 218:300.0 219:68.0 2…
Met411	20283	660550	287	20283	85:189.0 97:118.0 99:49.0 102:117.0 109:60.0 113:53.0 115:129.0 116:221.0 117:128.0 125:454.0 127:49.0 129:84.0 131:274.0 133:648.0 135:37.0 143:83.0 147:2807.0 148:516.0 149:327.0 150:63.0 153:105.0 155:103.0 157:200.0 163:34.0 169:194.0 171:169.0 173:48.0 189:35.0 197:216.0 199:119.0 200:26.0 203:10.0 204:61.0 215:37.0 221:93.0 231:74.0 239:14.0 243:543.0 244:98.0 245:114.0 271:83.0 272:30.0 28…
Met412	4747	693475	447	4747	85:55.0 86:121.0 88:7.0 90:13.0 92:2.0 93:48.0 99:108.0 100:276.0 103:1409.0 104:60.0 105:104.0 110:72.0 116:39.0 117:235.0 119:47.0 121:34.0 122:13.0 123:11.0 126:8.0 127:394.0 129:212.0 130:164.0 131:983.0 132:177.0 133:2381.0 134:52.0 135:75.0 136:1.0 139:17.0 140:38.0 142:39.0 145:66.0 146:97.0 147:5425.0 148:1408.0 149:302.0 151:87.0 153:47.0 156:106.0 157:368.0 158:10.0 159:115.0 160:81.0 1…
Met413	14746	979671	297	14746	85:7.0 88:3.0 90:8.0 93:1.0 95:3.0 96:4.0 97:1.0 101:4.0 102:11.0 103:235.0 104:30.0 108:3.0 110:11.0 111:2.0 112:3.0 113:3.0 114:2.0 115:3.0 116:1.0 117:8.0 118:1.0 120:11.0 122:4.0 125:2.0 126:1.0 127:5.0 128:7.0 129:81.0 130:42.0 134:8.0 138:5.0 139:7.0 143:9.0 144:4.0 145:10.0 146:4.0 147:257.0 148:18.0 149:2.0 150:1.0 152:2.0 153:12.0 155:18.0 157:6.0 160:8.0 161:1.0 162:10.0 163:10.0 165:10…
Met414	5121	424376	100	5121	85:277.0 86:195.0 96:1.0 98:98.0 99:163.0 100:2882.0 101:551.0 102:193.0 104:20.0 110:149.0 111:77.0 112:36.0 113:32.0 114:315.0 115:250.0 116:166.0 117:517.0 118:36.0 119:25.0 126:6.0 127:61.0 128:135.0 130:31.0 132:43.0 134:1.0 140:16.0 141:23.0 142:15.0 144:80.0 147:171.0 153:9.0 158:46.0 159:1.0 171:73.0 174:60.0 184:50.0 188:9.0 199:42.0 200:9.0 208:4.0 213:8.0 215:1.0 216:2.0 226:9.0 228:71…
Met415	22888	272249	174	22888	85:382.0 86:10277.0 87:1030.0 88:760.0 89:2551.0 90:376.0 91:288.0 92:1.0 98:1.0 99:467.0 100:11714.0 101:2149.0 102:935.0 103:205.0 104:384.0 105:7.0 106:363.0 107:225.0 108:243.0 109:193.0 110:492.0 111:14.0 113:154.0 114:171.0 115:314.0 116:411.0 117:322.0 118:221.0 119:4.0 120:67.0 125:3.0 126:179.0 128:5.0 130:2802.0 131:855.0 132:597.0 133:1355.0 134:1621.0 135:446.0 136:90.0 139:17.0 140:5…
Met416	5837	688396	217	5837	85:57.0 86:5.0 90:51.0 91:17.0 93:5.0 98:11.0 99:21.0 100:204.0 101:15.0 102:14.0 103:32.0 110:20.0 113:54.0 114:9.0 116:42.0 117:5.0 120:3.0 121:12.0 123:2.0 128:118.0 129:272.0 133:9.0 143:22.0 145:3.0 146:1.0 147:222.0 148:20.0 149:19.0 150:3.0 154:13.0 155:41.0 157:218.0 161:26.0 163:5.0 164:2.0 172:6.0 175:1.0 177:17.0 178:1.0 179:9.0 189:26.0 190:29.0 193:12.0 203:5.0 204:43.0 205:101.0 207…
Met417	1878	573497	85	1878	85:3295.0 86:204.0 88:10.0 95:34.0 97:72.0 99:1047.0 106:25.0 107:30.0 110:49.0 111:222.0 112:177.0 113:658.0 114:2.0 120:5.0 125:64.0 126:65.0 127:386.0 128:41.0 137:15.0 141:134.0 142:2.0 153:46.0 154:8.0 155:181.0 158:3.0 166:11.0 167:12.0 168:18.0 173:8.0 182:12.0 197:82.0 203:4.0 207:1.0 212:19.0 226:21.0 236:3.0 240:9.0 242:6.0 254:20.0 259:4.0 260:2.0 270:12.0 284:33.0 286:32.0 292:9.0 312…
Met418	84780	899696	125	84780	87:26.0 95:42.0 99:34.0 100:106.0 102:18.0 112:733.0 114:17.0 116:7.0 117:29.0 123:32.0 124:80.0 125:4736.0 126:288.0 128:72.0 130:29.0 138:49.0 142:93.0 143:2.0 158:21.0 165:2.0 168:7.0 169:9.0 174:14.0 182:24.0 186:803.0 187:150.0 191:5.0 195:33.0 197:12.0 198:2.0 204:400.0 207:142.0 208:66.0 209:17.0 215:61.0 216:21.0 217:116.0 218:93.0 228:20.0 231:4.0 232:77.0 246:61.0 247:40.0 281:13.0 301:…
Met419	17436	1007070	204	17436	87:19.0 103:1165.0 104:129.0 106:19.0 108:16.0 109:144.0 113:37.0 117:117.0 121:48.0 122:8.0 124:6.0 126:143.0 129:768.0 131:216.0 132:95.0 133:341.0 134:5.0 135:57.0 136:60.0 137:11.0 138:23.0 139:126.0 145:147.0 146:4.0 147:902.0 149:69.0 155:37.0 159:81.0 160:5.0 161:9.0 164:2.0 167:150.0 169:675.0 171:37.0 173:51.0 174:28.0 175:136.0 176:94.0 180:27.0 181:10.0 182:46.0 187:72.0 189:139.0 190:…
Met420	18173	415283	131	18173	102:1431.0 103:53.0 107:48.0 115:626.0 116:29.0 117:31.0 129:13.0 130:734.0 131:9686.0 132:1130.0 133:1174.0 134:135.0 135:26.0 143:437.0 144:92.0 145:48.0 147:1959.0 148:196.0 149:274.0 150:8.0 191:47.0 207:8.0 217:47.0 220:23.0 221:253.0 222:16.0 277:51.0 292:844.0 293:208.0 294:49.0 305:30.0
Met421	6491	212199	228	6491	85:48.0 86:235.0 88:266.0 90:147.0 91:140.0 95:44.0 97:33.0 98:30.0 99:53.0 100:290.0 101:77.0 102:171.0 104:79.0 105:30.0 106:116.0 107:955.0 108:238.0 109:64.0 110:2166.0 111:51.0 112:14.0 114:100.0 115:915.0 116:119.0 118:1234.0 119:2.0 120:70.0 124:22.0 125:47.0 127:735.0 128:120.0 130:1356.0 131:916.0 132:162.0 134:4071.0 135:422.0 136:743.0 137:46.0 138:17.0 140:71.0 143:75.0 147:677.0 148:…
Met422	84290	357783	188	84290	85:59.0 86:38.0 87:311.0 88:299.0 89:378.0 90:44.0 91:56.0 98:781.0 99:83.0 100:277.0 101:248.0 103:476.0 104:24.0 105:89.0 107:393.0 108:32.0 109:36.0 110:2459.0 111:41.0 113:87.0 114:102.0 115:414.0 116:72.0 117:29.0 118:42.0 119:137.0 126:2.0 127:475.0 129:80.0 130:4641.0 131:391.0 133:445.0 135:317.0 136:142.0 138:17.0 140:505.0 142:106.0 144:264.0 147:1367.0 148:476.0 156:68.0 163:127.0 170:…
Met423	26904	402541	236	26904	86:1967.0 88:914.0 89:1166.0 90:480.0 91:1710.0 92:3661.0 93:927.0 99:329.0 100:2788.0 101:700.0 103:3680.0 104:410.0 105:1448.0 106:141.0 107:823.0 108:220.0 109:398.0 113:1306.0 115:2137.0 116:1321.0 117:419.0 118:602.0 119:950.0 120:1933.0 121:960.0 122:7328.0 123:6194.0 124:2454.0 125:898.0 126:299.0 127:1652.0 128:60.0 129:22700.0 130:1576.0 131:5796.0 133:8621.0 134:10819.0 135:3216.0 136:5…
Met424	27187	1158550	204	27187	89:61.0 91:423.0 94:103.0 95:546.0 96:585.0 97:371.0 103:1538.0 123:66.0 124:342.0 129:2633.0 141:38.0 143:34.0 149:50.0 156:115.0 165:27.0 169:206.0 176:31.0 179:108.0 180:76.0 181:280.0 182:439.0 183:487.0 191:380.0 195:169.0 196:147.0 197:127.0 201:25.0 204:10064.0 205:1684.0 206:322.0 208:183.0 209:269.0 211:91.0 212:67.0 213:88.0 215:49.0 217:2830.0 218:756.0 219:24.0 223:89.0 225:180.0 227:…
Met425	4930	352780	127	4930	86:43.0 90:52.0 92:84.0 93:4.0 95:15.0 96:525.0 97:526.0 98:122.0 99:4636.0 100:234.0 106:42.0 110:60.0 111:2.0 114:33.0 120:3.0 123:4.0 126:422.0 127:13006.0 128:941.0 131:5.0 133:2.0 134:171.0 137:4.0 139:29.0 140:193.0 149:41.0 151:3.0 153:75.0 167:94.0 170:17.0 177:13.0 181:73.0 193:11.0 195:28.0 207:6.0 211:97.0 227:8.0 276:2.0 285:44.0 299:364.0 300:75.0 301:42.0 312:8.0 314:45.0 316:14.0 3…
Met426	84182	909499	156	84182	85:1537.0 86:89.0 87:6.0 88:7.0 89:36.0 90:3.0 91:2788.0 92:363.0 93:1285.0 94:425.0 95:679.0 96:731.0 97:254.0 98:580.0 99:615.0 100:145.0 101:206.0 102:8.0 103:341.0 104:123.0 105:1554.0 106:329.0 107:625.0 108:436.0 109:198.0 110:159.0 111:116.0 112:57.0 113:1783.0 114:442.0 115:643.0 116:239.0 117:1346.0 118:254.0 119:598.0 120:197.0 121:233.0 122:385.0 123:204.0 124:310.0 125:140.0 126:179.0…
Met427	6050	200668	110	6050	88:460.0 90:37.0 100:585.0 104:199.0 107:9946.0 108:476.0 110:6025.0 118:1234.0 130:14969.0 131:1079.0 132:395.0 134:21767.0 135:1485.0 136:250.0 143:363.0 184:3153.0 185:276.0 186:106.0 199:324.0
Met428	47170	763143	99	47170	85:95924.0 86:6776.0 87:202.0 90:25.0 92:62.0 95:596.0 96:567.0 97:3843.0 98:2622.0 99:43130.0 100:3117.0 101:158.0 107:75.0 108:32.0 109:743.0 110:2663.0 111:8705.0 112:7237.0 113:24208.0 114:2597.0 123:57.0 124:874.0 125:5604.0 126:4432.0 127:17149.0 128:1682.0 129:185.0 136:17.0 139:690.0 140:470.0 141:8389.0 142:1105.0 153:893.0 154:1635.0 155:8864.0 156:997.0 157:19.0 164:15.0 167:243.0 168:…
Met429	92367	247897	143	92367	85:847.0 89:118.0 94:41.0 98:2.0 99:67.0 100:401.0 107:31.0 110:207.0 113:71.0 115:131.0 116:48.0 117:313.0 118:39.0 119:22.0 127:323.0 130:85.0 131:464.0 133:167.0 134:369.0 143:3477.0 144:423.0 145:161.0 146:51.0 147:797.0 148:36.0 149:56.0 184:125.0 246:29.0 255:3.0 263:9.0 365:3.0 382:9.0
Met430	91670	936518	167	91670	85:395.0 86:145.0 93:221.0 95:8.0 96:1.0 97:115.0 98:47.0 103:249.0 104:556.0 105:148.0 109:12.0 110:34.0 112:85.0 113:206.0 114:199.0 118:7.0 120:2.0 121:127.0 122:60.0 123:2.0 125:1.0 126:3.0 127:20.0 128:9.0 129:144.0 130:67.0 132:56.0 135:18.0 139:3.0 140:18.0 142:15.0 144:12.0 149:6449.0 150:678.0 151:6.0 154:2.0 157:21.0 158:7.0 159:8.0 165:56.0 167:2670.0 168:100.0 169:68.0 173:13.0 175:8.…
Met431	16923	706959	174	16923	86:800.0 87:377.0 88:36.0 90:12.0 93:43.0 95:64.0 100:411.0 102:20.0 105:17.0 110:133.0 117:102.0 118:10.0 121:372.0 122:85.0 130:153.0 134:132.0 138:35.0 143:40.0 145:57.0 148:7.0 158:52.0 161:23.0 162:23.0 166:8.0 168:40.0 172:7.0 174:2343.0 175:416.0 176:227.0 179:81.0 184:92.0 193:21.0 199:30.0 209:2.0 211:123.0 212:49.0 214:20.0 217:11.0 218:40.0 224:7.0 231:7.0 237:5.0 245:1.0 246:9.0 248:2…
Met432	2061	250126	85	2061	85:187371.0 86:9781.0 87:49.0 89:139.0 91:6468.0 92:407.0 93:2549.0 94:615.0 95:11892.0 96:2126.0 97:8990.0 98:1516.0 99:261.0 103:66.0 105:500.0 107:167.0 108:73.0 109:2847.0 110:1903.0 112:270.0 113:313.0 114:136.0 115:85.0 119:253.0 120:118.0 121:52.0 123:282.0 124:96.0 127:235.0 128:41.0 131:84.0 133:137.0 134:101.0 137:133.0 138:92.0 140:236.0 141:10.0 146:330.0 148:248.0 152:15.0 155:220.0 …
Met433	62304	691217	217	62304	86:370.0 87:623.0 88:110.0 89:522.0 91:751.0 92:76.0 93:209.0 94:11.0 95:2008.0 97:1078.0 101:1332.0 103:3559.0 104:435.0 105:534.0 107:80.0 110:167.0 111:1174.0 112:214.0 114:1009.0 115:1371.0 116:668.0 117:1146.0 118:275.0 119:808.0 120:29.0 121:149.0 122:92.0 123:409.0 125:319.0 128:414.0 129:6395.0 130:1566.0 131:3196.0 132:367.0 133:8348.0 134:997.0 135:886.0 136:83.0 139:191.0 142:173.0 143…
Met434	29927	353704	131	29927	86:65.0 87:325.0 89:176.0 91:142.0 93:258.0 94:112.0 95:4684.0 96:575.0 97:103.0 101:314.0 111:2622.0 112:116.0 113:220.0 115:1094.0 116:412.0 117:148.0 119:96.0 120:53.0 121:59.0 127:884.0 129:249.0 130:406.0 131:38791.0 132:4256.0 133:2204.0 143:87.0 148:133.0 149:416.0 153:43.0 154:48.0 156:50.0 157:71.0 168:15.0 169:175.0 170:14.0 185:4884.0 186:879.0 187:273.0 188:46.0 196:17.0 198:28.0 201:…
Met435	1064	594945	117	1064	85:2612.0 86:2545.0 87:45733.0 88:44013.0 89:24434.0 90:2017.0 91:921.0 92:316.0 93:118.0 94:54.0 96:90.0 97:224.0 98:50.0 99:2686.0 100:561.0 101:102529.0 102:14514.0 103:177816.0 104:15569.0 105:12095.0 106:376.0 107:279.0 111:97.0 112:59.0 113:42.0 114:436.0 115:8036.0 116:197720.0 117:393165.0 118:47689.0 119:23184.0 120:1128.0 121:155.0 127:44.0 129:270.0 130:264.0 131:5599.0 132:1056.0 133:…
Met436	3328	802998	85	3328	85:5775.0 86:502.0 87:446.0 88:25.0 96:29.0 99:2481.0 100:2367.0 101:2255.0 102:160.0 105:77.0 110:13.0 111:2732.0 112:747.0 113:396.0 114:7.0 117:197.0 118:60.0 128:709.0 129:591.0 155:2566.0 156:628.0 157:399.0 160:15.0 161:32.0 171:10.0 172:5.0 173:1388.0 174:61.0 175:9.0 179:20.0 183:14.0 187:33.0 195:6.0 197:18.0 200:59.0 201:20.0 202:99.0 203:20.0 211:206.0 215:13.0 221:19.0 223:77.0 224:10…
Met437	33415	319800	156	33415	85:267.0 89:21.0 93:14.0 99:165.0 100:724.0 101:142.0 102:178.0 103:1125.0 104:18.0 105:49.0 112:9.0 113:129.0 114:55.0 115:177.0 117:260.0 118:45.0 119:134.0 127:79.0 129:309.0 130:565.0 131:355.0 132:67.0 133:838.0 139:23.0 143:675.0 144:290.0 145:37.0 146:436.0 147:6772.0 148:971.0 149:793.0 150:25.0 156:1889.0 157:445.0 158:185.0 160:387.0 171:229.0 172:101.0 173:126.0 174:7.0 177:664.0 178:7…
Met438	17293	848714	204	17293	89:1.0 91:616.0 93:959.0 94:268.0 95:3680.0 96:400.0 97:113.0 98:140.0 101:172.0 103:1230.0 104:49.0 105:294.0 106:40.0 107:542.0 108:123.0 109:711.0 110:89.0 114:29.0 116:178.0 117:814.0 119:43.0 121:1386.0 122:244.0 123:1006.0 124:180.0 125:15.0 129:1499.0 130:208.0 132:74.0 133:113.0 136:1309.0 137:2980.0 138:403.0 140:1.0 143:87.0 144:11.0 145:44.0 155:64.0 157:36.0 158:27.0 159:34.0 161:45.0…
Met439	84200	553059	99	84200	85:406.0 86:323.0 87:13.0 88:46.0 89:5331.0 90:441.0 91:77.0 94:2.0 95:63.0 97:150.0 98:131.0 99:6712.0 100:1248.0 101:330.0 102:132.0 103:6343.0 104:611.0 105:5489.0 106:507.0 107:180.0 108:1.0 110:39.0 111:117.0 112:11.0 113:36.0 114:696.0 115:185.0 116:29.0 117:1113.0 118:106.0 119:126.0 125:16.0 128:32.0 129:440.0 130:296.0 131:337.0 132:79.0 133:624.0 134:290.0 136:1.0 138:47.0 139:40.0 141:…
Met440	4766	618681	204	4766	86:89.0 87:265.0 88:82.0 89:180.0 90:24.0 99:138.0 101:1141.0 102:184.0 103:2236.0 104:190.0 105:196.0 106:46.0 110:125.0 111:11.0 113:10.0 114:278.0 115:48.0 116:1300.0 117:622.0 118:121.0 119:45.0 120:38.0 122:5.0 123:60.0 129:1356.0 130:376.0 131:909.0 132:152.0 133:1343.0 134:137.0 135:177.0 140:21.0 141:163.0 142:6.0 143:664.0 144:232.0 145:182.0 146:238.0 147:4591.0 148:988.0 149:570.0 150:…
Met441	14806	732132	245	14806	86:4.0 87:17.0 92:23.0 93:11.0 99:2.0 100:11.0 101:75.0 102:82.0 103:86.0 108:4.0 113:2.0 117:43.0 129:109.0 130:57.0 131:137.0 132:10.0 133:283.0 134:137.0 136:3.0 145:6.0 147:990.0 148:92.0 149:137.0 157:1.0 160:2.0 167:6.0 169:6.0 180:5.0 181:8.0 184:1.0 189:34.0 190:5.0 191:14.0 192:8.0 196:2.0 199:1.0 203:9.0 207:24.0 208:2.0 211:1.0 218:13.0 219:19.0 221:3.0 226:6.0 239:1.0 241:1.0 242:2.0 …
Met442	6767	392768	231	6767	85:172.0 86:68.0 87:6.0 88:36.0 89:14.0 91:105.0 99:452.0 101:282.0 102:89.0 106:9.0 107:111.0 110:964.0 111:75.0 112:12.0 113:151.0 114:57.0 115:45.0 116:35.0 118:118.0 125:276.0 126:113.0 127:60.0 130:311.0 131:168.0 132:87.0 133:193.0 134:1624.0 135:231.0 136:31.0 140:12.0 141:2040.0 142:320.0 143:1453.0 144:303.0 147:1666.0 148:215.0 149:263.0 150:41.0 151:37.0 152:51.0 156:50.0 157:323.0 158…
Met443	91852	497908	255	91852	86:1871.0 87:441.0 88:739.0 89:1678.0 90:2524.0 91:868.0 92:199.0 93:55.0 94:40.0 95:90.0 96:160.0 97:1084.0 98:2.0 99:150.0 100:2813.0 101:989.0 102:673.0 103:736.0 104:91.0 105:272.0 106:188.0 107:846.0 108:325.0 109:110.0 110:2205.0 111:240.0 112:1034.0 113:119.0 114:2208.0 115:726.0 116:1497.0 117:1868.0 118:733.0 120:94.0 121:179.0 122:132.0 123:129.0 125:147.0 126:21.0 127:104.0 128:2347.0 …
Met444	84210	921719	284	84210	85:1479.0 86:556.0 87:1175.0 88:3126.0 89:7139.0 90:1137.0 91:944.0 92:322.0 93:257.0 94:182.0 95:342.0 96:639.0 97:57.0 98:235.0 99:1740.0 100:150.0 101:5263.0 102:1651.0 105:521.0 106:334.0 107:231.0 108:94.0 111:661.0 112:246.0 113:377.0 114:77.0 115:1749.0 116:1679.0 117:5135.0 118:625.0 119:1021.0 120:125.0 121:347.0 122:33.0 124:86.0 125:155.0 127:142.0 130:129.0 131:539.0 132:211.0 133:538…
Met445	16675	768610	217	16675	85:766.0 86:613.0 87:721.0 88:901.0 89:5326.0 90:410.0 91:381.0 92:60.0 93:103.0 94:210.0 95:210.0 96:402.0 97:743.0 98:547.0 99:4263.0 100:1349.0 101:2713.0 102:863.0 103:12473.0 104:1081.0 105:589.0 106:68.0 108:263.0 109:46.0 110:166.0 111:618.0 112:446.0 113:662.0 114:512.0 115:955.0 116:1848.0 117:11632.0 118:1122.0 119:917.0 120:81.0 121:21.0 122:22.0 123:12.0 124:29.0 125:207.0 126:338.0 1…
Met446	3858	572699	130	3858	85:1.0 86:86.0 88:42.0 89:201.0 90:34.0 91:144.0 97:70.0 98:70.0 99:51.0 100:208.0 101:95.0 103:203.0 104:2.0 105:2.0 106:43.0 109:3.0 110:3133.0 111:150.0 112:83.0 113:19.0 114:66.0 117:2145.0 118:188.0 119:35.0 122:68.0 124:59.0 126:36.0 127:27.0 128:126.0 129:239.0 130:3276.0 131:456.0 132:391.0 133:10.0 134:253.0 135:77.0 138:15.0 140:28.0 141:21.0 142:1.0 143:62.0 146:60.0 147:1429.0 148:7.0…
Met447	17044	984096	204	17044	85:343.0 86:118.0 89:238.0 91:670.0 92:87.0 93:907.0 94:123.0 95:906.0 96:217.0 97:126.0 98:49.0 99:619.0 101:689.0 102:230.0 103:8861.0 104:723.0 105:562.0 107:296.0 108:13.0 109:565.0 110:97.0 111:785.0 112:12.0 113:344.0 114:62.0 115:531.0 116:1012.0 117:2297.0 118:97.0 119:561.0 120:21.0 121:1156.0 122:121.0 123:81.0 125:265.0 127:278.0 128:52.0 129:3745.0 130:838.0 131:1127.0 132:127.0 133:2…
Met448	107058	251691	107	107058	85:203.0 86:13190.0 87:2615.0 88:9518.0 89:2729.0 90:1782.0 91:6494.0 92:763.0 93:1661.0 94:100.0 95:911.0 96:2937.0 97:2109.0 98:316.0 99:149.0 100:6463.0 101:1237.0 102:528.0 103:1332.0 104:2464.0 105:2260.0 106:2767.0 107:65442.0 108:4953.0 109:2208.0 110:24917.0 111:961.0 112:98.0 113:5.0 114:846.0 115:351.0 116:205.0 117:1515.0 118:10448.0 119:2189.0 120:1268.0 121:173.0 122:131.0 123:3030.0…
Met449	466	548992	110	466	86:177.0 87:54.0 89:334.0 92:43.0 94:19.0 102:133.0 109:33.0 110:5707.0 111:217.0 114:41.0 115:34.0 116:155.0 121:48.0 122:16.0 130:3857.0 131:749.0 132:269.0 134:239.0 136:20.0 137:67.0 138:50.0 140:50.0 143:73.0 145:131.0 147:737.0 151:88.0 152:17.0 154:102.0 155:65.0 156:33.0 162:28.0 165:19.0 167:141.0 179:22.0 180:16.0 184:263.0 187:88.0 188:15.0 194:19.0 198:40.0 199:25.0 200:34.0 202:21.0 …
Met450	479	472741	98	479	86:144.0 87:849.0 88:1160.0 95:25.0 96:99.0 97:138.0 98:29641.0 99:1081.0 100:626.0 101:3447.0 102:3036.0 103:8156.0 104:819.0 105:528.0 109:20.0 114:95.0 115:627.0 116:4225.0 117:7339.0 118:911.0 124:47.0 125:79.0 126:237.0 128:648.0 129:75.0 130:589.0 131:524.0 132:108.0 133:591.0 138:18.0 139:28.0 142:61.0 143:456.0 144:241.0 145:308.0 146:59.0 156:264.0 158:43.0 161:856.0 162:127.0 170:435.0 …
Met451	97584	350381	188	97584	85:349.0 86:1729.0 87:8.0 88:153.0 89:281.0 90:57.0 91:25.0 92:38.0 93:63.0 94:34.0 97:10.0 99:71.0 100:524.0 101:534.0 102:29.0 103:675.0 105:37.0 107:1010.0 109:3.0 110:520.0 114:211.0 115:213.0 116:88.0 118:150.0 119:129.0 122:8.0 128:149.0 129:44.0 130:1090.0 133:592.0 134:94.0 136:93.0 137:111.0 143:571.0 144:682.0 146:156.0 151:37.0 152:37.0 155:22.0 158:150.0 160:118.0 170:31.0 171:129.0 1…
Met452	18508	467642	89	18508	85:239.0 87:76.0 89:1272.0 91:94.0 95:172.0 99:37.0 100:103.0 103:212.0 113:399.0 119:91.0 127:166.0 130:62.0 133:490.0 135:55.0 143:638.0 144:71.0 145:122.0 146:84.0 147:4101.0 148:309.0 149:280.0 155:81.0 157:269.0 159:291.0 161:46.0 163:375.0 172:9.0 187:26.0 191:424.0 192:29.0 207:415.0 217:16.0 229:43.0 231:111.0 247:124.0 275:276.0 291:20.0
Met453	4943	249304	121	4943	86:47.0 88:179.0 90:52.0 91:306.0 92:16.0 97:3.0 100:656.0 101:32.0 104:139.0 107:1283.0 108:200.0 109:50.0 110:484.0 116:8.0 121:2593.0 122:215.0 123:233.0 124:4.0 126:22.0 127:427.0 130:2034.0 132:8.0 134:1396.0 135:114.0 143:52.0 144:38.0 153:11.0 154:37.0 156:241.0 164:11.0 171:1274.0 172:77.0 178:16.0 184:21.0 185:47.0 199:716.0 200:82.0 202:67.0 225:9.0 228:248.0 229:22.0 230:4.0 231:4.0 25…
Met454	84207	785311	315	84207	85:68.0 88:49.0 89:98.0 91:7.0 95:172.0 97:49.0 99:54.0 100:54.0 101:506.0 102:61.0 103:1379.0 104:71.0 105:61.0 107:22.0 109:180.0 111:73.0 113:190.0 115:177.0 116:53.0 117:97.0 119:19.0 125:30.0 126:19.0 127:129.0 129:2240.0 130:292.0 131:1754.0 132:61.0 133:1251.0 134:161.0 135:130.0 140:313.0 141:183.0 142:184.0 143:705.0 144:19.0 145:117.0 147:4602.0 148:641.0 149:812.0 150:1.0 151:99.0 152:…
Met455	22863	292339	88	22863	85:36.0 86:191.0 87:141.0 88:3955.0 89:525.0 90:109.0 93:77.0 97:18.0 99:15.0 100:5.0 102:55.0 103:34.0 106:30.0 107:136.0 109:19.0 110:179.0 116:49.0 119:15.0 126:54.0 129:289.0 130:185.0 131:130.0 145:1925.0 146:170.0 147:1770.0 148:173.0 149:78.0 160:82.0 184:24.0 187:46.0 198:7.0 227:192.0 228:31.0 229:18.0 339:5.0 343:1.0 346:3.0 424:9.0 434:17.0 456:5.0 490:6.0
Met456	107054	249275	107	107054	85:45756.0 86:22130.0 87:3553.0 88:13712.0 89:3295.0 90:2705.0 91:9740.0 92:1091.0 93:2114.0 94:397.0 95:1972.0 96:5028.0 97:4826.0 98:3179.0 99:1039.0 100:11063.0 101:1709.0 102:1611.0 103:2396.0 104:3058.0 105:1812.0 106:4463.0 107:96528.0 108:7557.0 109:3822.0 110:37448.0 111:1531.0 112:40.0 113:248.0 114:1163.0 115:2142.0 116:13114.0 117:3218.0 118:14775.0 119:2583.0 120:1286.0 121:330.0 122:…
Met457	49400	561303	85	49400	85:20064.0 86:1253.0 94:12.0 95:96.0 96:179.0 97:456.0 98:978.0 99:6866.0 100:438.0 104:205.0 110:143.0 111:561.0 112:411.0 113:3569.0 114:374.0 121:35.0 124:78.0 125:597.0 126:452.0 127:1858.0 128:161.0 139:120.0 140:546.0 141:1265.0 142:137.0 143:29.0 150:30.0 153:18.0 154:14.0 155:165.0 156:12.0 157:55.0 168:178.0 169:602.0 170:77.0 172:27.0 179:4.0 182:4.0 183:387.0 192:4.0 196:14.0 197:91.0 …
Met458	1665	192579	168	1665	85:3170.0 86:23867.0 87:1074.0 88:312.0 90:619.0 91:357.0 92:1016.0 93:929.0 94:813.0 96:34576.0 97:10345.0 98:1643.0 99:519.0 100:285.0 101:118.0 102:29.0 104:150.0 105:2499.0 106:4563.0 107:3166.0 108:244.0 109:1467.0 110:2933.0 111:212.0 112:652.0 113:696.0 114:54732.0 115:3364.0 116:458.0 117:22.0 118:1086.0 119:140.0 120:856.0 122:148.0 123:447.0 124:817.0 125:3674.0 126:41088.0 127:4910.0 1…
Met459	14689	961010	204	14689	85:40.0 87:27.0 88:26.0 89:637.0 90:7.0 91:7.0 93:9.0 94:2.0 95:3.0 98:5.0 99:61.0 101:195.0 102:16.0 103:1883.0 104:143.0 105:89.0 106:4.0 107:8.0 109:58.0 110:19.0 111:33.0 112:2.0 113:44.0 115:37.0 116:135.0 117:391.0 118:21.0 119:94.0 122:4.0 123:8.0 127:39.0 128:8.0 129:1339.0 130:164.0 131:300.0 132:46.0 133:1331.0 134:141.0 135:42.0 137:5.0 139:3.0 140:5.0 141:21.0 142:26.0 143:283.0 144:3…
Met460	89204	665292	130	89204	85:4631.0 86:2492.0 87:5432.0 88:6955.0 89:62255.0 90:5591.0 91:3946.0 92:118.0 93:441.0 94:1801.0 95:873.0 96:1650.0 97:1273.0 98:1866.0 99:5035.0 100:9528.0 101:25276.0 102:4703.0 103:166038.0 104:16160.0 105:13110.0 106:1198.0 107:807.0 108:480.0 110:1067.0 111:2944.0 112:2450.0 113:4241.0 114:11751.0 115:8136.0 116:12036.0 117:71768.0 118:7689.0 119:8966.0 120:999.0 121:607.0 122:722.0 123:32…
Met461	17932	623151	291	17932	85:164.0 86:78.0 89:4876.0 90:271.0 99:694.0 100:1044.0 101:504.0 102:19.0 103:10351.0 104:844.0 105:198.0 110:104.0 113:154.0 114:201.0 116:957.0 117:2515.0 118:143.0 124:7.0 126:212.0 128:2336.0 129:862.0 130:245.0 131:1807.0 132:91.0 133:3396.0 134:488.0 140:72.0 141:10.0 143:373.0 144:184.0 146:241.0 147:4512.0 148:200.0 152:17.0 157:58.0 159:1087.0 163:200.0 171:12.0 172:389.0 173:100.0 175:…
Met462	84186	254824	143	84186	85:445.0 88:109.0 91:118.0 99:126.0 101:163.0 102:1.0 109:5.0 110:4529.0 111:244.0 113:174.0 114:12.0 118:255.0 119:2.0 127:651.0 128:61.0 129:23.0 130:141.0 131:44.0 134:3127.0 135:230.0 136:233.0 142:229.0 143:5074.0 144:556.0 145:104.0 146:115.0 147:248.0 148:23.0 160:34.0 164:73.0 166:13.0 172:354.0 175:1.0 180:372.0 184:3049.0 185:389.0 186:51.0 190:2.0 199:10.0 200:308.0 201:10.0 214:16.0 2…
Met463	47	354110	85	47	85:9968.0 86:467.0 91:114.0 92:55.0 93:74.0 95:125.0 96:164.0 97:397.0 98:342.0 99:3775.0 100:402.0 101:33.0 106:65.0 111:243.0 112:411.0 113:1171.0 114:139.0 116:33.0 119:31.0 125:44.0 126:478.0 127:6349.0 131:292.0 132:81.0 134:100.0 136:25.0 140:178.0 141:96.0 149:147.0 153:47.0 154:73.0 155:396.0 156:50.0 169:123.0 170:26.0 181:40.0 182:21.0 186:15.0 193:40.0 195:35.0 196:19.0 205:39.0 208:28…
Met464	84191	672855	116	84191	88:78.0 94:9.0 99:244.0 100:109.0 101:160.0 102:119.0 108:10.0 110:906.0 114:25.0 115:16.0 116:15167.0 117:3788.0 118:802.0 126:58.0 130:156.0 131:282.0 132:18.0 133:586.0 134:212.0 135:27.0 136:180.0 142:287.0 143:277.0 147:4429.0 148:490.0 149:346.0 150:27.0 151:37.0 153:92.0 157:150.0 165:21.0 167:80.0 168:60.0 169:38.0 170:136.0 171:40.0 172:65.0 180:41.0 181:60.0 183:72.0 184:193.0 187:18.0 …
Met465	1923	293046	187	1923	85:91.0 86:137.0 87:264.0 89:998.0 90:25.0 91:247.0 92:26.0 93:27.0 97:104.0 99:213.0 100:144.0 101:683.0 102:169.0 103:1002.0 104:29.0 106:52.0 107:103.0 110:68.0 111:217.0 112:56.0 113:37.0 114:82.0 116:3.0 119:44.0 127:141.0 129:243.0 131:156.0 132:97.0 133:37.0 134:50.0 135:120.0 136:35.0 143:49.0 160:7.0 184:245.0 186:7.0 187:2312.0 188:308.0 189:77.0 199:9.0 239:4.0 357:5.0 426:3.0
Met466	3507	838408	157	3507	85:102.0 99:42.0 101:24.0 103:667.0 111:2.0 112:2.0 114:14.0 116:1.0 117:101.0 127:1.0 128:26.0 129:366.0 130:45.0 133:141.0 141:51.0 143:104.0 147:1420.0 156:60.0 157:1562.0 158:98.0 159:53.0 163:24.0 169:109.0 173:133.0 177:22.0 179:13.0 189:9.0 191:671.0 192:44.0 204:1188.0 205:217.0 206:21.0 207:312.0 209:48.0 217:466.0 218:126.0 220:28.0 221:585.0 222:126.0 223:26.0 233:127.0 253:3.0 259:25.…
Met467	100096	846768	387	100096	87:8.0 96:73.0 98:448.0 99:14.0 101:343.0 102:215.0 109:28.0 111:63.0 113:21.0 116:198.0 117:1315.0 119:50.0 123:12.0 128:6.0 129:565.0 130:172.0 131:37.0 132:42.0 133:631.0 138:18.0 139:2.0 141:613.0 142:67.0 143:818.0 144:128.0 145:124.0 147:7625.0 148:956.0 149:931.0 153:30.0 154:47.0 155:47.0 157:1216.0 158:126.0 159:116.0 160:63.0 163:382.0 166:7.0 169:104.0 170:26.0 171:54.0 175:70.0 179:25…
Met468	12444	546577	245	12444	85:676.0 86:3801.0 87:295.0 88:889.0 89:2619.0 90:204.0 93:492.0 95:944.0 97:4456.0 98:1059.0 99:438.0 100:6.0 101:3304.0 102:1283.0 103:3798.0 104:1341.0 106:32.0 107:345.0 109:192.0 111:538.0 112:2255.0 113:1567.0 114:164.0 115:334.0 116:1644.0 117:12674.0 118:2581.0 119:1823.0 120:501.0 121:250.0 124:122.0 125:258.0 126:534.0 127:2179.0 128:243.0 129:6564.0 130:1322.0 131:4240.0 132:2823.0 133…
Met469	16573	1073874	307	16573	89:70.0 91:59.0 92:25.0 93:96.0 95:91.0 96:353.0 97:9.0 98:8.0 99:98.0 101:81.0 103:535.0 105:159.0 111:84.0 113:26.0 115:207.0 116:140.0 117:423.0 119:185.0 120:79.0 121:217.0 123:35.0 129:786.0 133:742.0 135:393.0 137:96.0 138:20.0 139:77.0 141:69.0 142:29.0 143:194.0 144:11.0 145:35.0 147:2997.0 148:401.0 149:606.0 151:426.0 152:60.0 153:15.0 155:361.0 156:264.0 157:237.0 158:20.0 159:90.0 161…
Met470	34007	539618	245	34007	88:125.0 89:752.0 90:974.0 92:152.0 94:30.0 95:112.0 96:185.0 97:1372.0 98:122.0 99:288.0 101:966.0 103:6043.0 104:879.0 105:954.0 108:375.0 110:257.0 113:133.0 114:42.0 115:218.0 116:860.0 117:2327.0 118:75.0 120:50.0 128:53.0 129:1942.0 131:1038.0 133:1933.0 134:381.0 136:117.0 137:104.0 138:1.0 140:108.0 143:412.0 144:96.0 147:4476.0 148:1551.0 149:233.0 157:56.0 158:120.0 159:280.0 160:280.0 …
Met471	17143	515055	103	17143	86:202.0 87:13.0 89:239.0 91:3.0 100:1687.0 101:1581.0 102:290.0 103:24368.0 104:2045.0 105:888.0 107:132.0 110:6.0 113:97.0 114:14.0 115:2799.0 116:2103.0 117:1782.0 120:4.0 121:4.0 127:148.0 128:207.0 129:3432.0 130:472.0 131:734.0 132:20.0 133:1476.0 134:33.0 141:38.0 142:113.0 143:399.0 145:28.0 147:4168.0 148:746.0 149:737.0 155:1238.0 156:32.0 157:185.0 158:8.0 159:157.0 160:8.0 164:24.0 16…
Met472	1921	290362	115	1921	85:1044.0 86:673.0 87:4019.0 89:78.0 90:54.0 91:73.0 93:128.0 97:231.0 98:66.0 99:343.0 100:6571.0 101:4728.0 102:826.0 103:155.0 104:74.0 106:136.0 107:48.0 108:25.0 109:8.0 110:381.0 111:38.0 112:1.0 113:191.0 114:85.0 115:23810.0 116:1753.0 118:132.0 119:149.0 121:31.0 122:43.0 123:14.0 124:15.0 125:8.0 126:94.0 127:27.0 128:95.0 130:22817.0 131:1783.0 132:20.0 133:14.0 134:211.0 135:24.0 136:…
Met473	4797	320536	117	4797	85:182.0 86:267.0 89:5206.0 90:415.0 99:93.0 100:397.0 101:4762.0 102:294.0 103:30.0 106:32.0 107:4.0 109:1.0 116:919.0 117:19382.0 118:1740.0 119:629.0 121:57.0 124:4.0 125:1.0 126:5.0 127:43.0 130:93.0 137:2.0 139:42.0 141:3.0 144:5.0 145:6.0 146:168.0 156:2069.0 157:228.0 158:45.0 159:754.0 160:204.0 168:26.0 171:2.0 178:26.0 184:125.0 189:1.0 193:78.0 194:26.0 197:11.0 211:37.0 213:8.0 216:2.…
Met474	16817	758926	174	16817	85:212.0 86:4250.0 89:291.0 91:289.0 92:6.0 93:99.0 95:6.0 100:3031.0 101:620.0 102:575.0 103:6463.0 104:482.0 105:780.0 106:3.0 107:154.0 113:207.0 114:64.0 115:1.0 116:3.0 117:175.0 121:68.0 123:1.0 129:696.0 130:35.0 131:142.0 133:512.0 134:4.0 141:184.0 142:139.0 143:226.0 144:172.0 147:4669.0 148:149.0 152:27.0 153:57.0 154:10.0 156:326.0 157:213.0 158:46.0 161:135.0 165:56.0 166:4.0 168:68.…
Met475	18256	1013612	327	18256	87:23.0 89:11.0 91:2.0 93:1.0 99:10.0 101:546.0 102:1.0 103:767.0 104:69.0 105:15.0 107:31.0 115:15.0 116:82.0 117:270.0 118:27.0 119:295.0 121:64.0 122:38.0 124:16.0 129:987.0 130:9.0 131:98.0 132:41.0 133:9.0 134:1.0 135:10.0 138:8.0 140:32.0 143:3.0 145:55.0 146:1.0 147:569.0 148:8.0 149:36.0 153:12.0 155:12.0 156:35.0 157:86.0 160:27.0 161:11.0 163:16.0 169:56.0 171:39.0 173:57.0 174:50.0 178…
Met476	23635	308124	85	23635	85:3194.0 86:147.0 88:2.0 97:99.0 98:466.0 99:477.0 100:98.0 107:107.0 110:315.0 112:230.0 113:259.0 116:49.0 126:250.0 127:493.0 130:213.0 131:55.0 134:177.0 140:29.0 141:28.0 146:11.0 170:104.0 184:40.0 228:35.0 450:8.0
Met477	17030	983386	223	17030	85:225.0 89:136.0 91:609.0 92:10.0 93:650.0 94:186.0 95:486.0 96:204.0 97:203.0 99:47.0 101:342.0 103:2207.0 104:111.0 105:486.0 107:1890.0 108:233.0 109:1281.0 110:54.0 111:157.0 112:7.0 113:111.0 115:181.0 116:140.0 117:472.0 118:18.0 119:513.0 120:235.0 121:666.0 122:257.0 123:888.0 124:95.0 125:207.0 127:162.0 129:1215.0 130:12.0 131:54.0 132:18.0 133:456.0 135:209.0 136:31.0 137:472.0 138:69…
Met478	84212	941521	156	84212	85:22.0 89:5.0 90:37.0 91:1146.0 92:183.0 93:558.0 94:59.0 95:353.0 96:249.0 97:10.0 100:95.0 101:455.0 102:2.0 103:93.0 105:876.0 106:152.0 107:413.0 108:141.0 109:210.0 110:10.0 111:39.0 115:475.0 116:118.0 117:752.0 118:189.0 119:923.0 120:98.0 121:517.0 122:30.0 123:67.0 124:15.0 125:123.0 126:34.0 128:144.0 129:847.0 130:368.0 131:778.0 132:119.0 133:161.0 134:36.0 135:145.0 136:69.0 137:94.…
Met479	92370	625943	206	92370	85:36.0 86:747.0 87:229.0 88:18.0 89:4613.0 90:379.0 91:60.0 94:5.0 95:91.0 98:2124.0 99:295.0 100:310.0 101:78.0 102:51.0 104:2.0 105:299.0 106:16.0 107:4.0 108:2.0 109:5.0 112:24.0 114:392.0 116:684.0 117:136.0 121:3.0 122:5.0 124:60.0 126:80.0 127:53.0 128:875.0 130:27.0 132:31.0 138:26.0 140:74.0 144:572.0 145:8.0 146:709.0 149:56.0 151:44.0 160:117.0 171:14.0 172:2199.0 173:271.0 174:164.0 1…
Met480	257	1134576	441	257	91:3718.0 92:185.0 93:218.0 95:73.0 98:31.0 102:86.0 103:417.0 104:211.0 105:1803.0 107:683.0 115:1156.0 116:454.0 117:1167.0 118:189.0 119:1275.0 120:161.0 121:414.0 122:47.0 129:425.0 130:173.0 131:1267.0 132:403.0 133:813.0 134:148.0 135:229.0 141:119.0 142:95.0 143:156.0 144:121.0 145:221.0 147:5032.0 148:594.0 149:911.0 150:79.0 153:91.0 157:78.0 159:438.0 161:368.0 163:531.0 175:368.0 177:1…
Met481	91421	280725	86	91421	86:8339.0 87:744.0 89:227.0 90:94.0 91:188.0 96:110.0 102:223.0 103:203.0 104:202.0 105:83.0 108:46.0 117:805.0 119:126.0 125:37.0 127:324.0 132:100.0 133:362.0 142:104.0 145:2.0 146:1045.0 147:6209.0 171:95.0 177:124.0 179:87.0 188:190.0 189:78.0 191:333.0 192:122.0 193:292.0 194:58.0 195:32.0 203:116.0 204:29.0 205:70.0 207:354.0 220:136.0 249:419.0 250:149.0 251:84.0 252:38.0 265:319.0 266:81.…
Met482	84188	517443	240	84188	85:264.0 86:152.0 87:189.0 89:718.0 90:60.0 91:56.0 92:78.0 93:2.0 94:6.0 97:103.0 98:48.0 99:275.0 100:375.0 101:472.0 102:94.0 103:7681.0 104:707.0 105:469.0 106:185.0 107:65.0 108:24.0 109:27.0 110:11.0 111:5.0 113:23.0 114:11.0 115:521.0 116:537.0 117:575.0 118:59.0 119:76.0 128:76.0 129:961.0 130:240.0 131:883.0 132:118.0 133:1260.0 134:177.0 135:23.0 137:43.0 139:42.0 140:15.0 141:43.0 143:…
Met483	1673	540033	217	1673	85:574.0 87:170.0 88:5.0 89:741.0 92:86.0 95:107.0 96:86.0 97:1417.0 98:79.0 99:841.0 101:4672.0 102:364.0 103:4626.0 104:481.0 105:338.0 106:10.0 109:151.0 110:200.0 111:535.0 112:104.0 113:401.0 114:112.0 115:1096.0 116:3061.0 117:3411.0 118:607.0 119:438.0 125:36.0 128:85.0 129:6528.0 130:698.0 131:2573.0 133:7145.0 134:174.0 135:1000.0 140:160.0 141:374.0 142:172.0 143:2551.0 144:304.0 145:33…
Met484	4877	410320	211	4877	86:92.0 88:67.0 89:259.0 90:64.0 91:27.0 93:21.0 98:34.0 101:113.0 103:89.0 104:39.0 105:21.0 106:16.0 107:37.0 108:15.0 109:15.0 110:408.0 111:29.0 115:77.0 119:54.0 121:96.0 123:30.0 130:72.0 131:58.0 132:65.0 133:715.0 134:166.0 135:264.0 136:106.0 137:99.0 138:21.0 139:9.0 140:18.0 143:20.0 146:64.0 148:54.0 151:70.0 152:21.0 153:4.0 155:43.0 158:174.0 159:23.0 165:25.0 167:63.0 168:36.0 172:…
Met485	1711	555956	138	1711	85:14.0 86:269.0 88:364.0 89:861.0 90:44.0 91:102.0 93:69.0 95:105.0 96:50.0 98:109.0 99:195.0 100:11731.0 101:1584.0 102:480.0 103:214.0 104:61.0 105:89.0 107:720.0 109:87.0 111:117.0 112:42.0 113:135.0 114:187.0 115:586.0 116:279.0 117:482.0 118:196.0 119:13.0 120:44.0 121:92.0 124:27.0 125:14.0 126:458.0 127:164.0 128:319.0 129:611.0 130:711.0 131:205.0 132:27.0 133:956.0 134:1166.0 135:14.0 1…
Met486	4559	348297	240	4559	86:360.0 87:23.0 88:174.0 92:228.0 99:55.0 103:178.0 105:4.0 106:41.0 107:220.0 110:58.0 115:89.0 117:30.0 120:29.0 129:15.0 130:228.0 133:412.0 134:116.0 135:63.0 137:52.0 146:33.0 147:4780.0 148:765.0 149:415.0 151:9.0 160:13.0 171:89.0 172:14.0 174:20.0 175:1.0 185:1.0 191:6.0 193:103.0 199:9.0 204:20.0 205:19.0 211:175.0 218:15.0 234:11.0 236:1.0 240:1321.0 241:209.0 242:153.0 283:69.0 285:24…
Met487	17115	975770	297	17115	85:323.0 86:101.0 89:1.0 96:8.0 101:27.0 103:1069.0 104:38.0 107:133.0 108:55.0 109:20.0 111:107.0 113:183.0 115:41.0 117:2098.0 118:121.0 119:5.0 120:40.0 122:26.0 123:59.0 126:53.0 129:2476.0 130:186.0 131:318.0 132:626.0 133:371.0 135:210.0 137:23.0 143:425.0 144:19.0 145:575.0 146:14.0 147:2696.0 149:122.0 155:237.0 156:25.0 157:363.0 159:3.0 161:76.0 163:175.0 164:28.0 165:21.0 166:3.0 168:5…
Met488	21704	983235	204	21704	85:864.0 86:397.0 87:997.0 88:670.0 89:3371.0 90:306.0 91:249.0 92:49.0 93:61.0 94:66.0 95:236.0 96:87.0 97:772.0 98:134.0 99:884.0 100:199.0 101:6971.0 102:1086.0 103:31089.0 104:3200.0 105:1398.0 106:123.0 107:100.0 109:569.0 110:98.0 111:683.0 112:139.0 113:1344.0 114:320.0 115:1483.0 116:3547.0 117:17484.0 118:1832.0 119:1238.0 120:71.0 121:57.0 123:65.0 125:200.0 126:72.0 127:672.0 128:130.0…
Met489	84326	676183	389	84326	87:223.0 89:566.0 91:217.0 93:396.0 94:110.0 95:303.0 97:294.0 99:620.0 101:1080.0 102:133.0 103:481.0 104:433.0 107:67.0 111:1178.0 112:240.0 114:231.0 115:1731.0 116:740.0 117:2032.0 118:497.0 119:544.0 120:18.0 127:57.0 129:1312.0 131:2740.0 132:704.0 133:5753.0 134:1073.0 135:972.0 136:44.0 137:30.0 138:16.0 139:232.0 140:58.0 141:921.0 142:241.0 143:1243.0 144:101.0 145:287.0 147:35652.0 148…
Met490	16577	331588	279	16577	85:73.0 86:54.0 87:620.0 88:1228.0 89:287.0 90:72.0 93:109.0 94:159.0 95:417.0 96:648.0 97:701.0 98:186.0 100:1724.0 102:56.0 106:32.0 109:326.0 110:560.0 111:98.0 112:29.0 118:129.0 119:73.0 121:26.0 122:32.0 123:1047.0 124:7.0 125:6.0 126:83.0 127:42.0 134:75.0 136:19.0 137:5390.0 138:421.0 139:1.0 141:218.0 144:43.0 154:242.0 155:81.0 157:164.0 159:3652.0 160:281.0 161:22.0 166:54.0 170:1209.0…
Met491	66827	1142254	204	66827	101:236.0 103:1531.0 104:30.0 105:69.0 113:101.0 129:466.0 147:743.0 149:18.0 155:118.0 169:323.0 170:26.0 174:56.0 189:2.0 193:239.0 194:42.0 204:2486.0 205:462.0 206:73.0 207:521.0 209:452.0 211:122.0 217:481.0 218:107.0 224:34.0 230:143.0 243:74.0 244:4.0 248:19.0 252:18.0 257:41.0 259:49.0 260:4.0 262:2.0 263:8.0 265:38.0 268:38.0 281:25.0 282:3.0 284:8.0 285:10.0 290:10.0 309:21.0 315:4.0 32…
Met492	2001	832283	98	2001	85:879.0 86:61.0 87:444.0 88:16.0 90:6.0 91:219.0 92:94.0 93:495.0 94:451.0 95:2157.0 96:3066.0 97:4178.0 98:3290.0 99:594.0 100:312.0 101:643.0 102:1.0 105:80.0 106:5.0 107:374.0 108:331.0 109:1092.0 110:1397.0 111:1753.0 112:691.0 113:404.0 114:529.0 115:325.0 116:160.0 117:7.0 119:189.0 120:86.0 121:387.0 122:147.0 123:1022.0 124:554.0 125:654.0 126:103.0 127:353.0 128:114.0 129:436.0 133:103.…
Met493	92501	302963	131	92501	85:1666.0 86:318.0 87:457.0 88:1030.0 89:1257.0 90:113.0 91:195.0 93:3221.0 94:214.0 95:1825.0 96:179.0 97:1293.0 98:1306.0 99:1282.0 100:538.0 101:1492.0 103:6245.0 104:509.0 105:471.0 106:12.0 107:525.0 108:38.0 109:39.0 110:433.0 111:381.0 112:291.0 113:359.0 114:80.0 115:4293.0 116:548.0 117:5142.0 118:635.0 119:375.0 120:109.0 123:137.0 125:114.0 127:276.0 128:131.0 129:338.0 130:1175.0 131:…
Met494	4983	422308	373	4983	87:44.0 88:2.0 89:137.0 90:13.0 101:61.0 102:157.0 103:528.0 104:27.0 105:43.0 106:32.0 107:49.0 111:3.0 113:7.0 115:102.0 116:51.0 117:195.0 118:15.0 119:38.0 120:12.0 121:56.0 122:1.0 123:3.0 129:42.0 130:107.0 131:175.0 132:55.0 133:508.0 134:125.0 135:192.0 136:20.0 137:18.0 147:1087.0 148:431.0 149:149.0 151:30.0 163:86.0 164:12.0 165:69.0 167:25.0 168:8.0 175:12.0 177:25.0 179:36.0 181:87.0…
Met495	14740	757512	235	14740	85:76.0 86:13.0 87:147.0 88:56.0 89:294.0 90:7.0 91:18.0 92:1.0 93:7.0 96:11.0 97:1.0 98:24.0 99:45.0 100:20.0 101:426.0 102:70.0 103:1236.0 104:92.0 105:35.0 106:2.0 107:15.0 109:21.0 110:8.0 111:29.0 113:75.0 115:64.0 116:159.0 117:1648.0 118:150.0 119:108.0 120:3.0 125:2.0 127:104.0 129:778.0 130:100.0 131:338.0 132:58.0 133:589.0 134:109.0 135:15.0 137:2.0 139:5.0 141:14.0 142:26.0 143:164.0 …
Met496	53954	459619	255	53954	92:3.0 123:33.0 129:101.0 130:38.0 136:34.0 148:161.0 155:465.0 156:48.0 160:16.0 171:26.0 182:46.0 187:7.0 198:34.0 229:69.0 253:14.0 255:492.0 256:106.0 257:7.0 270:26.0 271:8.0
Met497	9320	705438	91	9320	89:492.0 90:280.0 91:6528.0 92:625.0 93:280.0 94:34.0 98:1.0 100:89.0 101:56.0 102:76.0 103:787.0 104:108.0 105:959.0 106:177.0 107:2255.0 108:939.0 109:116.0 110:19.0 111:52.0 112:10.0 113:2.0 114:27.0 115:268.0 116:19.0 117:539.0 118:51.0 119:2585.0 120:263.0 121:325.0 122:15.0 126:36.0 127:179.0 128:19.0 129:48.0 132:4.0 133:458.0 134:3157.0 135:2262.0 136:217.0 140:15.0 143:150.0 144:27.0 147…
Met498	16809	679092	333	16809	85:441.0 86:184.0 88:176.0 89:3402.0 90:373.0 91:320.0 96:27.0 97:538.0 98:176.0 99:435.0 100:444.0 101:1082.0 102:1676.0 103:11224.0 104:1046.0 105:534.0 107:124.0 108:28.0 109:259.0 111:397.0 112:177.0 113:485.0 114:338.0 115:26.0 116:763.0 117:5343.0 118:620.0 119:281.0 124:43.0 125:148.0 127:27.0 128:143.0 129:7097.0 130:1907.0 131:2181.0 132:526.0 133:4442.0 134:501.0 138:114.0 139:154.0 140…
Met499	4805	1010765	204	4805	86:37.0 87:217.0 96:298.0 99:40.0 100:114.0 101:259.0 103:604.0 104:26.0 106:9.0 110:30.0 112:87.0 113:80.0 114:76.0 116:128.0 117:375.0 122:90.0 123:79.0 125:60.0 126:60.0 128:68.0 129:821.0 130:52.0 132:58.0 133:220.0 135:106.0 136:4.0 137:69.0 140:220.0 141:72.0 142:199.0 143:151.0 144:167.0 145:250.0 147:2187.0 148:169.0 151:104.0 152:86.0 153:55.0 154:48.0 155:77.0 156:310.0 157:188.0 158:21…
Met500	34171	235988	147	34171	86:138.0 87:975.0 88:242.0 89:46.0 101:507.0 102:207.0 103:535.0 105:407.0 106:19.0 107:129.0 109:84.0 110:31.0 112:5.0 113:1091.0 114:115.0 115:359.0 117:529.0 122:19.0 126:33.0 128:66.0 131:3459.0 132:460.0 133:325.0 134:103.0 136:2.0 147:39914.0 148:6569.0 149:3299.0 150:227.0 151:105.0 184:140.0 186:77.0 201:248.0 270:27.0 452:4.0 468:13.0 476:5.0
Met501	103188	925002	315	103188	85:858.0 86:122.0 87:1068.0 88:470.0 89:2249.0 90:280.0 91:240.0 94:126.0 95:317.0 97:812.0 98:139.0 99:1137.0 100:361.0 101:3321.0 102:1286.0 103:22918.0 104:2053.0 105:1363.0 106:147.0 107:86.0 109:1850.0 110:51.0 111:910.0 113:615.0 114:214.0 115:1338.0 116:1534.0 117:9724.0 118:907.0 119:804.0 120:76.0 121:151.0 122:36.0 123:74.0 125:189.0 126:116.0 127:1207.0 128:148.0 129:18265.0 130:2459.0…
Met502	43580	798275	117	43580	86:419.0 87:3105.0 88:1468.0 89:1582.0 91:51.0 100:10.0 101:4289.0 102:379.0 103:6657.0 104:468.0 107:139.0 114:32.0 115:207.0 116:7518.0 117:18512.0 118:2202.0 119:932.0 131:325.0 144:26.0 145:422.0 147:1133.0 159:56.0 160:56.0 161:2810.0 162:325.0 163:160.0 174:32.0 175:134.0 184:140.0 189:64.0 191:325.0 192:30.0 205:164.0 206:60.0 207:136.0 216:29.0 221:64.0 225:14.0 231:9.0 233:39.0 235:115.0…
Met503	18305	609795	217	18305	85:221.0 87:130.0 88:149.0 92:5.0 94:16.0 99:105.0 101:317.0 102:77.0 103:1722.0 104:170.0 109:27.0 111:165.0 113:144.0 115:79.0 116:34.0 117:989.0 118:23.0 119:94.0 120:6.0 121:12.0 123:13.0 124:24.0 125:71.0 127:111.0 129:1831.0 130:162.0 131:513.0 132:5.0 133:1419.0 134:77.0 135:94.0 140:5.0 141:512.0 142:57.0 143:682.0 144:2.0 145:65.0 147:5572.0 148:1008.0 149:651.0 150:83.0 151:68.0 153:17.…
Met504	4832	509087	110	4832	86:114.0 87:231.0 88:108.0 89:68.0 90:185.0 91:198.0 92:153.0 93:61.0 94:127.0 95:1740.0 96:201.0 97:137.0 99:1227.0 100:7305.0 101:631.0 102:57.0 103:533.0 104:548.0 105:51.0 106:16.0 107:161.0 108:160.0 109:83.0 110:6912.0 111:335.0 112:32.0 113:272.0 115:5083.0 116:2337.0 117:918.0 118:359.0 120:14.0 121:30.0 122:18.0 123:199.0 124:162.0 126:159.0 127:199.0 128:1423.0 129:371.0 130:561.0 131:2…
Met505	2262	325229	100	2262	85:201.0 87:33.0 91:109.0 92:11.0 93:253.0 94:67.0 95:613.0 97:202.0 98:211.0 99:167.0 100:14201.0 101:1227.0 102:468.0 107:257.0 108:52.0 109:394.0 110:10.0 111:268.0 112:140.0 113:324.0 114:575.0 115:155.0 116:203.0 120:8.0 123:262.0 124:17.0 125:220.0 130:307.0 137:1255.0 138:43.0 139:1376.0 140:8.0 160:119.0 164:70.0 166:115.0 172:316.0 174:228.0 175:134.0 177:30.0 178:34.0 180:56.0 182:8.0 1…
Met506	2424	194377	97	2424	85:1048.0 86:79.0 87:5.0 88:223.0 89:1.0 91:172.0 92:9.0 93:46.0 96:1415.0 97:7621.0 98:1939.0 102:5.0 103:142.0 104:113.0 105:68.0 106:9.0 107:29.0 111:81.0 113:7.0 118:72.0 119:73.0 120:6.0 121:1.0 123:8.0 124:3.0 127:76.0 129:178.0 132:124.0 133:11.0 135:282.0 146:23.0 147:616.0 149:275.0 154:466.0 155:7.0 158:7.0 161:48.0 180:12.0 184:334.0 186:19.0 193:1.0 207:468.0 211:4.0 216:35.0 247:4.0 …
Met507	462	341008	259	462	85:367.0 86:221.0 87:648.0 88:316.0 91:91.0 93:212.0 96:45.0 97:58.0 100:2171.0 101:616.0 102:524.0 103:211.0 104:216.0 111:117.0 113:83.0 115:374.0 117:2314.0 119:250.0 120:599.0 121:1913.0 122:125.0 123:73.0 124:29.0 127:788.0 131:2048.0 133:1103.0 137:183.0 138:30.0 139:27.0 144:3295.0 145:263.0 146:160.0 147:20266.0 148:3207.0 149:1369.0 150:146.0 151:2028.0 152:196.0 153:87.0 158:36.0 163:59…
Met508	9489	688397	156	9489	85:196.0 86:171.0 89:166.0 94:15.0 96:127.0 97:116.0 99:143.0 100:117.0 110:27.0 112:72.0 113:59.0 114:9.0 116:168.0 117:116.0 124:22.0 125:21.0 126:15.0 130:25.0 139:28.0 140:281.0 142:31.0 149:35.0 150:14.0 152:52.0 154:15.0 156:5114.0 157:778.0 158:778.0 159:48.0 160:40.0 164:1.0 169:59.0 173:9.0 178:9.0 191:49.0 197:13.0 205:83.0 216:54.0 217:458.0 218:61.0 219:49.0 222:39.0 230:33.0 231:60.0…
Met509	2510	762401	98	2510	85:3462.0 86:203.0 87:982.0 88:66.0 89:3.0 90:1.0 91:686.0 92:110.0 93:1035.0 94:781.0 95:3843.0 96:5531.0 97:7386.0 98:6297.0 99:2264.0 100:642.0 101:1477.0 102:131.0 104:4.0 105:375.0 107:921.0 108:539.0 109:2279.0 110:2847.0 111:3720.0 112:1453.0 113:1510.0 114:1172.0 115:685.0 116:140.0 117:23.0 118:1.0 119:621.0 120:171.0 121:958.0 122:332.0 123:2257.0 124:1226.0 125:1471.0 126:307.0 127:137…
Met510	22444	331691	229	22444	85:148.0 86:354.0 87:158.0 88:3137.0 89:288.0 91:414.0 92:161.0 99:39.0 100:261.0 103:77.0 104:51.0 106:1.0 107:204.0 108:158.0 109:170.0 110:3186.0 111:98.0 115:50.0 116:74.0 119:10.0 122:11.0 123:17.0 124:26.0 125:17.0 127:360.0 128:38.0 129:233.0 131:135.0 133:375.0 134:692.0 135:79.0 136:125.0 137:217.0 138:10.0 139:1.0 140:15.0 142:39.0 143:32.0 145:7.0 146:125.0 147:94.0 148:18.0 150:4.0 15…
Met511	16561	245883	155	16561	88:9344.0 89:1820.0 90:325.0 91:1578.0 93:1.0 94:37.0 95:378.0 96:782.0 98:255.0 99:135.0 100:399.0 103:4405.0 104:228.0 105:5275.0 106:1100.0 107:327.0 110:4371.0 111:630.0 114:61.0 115:1240.0 117:1418.0 118:418.0 119:1281.0 120:75.0 121:463.0 124:62.0 127:343.0 130:2047.0 131:1273.0 132:189.0 133:4193.0 134:2628.0 135:786.0 137:520.0 138:431.0 141:220.0 142:72.0 143:86.0 145:193.0 146:189.0 148…
Met512	18403	705246	217	18403	85:846.0 86:289.0 87:1531.0 88:596.0 89:3210.0 90:289.0 91:66.0 95:221.0 96:79.0 97:201.0 98:32.0 99:801.0 100:109.0 101:2682.0 102:856.0 103:30289.0 104:2989.0 105:1481.0 106:101.0 107:124.0 111:148.0 112:21.0 113:779.0 114:68.0 115:1525.0 116:751.0 117:11172.0 118:1078.0 119:1298.0 120:18.0 121:29.0 125:63.0 127:573.0 128:152.0 129:3185.0 130:605.0 131:4657.0 132:821.0 133:9563.0 134:1451.0 135…
