# Supplementary material for: An Integrative Genetic Study of Rice Metabolism, Growth and Stochastic Variation Reveals Potential C/N Partitioning Loci
Source: Sci Rep. 2016 Jul 21;6:30143. doi: 10.1038/srep30143 (PMC4954952; doi:10.1038/srep30143)
Supplement: Supplementary Table S2 [file srep30143-s3.xls]

## Sheet: Supplemental table-2
Supplemental Table S2. The Heritability of the Traits.
ANOVA was run using the dataset and models described in the materials and methods. Type III Sums-of-squares, P values and associated fractional heritabilities are presented.
Data set: Metabolites, Combined, for the RIL Population																Data set: Metabolites, Combined, for the prarent lines																Data set: Metabolites, Exp1, for the RIL Population											Data set: Metabolites, Exp1, for the prarent lines
Model: Metabolite = Exp + Genotype + Block(Exp) + Genotype*Exp																Model: Metabolite = Exp + Genotype + Block(Exp) + Genotype*Exp																Model: Metabolite = Genotype+ Block											Model: Metabolite = Genotype+ Block
		Sums-of-Squares						P Values					Heritability					Sums-of-Squares						P Values					Heritability					Sums-of-Squares				P Values			Heritability				Sums-of-Squares				P Values
Abbreviation	Metabolite	Total	Genotype	Exp	Block(Exp)	Genotype*Exp		Genotype	Exp	Block(Exp)	Genotype*Exp		Genotype	Genotype*Exp		Abbreviation	Metabolite	Total	Genotype	Exp	Block(Exp)	Genotype*Exp		Genotype	Exp	Block(Exp)	Genotype*Exp		Genotype	Genotype*Exp		Abbreviation	Metabolite	Total	Genotype	Block		Genotype	Block		Genotype		Abbreviation	Metabolite	Total	Genotype	Block		Genotype
Met001	xylulose NIST	1383744386	4.34041e+08	1.13346e+07	1.75201e+08	2.7215e+08		<.0001	0.0009	<.0001	0.1823		0.313671	0.196676		Met001	xylulose NIST	7.15769e+06	177310	212226	5.80595e+06	276.125		0.6055	0.5749	0.1421	0.9831		0.024772	3.85774e-05		Met001	xylulose NIST	4.74318e+08	2.87461e+08	9.70971e+06		0.0008	0.0005		0.606051		Met001	xylulose NIST	1.83038e+06	95790.2	1.65251e+06		0.4754
Met002	xylose	22287960780	4104510071	676066848	1504726842	4482849322		0.9952	<.0001	<.0001	0.9526		0.184158	0.201133		Met002	xylose	2.54549e+07	568178	245000	3.73141e+06	8.13254e+06		0.7937	0.8628	0.774	0.3764		0.022321	0.319489		Met002	xylose	19482386542	9176776267	905821586		0.7859	<.0001		0.471029		Met002	xylose	1.49384e+07	2.20077e+06	2.0349e+06		0.729
Met003	xanthine	6949838965	1989726505	1989789	86924753	1441197651		0.3019	0.6087	0.0035	0.9854		0.286298	0.207371		Met003	xanthine	42843.5	14280.5	2964.5	8429	112.5		0.3249	0.6152	0.6693	0.9191		0.333318	0.00262584		Met003	xanthine	3303853260	1629735063	28446716		0.7463	0.0484		0.493283		Met003	xanthine	14670	5929	2500		0.5082
Met004	valine	1079404400000	275080575156	6217395154	311826084608	166523774653		<.0001	0.0033	<.0001	0.638		0.254845	0.154274		Met004	valine	3741589006	146949796	1794565	3303108057	276489370		0.0422	0.6546	0.004	0.0231		0.0392747	0.0738962		Met004	valine	662870759293	207233657311	276690929091		0.2821	<.0001		0.312631		Met004	valine	351952846	10150596	328878225		0.5384
Met005	urea	25500890022	4506179853	1966912424	1796706383	6559366863		0.9837	<.0001	<.0001	0.0898		0.176707	0.257221		Met005	urea	1.41497e+08	12403.1	1.03414e+08	3.5581e+07	1.07972e+06		0.9066	0.0068	0.0381	0.3415		8.76561e-05	0.00763064		Met005	urea	9087469798	4776751633	9591825		0.4168	0.4768		0.525642		Met005	urea	2.12776e+06	661782	226100		0.5983
Met006	tyrosine	189865274574	53940829642	3362249392	22759377876	35036109121		0.0022	<.0001	<.0001	0.813		0.284101	0.184531		Met006	tyrosine	675182162	8.09119e+07	68820.5	3.60953e+08	146376050		0.3056	0.9719	0.194	0.2078		0.119837	0.216795		Met006	tyrosine	105479900709	54296138865	8019123183		0.133	<.0001		0.514753		Met006	tyrosine	3.91367e+08	2.22472e+08	8.40797e+07		0.3521
Met007	tryptophan	142542758801	38905789490	176584818	4759591194	27863057490		0.3752	0.281	<.0001	0.9933		0.272941	0.195472		Met007	tryptophan	142859600	1.88805e+07	1.17564e+07	3.46011e+07	22794752		0.4939	0.5798	0.6131	0.4581		0.132161	0.159561		Met007	tryptophan	75096225812	36361883757	4644704220		0.5287	<.0001		0.484204		Met007	tryptophan	1.15551e+08	4.15832e+07	1.92151e+07		0.5437
Met008	triacontanol	7.32081e+08	2.70043e+08	9.0122e+06	1.6059e+07	2.00663e+08		<.0001	<.0001	<.0001	<.0001		0.368871	0.2741		Met008	triacontanol	305266	1404.5	118098	76954	17484.5		0.8769	0.2491	0.5427	0.5991		0.00460091	0.0572763		Met008	triacontanol	4.18399e+08	2.00375e+08	1.48821e+07		0.7469	<.0001		0.47891		Met008	triacontanol	59694	4489	49729		0.5316
Met009	trehalose	235105195330	59852803000	1928239	4730867471	56740909192		0.6427	0.9303	0.0001	0.7554		0.254579	0.241343		Met009	trehalose	9.6585e+06	1.58242e+06	3607298	1.59286e+06	492032		0.3684	0.224	0.5995	0.5864		0.163837	0.0509429		Met009	trehalose	14307968978	7956846069	666746259		0.0261	<.0001		0.556113		Met009	trehalose	2.4332e+06	154842	154056		0.8321
Met010	tocopherol gamma-	4189820236	1127930124	104568899	410294879	790956162		0.0561	<.0001	<.0001	0.9241		0.269207	0.18878		Met010	tocopherol gamma-	8393148	1922	2.36966e+06	5.43379e+06	91164.5		0.9379	0.0907	0.0837	0.6062		0.000228996	0.0108618		Met010	tocopherol gamma-	2070940622	1023964900	125699280		0.4015	<.0001		0.494444		Met010	tocopherol gamma-	149847	33306.2	109230		0.2789
Met011	tocopherol alpha-	59048584343	17116085960	840128687	385951354	13971349919		0.0632	0.0002	0.0374	0.5606		0.289864	0.236608		Met011	tocopherol alpha-	7.89935e+07	2.67949e+07	2.01644e+07	1.14325e+07	214185		0.2464	0.2948	0.6407	0.898		0.339203	0.00271143		Met011	tocopherol alpha-	30242309506	16561586405	257185542		0.1493	0.0376		0.54763		Met011	tocopherol alpha-	27042966	11108889	6625476		0.4719
Met012	threonine	1306111900000	565921880069	55761025748	48369662391	203810730770		<.0001	<.0001	<.0001	0.8336		0.433287	0.156044		Met012	threonine	5078784300	2.92651e+08	71019362	924447080	1.16053e+08		0.7284	0.8623	0.799	0.825		0.0576222	0.0228505		Met012	threonine	661876445525	409723736865	6.67874e+09		0.0004	0.0132		0.619034		Met012	threonine	4473967233	388641796	549714916		0.7962
Met013	threonic acid	1209220000000	364052348157	73885212242	45169404300	241319523336		0.0021	<.0001	<.0001	0.7598		0.301064	0.199566		Met013	threonic acid	2414143162	9.17226e+08	6.08482e+06	1.56189e+08	2.89646e+08		0.3163	0.9239	0.87	0.5341		0.379938	0.119979		Met013	threonic acid	691681213360	342274809368	43533610978		0.3333	<.0001		0.494845		Met013	threonic acid	2046138601	1118869050	155513370		0.4412
Met014	threitol	147381113366	33189189822	1129483494	826987230	33177460678		0.9557	0.0086	0.0795	0.9399		0.225193	0.225113		Met014	threitol	1.29962e+07	653796	2.73195e+06	729043	1.11677e+06		0.7213	0.4898	0.9142	0.6454		0.0503069	0.0859304		Met014	threitol	38797363862	18867486954	232749469		0.819	0.102		0.486308		Met014	threitol	405795	30800.2	25122.2		0.8164
Met015	tagatose	5.69715e+08	1.7367e+08	9.60744e+06	3.1002e+07	145258791		0.0001	<.0001	<.0001	0.0133		0.304836	0.254967		Met015	tagatose	3.57901e+06	92235.1	411778	2.05211e+06	18336.1		0.71	0.4608	0.3286	0.8661		0.0257711	0.00512324		Met015	tagatose	1.76619e+08	1.03218e+08	1.37011e+06		0.0133	0.0378		0.584413		Met015	tagatose	2.15302e+06	96410.2	2.05206e+06		0.1363
Met016	sulfuric acid	647063354709	206901399918	13614741107	47576110649	108432460919		0.001	<.0001	<.0001	0.9943		0.319754	0.167576		Met016	sulfuric acid	7667024926	3574689458	195268322	1275004340	471674898		0.2098	0.7115	0.6278	0.5759		0.466242	0.0615199		Met016	sulfuric acid	330982590453	148414547012	43478539819		0.5025	<.0001		0.448406		Met016	sulfuric acid	955282320	724686400	16032016		0.3172
Met017	sucrose	778408630000000	186265050000000	159720380000000	20676240000000	141299130000000		0.008	<.0001	<.0001	0.4785		0.23929	0.181523		Met017	sucrose	5094446100000	9.67371e+07	3539847200000	876655520885	10054116306		0.988	0.0828	0.4324	0.8782		1.89887e-05	0.00197354		Met017	sucrose	432599670000000	200370450000000	17228803000000		0.8738	<.0001		0.463178		Met017	sucrose	1533459800000	6.06163e+09	875295902756		0.9388
Met018	sucrose-6-phosphate	1.29254e+08	3.14742e+07	2.66562e+07	5.06482e+06	2.07002e+07		0.0023	<.0001	<.0001	0.7878		0.243507	0.160152		Met018	sucrose-6-phosphate	352801	32131.1	193131	36136.2	35511.1		0.3958	0.1193	0.6073	0.3767		0.0910744	0.100655		Met018	sucrose-6-phosphate	7.2077e+07	3.85833e+07	1.15018e+06		0.2205	0.0048		0.535307		Met018	sucrose-6-phosphate	119025	67600	7744		0.431
Met019	succinic acid	56676815321	17183059899	2168142537	1355865284	10714253038		0.0283	<.0001	<.0001	0.9842		0.303176	0.189041		Met019	succinic acid	3.60938e+08	7.22342e+07	2.34647e+07	1.96794e+08	3.22043e+07		0.184	0.3731	0.1555	0.3141		0.200129	0.089224		Met019	succinic acid	35163097601	16543469307	1158567031		0.8429	0.0001		0.470478		Met019	succinic acid	2.12838e+08	1.00451e+08	8.58495e+07		0.3023
Met020	stigmasterol	5840013339	1490383490	149918152	41161934	1300219410		0.6456	<.0001	0.0385	0.9236		0.255202	0.22264		Met020	stigmasterol	4260130	2.03414e+06	11400.5	1.07823e+06	142578		0.1804	0.8935	0.4796	0.6458		0.477484	0.033468		Met020	stigmasterol	4042559691	1907785568	28807609		0.907	0.0783		0.471925		Met020	stigmasterol	570939	549822	18360.2		0.045
Met021	stearic acid	14620226000000	2865279400000	1139861700000	1537057200000	3275773800000		0.8207	<.0001	<.0001	0.3376		0.195981	0.224058		Met021	stearic acid	110938323568	785704441	63992173501	7801723397	100720625		0.8581	0.2089	0.8306	0.9488		0.00708235	0.000907897		Met021	stearic acid	4738576600000	1865928500000	1294567200000		0.2418	<.0001		0.393774		Met021	stearic acid	8098897173	161900176	7744176001		0.5278
Met022	spermidine	5.20847e+08	1.24648e+08	7.20526e+07	4.67299e+07	9.85753e+07		0.0058	<.0001	<.0001	0.2958		0.239319	0.18926		Met022	spermidine	408683	5151.12	69378.1	49791.2	148785		0.8087	0.4182	0.7314	0.2767		0.0126042	0.36406		Met022	spermidine	7.86887e+07	3.85383e+07	345864		0.7971	0.1606		0.489756		Met022	spermidine	227878	49284	45369		0.6521
Met023	sinapinic acid	1.54252e+08	6.95855e+07	5.41768e+06	1.49621e+06	3.04595e+07		<.0001	<.0001	0.0004	0.0059		0.451116	0.197466		Met023	sinapinic acid	806681	396495	68635.1	101031	115440		0.1281	0.4048	0.5532	0.3072		0.491514	0.143105		Met023	sinapinic acid	4.41487e+07	2.694e+07	509535		0.0011	0.0089		0.610211		Met023	sinapinic acid	151779	42025	60025		0.5268
Met024	shikimic acid	194926340000000	81763352000000	390529846758	4634722700000	40840236000000		<.0001	0.104	<.0001	0.1222		0.419458	0.209516		Met024	shikimic acid	2614279900000	76900419225	67172303715	439766886708	389220027778		0.7884	0.8017	0.7887	0.5622		0.0294155	0.148882		Met024	shikimic acid	124628950000000	79298654000000	4023893700000		<.0001	<.0001		0.636278		Met024	shikimic acid	2115972800000	406066533522	181922296052		0.697
Met025	serotonin	32233524546	7824331735	12763690	326830915	7636312380		0.7457	0.5405	0.0086	0.7668		0.242739	0.236906		Met025	serotonin	2.43177e+06	161596	334971	1.00317e+06	328455		0.5404	0.4026	0.3757	0.4064		0.066452	0.135068		Met025	serotonin	6196895744	3204087796	22971618		0.4873	0.1845		0.517047		Met025	serotonin	2.07054e+06	475410	1.003e+06		0.5349
Met026	serine	45671643000000	13752566000000	30374873056	12240968000000	5601820100000		<.0001	0.3091	<.0001	0.9834		0.301118	0.122654		Met026	serine	256955878726	12585783840	9978677085	31028943358	57081278260		0.7185	0.7473	0.825	0.4702		0.0489803	0.222144		Met026	serine	19149159000000	12003568000000	479860768748		<.0001	<.0001		0.626846		Met026	serine	235668936721	61636751556	27984773082		0.6332
Met027	sebacic acid, di(2-octyl) ester NIST	4924659375	936853814	1.96091e+08	9.58594e+08	9.69122e+08		0.6829	<.0001	<.0001	0.5113		0.190237	0.19679		Met027	sebacic acid, di(2-octyl) ester NIST	2.57204e+07	1.5762e+06	42778.1	1.23728e+07	4.98175e+06		0.5648	0.9206	0.3529	0.3483		0.061282	0.193688		Met027	sebacic acid, di(2-octyl) ester NIST	1696653076	5.58261e+08	5.753e+08		0.6761	<.0001		0.329036		Met027	sebacic acid, di(2-octyl) ester NIST	6.25963e+06	476790	5.36617e+06		0.4786
Met028	salicylic acid	100842970583	36066724816	12453962205	11801920055	16094062269		<.0001	<.0001	<.0001	0.0088		0.357652	0.159595		Met028	salicylic acid	6.28508e+08	3.24998e+06	1.99191e+08	3.71542e+08	764466		0.7612	0.1126	0.1264	0.8816		0.00517093	0.00121632		Met028	salicylic acid	58379966729	36351957121	6298660840		<.0001	<.0001		0.622679		Met028	salicylic acid	1.5435e+08	430992	1.39559e+08		0.8908
Met029	salicylaldehyde	13956204389	3500936702	569870678	2175686407	2548497913		0.0183	<.0001	<.0001	0.7325		0.250852	0.182607		Met029	salicylaldehyde	6.23013e+07	1.92293e+07	3.22961e+06	5.86551e+06	2.03363e+07		0.2351	0.5625	0.6993	0.2264		0.30865	0.326418		Met029	salicylaldehyde	6998816806	2730456166	1483526577		0.7023	<.0001		0.390131		Met029	salicylaldehyde	9869745	7744	4844401		0.975
Met030	saccharic acid	2030626454	4.78008e+08	5.89746e+08	8.24011e+07	2.98325e+08		<.0001	<.0001	<.0001	0.3399		0.235399	0.146913		Met030	saccharic acid	4.58334e+06	1740.5	3.46634e+06	806180	32512.5		0.9209	0.0377	0.2554	0.6757		0.000379745	0.00709363		Met030	saccharic acid	725391136	3.79636e+08	1.81922e+07		0.2818	0.0004		0.523353		Met030	saccharic acid	313464	9604	45796		0.8787
Met031	ribulose-5-phosphate	569787954	1.81106e+08	2.61593e+07	9.82334e+06	120336137		0.0003	<.0001	<.0001	0.5664		0.317848	0.211195		Met031	ribulose-5-phosphate	2.26317e+06	581042	194064	1198804	242		0.1828	0.3662	0.1943	0.9711		0.256738	0.00010693		Met031	ribulose-5-phosphate	3.01307e+08	1.70895e+08	5.2		0.0679	0.9976		0.567178		Met031	ribulose-5-phosphate	644945	302500	158404		0.4217
Met032	ribose-5-phosphate	6.88752e+08	1.9848e+08	6.6448e+07	9.15304e+06	1.55944e+08		0.001	<.0001	0.0004	0.1501		0.288173	0.226415		Met032	ribose-5-phosphate	2544560	1.15064e+06	273800	247385	61600.5		0.2341	0.4976	0.7663	0.7343		0.452198	0.0242087		Met032	ribose-5-phosphate	4.54729e+08	2.60248e+08	4.47381e+06		0.032	0.0212		0.572315		Met032	ribose-5-phosphate	598971	339889	175561		0.293
Met033	ribose	10302828728	2770408460	21025231	249662779	2252451183		0.3208	0.1601	<.0001	0.8898		0.268898	0.218625		Met033	ribose	1.3376e+07	6.64848e+06	646953	4.22937e+06	4371.12		0.1153	0.4907	0.3039	0.9514		0.497046	0.000326789		Met033	ribose	8560996663	4256962605	120699258		0.6806	0.0111		0.497251		Met033	ribose	8620785	3496900	3279721		0.3999
Met034	ribonic acid	1.71292e+08	4.88005e+07	3.03425e+07	1.86589e+07	2.75388e+07		<.0001	<.0001	<.0001	0.1057		0.284896	0.160771		Met034	ribonic acid	380114	122512	136242	23962	6384.5		0.2425	0.2257	0.7916	0.744		0.322305	0.0167963		Met034	ribonic acid	4.63237e+07	2.59925e+07	2.59164e+06		0.0086	<.0001		0.561106		Met034	ribonic acid	139446	36481	14161		0.6371
Met035	ribitol	254730117174	74969929374	5738728272	54006043483	35579592240		<.0001	<.0001	<.0001	0.9635		0.294311	0.139676		Met035	ribitol	2180410950	22264465	147147013	1738933863	33358112		0.7079	0.3825	0.1207	0.6498		0.0102111	0.015299		Met035	ribitol	76078750698	43218913649	285300432		0.0591	0.1596		0.568081		Met035	ribitol	3.78114e+08	558756	1.66217e+08		0.9673
Met036	raffinose	856982523622	408674486116	1.65783e+09	34026153458	155045104674		<.0001	0.0866	<.0001	0.1336		0.476876	0.18092		Met036	raffinose	1.73029e+08	3.05292e+06	38071538	4.36144e+07	51045408		0.7248	0.289	0.4606	0.2396		0.017644	0.295011		Met036	raffinose	470995236276	294135160410	33814410512		<.0001	<.0001		0.624497		Met036	raffinose	5.39231e+07	1.45657e+07	3.87942e+07		0.1236
Met037	quinic acid	23905872000000	9131974600000	1836006000000	76297811504	4388199400000		<.0001	<.0001	0.1285	0.5961		0.381997	0.183562		Met037	quinic acid	293232510880	457501001	43272112928	54012846325	49375588505		0.9441	0.522	0.7301	0.4974		0.0015602	0.168384		Met037	quinic acid	10318217000000	6253841300000	1.03453e+08		0.0033	0.9393		0.606097		Met037	quinic acid	157436516725	29669373504	11323088100		0.7024
Met038	pyrophosphate	132337266756	22932760378	56303250120	477176237	19858036591		0.0005	<.0001	0.0255	0.0177		0.17329	0.150056		Met038	pyrophosphate	4.70226e+08	3.57308e+07	3.94426e+08	1.80436e+07	7.39394e+06		0.1577	0.018	0.4478	0.4206		0.0759865	0.0157242		Met038	pyrophosphate	16688553999	9933331785	384574280		0.0022	0.0003		0.595218		Met038	pyrophosphate	8720701	5308416	19321		0.4294
Met039	putrescine	1358208800000	383628948454	59776266774	25676870124	296923103929		0.008	<.0001	<.0001	0.4065		0.282452	0.218614		Met039	putrescine	2.69072e+08	2.11871e+06	3.57393e+07	2.88439e+07	2.11049e+06		0.8977	0.6108	0.8741	0.8979		0.00787414	0.00784357		Met039	putrescine	123730517947	61215730537	162121453		0.7677	0.4422		0.49475		Met039	putrescine	45204574	4	408321		0.9998
Met040	propane-1,3-diol NIST	4.09291e+08	9.05211e+07	1.39009e+07	4.28449e+07	7.88094e+07		0.7925	<.0001	<.0001	0.97		0.221166	0.192551		Met040	propane-1,3-diol NIST	2.11329e+06	253472	577812	146045	301088		0.5174	0.3605	0.8511	0.4852		0.119942	0.142474		Met040	propane-1,3-diol NIST	2.59412e+08	1.16612e+08	1.93669e+07		0.8357	<.0001		0.449525		Met040	propane-1,3-diol NIST	1495124	553536	145924		0.5574
Met041	proline	269283596019	66714088805	1370492974	31825674058	59172481010		0.1891	0.0182	<.0001	0.5199		0.247747	0.21974		Met041	proline	3.63636e+08	2.18196e+06	13416200	1.96282e+08	9821312		0.877	0.7061	0.4197	0.7456		0.0060004	0.0270086		Met041	proline	211735255033	92653792014	31807416777		0.5421	<.0001		0.437593		Met041	proline	1.5185e+08	1.06309e+07	2.72954e+07		0.8113
Met042	pipecolinic acid	152514291365	48512276476	126515972	6684932992	26857140100		0.0148	0.3652	<.0001	0.9983		0.318083	0.176096		Met042	pipecolinic acid	5362794	1627208	106722	569300	570312		0.3713	0.7972	0.8139	0.5683		0.303425	0.106346		Met042	pipecolinic acid	113835052950	54982207418	5877064208		0.6162	<.0001		0.482999		Met042	pipecolinic acid	2675844	135424	56644		0.854
Met043	pinitol	3252298800000	653190730579	24689122379	59871144954	657746447409		0.9934	0.0081	0.0002	0.9882		0.20084	0.20224		Met043	pinitol	307525	171.125	289941	3856.25	2556.12		0.8762	0.0184	0.7404	0.5658		0.000556459	0.00831193		Met043	pinitol	3223293900000	1582518200000	59839468868		0.7178	0.0036		0.490963		Met043	pinitol	13058.8	702.25	2256.25		0.8359
Met044	piceatannol	1652664931	5.67483e+08	3.0748e+07	1.62624e+06	3.20891e+08		0.0004	<.0001	0.5991	0.949		0.343374	0.194166		Met044	piceatannol	1.33857e+06	844350	389403	81951.2	4560.12		0.0107	0.0227	0.1826	0.5534		0.630785	0.00340671		Met044	piceatannol	9.86255e+08	5.7146e+08	2378		0.0306	0.9712		0.579424		Met044	piceatannol	394493	362404	17689		0.1253
Met045	phytol	1097561000000	208047047306	231320982513	29977797430	184020830084		0.8407	<.0001	<.0001	0.9727		0.189554	0.167663		Met045	phytol	4347493377	55962910	2304899460	1026366771	170893828		0.7427	0.1369	0.4347	0.5781		0.0128725	0.0393086		Met045	phytol	788159733269	369457677188	12703115208		0.8998	0.008		0.46876		Met045	phytol	1685608919	2.11223e+08	7.08065e+08		0.6922
Met046	phosphogluconic acid	1420067595	408317925	47916990	8.36141e+07	3.307e+08		0.0023	<.0001	<.0001	0.1466		0.287534	0.232876		Met046	phosphogluconic acid	6732898	30012.5	247104	4.82244e+06	834632		0.8097	0.5139	0.1421	0.2852		0.00445759	0.123963		Met046	phosphogluconic acid	9.24659e+08	5.33952e+08	6.64947e+06		0.027	0.0483		0.577458		Met046	phosphogluconic acid	652719	274052	67860.2		0.52
Met047	phosphate	14978502000000	3042467500000	4120268500000	116352574748	2550422400000		0.0679	<.0001	0.004	0.4808		0.203122	0.170272		Met047	phosphate	19893429784	927081800	15953445313	2316227863	656270221		0.0211	0.0013	0.0171	0.0294		0.0466024	0.0329893		Met047	phosphate	8590358700000	4674929100000	100801155008		0.1609	0.0148		0.544207		Met047	phosphate	1.2439e+08	1.16656e+07	7.25478e+07		0.6854
Met048	phenylalanine	136559607077	34067510985	1651150147	27371045122	22075347476		0.0212	0.0001	<.0001	0.9553		0.24947	0.161654		Met048	phenylalanine	8.86267e+08	1.19096e+07	7.0782e+06	4.73201e+08	2.36225e+07		0.8235	0.8631	0.4391	0.7552		0.013438	0.0266539		Met048	phenylalanine	45772021436	24864019146	70726388		0.2193	0.3799		0.543214		Met048	phenylalanine	404030653	34539129	160000		0.8111
Met049	pentono-1,4-lactone	8237836893	1891362948	2284319	241993214	1952011956		0.7985	0.602	<.0001	0.6588		0.229595	0.236957		Met049	pentono-1,4-lactone	1.64086e+07	8.55118e+06	3.3166e+06	1.24008e+06	1.5199e+06		0.0903	0.1934	0.5895	0.3214		0.521141	0.0926282		Met049	pentono-1,4-lactone	1898107644	1046676274	27477573		0.1095	0.0064		0.551431		Met049	pentono-1,4-lactone	2900196	1430416	20164		0.5021
Met050	pentitol	22368859498	5871062061	3394250670	989050102	4216235273		0.001	<.0001	<.0001	0.4128		0.262466	0.188487		Met050	pentitol	1.81115e+08	2367488	6.62746e+07	57781305	2913698		0.7909	0.2507	0.4726	0.7692		0.0130717	0.0160875		Met050	pentitol	6588645882	3509102805	69533		0.338	0.9429		0.532598		Met050	pentitol	17678866	14161	944784		0.9815
Met051	pelargonic acid	204513746808	42431196495	643057823	25892173364	43962997119		0.9215	0.0743	<.0001	0.8299		0.207474	0.214964		Met051	pelargonic acid	1405330151	4628403	4570776	1216893115	58541610		0.8078	0.809	0.0902	0.4285		0.00329346	0.0416568		Met051	pelargonic acid	85252720327	41908204444	716878420		0.7647	0.0515		0.491576		Met051	pelargonic acid	1.69782e+08	4.80457e+07	1.59241e+07		0.6225
Met052	parabanic acid NIST	45808228034	10583015682	7648126128	85536450	10630352293		0.1665	<.0001	0.3289	0.125		0.231029	0.232062		Met052	parabanic acid NIST	2.35046e+07	1.26153e+07	48050	3.95955e+06	118098		0.1932	0.916	0.6307	0.869		0.536715	0.00502446		Met052	parabanic acid NIST	2971783739	1654704030	52947366		0.0511	0.002		0.556805		Met052	parabanic acid NIST	1.09129e+07	7.58727e+06	1.66281e+06		0.2787
Met053	palmitic acid	127883039615	26373995845	13009938546	8807199852	27158200703		0.7304	<.0001	<.0001	0.582		0.206235	0.212367		Met053	palmitic acid	4.18943e+08	10681442	2.88504e+08	36688084	7303842		0.6485	0.1101	0.6737	0.7035		0.0254962	0.017434		Met053	palmitic acid	33707143462	17764228621	1278361941		0.2075	<.0001		0.527017		Met053	palmitic acid	61865144	17825284	33965584		0.4104
Met054	oxoproline	384752890000000	89741467000000	2001732400000	57999887000000	84273884000000		0.2477	0.015	<.0001	0.3967		0.233244	0.219034		Met054	oxoproline	1795773000000	195104118111	12335256846	303290557742	363387928816		0.582	0.8851	0.7524	0.4682		0.108646	0.202357		Met054	oxoproline	189435440000000	86988578000000	30895691000000		0.1543	<.0001		0.459199		Met054	oxoproline	754876015331	12978336006	59392858142		0.9128
Met055	oxalic acid	8524191000000	1910197700000	1233944500000	490193808483	1646054700000		0.1685	<.0001	<.0001	0.5903		0.224091	0.193104		Met055	oxalic acid	19332337956	6393888	12311315528	4164483965	19506258		0.9525	0.0983	0.4047	0.9173		0.000330735	0.001009		Met055	oxalic acid	2068590400000	1012101700000	140260668341		0.408	<.0001		0.489271		Met055	oxalic acid	66771635	1782225	38477209		0.8385
Met056	ornithine	305907195572	94710653463	41292027963	31941911622	46183917238		<.0001	<.0001	<.0001	0.5727		0.309606	0.150974		Met056	ornithine	1676058718	38281250	474905381	1116539498	3976200		0.311	0.0418	0.0365	0.7071		0.02284	0.00237235		Met056	ornithine	40798493478	23056652965	17702767		0.0763	0.6337		0.565135		Met056	ornithine	111636798	33466225	42863209		0.5085
Met057	oleic acid	8.70145e+07	2.19458e+07	971343	1.45799e+06	2.31327e+07		0.4408	0.0009	0.0003	0.2221		0.252208	0.265849		Met057	oleic acid	162864	29040.5	12640.5	108826	4512.5		0.1127	0.2145	0.0672	0.3957		0.178312	0.0277073		Met057	oleic acid	3.97528e+07	1.98244e+07	315381		0.6933	0.0568		0.498691		Met057	oleic acid	46549	28224	18225		0.0378
Met058	oleamide NIST	13622008628	4600243902	264681965	1383308353	2466931359		<.0001	<.0001	<.0001	0.774		0.337707	0.181099		Met058	oleamide NIST	150936114	4620800	3.6477e+06	1.17312e+08	2.14452e+06		0.5925	0.6315	0.1652	0.7092		0.0306143	0.0142081		Met058	oleamide NIST	11768573725	5718811076	1345493463		0.1267	<.0001		0.485939		Met058	oleamide NIST	1.24343e+08	6.53058e+06	9.61478e+07		0.6804
Met059	octadecanol	2531958444	6.1428e+08	1.08822e+07	9.69775e+06	6.30501e+08		0.8562	0.0491	0.1776	0.7533		0.242611	0.249017		Met059	octadecanol	225560	4140.5	69938	67118.5	36450		0.718	0.2296	0.4165	0.3427		0.0183566	0.161598		Met059	octadecanol	2233612872	1102820896	9697387		0.7617	0.1616		0.493739		Met059	octadecanol	83598.8	8010.25	56406.2		0.6348
Met060	O-acetylserine	871399334	3.12654e+08	5.48569e+07	30293385	148585602		<.0001	<.0001	<.0001	0.8725		0.358795	0.170514		Met060	O-acetylserine	7.67078e+06	228826	1.57975e+06	2.83377e+06	408156		0.7166	0.3867	0.4804	0.6329		0.0298309	0.0532092		Met060	O-acetylserine	2.73221e+08	158681415	5.98991e+06		0.0086	0.0004		0.580781		Met060	O-acetylserine	401245	12882.2	18090.2		0.8826
Met061	nonadecanoic acid	1136551162	3.24819e+08	1.43291e+08	4.83075e+07	2.08477e+08		0.0002	<.0001	<.0001	0.6487		0.285794	0.183429		Met061	nonadecanoic acid	4.05846e+06	136764	2242962	734538	744200		0.3627	0.0418	0.214	0.1122		0.0336986	0.18337		Met061	nonadecanoic acid	5.61353e+08	3.21339e+08	364774		0.0479	0.5563		0.572438		Met061	nonadecanoic acid	640927	121452	440232		0.4325
Met062	nicotinic acid	4.61647e+08	1.24975e+08	9.33416e+07	2.22621e+07	6.6465e+07		<.0001	<.0001	<.0001	0.9473		0.270716	0.143974		Met062	nicotinic acid	833823	62481.1	149331	493726	27730.1		0.3809	0.227	0.1692	0.5351		0.0749333	0.0332566		Met062	nicotinic acid	296029772	1.53524e+08	1.83513e+07		0.1728	<.0001		0.51861		Met062	nicotinic acid	229003	86730.2	60762.2		0.4901
Met063	nicotinamide	2.10805e+08	5.23892e+07	1.86599e+07	5.82171e+06	5.21355e+07		0.0729	<.0001	<.0001	0.0605		0.24852	0.247316		Met063	nicotinamide	3811644	388080	1.46718e+06	784770	596232		0.3653	0.1525	0.423	0.2866		0.101814	0.156424		Met063	nicotinamide	8.46638e+07	44209629	5.25164e+06		0.1296	<.0001		0.522179		Met063	nicotinamide	64560.8	11130.2	44310.2		0.4684
Met064	nicotianamine	9049330623	1911987142	615338874	847970984	1890711311		0.6635	<.0001	<.0001	0.646		0.211285	0.208934		Met064	nicotianamine	1.59562e+07	40612.5	4848498	5.95382e+06	629442		0.9053	0.2792	0.4296	0.6491		0.00254524	0.039448		Met064	nicotianamine	8109777934	3699911566	841827642		0.603	<.0001		0.456228		Met064	nicotianamine	1.09153e+07	494912	5.93653e+06		0.7958
Met065	N-methylalanine	97059546303	21291895514	1698273604	14138856462	19578587300		0.5699	<.0001	<.0001	0.7803		0.219369	0.201717		Met065	N-methylalanine	7110122	368940	197192	1998053	3.28961e+06		0.5236	0.6317	0.386	0.1493		0.0518895	0.462666		Met065	N-methylalanine	8785662001	4063701839	775805826		0.6124	<.0001		0.462538		Met065	N-methylalanine	5863077	2930944	1682209		0.3683
Met066	N-acetylmannosamine minor	13671812177	3888298982	66286408	167756614	2923049861		0.2047	0.032	0.0031	0.9408		0.284403	0.213801		Met066	N-acetylmannosamine minor	7.04634e+07	7.95407e+06	1.11826e+06	3.04599e+07	509545		0.5447	0.8117	0.4997	0.8717		0.112882	0.00723135		Met066	N-acetylmannosamine minor	7504866292	3806849723	124615046		0.5345	0.0052		0.507251		Met066	N-acetylmannosamine minor	16320746	6245001	3268864		0.5137
Met067	n-acetylglutamate	190040836557	43755611612	5116703975	5087189505	44799378832		0.8717	<.0001	<.0001	0.7815		0.230243	0.235736		Met067	n-acetylglutamate	1.02613e+08	7.2219e+06	18336.1	7.23103e+07	2.5935e+06		0.4893	0.9701	0.2206	0.6647		0.0703797	0.0252745		Met067	n-acetylglutamate	167604779971	80300762239	3920393167		0.807	0.0012		0.479108		Met067	n-acetylglutamate	52658874	9235521	23736384		0.6177
Met068	n-acetyl-d-hexosamine 2	4597100557	1218005199	94062490	720657905	847427557		0.0043	<.0001	<.0001	0.6903		0.264951	0.18434		Met068	n-acetyl-d-hexosamine 2	9.72367e+06	648091	3.4782e+06	1.46342e+06	2.5935e+06		0.4558	0.1675	0.5128	0.2079		0.0666508	0.26672		Met068	n-acetyl-d-hexosamine 2	1723619250	1019507496	87042		0.0122	0.8668		0.591492		Met068	n-acetyl-d-hexosamine 2	2.50083e+06	324330	1.16748e+06		0.6717
Met069	myo-inositol	10463390000000	4744228600000	65374597975	635657831850	1847663200000		<.0001	0.0021	<.0001	0.1748		0.453412	0.176584		Met069	myo-inositol	22475527651	7720584453	271643086	6875416594	4462621101		0.1571	0.718	0.3139	0.2341		0.343511	0.198555		Met069	myo-inositol	6882399900000	4198565600000	606078991438		<.0001	<.0001		0.610044		Met069	myo-inositol	1284041041	2.21846e+08	6.07844e+08		0.6117
Met070	montanic acid	59621374757	17887291829	3036544460	395584223	11683469047		0.0256	<.0001	0.0343	0.9559		0.300015	0.195961		Met070	montanic acid	17425526	448404	5.40218e+06	8.87016e+06	17298		0.6219	0.1828	0.2325	0.92		0.0257326	0.000992682		Met070	montanic acid	44418482110	21213303971	276666845		0.8809	0.0985		0.477578		Met070	montanic acid	1.023e+07	320922	7.30891e+06		0.7849
Met071	methionine sulfoxide	33401748327	8200879649	121969102	253177041	8393984690		0.7907	0.0673	0.0313	0.6755		0.245522	0.251304		Met071	methionine sulfoxide	2.64635e+06	156240	55778	1.73109e+06	488072		0.3514	0.5463	0.1106	0.1669		0.05904	0.184432		Met071	methionine sulfoxide	2.75603e+08	1.48792e+08	983045		0.2479	0.1839		0.539877		Met071	methionine sulfoxide	804517	598302	552.25		0.3376
Met072	methionine	6198840319	1530313776	396714227	71016746	1530863820		0.2287	<.0001	0.0021	0.187		0.246871	0.24696		Met072	methionine	1.26482e+07	2.18196e+06	2113568	2.33211e+06	207368		0.4776	0.4836	0.7137	0.8144		0.172512	0.0163951		Met072	methionine	9.01457e+08	4.34097e+08	3.59747e+07		0.6863	<.0001		0.481551		Met072	methionine	729237	522006	137270		0.2234
Met073	methanolphosphate	28006891410	10239732058	819597292	696638103	4475272253		<.0001	<.0001	<.0001	0.9975		0.365615	0.159792		Met073	methanolphosphate	3.42399e+08	15456800	3.0381e+07	225029284	36962802		0.4441	0.3161	0.1332	0.2812		0.0451426	0.107952		Met073	methanolphosphate	14042623555	7616320761	477484730		0.0801	<.0001		0.542372		Met073	methanolphosphate	235759562	2307361	217857600		0.7662
Met074	melezitose	6.65156e+07	1.72221e+07	415482	956651	1.53609e+07		0.6145	0.0166	0.0014	0.8759		0.258917	0.230936		Met074	melezitose	26058.9	780.125	3403.12	11391.2	78.125		0.7359	0.5036	0.4774	0.9137		0.029937	0.00299802		Met074	melezitose	2.51048e+07	1.2124e+07	931.95		0.8736	0.8985		0.482935		Met074	melezitose	11526.8	182.25	11342.2		0.0704
Met075	mannonic acid NIST	1423471456	4.32792e+08	3.18982e+08	4.77338e+07	2.72578e+08		<.0001	<.0001	<.0001	0.002		0.30404	0.191488		Met075	mannonic acid NIST	3109952	393384	1.79551e+06	109412	238050		0.3622	0.1294	0.8398	0.4584		0.126492	0.0765446		Met075	mannonic acid NIST	4.41836e+08	2.38006e+08	3.43459e+07		0.0175	<.0001		0.538674		Met075	mannonic acid NIST	125825	9702.25	182.25		0.8207
Met076	mannitol	996192538905	244737211605	3.77759e+09	8.11142e+09	245086690702		0.8127	0.0635	0.0251	0.7663		0.245673	0.246023		Met076	mannitol	1.78833e+07	5.13441e+06	66.125	9.38378e+06	741.125		0.2227	0.9956	0.2639	0.9852		0.287106	4.14422e-05		Met076	mannitol	1470699171	7.971e+08	4.10909e+07		0.1151	0.0002		0.541987		Met076	mannitol	3.45327e+06	2.62926e+06	383780		0.2473
Met077	maltose	94536433094	33628399672	292196639	22570860028	14051112961		<.0001	0.0164	<.0001	0.1112		0.355719	0.148632		Met077	maltose	2170353689	2.5564e+08	2.68807e+08	7.51841e+08	4.57546e+08		0.3923	0.3827	0.3673	0.2846		0.117787	0.210817		Met077	maltose	41692383422	27954022366	3264329923		<.0001	<.0001		0.670483		Met077	maltose	3.04478e+08	1.45886e+07	2.94294e+06		0.8588
Met078	maltitol	562120523	2.18635e+08	7.7489e+06	3.40287e+06	1.17514e+08		<.0001	0.0001	0.0354	0.6617		0.388947	0.209055		Met078	maltitol	243240	35112.5	9660.5	161058	128		0.3036	0.5463	0.188	0.9415		0.144353	0.000526229		Met078	maltitol	3.41577e+08	2.06417e+08	1.2455e+06		0.0024	0.1442		0.604306		Met078	maltitol	209343	19740.2	158802		0.5702
Met079	malonic acid	1861225515	4.33219e+08	3.7535e+07	1.72856e+07	4.3745e+08		0.914	<.0001	0.015	0.8709		0.23276	0.235034		Met079	malonic acid	156222	1378.12	54285.1	70171.2	2775.12		0.782	0.1858	0.2824	0.6978		0.00882159	0.017764		Met079	malonic acid	1812008571	8.7632e+08	1.62687e+07		0.8307	0.0458		0.483618		Met079	malonic acid	65594.8	4032.25	50850.2		0.6497
Met080	malic acid	10356669000000	3839483400000	196679547919	133146649011	2105831200000		<.0001	<.0001	0.0006	0.5881		0.370726	0.203331		Met080	malic acid	24599056804	9319947392	466895682	4144812165	189891072		0.3139	0.7935	0.7165	0.8666		0.378874	0.00771945		Met080	malic acid	4352699500000	2506026800000	107490602205		0.013	0.0002		0.575741		Met080	malic acid	13619432549	6085248064	4065210081		0.4117
Met081	maleimide	8.96727e+08	2.48595e+08	5.58619e+07	8.27064e+06	1.95315e+08		0.0564	<.0001	0.0077	0.6683		0.277225	0.217809		Met081	maleimide	753199	218130	190653	113904	143916		0.1539	0.1707	0.4319	0.2099		0.289605	0.191073		Met081	maleimide	7.19635e+08	3.86934e+08	5.60063e+06		0.2348	0.0491		0.537681		Met081	maleimide	477509	358202	50400.2		0.2631
Met082	maleic acid	2376643862	6.54229e+08	1.1078e+06	6.61475e+07	5.56116e+08		0.2244	0.4997	<.0001	0.7083		0.275274	0.233992		Met082	maleic acid	1.97016e+07	7129088	1968128	3.4942e+06	730840		0.2735	0.5144	0.6461	0.6794		0.361852	0.0370954		Met082	maleic acid	1201617662	5.81456e+08	5.73623e+07		0.6188	<.0001		0.483894		Met082	maleic acid	1.55137e+07	6.21256e+06	2.95324e+06		0.5034
Met083	lysine	412494271834	112487611437	91478581483	12380660012	70394318436		<.0001	<.0001	<.0001	0.1593		0.272701	0.170655		Met083	lysine	1664977542	7.47559e+07	5.55995e+08	7.42053e+08	5.46169e+07		0.5108	0.163	0.2425	0.5676		0.044899	0.0328034		Met083	lysine	41124934582	23144421827	3662652		0.0882	0.8296		0.562783		Met083	lysine	5.13626e+08	1.28584e+08	1.56413e+08		0.5904
Met084	linolenic acid	16690428089	4543910770	438489232	85643493	4178451048		0.1683	<.0001	0.0756	0.3628		0.272247	0.25035		Met084	linolenic acid	4.96648e+07	2.19155e+07	1.54265e+06	1.92692e+07	137026		0.1264	0.57	0.2609	0.8595		0.441268	0.00275902		Met084	linolenic acid	14362313391	7574496703	84162005		0.3711	0.0925		0.527387		Met084	linolenic acid	1.57429e+07	9.29335e+06	6.38826e+06		0.0516
Met085	linoleic acid	1.70855e+08	4.31858e+07	1.0584e+07	34939.1	3.80315e+07		0.526	<.0001	0.9053	0.8518		0.252764	0.222596		Met085	linoleic acid	702825	100576	33930.1	412000	2850.12		0.3708	0.5745	0.2714	0.865		0.143103	0.00405524		Met085	linoleic acid	1.28665e+08	6.34018e+07	32823.6		0.7873	0.735		0.492765		Met085	linoleic acid	336615	34782.2	275100		0.4582
Met086	lignoceric acid	1161581075	2.50225e+08	1.98083e+08	3.2844e+07	203200156		0.5581	<.0001	<.0001	0.9665		0.215418	0.174934		Met086	lignoceric acid	2.50194e+06	456490	1.15596e+06	330721	210925		0.2467	0.1233	0.5126	0.3856		0.182454	0.0843045		Met086	lignoceric acid	8.10269e+08	3.83535e+08	26366972		0.8065	0.0001		0.473343		Met086	lignoceric acid	925779	644006	40200.2		0.3498
Met087	levoglucosan	7394674938	2247240049	123492279	57831881	1742874791		0.011	<.0001	0.0171	0.4451		0.3039	0.235693		Met087	levoglucosan	2829768	58482	868562	176581	94178		0.814	0.4106	0.9024	0.7664		0.0206667	0.0332812		Met087	levoglucosan	5428884429	2723663465	50182479		0.6418	0.0387		0.501699		Met087	levoglucosan	412170	150544	172225		0.418
Met088	leucine	354845006549	111953356807	6.01429e+09	32393705991	59229735205		0.0007	<.0001	<.0001	0.991		0.315499	0.166917		Met088	leucine	1550785016	5.27686e+08	1.31098e+07	8.57458e+08	1.00106e+07		0.1127	0.7098	0.1425	0.7438		0.34027	0.00645517		Met088	leucine	108199089437	38030396745	32205568800		0.6874	<.0001		0.351485		Met088	leucine	1053919943	3.41529e+08	6.07154e+08		0.3226
Met089	lauric acid	29174984968	7110901114	403010407	1070317140	7004920813		0.6508	0.0003	<.0001	0.6458		0.243733	0.2401		Met089	lauric acid	4.21091e+07	7.96604e+06	87990.1	2.58595e+07	6.04998e+06		0.1124	0.8015	0.0766	0.1408		0.189176	0.143674		Met089	lauric acid	24878526172	12278738677	680821559		0.6204	0.0004		0.493548		Met089	lauric acid	18157298	13950225	3139984		0.1718
Met090	lactic acid	139454414714	33703503171	2296500115	850380916	34351374235		0.8146	0.0001	0.0603	0.7186		0.241681	0.246327		Met090	lactic acid	12835060	27378	734472	7097152	44402		0.9257	0.64	0.41	0.9055		0.00213306	0.00345943		Met090	lactic acid	127829874481	63502357562	509304410		0.7332	0.1787		0.496772		Met090	lactic acid	7407752	70756	7096896		0.6834
Met091	isothreonic acid	2399547445	8.2239e+08	1.46296e+07	5.72693e+07	4.77909e+08		0.0001	0.0107	<.0001	0.8692		0.342727	0.199166		Met091	isothreonic acid	3.19074e+06	785631	141778	99861.2	28.125		0.4839	0.752	0.9559	0.9964		0.246222	8.81457e-06		Met091	isothreonic acid	1365564163	7.25139e+08	5.68809e+07		0.1328	<.0001		0.531018		Met091	isothreonic acid	507707	388129	97969		0.1475
Met092	isonicotinic acid	1.0043e+08	2.23466e+07	339945	4.7015e+06	2.46292e+07		0.9284	0.0745	<.0001	0.6763		0.222509	0.245237		Met092	isonicotinic acid	1.23124e+06	286903	33153.1	208816	135981		0.4201	0.7648	0.7306	0.56		0.23302	0.110442		Met092	isonicotinic acid	7.55661e+07	3.62138e+07	652187		0.8566	0.0507		0.479234		Met092	isonicotinic acid	1.16979e+06	408960	197580		0.5507
Met093	isoleucine	297581112283	92494632103	9168133584	6559882348	49035039504		0.0352	<.0001	<.0001	0.9999		0.310822	0.164779		Met093	isoleucine	1309596832	2.17007e+08	194952258	2.21663e+08	32740232		0.4977	0.5177	0.7437	0.7799		0.165705	0.0250002		Met093	isoleucine	119613775300	56495430190	6309286120		0.7312	<.0001		0.472315		Met093	isoleucine	9.94471e+08	2.09164e+08	1.48072e+08		0.6688
Met094	isocitric acid	5954642800000	2762866200000	191090571422	421733468615	764121672206		<.0001	<.0001	<.0001	0.954		0.463985	0.128324		Met094	isocitric acid	2490962180	428275	3407355	1846540316	63118230		0.9728	0.9234	0.2382	0.6861		0.000171932	0.0253389		Met094	isocitric acid	2103615900000	1323310200000	192498405000		<.0001	<.0001		0.629065		Met094	isocitric acid	57201230	26574025	13972644		0.4263
Met095	inulotriose	1.23939e+08	2.5975e+07	4.2858e+06	1.09379e+07	2.76194e+07		0.8523	<.0001	<.0001	0.6388		0.20958	0.222847		Met095	inulotriose	135624	1104.5	76440.5	1290.5	4232		0.8565	0.2302	0.976	0.727		0.00814384	0.0312039		Met095	inulotriose	33820822	1.74884e+07	3414.76		0.5233	0.8273		0.517089		Met095	inulotriose	27846.8	4830.25	1260.25		0.7197
Met096	inositol-4-monophosphate	7.01441e+08	1.81434e+08	6.10558e+07	4.27929e+07	1.58558e+08		0.0074	<.0001	<.0001	0.0885		0.258659	0.226046		Met096	inositol-4-monophosphate	2.83206e+06	3872	94612.5	2109805	219122		0.9026	0.5647	0.1609	0.4073		0.0013672	0.0773719		Met096	inositol-4-monophosphate	4.66921e+08	2.68734e+08	7984608		0.022	0.0023		0.575544		Met096	inositol-4-monophosphate	226206	82369	27556		0.5546
Met097	hydroxylamine	17455694676	3911919357	1150246880	888448891	3900436850		0.6605	<.0001	<.0001	0.6154		0.224106	0.223448		Met097	hydroxylamine	1.86838e+06	33670.1	12880.1	187897	27495.1		0.8567	0.9108	0.8953	0.8703		0.018021	0.014716		Met097	hydroxylamine	3057883882	1874839960	1539837		0.0015	0.5857		0.613117		Met097	hydroxylamine	290575	156.25	187056		0.9753
Met098	homoserine	3.57035e+08	1.22873e+08	2.06047e+07	1.34609e+07	8.23645e+07		<.0001	<.0001	<.0001	0.004		0.344149	0.230691		Met098	homoserine	1719688	135200	922082	393940	14112		0.4109	0.1147	0.3923	0.7707		0.0786189	0.00820614		Met098	homoserine	6.87509e+07	2.87404e+07	1.24807e+07		0.5346	<.0001		0.418037		Met098	homoserine	324197	118336	93636		0.4916
Met099	hexuronic acid	1854736400000	428601147006	6531457954	20517976701	428986750316		0.9118	0.0725	0.0065	0.8837		0.231085	0.231293		Met099	hexuronic acid	223847	53956.1	47586.1	100116	6903.12		0.1173	0.13	0.1325	0.4422		0.24104	0.0308386		Met099	hexuronic acid	2071746215	1000705374	7194937		0.8542	0.2156		0.483025		Met099	hexuronic acid	65434	49729	576		0.3209
Met100	hexose-6-phosphate	40157437872	8868259509	3219161879	6543875024	8491647758		0.0188	<.0001	<.0001	0.0342		0.220837	0.211459		Met100	hexose-6-phosphate	1.93423e+06	373680	238395	682179	128271		0.3503	0.4362	0.4286	0.5523		0.193193	0.0663164		Met100	hexose-6-phosphate	2.24264e+08	1.23578e+08	2.12561e+07		0.0023	<.0001		0.551035		Met100	hexose-6-phosphate	1.38083e+06	469910	663410		0.3997
Met101	heptadecanoic acid	6284588427	1421987025	10290156	822204232	1444986385		0.5464	0.1841	<.0001	0.4317		0.226266	0.229925		Met101	heptadecanoic acid	2.8918e+07	137026	9.05464e+06	1.24742e+07	281625		0.8612	0.2483	0.3585	0.8029		0.00473844	0.00973876		Met101	heptadecanoic acid	3214058632	1221610688	805020776		0.6626	<.0001		0.380084		Met101	heptadecanoic acid	6.73675e+06	12882.2	5.60979e+06		0.9318
Met102	glycolic acid	1115694874	2.55678e+08	1.92147e+08	4.90528e+07	2.28209e+08		0.0728	<.0001	<.0001	0.2834		0.229165	0.204544		Met102	glycolic acid	2.69336e+06	1.31706e+06	408608	31162.5	598418		0.108	0.2603	0.9156	0.2006		0.489004	0.222183		Met102	glycolic acid	6.87802e+08	3.55283e+08	4.6996e+07		0.1429	<.0001		0.516549		Met102	glycolic acid	1.97277e+06	1.84552e+06	13340.2		0.155
Met103	glycine	27221578000000	9084048400000	2900191700000	2812153000000	4409957800000		<.0001	<.0001	<.0001	0.271		0.333708	0.162002		Met103	glycine	180975702344	20170562101	29849796113	96092308793	3320465		0.3946	0.3208	0.2662	0.9902		0.111455	1.83476e-05		Met103	glycine	16848396000000	10093956000000	1001441600000		0.0001	<.0001		0.599105		Met103	glycine	54591109389	10345737796	34740486544		0.4865
Met104	glycerol-alpha-phosphate	60041076829	18029340459	916449614	598926505	15619273874		0.0196	<.0001	0.006	0.1834		0.300283	0.260143		Met104	glycerol-alpha-phosphate	171184740	648	1448402	111400066	9400448		0.9964	0.8304	0.3052	0.5986		3.78538e-06	0.0549141		Met104	glycerol-alpha-phosphate	37515213166	18482057759	35143087		0.7844	0.5164		0.492655		Met104	glycerol-alpha-phosphate	47231497	4778596	540225		0.7927
Met105	glycerol-3-galactoside	75792700279	26040920833	6977541998	4607877059	13884862907		<.0001	<.0001	<.0001	0.0984		0.343581	0.183195		Met105	glycerol-3-galactoside	1.4522e+08	4.53457e+06	4.01436e+06	9.60119e+07	4.81586e+06		0.6649	0.6826	0.2718	0.6558		0.0312256	0.0331626		Met105	glycerol-3-galactoside	40541724264	24439026868	431300522		0.0025	0.013		0.602812		Met105	glycerol-3-galactoside	9.52549e+06	9.34831e+06	11130.2		0.0844
Met106	glycerol	1535054300000	489336342316	1.16357e+08	15575159918	400084877671		0.0006	0.7719	0.0038	0.0615		0.318775	0.260632		Met106	glycerol	4512729155	1089067785	671739531	626697396	509331486		0.3655	0.4581	0.7205	0.5104		0.241332	0.112866		Met106	glycerol	1044701500000	628655062985	2.34896e+09		0.0045	0.2567		0.601756		Met106	glycerol	84091685	54420129	27206656		0.1335
Met107	glyceric acid	4130114800000	1035890000000	643994438607	720507324382	632612540602		<.0001	<.0001	<.0001	0.1504		0.250814	0.153171		Met107	glyceric acid	8954253452	1194358375	1982012280	4621074714	624404791		0.1683	0.1122	0.1033	0.2653		0.133384	0.0697328		Met107	glyceric acid	2662244000000	1197560100000	693553848036		0.0013	<.0001		0.449831		Met107	glyceric acid	4429239035	1772957342	2553735690		0.1503
Met108	glutaric acid	3.08929e+07	8.18231e+06	643583	392706	5.99626e+06		0.6519	<.0001	0.0036	0.9984		0.26486	0.194098		Met108	glutaric acid	43789.9	36.125	23005.1	15063.2	3003.12		0.8847	0.0536	0.1512	0.2732		0.000824962	0.0685804		Met108	glutaric acid	2.30905e+07	1.04073e+07	356468		0.9706	0.0109		0.450717		Met108	glutaric acid	9110	1849	4761		0.5478
Met109	glutamine	80921233000000	10364439000000	28851380000000	18864000000000	9594953400000		<.0001	<.0001	<.0001	<.0001		0.128081	0.118572		Met109	glutamine	1143395200000	1.6462e+09	461022266796	660307817059	6.25961e+08		0.7229	0.0208	0.0291	0.8249		0.00143975	0.000547458		Met109	glutamine	2350034100000	1276721600000	57606603953		0.1058	0.0004		0.543278		Met109	glutamine	7653622115	2151197161	1662763729		0.5909
Met110	glutamic acid	86957042000000	19743353000000	320388776459	16240610000000	18030074000000		0.149	0.0342	<.0001	0.3565		0.227047	0.207345		Met110	glutamic acid	708829633244	66886165501	61790537341	512492612418	1.90869e+09		0.2899	0.304	0.1137	0.832		0.0943614	0.00269274		Met110	glutamic acid	43834708000000	20648396000000	5209974500000		0.303	<.0001		0.471051		Met110	glutamic acid	55868037449	23098528324	15209548929		0.4565
Met111	glucose-6-phosphate	84248575210	23468119607	359643695	19718155444	13343946617		<.0001	0.0128	<.0001	0.6724		0.278558	0.158388		Met111	glucose-6-phosphate	4.32775e+08	131122818	39762	1.62444e+08	5.39864e+07		0.2214	0.9784	0.344	0.3772		0.302982	0.124745		Met111	glucose-6-phosphate	40628389364	19455070656	7817351867		0.0041	<.0001		0.478854		Met111	glucose-6-phosphate	3.57103e+08	1.76691e+08	1.62397e+08		0.1968
Met112	glucose-1-phosphate	1974656700000	665838077743	475820160531	56525042639	343383175977		<.0001	<.0001	<.0001	0.0001		0.337192	0.173895		Met112	glucose-1-phosphate	2817561648	19251013	2016950585	64251545	368018450		0.7714	0.0767	0.8446	0.2836		0.00683251	0.130616		Met112	glucose-1-phosphate	435860345978	236914536063	14769822117		0.0959	<.0001		0.543556		Met112	glucose-1-phosphate	3.24255e+08	1.09464e+08	4.11971e+07		0.5727
Met113	glucose	8225166700000	2396888300000	184397762416	233357774170	1755506100000		0.0334	<.0001	<.0001	0.7926		0.291409	0.213431		Met113	glucose	28707350220	8384866002	4344424898	4765090987	194932513		0.3426	0.4682	0.6981	0.8681		0.292081	0.00679033		Met113	glucose	2712717900000	1354368700000	112935223884		0.4691	<.0001		0.499266		Met113	glucose	12069614413	3011430252	943687680		0.6517
Met114	galactose-6-phosphate	2135064227	5.03481e+08	1.54134e+08	6.34768e+07	514314665		0.4264	<.0001	<.0001	0.3014		0.235815	0.24089		Met114	galactose-6-phosphate	3.27274e+06	652653	1.25374e+06	66219.2	804546		0.2461	0.1534	0.8821	0.2134		0.199421	0.245832		Met114	galactose-6-phosphate	7.30648e+08	377033446	4.62828e+07		0.1227	<.0001		0.516026		Met114	galactose-6-phosphate	8614	3969	3969		0.2492
Met115	galactonic acid	4995748479	1002465135	1084637242	1179326899	653287416		<.0001	<.0001	<.0001	0.0233		0.200664	0.130769		Met115	galactonic acid	1.86847e+07	3.78263e+06	7.27139e+06	5.99199e+06	867903		0.0886	0.0491	0.114	0.2722		0.202446	0.0464501		Met115	galactonic acid	1344843652	6.29837e+08	1.99791e+08		0.137	<.0001		0.468335		Met115	galactonic acid	1.81147e+06	513372	535092		0.5627
Met116	galactitol	615411940185	151887905457	1.51154e+09	3.28011e+09	152413207116		0.8078	0.1356	0.0896	0.7552		0.246807	0.24766		Met116	galactitol	7.35332e+06	3.5086e+06	139392	1.89557e+06	616050		0.1362	0.6766	0.3864	0.4166		0.477145	0.0837785		Met116	galactitol	6.71116e+08	350110999	1.28256e+07		0.359	0.0024		0.521685		Met116	galactitol	4.88783e+06	3.53252e+06	965306		0.2042
Met117	galactinol	633537927347	228888784317	5.10318e+09	74849624952	110988676053		<.0001	0.0011	<.0001	0.6177		0.361287	0.175189		Met117	galactinol	1479714429	3.59643e+08	4.59788e+08	2.50155e+07	5.93108e+08		0.0539	0.0429	0.6276	0.0338		0.243049	0.400826		Met117	galactinol	383134434593	192245072005	51446565327		0.029	<.0001		0.501769		Met117	galactinol	37078166	14523721	21501769		0.1674
Met118	fumaric acid	23486260583	9460368556	58608374	841328931	4709572636		<.0001	0.0748	<.0001	0.3266		0.402804	0.200525		Met118	fumaric acid	2.28875e+07	1.08508e+07	137026	1.95137e+06	7.994e+06		0.0795	0.744	0.5004	0.1036		0.474092	0.349273		Met118	fumaric acid	11918635952	7227638339	10947233		0.0029	0.4655		0.606415		Met118	fumaric acid	1.87939e+07	1.87359e+07	2550.25		0.0346
Met119	fucose	2.06217e+08	5.70552e+07	3599024	4.9901e+06	5.97001e+07		0.0118	<.0001	<.0001	0.0025		0.276676	0.289502		Met119	fucose	148936	50	72	55705	10368		0.9754	0.9705	0.5976	0.6663		0.000335715	0.0696138		Met119	fucose	3.01515e+07	1.79678e+07	511154		0.0038	0.0018		0.595918		Met119	fucose	130291	4489	47961		0.85
Met120	fructose-6-phosphate	54691478771	14952038603	6444691819	8595353898	8032355675		<.0001	<.0001	<.0001	0.6278		0.273389	0.146867		Met120	fructose-6-phosphate	3.83909e+08	1.18927e+08	3.5951e+07	1.53574e+08	2.76508e+07		0.1554	0.3448	0.2374	0.3947		0.309778	0.0720242		Met120	fructose-6-phosphate	32839382417	17121225843	4333638844		0.0041	<.0001		0.521363		Met120	fructose-6-phosphate	3.1904e+08	1.30633e+08	1.52461e+08		0.3076
Met121	fructose	70089868000000	22546698000000	122710030604	1340640700000	15331259000000		0.0027	0.1765	<.0001	0.7098		0.321683	0.218737		Met121	fructose	219318821478	99266312450	12572063881	53127768266	6491161800		0.1786	0.5439	0.4739	0.6544		0.452612	0.0295969		Met121	fructose	24885605000000	13801698000000	435905847678		0.0874	0.0026		0.554606		Met121	fructose	29358542547	27494614225	606587641		0.1341
Met122	ferulic acid	1.02536e+08	3.33109e+07	2.64575e+06	1.82305e+06	2.20322e+07		0.0005	<.0001	<.0001	0.6298		0.324869	0.214872		Met122	ferulic acid	823228	345280	5202	157698	82418		0.227	0.8521	0.596	0.4885		0.419423	0.100116		Met122	ferulic acid	6.41526e+07	3.38203e+07	1.80597e+06		0.2011	0.0002		0.527185		Met122	ferulic acid	123919	45156.2	63756.2		0.3329
Met123	ethanolamine	702145929971	262532401480	3.67809e+09	21652863159	121186156825		<.0001	0.0151	<.0001	0.9726		0.3739	0.172594		Met123	ethanolamine	13937984078	2571556470	273721503	6875416009	394903356		0.3658	0.7415	0.3573	0.694		0.1845	0.0283329		Met123	ethanolamine	361400888615	194636171828	7.05145e+09		0.1683	0.0017		0.53856		Met123	ethanolamine	3424826534	475501636	2673200209		0.4145
Met124	erythrose	7.88272e+07	1.57655e+07	1.8087e+07	628809	1.42781e+07		0.5507	<.0001	0.0081	0.8049		0.200001	0.181131		Met124	erythrose	531139	73536.1	114960	180873	29403.1		0.4024	0.3182	0.4226	0.5737		0.13845	0.0553586		Met124	erythrose	4.8549e+07	2.43638e+07	193185		0.6853	0.1772		0.50184		Met124	erythrose	204466	97969	1521		0.511
Met125	erythronic acid lactone	28610510987	5108907576	3980486427	4876945645	4975441714		0.4562	<.0001	<.0001	0.4925		0.178568	0.173903		Met125	erythronic acid lactone	87718772	9.6932e+06	2.47597e+07	5.21554e+07	2178		0.0527	0.0217	0.0208	0.9557		0.110503	2.48293e-05		Met125	erythronic acid lactone	3031464031	1525016034	183365537		0.2621	<.0001		0.503063		Met125	erythronic acid lactone	5.94868e+06	4.70239e+06	939930		0.1591
Met126	erythronic acid	17637654257	3946493401	1462243628	829073746	3657591368		0.6971	<.0001	<.0001	0.8508		0.223754	0.207374		Met126	erythronic acid	57109918	3.3722e+06	11683778	2602925	30504.5		0.7193	0.5219	0.9381	0.9722		0.0590476	0.000534137		Met126	erythronic acid	10524451260	4837101874	793882836		0.7319	<.0001		0.459606		Met126	erythronic acid	32219046	1380625	972196		0.8652
Met127	erythritol	68553387029	25196035116	20081481	1043533063	13046067054		<.0001	0.5713	0.0003	0.9157		0.367539	0.190305		Met127	erythritol	1.9174e+08	10878.1	591328	1.18769e+07	161596		0.9922	0.9426	0.9378	0.97		5.67336e-05	0.000842786		Met127	erythritol	33614304583	19269014264	771875480		0.0176	0.0004		0.573239		Met127	erythritol	2.65948e+07	44310.2	146306		0.9739
Met128	enolpyruvate NIST	3.05054e+08	7.88138e+07	2.53024e+07	1.49849e+07	5.96829e+07		0.1108	<.0001	<.0001	0.8671		0.258361	0.195647		Met128	enolpyruvate NIST	485359	17578.1	91806.1	226123	64620.1		0.5865	0.2799	0.2737	0.3433		0.0362168	0.133139		Met128	enolpyruvate NIST	1.77933e+08	8.39964e+07	1.14301e+07		0.6738	<.0001		0.472067		Met128	enolpyruvate NIST	162438	7396	151321		0.3928
Met129	dehydroascorbic acid	125046540000000	12146345000000	46711119000000	27947138000000	11263704000000		0.254	<.0001	<.0001	0.4482		0.0971346	0.0900761		Met129	dehydroascorbic acid	688817319827	2.20697e+09	358456795278	267953561886	5.85822e+09		0.8024	0.0681	0.1686	0.6881		0.003204	0.00850475		Met129	dehydroascorbic acid	23310786000000	11355989000000	1900952600000		0.3389	<.0001		0.487156		Met129	dehydroascorbic acid	6.16512e+08	4.36915e+08	1.10051e+08		0.2417
Met130	conduritol-beta-expoxide	3.40906e+07	8.3378e+06	2.11992e+06	179677	6.83037e+06		0.5412	<.0001	0.0726	0.9568		0.244577	0.200359		Met130	conduritol-beta-expoxide	49556	24642	3444.5	8952.5	2112.5		0.1615	0.5013	0.5375	0.5892		0.497256	0.0426285		Met130	conduritol-beta-expoxide	2.47414e+07	1.23792e+07	179669		0.6822	0.0682		0.500343		Met130	conduritol-beta-expoxide	13836.8	6162.25	6972.25		0.2073
Met131	citrulline	164859073174	45339834888	9667011532	3339790497	39624993656		0.0157	<.0001	<.0001	0.142		0.275022	0.240357		Met131	citrulline	3.26589e+08	58796168	19807218	1.81949e+08	1.9475e+07		0.253	0.4537	0.2038	0.4569		0.180031	0.0596317		Met131	citrulline	29846364956	17039637571	613917		0.0542	0.9168		0.570912		Met131	citrulline	1.54794e+08	7.29743e+07	4.48833e+07		0.3937
Met132	citric acid	167812020000000	57379692000000	5793511900000	3286763900000	32770892000000		<.0001	<.0001	<.0001	0.8		0.341928	0.195283		Met132	citric acid	433541507066	143951536178	14461442	49612010727	168595211881		0.1824	0.9858	0.5899	0.1618		0.332036	0.388879		Met132	citric acid	94352651000000	51414241000000	1769033800000		0.1279	0.002		0.544916		Met132	citric acid	328601415855	312060214752	16028699420		0.0258
Met133	cerotinic aci	1720110617	4.35617e+08	2.14044e+08	1.12523e+06	3.03432e+08		0.2685	<.0001	0.71	0.9923		0.253249	0.176402		Met133	cerotinic aci	1.73329e+06	127260	498501	1.08602e+06	13530.1		0.0299	0.0079	0.0073	0.2068		0.0734211	0.00780604		Met133	cerotinic aci	1299921915	6.31313e+08	649598		0.846	0.6382		0.485654		Met133	cerotinic aci	969614	28900	935089		0.2645
Met134	caprylic acid	1256840164	4.10926e+08	7.01203e+06	4.16518e+07	2.41538e+08		0.002	0.0163	<.0001	0.9586		0.326951	0.192179		Met134	caprylic acid	9.20536e+06	303810	1.4749e+06	6.4792e+06	117370		0.4824	0.2001	0.1136	0.648		0.0330036	0.0127502		Met134	caprylic acid	7.3585e+08	3.81163e+08	1.69781e+07		0.3505	0.0008		0.51799		Met134	caprylic acid	246115	21756.2	224202		0.0538
Met135	capric acid	1.66716e+08	3.87797e+07	1.93202e+06	8.04226e+06	3.65742e+07		0.8776	0.0011	<.0001	0.9365		0.232609	0.21938		Met135	capric acid	854060	19208	125000	683005	22050		0.1055	0.0187	0.007	0.0937		0.0224902	0.0258179		Met135	capric acid	1.01654e+08	4.95544e+07	1.20191e+06		0.7858	0.0212		0.487482		Met135	capric acid	42379	41209	729		0.0656
Met136	butyrolactam NIST	2464022112	5.40477e+08	290221046	5.09459e+08	3.95793e+08		0.0042	<.0001	<.0001	0.5157		0.219348	0.160629		Met136	butyrolactam NIST	6.88777e+06	679778	35112.5	3077108	192200		0.5644	0.8907	0.4855	0.7508		0.0986935	0.0279045		Met136	butyrolactam NIST	1973268565	7.92326e+08	5.09118e+08		0.2541	<.0001		0.40153		Met136	butyrolactam NIST	5481822	797449	2630884		0.6452
Met137	butylamine	5284604033	1182605526	101293942	376129665	1201375054		0.796	<.0001	<.0001	0.7055		0.223783	0.227335		Met137	butylamine	1.31766e+07	110215	4.10268e+06	8.72528e+06	46056.1		0.3965	0.0227	0.0216	0.5605		0.00836445	0.00349529		Met137	butylamine	4103566658	2043194480	17672563		0.7181	0.1614		0.497907		Met137	butylamine	9105	6889	2116		0.0763
Met138	beta-sitosterol	400278837792	109799334567	3.02484e+09	7.21192e+08	88746666794		0.4419	0.0087	0.4381	0.9439		0.274307	0.221712		Met138	beta-sitosterol	357297958	21700872	932978	107083730	25804928		0.6884	0.9322	0.6533	0.6633		0.0607361	0.0722224		Met138	beta-sitosterol	274656870262	132483783555	2.85881e+08		0.8681	0.4987		0.482361		Met138	beta-sitosterol	224569982	47416996	3308761		0.6936
Met139	beta-mannosylglycerate	8.02739e+08	2.17685e+08	7.10456e+07	22096517	1.63154e+08		0.0223	<.0001	<.0001	0.6706		0.271178	0.203246		Met139	beta-mannosylglycerate	1.06948e+06	315615	605550	60651.2	11935.1		0.1019	0.0572	0.5553	0.631		0.295111	0.0111598		Met139	beta-mannosylglycerate	5.43641e+08	2.84938e+08	2.1412e+07		0.1918	<.0001		0.52413		Met139	beta-mannosylglycerate	271811	225150	46010.2		0.0342
Met140	beta-glycerolphosphate	11155265544	2564011353	500460981	156612086	2560940678		0.867	<.0001	0.0014	0.8349		0.229848	0.229572		Met140	beta-glycerolphosphate	7.6977e+06	523776	982101	4.25661e+06	11935.1		0.5374	0.4186	0.3112	0.9215		0.0680432	0.00155048		Met140	beta-glycerolphosphate	10058080441	4917188684	69651		0.823	0.9557		0.488879		Met140	beta-glycerolphosphate	2129371	346921	47961		0.7323
Met141	beta-gentiobiose	41992143737	9741001777	6127035641	215753572	9299779996		0.2464	<.0001	0.0528	0.3396		0.231972	0.221465		Met141	beta-gentiobiose	1.99933e+08	96141.1	9.42221e+07	2.50423e+07	95703.1		0.9655	0.2656	0.7627	0.9655		0.000480867	0.000478676		Met141	beta-gentiobiose	22309922674	12421468298	7317113		0.1202	0.6815		0.556769		Met141	beta-gentiobiose	1.05435e+08	0.25	2.4965e+07		1
Met142	beta-alanine	1.14885e+08	2.76996e+07	234719	4.49475e+06	2.8523e+07		0.6297	0.1557	<.0001	0.4699		0.241107	0.248274		Met142	beta-alanine	282984	120540	93312	41922	60.5		0.0966	0.1199	0.3931	0.9528		0.425962	0.000213793		Met142	beta-alanine	2.94409e+07	1.3979e+07	213679		0.8961	0.0753		0.474816		Met142	beta-alanine	104291	63001	16641		0.3558
Met143	benzoic acid	1260763300000	176865902277	483368584799	16956376383	190143668468		0.8687	<.0001	<.0001	0.63		0.140285	0.150816		Met143	benzoic acid	3747380164	810265	3082302613	80575755	439976448		0.9251	0.0225	0.6408	0.1318		0.000216222	0.117409		Met143	benzoic acid	674217576063	327352210366	16640130936		0.7434	0.0008		0.485529		Met143	benzoic acid	3.94449e+08	2.39274e+08	6.34651e+07		0.3529
Met144	aspartic acid	31050385000000	8627694900000	4300525300000	842037255318	5983846400000		0.0004	<.0001	<.0001	0.4385		0.277861	0.192714		Met144	aspartic acid	30495526036	10485185266	8422916736	9315149473	304242778		0.0824	0.0997	0.1744	0.6341		0.343827	0.00997664		Met144	aspartic acid	12326160000000	6778512500000	467392499974		0.0436	<.0001		0.549929		Met144	aspartic acid	15728990859	7180782860	6883771992		0.2856
Met145	asparagine	4629633400000	1034165700000	310298204184	439063501916	996783561797		0.2998	<.0001	<.0001	0.3674		0.22338	0.215305		Met145	asparagine	25283582188	2773635200	6029557298	6282279050	3612160008		0.4556	0.3087	0.5118	0.4049		0.109701	0.142866		Met145	asparagine	1501460600000	790000148913	20363128932		0.3339	0.0102		0.526154		Met145	asparagine	197144009	27646564	80874049		0.6757
Met146	ascorbic acid	921967982479	212196433925	45649677950	46501837140	217665923543		0.5987	<.0001	<.0001	0.4513		0.230156	0.236088		Met146	ascorbic acid	6.17559e+08	5.08889e+07	3.63326e+08	4.02096e+07	5.69191e+07		0.4309	0.1203	0.7254	0.4093		0.0824034	0.092168		Met146	ascorbic acid	397469568683	197996732757	24730973581		0.3277	<.0001		0.498143		Met146	ascorbic acid	207025	84390.2	39402.2		0.4978
Met147	arachidic acid	2437904970	5.12149e+08	4.38317e+06	1.85278e+08	6.33327e+08		0.9316	0.1813	<.0001	0.2934		0.210077	0.259783		Met147	arachidic acid	11886032	815364	7182050	1583816	23112.5		0.4869	0.1289	0.5903	0.8999		0.0685985	0.00194451		Met147	arachidic acid	1113322171	511565246	9.76747e+07		0.6804	<.0001		0.459494		Met147	arachidic acid	1875661	281961	1464100		0.3793
Met148	aminomalonate	1813987692	4.4106e+08	2.43053e+07	1.18086e+07	439194320		0.6687	0.0003	0.0435	0.6282		0.243144	0.242115		Met148	aminomalonate	8373304	638450	2068578	3672017	1559378		0.2287	0.091	0.1059	0.1157		0.0762483	0.186232		Met148	aminomalonate	1231661164	5.98731e+08	6.24776e+06		0.8218	0.1327		0.486116		Met148	aminomalonate	2647680	2096704	141376		0.2649
Met149	alpha-ketoglutarate	51576507695	18379952531	1625168836	1974122248	10441035021		<.0001	<.0001	<.0001	0.375		0.356363	0.202438		Met149	alpha-ketoglutarate	2.17473e+08	3160.1	1.02084e+07	1.92089e+08	309291		0.9854	0.3619	0.0718	0.8572		1.4531e-05	0.0014222		Met149	alpha-ketoglutarate	33435374484	20233092465	223606210		0.0021	0.0479		0.60514		Met149	alpha-ketoglutarate	77282481	187489	68823616		0.9049
Met150	allantoin	22590613000000	4922158800000	365323860390	3671403100000	5019799600000		0.3607	<.0001	<.0001	0.2494		0.217885	0.222207		Met150	allantoin	116702174123	13779743055	22620538650	33959629356	15767061831		0.4426	0.3479	0.4738	0.4167		0.118076	0.135105		Met150	allantoin	10078979000000	4758041100000	1315907800000		0.2311	<.0001		0.472076		Met150	allantoin	631167044	33454656	564442564		0.4991
Met151	allantoic acid	112662195195	60397804302	355917183	2765724453	14217843282		<.0001	0.0304	<.0001	0.988		0.536096	0.126199		Met151	allantoic acid	8.97723e+08	1.70931e+08	1.99428e+07	5.45069e+07	3.05947e+08		0.4252	0.7667	0.864	0.3152		0.190405	0.340803		Met151	allantoic acid	53081564505	32558233387	1504505857		0.0002	<.0001		0.613362		Met151	allantoic acid	3.05469e+08	9.75625e+06	1.10656e+07		0.8835
Met152	alanine-alanine	413426571498	101129203288	56701464245	46895121632	64990529132		0.0024	<.0001	<.0001	0.8449		0.244612	0.1572		Met152	alanine-alanine	6624054660	201031326	1520513085	4595065234	53514685		0.3353	0.0743	0.0524	0.5828		0.0303487	0.00807884		Met152	alanine-alanine	121690509635	57648979459	16689420130		0.1751	<.0001		0.473734		Met152	alanine-alanine	3.97697e+08	2.30994e+08	2.23304e+07		0.4259
Met153	alanine	94480295000000	20493996000000	4913116700000	26047264000000	14231266000000		0.008	<.0001	<.0001	0.7665		0.216913	0.150627		Met153	alanine	909624704724	24645330113	38376411925	79837854442	282659511565		0.7799	0.729	0.8584	0.3928		0.027094	0.310743		Met153	alanine	65779209000000	23584597000000	20759695000000		0.3965	<.0001		0.358542		Met153	alanine	516490709478	70188434761	19326282361		0.7548
Met154	adipic acid	3717280165	9.60932e+08	3.87963e+07	2.43121e+06	9.62461e+08		0.4803	0.0016	0.7299	0.4174		0.258504	0.258915		Met154	adipic acid	6.98843e+06	53956.1	1.92374e+06	185227	253.125		0.8948	0.4661	0.963	0.9928		0.00772078	3.62206e-05		Met154	adipic acid	3119762635	1641281964	136533		0.414	0.8848		0.526092		Met154	adipic acid	4.6626e+06	30800.2	88506.2		0.9477
Met155	adenosine-5-monophosphate	9.53078e+08	3.45719e+08	382856	71238479	201282972		<.0001	0.4723	<.0001	0.1622		0.362739	0.211193		Met155	adenosine-5-monophosphate	2341332	106722	138338	1171081	451250		0.5713	0.5247	0.2881	0.3016		0.0455817	0.192732		Met155	adenosine-5-monophosphate	4.40956e+08	2.42758e+08	2.2373e+07		0.0209	<.0001		0.550526		Met155	adenosine-5-monophosphate	361892	59536	99856		0.6837
Met156	aconitic acid	3590231952	9.4708e+08	4.37628e+08	1.71207e+07	7.40652e+08		0.0324	<.0001	0.0652	0.5879		0.263794	0.206297		Met156	aconitic acid	8.25082e+06	529935	4.65583e+06	402867	1.65529e+06		0.4128	0.0933	0.7142	0.2115		0.0642282	0.200621		Met156	aconitic acid	1414577735	8.31123e+08	1.7118e+07		0.0097	0.0093		0.587542		Met156	aconitic acid	2.41811e+06	2.0292e+06	352242		0.0851
Met157	acetophenone NIST	20924464968	4419739243	3264693912	919567929	4586811526		0.2376	<.0001	<.0001	0.117		0.211224	0.219208		Met157	acetophenone NIST	2.27079e+07	1.43193e+07	1.08119e+06	1.89311e+06	4.74782e+06		0.0225	0.2135	0.2604	0.0636		0.630585	0.209082		Met157	acetophenone NIST	11487316620	6160719253	348669823		0.1454	<.0001		0.536306		Met157	acetophenone NIST	1580411	1288225	136161		0.2132
Met158	6-deoxyglucitol	167358147132	40348650535	28042837338	8209009547	28956457044		0.0112	<.0001	<.0001	0.7121		0.241092	0.173021		Met158	6-deoxyglucitol	1206941373	2.35058e+07	3.26925e+08	2.65678e+08	2.87844e+08		0.7317	0.2796	0.5328	0.302		0.0194755	0.23849		Met158	6-deoxyglucitol	41143442404	22379972561	1378087779		0.0832	<.0001		0.54395		Met158	6-deoxyglucitol	1.37018e+08	7.34192e+07	85556.2		0.477
Met159	5-methoxytryptamine	443438686462	122456885462	4.32314e+09	2.46895e+09	100454041597		0.1699	0.0019	0.0633	0.7485		0.276153	0.226534		Met159	5-methoxytryptamine	2.25055e+06	701520	159330	1.127e+06	4465.12		0.1451	0.3823	0.1864	0.8696		0.311711	0.00198402		Met159	5-methoxytryptamine	38862691793	21329047489	70347910		0.1752	0.3394		0.548831		Met159	5-methoxytryptamine	387345	297025	87616		0.0606
Met160	5-hydroxynorvaline NIST	5086693634	1794372468	382671386	124512830	939883060		<.0001	<.0001	<.0001	0.6748		0.352758	0.184773		Met160	5-hydroxynorvaline NIST	7.13868e+06	311655	153181	2.63756e+06	1.65347e+06		0.6599	0.7542	0.4746	0.36		0.0436572	0.231621		Met160	5-hydroxynorvaline NIST	1881309876	9.4739e+08	123799263		0.2858	<.0001		0.50358		Met160	5-hydroxynorvaline NIST	3.16428e+06	264710	716562		0.7867
Met161	4',5-dihydroxy-7-glucosyloxyflavanone	7.75885e+08	2.83511e+08	5.51366e+06	1.86665e+07	1.5504e+08		<.0001	0.0052	<.0001	0.8001		0.365403	0.199823		Met161	4',5-dihydroxy-7-glucosyloxyflavanone	365400	56953.1	91806.1	112084	17955.1		0.3701	0.2827	0.4359	0.5856		0.155865	0.0491383		Met161	4',5-dihydroxy-7-glucosyloxyflavanone	304674672	1.83558e+08	6.62698e+06		0.0006	0.0003		0.602472		Met161	4',5-dihydroxy-7-glucosyloxyflavanone	104601	5476	91204		0.5584
Met162	3-phosphoglycerate	567451043239	198472130608	2.51089e+09	26463009505	147488930769		<.0001	0.0159	<.0001	0.0009		0.349761	0.259915		Met162	3-phosphoglycerate	1624836342	11683778	1170650885	283164745	324818		0.7384	0.0617	0.3596	0.9548		0.00719074	0.000199908		Met162	3-phosphoglycerate	287976529752	180296925758	1121675606		0.0002	0.121		0.626082		Met162	3-phosphoglycerate	15808036	7952400	2702736		0.4315
Met163	3-hydroxypropionic acid	3.45216e+08	7.23257e+07	2.75491e+07	1.56443e+07	6.75303e+07		0.9472	<.0001	<.0001	0.9805		0.209508	0.195617		Met163	3-hydroxypropionic acid	531274	241165	22578.1	161452	45.125		0.1666	0.581	0.3964	0.9794		0.453937	8.49374e-05		Met163	3-hydroxypropionic acid	2.56061e+08	1.16497e+08	4.95586e+06		0.9544	0.0041		0.454956		Met163	3-hydroxypropionic acid	186705	123904	40000		0.258
Met164	3-dehydroshikimic acid	2917792087	9.68676e+08	3.33969e+06	3.15768e+08	6.10067e+08		<.0001	0.2161	<.0001	0.1053		0.331989	0.209085		Met164	3-dehydroshikimic acid	2.96997e+07	451250	2.9939e+06	13012513	7258050		0.7352	0.4225	0.315	0.2597		0.0151938	0.244381		Met164	3-dehydroshikimic acid	1573651999	784130168	2.91557e+08		0.001	<.0001		0.498287		Met164	3-dehydroshikimic acid	16913865	2044900	10349089		0.623
Met165	2,3-dihydroxypyridine	1.48226e+08	3.47211e+07	1.58883e+07	3.36283e+06	3.40163e+07		0.3206	<.0001	<.0001	0.3351		0.234245	0.22949		Met165	2,3-dihydroxypyridine	1.42553e+06	55444.5	487084	862628	2380.5		0.1311	0.018	0.0204	0.6582		0.038894	0.00166991		Met165	2,3-dihydroxypyridine	6.06564e+07	2.86074e+07	2.24034e+06		0.8074	<.0001		0.47163		Met165	2,3-dihydroxypyridine	59801	40401	1444		0.3743
Met166	2-methylglyceric acid NIST	3162227394	7.35737e+08	4.63101e+06	8.49808e+08	5.13225e+08		0.0031	0.1471	<.0001	0.6439		0.232664	0.162299		Met166	2-methylglyceric acid NIST	9.22593e+06	104424	493024	7811857	714012		0.2898	0.0902	0.013	0.0649		0.0113186	0.0773919		Met166	2-methylglyceric acid NIST	1213659502	5.00699e+08	3.87892e+08		0.0013	<.0001		0.412553		Met166	2-methylglyceric acid NIST	1997636	682276	1263376		0.1715
Met167	2-ketoglucose dimethylacetal NIST	156821279380	36280046355	21340015355	21217592968	24159631708		0.0059	<.0001	<.0001	0.8392		0.231346	0.154058		Met167	2-ketoglucose dimethylacetal NIST	9.27763e+08	1.31099e+08	1.05452e+08	4.59555e+08	1.58393e+08		0.1991	0.2319	0.1375	0.1731		0.141306	0.170726		Met167	2-ketoglucose dimethylacetal NIST	65134903652	34092738126	3515880363		0.151	<.0001		0.523417		Met167	2-ketoglucose dimethylacetal NIST	3.88159e+08	2.88847e+08	6.37842e+07		0.2147
Met168	2-ketoadipic acid	17336935228	3908422369	115706865	881639717	4512870372		0.7964	0.0101	<.0001	0.2749		0.225439	0.260304		Met168	2-ketoadipic acid	1.8982e+07	48516.1	6.77304e+06	1.10932e+07	142311		0.7767	0.062	0.077	0.6348		0.00255591	0.00749717		Met168	2-ketoadipic acid	10251162844	4933888628	745933347		0.484	<.0001		0.4813		Met168	2-ketoadipic acid	2.02733e+06	178506	1.84552e+06		0.0861
Met169	2-isopropylmalic acid	3566457557	9.04248e+08	694322	3.43768e+07	9.13661e+08		0.5762	0.6663	0.0104	0.4817		0.253542	0.256182		Met169	2-isopropylmalic acid	7.99713e+06	977901	963966	1.70663e+06	2.04121e+06		0.4544	0.4572	0.5748	0.3149		0.122282	0.255243		Met169	2-isopropylmalic acid	2137925934	1041388597	30370641		0.7825	0.0116		0.487102		Met169	2-isopropylmalic acid	187829	96721	2304		0.4864
Met170	2-hydroxyglutaric acid	4.21994e+07	1.39454e+07	2.67145e+06	387855	8.53154e+06		<.0001	<.0001	0.0051	0.6333		0.330465	0.202172		Met170	2-hydroxyglutaric acid	162926	73728	22684.5	34445	4802		0.1456	0.3261	0.4418	0.613		0.452526	0.0294736		Met170	2-hydroxyglutaric acid	2.22236e+07	1.22802e+07	72258.6		0.1369	0.1976		0.552573		Met170	2-hydroxyglutaric acid	91878	58081	27556		0.2017
Met171	1-methylgalactose NIST	32030642356	7510502745	445985573	837590140	7175674548		0.8223	0.0003	<.0001	0.8803		0.234479	0.224025		Met171	1-methylgalactose NIST	16176558	1404.5	1.05295e+07	2.73809e+06	151250		0.9774	0.1098	0.5017	0.7719		8.68232e-05	0.00934995		Met171	1-methylgalactose NIST	10216808139	4913740847	685960799		0.5442	<.0001		0.480947		Met171	1-methylgalactose NIST	3.72588e+06	90902.2	973182		0.8837
Met172	2,5-dihydroxypyrazine NIST	1.99612e+08	6.52433e+07	543664	2.06869e+07	3.70204e+07		<.0001	0.0702	<.0001	0.7682		0.326851	0.185462		Met172	2,5-dihydroxypyrazine NIST	1.0127e+06	160744	544.5	568576	58140.5		0.3542	0.9508	0.2832	0.5466		0.158729	0.0574115		Met172	2,5-dihydroxypyrazine NIST	1.08453e+08	6.07806e+07	2.83911e+06		0.0324	0.0002		0.560435		Met172	2,5-dihydroxypyrazine NIST	287621	12769	50176		0.851
Met173	4716	2409705134	6.58611e+08	2.6011e+07	9.38777e+06	5.61641e+08		0.0782	0.0008	0.1279	0.4491		0.273316	0.233075		Met173	4716	1098594	83232	17298	75956	200978		0.6783	0.8469	0.9047	0.5331		0.0757623	0.182941		Met173	4716	9.5834e+08	5.67535e+08	7.32049e+06		0.0073	0.0378		0.592206		Met173	4716	609246	271441	27556		0.5213
Met174	3234	4.45217e+07	1.30758e+07	846543	3.36e+06	8.4775e+06		0.0113	<.0001	<.0001	0.9271		0.293696	0.190413		Met174	3234	184192	40328	2520.5	96557	23328		0.1921	0.6758	0.1818	0.2783		0.218946	0.126651		Met174	3234	2.24099e+07	1.14143e+07	4759.16		0.6149	0.7536		0.509342		Met174	3234	49326	1156	32041		0.8335
Met175	3423	455139494516	85544070216	155408926832	21887502839	55678515710		0.0349	<.0001	<.0001	0.969		0.187951	0.122333		Met175	3423	2352796478	127025861	684981085	1436986243	46948050		0.1689	0.0391	0.0381	0.3275		0.0539893	0.0199541		Met175	3423	108973524320	54327355989	3459125888		0.5228	0.0001		0.498537		Met175	3423	4.24446e+08	1.64211e+08	2.0459e+08		0.3356
Met176	84110	231022860000000	47222936000000	10818263000000	36730871000000	54335858000000		0.1856	<.0001	<.0001	0.0106		0.204408	0.235197		Met176	84110	1957901600000	64975078098	4980219602	1546591100000	3281922		0.6001	0.8801	0.1808	0.9969		0.0331861	1.67624e-06		Met176	84110	98603107000000	52315298000000	3686662400000		0.1701	<.0001		0.530564		Met176	84110	557606997557	32950962576	237177766081		0.7922
Met177	54	70409003474	17691556096	4022999004	3804739624	15551881499		0.1546	<.0001	<.0001	0.4982		0.251268	0.220879		Met177	54	93759558	2.4943e+07	3.52212e+07	2.8013e+07	30752		0.0956	0.0706	0.1654	0.9258		0.266031	0.000327988		Met177	54	49509906174	25441852950	1727531381		0.3252	<.0001		0.513874		Met177	54	1.91453e+07	1.16111e+07	2.85779e+06		0.36
Met178	3200	88971514356	23356266675	2192577305	219945077	19735061429		0.5414	<.0001	0.3167	0.9257		0.262514	0.221813		Met178	3200	5.58085e+07	2.1265e+07	5.5029e+06	7.9235e+06	3.73875e+06		0.2582	0.5096	0.6868	0.5792		0.381034	0.0669923		Met178	3200	61999114348	29960848037	949353		0.8646	0.9346		0.483246		Met178	3200	41446169	21418384	3316041		0.4606
Met179	3208	18013199169	7254444299	651562841	1102212432	2989431084		<.0001	<.0001	<.0001	0.5637		0.402729	0.165958		Met179	3208	32949796	15456800	6559442	5128834	1273608		0.1206	0.2309	0.4691	0.5316		0.469102	0.038653		Met179	3208	10657377459	6045078342	626620977		0.0039	<.0001		0.56722		Met179	3208	21341985	12802084	4020025		0.3413
Met180	16747	3919613041	1004310581	103891060	41519501	837891342		0.6319	<.0001	0.0076	0.9627		0.256227	0.213769		Met180	16747	2.75683e+07	2.3664e+06	852165	1.04621e+07	46360.1		0.6179	0.7592	0.5695	0.9422		0.0858376	0.00168164		Met180	16747	1783171128	9.06337e+08	10056212		0.5933	0.1051		0.508273		Met180	16747	7.29804e+06	875160	100172		0.7733
Met181	84095	341826442544	88766821289	2489456299	8829518506	83863574064		0.2636	0.0066	<.0001	0.3948		0.259684	0.24534		Met181	84095	2482117548	50244.5	689615522	429261625	2.02608e+06		0.9939	0.4201	0.7602	0.9614		2.02426e-05	0.000816273		Met181	84095	154765565428	84127349974	752691030		0.1988	0.1183		0.543579		Met181	84095	1578747725	719104	427869225		0.9841
Met182	469	313737002141	60438354852	1553859585	21773131590	72189355842		0.9643	0.0231	<.0001	0.5346		0.19264	0.230095		Met182	469	7.45606e+08	3.78494e+07	8.27091e+07	7.01337e+07	1.59392e+08		0.7045	0.5841	0.8494	0.4641		0.0507632	0.213775		Met182	469	118165078683	53466244184	13352692121		0.5984	<.0001		0.452471		Met182	469	288110997	20948929	69422224		0.7997
Met183	84181	3172313900000	435879157016	1308002400000	64856415104	440502196386		0.6558	<.0001	<.0001	0.5639		0.137401	0.138858		Met183	84181	21491090903	684666510	19326074901	260098015	299769855		0.3469	0.023	0.7797	0.5044		0.0318582	0.0139486		Met183	84181	1730586100000	862375815492	58301741924		0.5339	<.0001		0.498314		Met183	84181	1499890371	945255025	7590025		0.414
Met184	3172	3493309300000	489443937749	1766549700000	6.97702e+09	428829911146		0.007	<.0001	0.0999	0.0819		0.140109	0.122757		Met184	3172	17245352865	168297031	13884861403	199661604	260319153		0.7591	0.0859	0.9319	0.7051		0.00975898	0.015095		Met184	3172	1522136300000	877644055738	3.96854e+09		0.0336	0.2358		0.576587		Met184	3172	1637572789	423618724	166719744		0.6394
Met185	3381	12942893000000	2038793500000	6009994700000	72256851456	1675687300000		0.0028	<.0001	0.0028	0.1291		0.157522	0.129468		Met185	3381	64164669361	1835059071	42427116753	4189337971	194666046		0.6748	0.1443	0.7874	0.8887		0.0285992	0.00303385		Met185	3381	5948035800000	3463072900000	2.20436e+08		0.0251	0.887		0.582221		Met185	3381	12294318245	1612544492	4122474642		0.707
Met186	14694	16675372727	7517299326	5244061	229454352	2640338030		<.0001	0.5325	0.0002	0.9709		0.450802	0.158338		Met186	14694	3.99725e+07	1.16358e+06	316410	1.45074e+07	843051		0.7812	0.8839	0.6147	0.8125		0.0291094	0.0210908		Met186	14694	8567100647	5320416980	11980961		0.0006	0.3586		0.621029		Met186	14694	17507364	1993744	5299204		0.7352
Met187	84163	1693428800000	491738445839	397628145619	79242020400	267322447893		<.0001	<.0001	<.0001	0.0505		0.29038	0.157859		Met187	84163	18900628703	1636234615	4519009846	4797722554	43398586		0.5859	0.3969	0.6223	0.9261		0.0865704	0.00229615		Met187	84163	903456643866	583282302867	38408347485		<.0001	<.0001		0.645612		Met187	84163	6881899163	5.73339e+08	4.80318e+07		0.8129
Met188	3295	139488214999	24794794273	29548571389	9403120623	25063260693		0.6984	<.0001	<.0001	0.6092		0.177755	0.17968		Met188	3295	9.01562e+08	12500000	282363848	6.27087e+07	1.03467e+07		0.8487	0.4118	0.8948	0.8621		0.0138648	0.0114764		Met188	3295	100587763857	46553339742	9402024732		0.5531	<.0001		0.462813		Met188	3295	4.956e+08	50850.2	464442		0.9935
Met189	84092	33216820655	10698477844	5914454133	2289209626	5058224677		<.0001	<.0001	<.0001	0.2003		0.32208	0.152279		Met189	84092	206929638	8644482	1.7958e+07	1.12808e+08	3.10393e+07		0.5623	0.4256	0.2444	0.322		0.041775	0.149999		Met189	84092	20285041657	12231338980	1738912522		<.0001	<.0001		0.602973		Met189	84092	4.93379e+07	3.46146e+06	3.63067e+07		0.6553
Met190	4725	52293735892	14346242957	1079336551	994979300	11668989622		0.1798	<.0001	<.0001	0.7829		0.27434	0.223143		Met190	4725	414078022	4657352	87940322	8368936	12943872		0.8764	0.524	0.9729	0.7967		0.0112475	0.0312595		Met190	4725	33695823472	17356887406	354589500		0.4886	0.0257		0.515105		Met190	4725	315636920	16564900	2268036		0.8523
Met191	18402	995128950619	259976702790	4.17492e+09	19157045585	250818041977		0.3627	0.0425	<.0001	0.4306		0.261249	0.252046		Met191	18402	5914739180	229279698	7.69143e+08	33376085	61649408		0.7869	0.6291	0.9931	0.8876		0.0387641	0.010423		Met191	18402	479710816861	254486620442	2.54819e+09		0.3186	0.1069		0.5305		Met191	18402	5080039646	264355081	10699441		0.8533
Met192	1685	11775401130	3461773625	1911421723	10786301	2489966960		<.0001	<.0001	0.5354	0.0637		0.293983	0.211455		Met192	1685	1.68416e+08	239086	1.19374e+08	3.09112e+07	726615		0.8828	0.065	0.357	0.7985		0.00141962	0.0043144		Met192	1685	2930455178	1829602961	1208655		0.0005	0.6173		0.624341		Met192	1685	1159621	66049	125316		0.8374
Met193	41989	680769170694	191367643363	133532809678	21099734804	139125243171		<.0001	<.0001	<.0001	0.0067		0.281105	0.204365		Met193	41989	7.19647e+08	3.25826e+07	1.69197e+08	2.67043e+08	1.32088e+08		0.536	0.2334	0.3078	0.2743		0.0452758	0.183546		Met193	41989	449082080951	268897795215	20931722166		0.0003	<.0001		0.598772		Met193	41989	1.03272e+08	1.67322e+07	2.46019e+06		0.7329
Met194	17298	815065846796	497090677337	4.44146e+09	21969918699	112444085084		<.0001	0.0009	<.0001	0.0783		0.609878	0.137957		Met194	17298	3197794664	9.99604e+08	5.27784e+08	3.94962e+08	6.30107e+08		0.2205	0.3293	0.6203	0.2971		0.312592	0.197044		Met194	17298	381632576652	287674958203	4331738173		<.0001	0.0011		0.753801		Met194	17298	5.62858e+08	2.12198e+07	5.76157e+07		0.8686
Met195	84102	104347324574	26190957816	17847544	4710617033	24536806361		0.3109	0.673	<.0001	0.4784		0.250998	0.235146		Met195	84102	6.68808e+08	1.82119e+06	2.22827e+08	5.04222e+07	1.08834e+07		0.9312	0.3935	0.8836	0.8337		0.00272303	0.0162729		Met195	84102	37684643374	20038289039	1376571018		0.1425	<.0001		0.531736		Met195	84102	4.22817e+08	1.90026e+06	3.81862e+07		0.9552
Met196	84105	60408338254	13763328142	1241590967	715742235	14519894403		0.8895	<.0001	0.0039	0.7266		0.227838	0.240362		Met196	84105	5.9783e+08	1.07069e+07	1.04712e+08	1.02745e+08	4.71706e+06		0.8334	0.5328	0.7849	0.8885		0.0179096	0.00789029		Met196	84105	34482257550	16417224723	20673535		0.9051	0.6098		0.476106		Met196	84105	435135950	605284	100701225		0.9729
Met197	1753	1876069567	3.70467e+08	6.49909e+08	83334466	2.69631e+08		0.0007	<.0001	<.0001	0.3257		0.19747	0.143721		Met197	1753	1.03216e+07	19306.1	9.28159e+06	565057	84255.1		0.7777	0.0194	0.3966	0.57		0.00187046	0.00816299		Met197	1753	6.97865e+08	3.35121e+08	68731136		0.3318	<.0001		0.480208		Met197	1753	234169	92112.2	1056.25		0.5673
Met198	14697	24714281935	15752884564	387407330	570851	2589012425		<.0001	<.0001	0.9756	0.7682		0.6374	0.104758		Met198	14697	1.2523e+08	2.71032e+07	1.30977e+06	1.25889e+06	1.47778e+07		0.4988	0.8737	0.9847	0.6067		0.216427	0.118005		Met198	14697	15176445101	11639868546	159766		<.0001	0.9193		0.766969		Met198	14697	79807689	927369	451584		0.931
Met199	3161	3318685500000	807250100589	45271505847	60532492345	699892436365		0.5618	0.0002	0.0001	0.8979		0.243244	0.210894		Met199	3161	1743534704	2.90429e+08	1.19305e+08	756355925	3.23673e+08		0.2695	0.4345	0.2512	0.2513		0.166575	0.185642		Met199	3161	3099203400000	1624250300000	55824450753		0.3312	0.0031		0.524086		Met199	3161	52688565	450241	35164900		0.8975
Met200	137	51865662952	8511693347	20854328	18760573494	7556770613		0.5146	0.4373	<.0001	0.8276		0.16411	0.145699		Met200	137	2.43557e+08	49860098	2.86322e+06	82598800	31664882		0.372	0.8101	0.4811	0.4591		0.204717	0.13001		Met200	137	15851596719	7617982219	692433533		0.6759	<.0001		0.480581		Met200	137	12446989	1028196	8225424		0.6714
Met201	84185	1137379919	2.92093e+08	1.09725e+08	3.57239e+07	2.58195e+08		0.0293	<.0001	<.0001	0.1799		0.256812	0.227008		Met201	84185	1.4975e+07	3.47688e+06	82824.5	3962016	5.14884e+06		0.2245	0.8137	0.3677	0.1688		0.23218	0.34383		Met201	84185	5.63525e+08	307496449	8.68428e+06		0.1373	0.0051		0.545666		Met201	84185	9018509	8543929	41616		0.141
Met202	4721	3639655502	8.9107e+08	2.06445e+08	9.11079e+08	4.42049e+08		0.0006	<.0001	<.0001	0.9979		0.244823	0.121454		Met202	4721	3.85196e+07	77028.1	9.26867e+06	2.64145e+07	1.5762e+06		0.7528	0.0583	0.0429	0.2442		0.00199971	0.0409194		Met202	4721	6.96192e+08	3.47734e+08	7.08786e+07		0.1492	<.0001		0.49948		Met202	4721	1.73265e+06	478172	1.10355e+06		0.3259
Met203	84193	8172446507	2723385540	408356941	679897718	1382445413		<.0001	<.0001	<.0001	0.8868		0.33324	0.169159		Met203	84193	3.43898e+07	8.10031e+06	8937992	1.28118e+07	199712		0.1931	0.1795	0.253	0.7903		0.235544	0.0058073		Met203	84193	4913222174	2634208991	454099611		0.0125	<.0001		0.536147		Met203	84193	2.02591e+07	5.42191e+06	1.07224e+07		0.4562
Met204	84088	47841687617	11758695238	436063787	220746874	11819851863		0.7865	0.0039	0.1204	0.7259		0.245783	0.247062		Met204	84088	2.5203e+07	7.2295e+06	4.98806e+06	7.62862e+06	1.3195e+06		0.199	0.2566	0.3461	0.5037		0.286851	0.0523549		Met204	84088	45404833044	22561763844	36879686		0.7486	0.5444		0.496902		Met204	84088	6157163	1185921	1515361		0.6626
Met205	17471	16659836682	5549707579	53973961	86773357	3451910138		0.0011	0.0668	0.0673	0.8573		0.333119	0.2072		Met205	17471	2.71904e+06	84.5	117128	1.04478e+06	80802		0.9924	0.7289	0.5856	0.7722		3.10772e-05	0.0297171		Met205	17471	14350821430	7655673701	72122783		0.3034	0.1168		0.533466		Met205	17471	1.19889e+06	37830.2	449570		0.8557
Met206	84117	28740448869	7883654495	127835992	67269112	7382737257		0.2971	0.0395	0.3267	0.4643		0.274305	0.256876		Met206	84117	1.00221e+08	18923552	2.87206e+07	31300466	15026162		0.133	0.0938	0.1664	0.1596		0.188818	0.14993		Met206	84117	12276317363	6482000296	46184966		0.3703	0.1774		0.528009		Met206	84117	70375451	33837489	30481441		0.2548
Met207	3203	132785660024	24129837818	47281754487	2627271072	23419505963		0.0048	<.0001	<.0001	0.0071		0.18172	0.176371		Met207	3203	4.9324e+08	3.91214e+07	2.03445e+08	8.82285e+07	1.36703e+06		0.5579	0.2529	0.6461	0.9083		0.0793152	0.00277153		Met207	3203	76558173034	45442262590	323008462		0.0082	0.1233		0.593565		Met207	3203	1.9549e+08	2.75573e+07	8.25126e+06		0.7493
Met208	84220	4168206335	2244611393	91191616	3157237	558423612		<.0001	<.0001	0.5566	0.9218		0.538508	0.133972		Met208	84220	3.08434e+07	6675858	6926642	2.19443e+06	4.63601e+06		0.3749	0.3679	0.8259	0.4449		0.216444	0.150308		Met208	84220	1551773838	1064965493	29		<.0001	0.9971		0.686289		Met208	84220	5.91543e+06	92720.2	2550.25		0.9201
Met209	14780	71924766804	35808557252	306764843	685650751	12230698852		<.0001	0.0102	0.0007	0.2218		0.497861	0.170049		Met209	14780	2.24948e+08	1.48322e+07	5.18518e+07	5.65234e+07	9.05522e+07		0.245	0.0931	0.1652	0.0566		0.0659361	0.402547		Met209	14780	32368494600	21730132634	38646930		<.0001	0.3633		0.671336		Met209	14780	2.83445e+07	1.6044e+07	1.21278e+07		0.0658
Met210	5990	2.58777e+08	67124848	3.30551e+06	1.80141e+07	6.06498e+07		0.1283	0.0002	<.0001	0.3574		0.259393	0.234371		Met210	5990	863906	218460	32768	443018	129032		0.0817	0.3318	0.084	0.1279		0.252875	0.149359		Met210	5990	1.66512e+08	8.9405e+07	4.45707e+06		0.1393	0.0002		0.536928		Met210	5990	467229	5852.25	432306		0.7315
Met211	14723	11832653062	4197088233	297350611	174164026	2713638805		<.0001	<.0001	0.0001	0.067		0.354704	0.229335		Met211	14723	7.91021e+07	2319858	25948808	2.99776e+07	117612		0.6828	0.2545	0.4089	0.9249		0.0293274	0.00148684		Met211	14723	5506633994	3229671267	26644588		0.0143	0.1016		0.586506		Met211	14723	4.93971e+07	696390	2.84462e+07		0.8833
Met212	84222	194433863231	46835391755	869808022	4368726738	48509842685		0.7874	0.0409	<.0001	0.6326		0.240881	0.249493		Met212	84222	15586713353	2288700996	1987998040	4311683595	2288565685		0.4281	0.4552	0.5221	0.4281		0.146837	0.146828		Met212	84222	178291420206	86705346392	4291378144		0.7275	0.0009		0.486313		Met212	84222	13581859007	4577266680	4295819306		0.5045
Met213	84086	184873818212	35379858957	57764367691	14192231152	25103295005		0.0156	<.0001	<.0001	0.7834		0.191373	0.135786		Met213	84086	2087088608	323062781	534808513	1059333703	834632		0.1898	0.1283	0.1376	0.9299		0.154791	0.000399903		Met213	84086	17521498231	7798583062	2716585092		0.38	<.0001		0.445087		Met213	84086	5.59011e+08	1.78369e+08	2.15635e+08		0.4876
Met214	4723	2591898808	6.3113e+08	1.34261e+08	6.60642e+08	3.19416e+08		0.0007	<.0001	<.0001	0.9967		0.243501	0.123236		Met214	4723	2.52823e+07	185440	4.31298e+06	18991397	810264		0.6015	0.0975	0.0492	0.3277		0.00733479	0.0320487		Met214	4723	5.44869e+08	2.67781e+08	6.63249e+07		0.1206	<.0001		0.491459		Met214	4723	652421	110224	320356		0.6091
Met215	84115	262239968533	61357899831	9735397312	870869893	63259409850		0.828	<.0001	0.207	0.7013		0.233976	0.241227		Met215	84115	9.41851e+07	112575	1.39155e+07	5.29463e+07	20301.1		0.9358	0.4182	0.3393	0.9727		0.00119525	0.000215545		Met215	84115	200912314948	99745095118	140791448		0.7521	0.5735		0.496461		Met215	84115	25203654	114244	4414201		0.9528
Met216	2040	5.86044e+08	129038070	1.20451e+07	1.66189e+08	9.35581e+07		0.0044	<.0001	<.0001	0.5568		0.220185	0.159643		Met216	2040	3.79403e+06	749700	12403.1	1.62883e+06	97903.1		0.396	0.903	0.4448	0.7358		0.1976	0.0258045		Met216	2040	2.08205e+08	103179277	2.66737e+07		0.0414	<.0001		0.495566		Met216	2040	2.79997e+06	694722	939930		0.5814
Met217	3465	3787486000000	755295308104	857248896448	230071775861	717684535046		0.0449	<.0001	<.0001	0.0848		0.199419	0.189488		Met217	3465	6073877502	334887200	3819292601	1205070809	360488101		0.3028	0.0434	0.2271	0.2898		0.0551357	0.0593506		Met217	3465	2766790200000	1440800500000	222538386302		0.0658	<.0001		0.520748		Met217	3465	2253463769	695139590	1204263506		0.3946
Met218	1805	2029327989	6.95879e+08	1487698	5.88069e+06	5.03575e+08		<.0001	0.3673	0.2012	0.1353		0.342911	0.248149		Met218	1805	8.80653e+06	92880.5	7.26186e+06	189344	66612.5		0.7315	0.0734	0.8633	0.7703		0.0105468	0.00756399		Met218	1805	1263605537	7.46513e+08	1351.3		0.0128	0.9805		0.59078		Met218	1805	366433	1089	19600		0.9643
Met219	84116	11894030065	4055142098	13479480	768599887	2237362915		<.0001	0.2504	<.0001	0.8193		0.340939	0.188108		Met219	84116	3.92231e+07	4274888	1573538	1.72939e+07	456012		0.5365	0.6975	0.4746	0.8316		0.108989	0.0116261		Met219	84116	4459826053	2420613090	173844811		0.07	<.0001		0.54276		Met219	84116	6.76597e+06	3.76166e+06	1.16964e+06		0.3881
Met220	3246	110574454059	48179441412	398067898	5200519377	18794457868		<.0001	0.0223	<.0001	0.4351		0.435719	0.169971		Met220	3246	1.64594e+08	2.46718e+07	1.37629e+07	3.9462e+07	6.05694e+06		0.516	0.6182	0.6714	0.7357		0.149894	0.0367992		Met220	3246	45423517726	30732489729	256110554		<.0001	0.0444		0.676577		Met220	3246	121085177	3139984	39037504		0.8747
Met221	17775	44734876523	11182221530	49558591	33795450	11126343546		0.7833	0.3166	0.71	0.7516		0.249967	0.248717		Met221	17775	723422	112338	180.5	67652.5	312.5		0.586	0.9818	0.8892	0.976		0.155287	0.000431975		Met221	17775	3.39619e+08	1.59137e+08	3.35216e+07		0.4866	<.0001		0.468574		Met221	17775	579755	62250.2	43472.2		0.7787
Met222	85067	128987260855	25197350976	26402932182	667546873	25119281406		0.7387	<.0001	0.0481	0.6982		0.195348	0.194742		Met222	85067	1353000158	152181458	435125000	196395560	114125832		0.4994	0.3009	0.6986	0.5523		0.112477	0.0843502		Met222	85067	100838461572	50712225475	639986106		0.6482	0.087		0.502906		Met222	85067	910589697	264940729	192044164		0.5846
Met223	84208	5.42127e+08	2.26696e+08	17354071	2.43608e+06	98742875		<.0001	<.0001	0.0575	0.6554		0.418161	0.18214		Met223	84208	205170	5356.12	60031.1	16920.2	27966.1		0.7689	0.3775	0.8487	0.5229		0.0261058	0.136307		Met223	84208	3.54096e+08	2.22909e+08	1.83148e+06		0.0002	0.0735		0.629515		Met223	84208	77018.8	4422.25	5256.25		0.8403
Met224	84187	659908339090	142914418542	54231783717	4.42681e+09	160503115578		0.8365	<.0001	0.033	0.4217		0.216567	0.24322		Met224	84187	2291781711	2.91623e+08	9.49979e+08	1.94728e+08	6.13112e+07		0.4817	0.262	0.8031	0.7323		0.127247	0.0267526		Met224	84187	191733055033	96348413741	1456213800		0.6474	0.0612		0.502513		Met224	84187	1286021154	310182544	188980009		0.6431
Met225	1862	16419051000000	4083130500000	35051607304	250223682843	3995683300000		0.7499	0.161	0.001	0.7635		0.248682	0.243357		Met225	1862	1.5817e+08	9.669e+06	7.55282e+07	6.77582e+06	4.20949e+07		0.4649	0.1293	0.7806	0.2026		0.0611305	0.266137		Met225	1862	16035202000000	7926967100000	179998521062		0.7171	0.0237		0.494348		Met225	1862	6.48556e+07	4.60566e+07	689730		0.3566
Met226	17144	35305075191	14111197604	365154989	924733864	5367831775		<.0001	0.0006	<.0001	0.9981		0.399693	0.152041		Met226	17144	3.23966e+08	5.95643e+06	3.84433e+07	5.3354e+07	7.17902e+07		0.8073	0.5535	0.7432	0.4367		0.018386	0.221598		Met226	17144	22391059667	12589672347	563460313		0.0324	0.0002		0.562263		Met226	17144	266734914	59552089	53348416		0.6457
Met227	14709	13341330691	7292788096	631379527	194758911	1805528161		<.0001	<.0001	<.0001	0.4904		0.546631	0.135333		Met227	14709	7.06412e+07	1.25576e+07	7.82695e+06	9.3599e+06	6.21458e+06		0.4844	0.5709	0.7875	0.6102		0.177765	0.0879738		Met227	14709	8129350284	5773335042	4468936		<.0001	0.5111		0.710184		Met227	14709	35916299	552049	683929		0.9201
Met228	3252	8.22549e+08	2.6998e+08	989058	1.83973e+07	1.75668e+08		0.0014	0.2618	<.0001	0.7695		0.328223	0.213565		Met228	3252	8092970	3.3826e+06	86528	1773236	388080		0.2393	0.8158	0.5814	0.631		0.417968	0.0479528		Met228	3252	1.83564e+08	1.1775e+08	8.23133e+06		<.0001	<.0001		0.641467		Met228	3252	1835097	739600	712336		0.3972
Met229	168	5745421466	1380040001	204758488	6665138	1308956354		0.8214	<.0001	0.5835	0.8919		0.240198	0.227826		Met229	168	4833400	150152	72962	1187217	2264192		0.6613	0.7566	0.494	0.1867		0.0310655	0.468447		Met229	168	1413070681	7.03919e+08	1.47686e+06		0.7315	0.4908		0.498149		Met229	168	1839501	1790244	1296		0.1033
Met230	16571	24556689792	15104829601	8739742	961359871	2835533356		<.0001	0.4053	<.0001	0.7588		0.6151	0.115469		Met230	16571	4.24717e+07	1.01904e+07	1.96119e+06	1.83158e+07	1.01175e+06		0.3064	0.6109	0.3751	0.7097		0.239933	0.0238218		Met230	16571	13041138854	9193486384	531324016		<.0001	<.0001		0.70496		Met230	16571	3.25643e+07	8.81199e+06	1.42997e+07		0.5112
Met231	84196	65528826491	11765945073	13651776177	5370740655	12958622655		0.4246	<.0001	<.0001	0.1149		0.179554	0.197755		Met231	84196	7.51055e+07	280875	1.45341e+07	4.87023e+07	5.9082e+06		0.7829	0.1521	0.1044	0.286		0.00373974	0.0786654		Met231	84196	11545765788	5857817696	382729158		0.4071	<.0001		0.507356		Met231	84196	1.7547e+07	4.38274e+06	7.74231e+06		0.5338
Met232	17958	3124943041	1502293958	109646891	16521789	572810391		<.0001	<.0001	0.0179	0.0979		0.480743	0.183303		Met232	17958	3.3916e+06	203522	1729800	1.08691e+06	16380.5		0.3963	0.0891	0.2462	0.79		0.0600077	0.00482973		Met232	17958	2117246358	1505125426	3035802		<.0001	0.2879		0.710888		Met232	17958	1.50267e+06	167690	1.07641e+06		0.5684
Met233	3232	12158483308	3894116549	53252303	661896624	2338429943		0.0008	0.0292	<.0001	0.9039		0.32028	0.192329		Met233	3232	2.29687e+07	192820	8.34361e+06	6045426	4.55114e+06		0.7812	0.1723	0.3882	0.2633		0.00839493	0.198146		Met233	3232	8043600993	3895142606	656067437		0.4178	<.0001		0.484254		Met233	3232	7075547	3308761	38025		0.519
Met234	3178	33879131733	16873382431	201295093	59146732	5433571659		<.0001	0.0032	0.2755	0.5897		0.498046	0.160381		Met234	3178	3.102e+07	67896.1	7.55244e+06	7.45513e+06	6.85055e+06		0.9139	0.3264	0.5495	0.3445		0.00218878	0.220843		Met234	3178	21295766566	14871664878	3299395		<.0001	0.7325		0.698339		Met234	3178	1.57379e+07	2.77722e+06	5.19612e+06		0.6569
Met235	89221	30932255211	12381888421	1283577538	629480981	5340172101		<.0001	<.0001	<.0001	0.86		0.400291	0.172641		Met235	89221	4.43995e+07	1.25826e+07	4.8594e+06	1.96936e+07	4.37932e+06		0.0981	0.2078	0.1278	0.2235		0.283396	0.0986344		Met235	89221	6633927835	4413635315	297733970		<.0001	<.0001		0.665313		Met235	89221	5.77402e+06	1.05781e+06	4.11481e+06		0.4113
Met236	1912	2223876875	273743267	10369161	1050542467	256533087		0.9305	0.005	<.0001	0.9709		0.123093	0.115354		Met236	1912	4.63373e+06	445096	116403	3.84377e+06	190653		0.0399	0.1312	0.0097	0.0865		0.0960556	0.0411446		Met236	1912	1057400855	2.71093e+08	4.80423e+08		0.8111	<.0001		0.256377		Met236	1912	2180970	26569	2131600		0.4757
Met237	84189	11002268492	1737191975	3922772808	92423120	1719094974		0.5728	<.0001	0.0017	0.552		0.157894	0.156249		Met237	84189	36548446	512072	16222208	11805698	3618050		0.6768	0.1129	0.2711	0.3279		0.0140108	0.0989933		Met237	84189	6347506924	3231543266	89324075		0.5292	0.0101		0.509104		Met237	84189	13936619	3426201	9443329		0.3241
Met238	1870	52822634504	11515789488	64004946	1175258190	12678177176		0.9823	0.2982	<.0001	0.8668		0.218009	0.240014		Met238	1870	132947284	2.90398e+07	2.08077e+07	7.60837e+06	19996488		0.4139	0.4778	0.8794	0.4853		0.218431	0.150409		Met238	1870	13980234474	6958631936	75357251		0.7169	0.1172		0.497748		Met238	1870	6.30068e+07	420552	7.25494e+06		0.9446
Met239	84161	7413250448	2507573242	168008841	194489535	1599742124		<.0001	<.0001	<.0001	0.4778		0.338256	0.215795		Met239	84161	820826	299925	178503	102031	162165		0.1094	0.1661	0.4339	0.1786		0.365394	0.197563		Met239	84161	4839340762	2286231207	132575526		0.8446	0.0005		0.472426		Met239	84161	543098	451584	87025		0.0633
Met240	4850	16570846860	3657298186	1335349727	23825482	4506328874		0.6149	<.0001	0.4586	0.0421		0.220707	0.271943		Met240	4850	83414932	5126402	13405842	38107690	679778		0.5948	0.4174	0.4064	0.8407		0.0614566	0.00814936		Met240	4850	12542288674	6914668618	11497626		0.1558	0.4952		0.551308		Met240	4850	66192113	4769856	37957921		0.7303
Met241	4746	9.1156e+08	3.01543e+08	3.64241e+07	8.4191e+07	1.81335e+08		<.0001	<.0001	<.0001	0.1943		0.330799	0.198928		Met241	4746	8672560	50880.5	337842	1724705	1.526e+06		0.9	0.7492	0.7448	0.5177		0.00586684	0.175958		Met241	4746	2.57038e+08	1.51558e+08	2.36485e+06		0.0081	0.0228		0.589632		Met241	4746	7508582	1067089	1697809		0.7181
Met242	7826	3.86168e+08	1.19092e+08	2.89549e+06	3.30528e+07	6.64802e+07		0.0016	0.0041	<.0001	0.9833		0.308395	0.172154		Met242	7826	852322	20808	49928	529618	76832		0.6741	0.529	0.2485	0.4478		0.0244133	0.0901443		Met242	7826	2.28123e+08	1.11241e+08	1.16834e+07		0.523	<.0001		0.487634		Met242	7826	313509	88804	97969		0.5563
Met243	1709	7803017399	1640367374	290784100	915837127	1541211034		0.7763	<.0001	<.0001	0.8771		0.210222	0.197515		Met243	1709	1.81417e+07	2918528	973012	2108648	4999122		0.4614	0.6537	0.7721	0.3583		0.160874	0.275559		Met243	1709	1404116572	6.84281e+08	190762		0.8338	0.806		0.487339		Met243	1709	3615549	139129	1898884		0.8162
Met244	39	622773481759	120774082029	16254449691	124903958157	127770785378		0.6059	<.0001	<.0001	0.3522		0.193929	0.205164		Met244	39	3163111141	119142766	43678531	1095999156	901701811		0.6741	0.7957	0.4777	0.3119		0.0376663	0.285068		Met244	39	233382193681	82285629462	76997685416		0.3163	<.0001		0.352579		Met244	39	571574669	182655225	203632900		0.5023
Met245	84721	13980930642	3243210546	173481363	947987029	3401291137		0.625	0.0004	<.0001	0.4008		0.231974	0.243281		Met245	84721	1.14523e+08	3.4416e+07	7.79533e+06	4.06958e+07	2.67846e+06		0.263	0.5393	0.4156	0.7089		0.300516	0.023388		Met245	84721	5791475498	3001552184	351098904		0.14	<.0001		0.518271		Met245	84721	7.34035e+07	2.81483e+07	1.94437e+07		0.4862
Met246	3122	26871681000000	7371400900000	3.71741e+08	1058636300000	6358999300000		0.2242	0.9072	<.0001	0.6618		0.274319	0.236643		Met246	3122	68334600842	17029904905	396943488	11801976232	2923142261		0.4343	0.8958	0.754	0.7266		0.249213	0.0427769		Met246	3122	4905415900000	2354176400000	28507670203		0.8659	0.1096		0.479914		Met246	3122	15281959593	2920970116	9772113316		0.4808
Met247	84915	802957016764	158127423325	136180752678	120888114121	125509099350		0.1148	<.0001	<.0001	0.764		0.196931	0.156309		Met247	84915	1668215136	1.19707e+08	467017922	835919045	8.4487e+07		0.3471	0.1377	0.1616	0.4134		0.0717575	0.0506451		Met247	84915	412678272185	180955784490	60271752341		0.4884	<.0001		0.438491		Met247	84915	805058849	202663696	493150849		0.4032
Met248	84111	38332678096	17808140670	3434775913	231459407	7975872547		<.0001	<.0001	0.0029	<.0001		0.464568	0.20807		Met248	84111	8.53732e+07	2.01708e+07	1.96847e+07	3.70029e+06	3.87948e+07		0.0674	0.0689	0.4496	0.0368		0.236266	0.454415		Met248	84111	7723734644	4537912691	189379152		0.0043	0.0002		0.587528		Met248	84111	5.95337e+06	1.50921e+06	2.35469e+06		0.5515
Met249	84085	17102207365	9987283455	13695004	19306716	2016257522		<.0001	0.2605	0.4095	0.99		0.583976	0.117895		Met249	84085	710318	480.5	98568	166772	251340		0.9502	0.4187	0.5367	0.248		0.000676458	0.353842		Met249	84085	9692210270	6895429544	13126014		<.0001	0.3009		0.71144		Met249	84085	287153	114921	164836		0.1582
Met250	14745	58626290551	16370418721	2405844460	947923709	17686915407		0.0041	<.0001	<.0001	0.0002		0.279233	0.301689		Met250	14745	8.98193e+08	6.13112e+07	7.66013e+07	1.23158e+08	2.56292e+07		0.6981	0.6663	0.8324	0.7994		0.0682606	0.0285342		Met250	14745	42825932312	25125153689	83103986		0.0154	0.3		0.586681		Met250	14745	7.63617e+08	8.31106e+07	8.71702e+07		0.772
Met251	33386	17842139399	4837662398	642666677	1038518883	4223428669		0.0107	<.0001	<.0001	0.1134		0.271137	0.236711		Met251	33386	6.07987e+07	627760	1.58331e+06	4.0095e+07	349866		0.8171	0.7167	0.3115	0.8625		0.0103252	0.0057545		Met251	33386	7327996711	4011649247	457134123		0.0134	<.0001		0.547441		Met251	33386	8798925	20164	2805625		0.9631
Met252	84214	21439430248	4356825985	1724061291	2553463298	4630164425		0.3324	<.0001	<.0001	0.1307		0.203216	0.215965		Met252	84214	968857088	100706432	239586050	448230897	32837408		0.363	0.2133	0.2476	0.5733		0.103944	0.0338929		Met252	84214	4559120981	2619079112	112954297		0.0103	0.0002		0.57447		Met252	84214	51951578	9265936	10751841		0.6854
Met253	92727	7893884321	1349019776	2775626454	8799867	1336881395		0.1825	<.0001	0.4099	0.1669		0.170894	0.169357		Met253	92727	69065870	2.91611e+06	35785800	8459428	1.54001e+06		0.6461	0.2017	0.7065	0.7348		0.0422222	0.0222977		Met253	92727	4864317618	2670170757	5037568		0.1727	0.4695		0.54893		Met253	92727	32311450	4347225	7884864		0.7228
Met254	1704	8842973693	1586934773	1464764067	905903047	1543213075		0.8092	<.0001	<.0001	0.8346		0.179457	0.174513		Met254	1704	1.12255e+08	3.47736e+07	4.09648e+07	1.45705e+06	3.10275e+07		0.0534	0.0459	0.7345	0.0593		0.309775	0.276403		Met254	1704	7104794078	3073968093	876515436		0.7603	<.0001		0.432661		Met254	1704	7.11503e+07	6.57478e+07	1.41253e+06		0.1538
Met255	3229	19174325441	7003353716	373938324	169346365	3514899852		<.0001	<.0001	0.0082	0.9521		0.365246	0.183313		Met255	3229	3.32203e+07	1.10098e+07	2.001e+06	36301.2	8.05811e+06		0.31	0.6235	0.997	0.368		0.331417	0.242565		Met255	3229	16304975350	8705792419	168599301		0.2588	0.0237		0.533935		Met255	3229	12204386	114921	6889		0.9381
Met256	1725	199613165406	35062045927	26536623912	39285535210	33790584308		0.4903	<.0001	<.0001	0.5633		0.17565	0.16928		Met256	1725	1036577067	2.29673e+07	4.00657e+08	5.81363e+08	100576		0.3506	0.0371	0.0514	0.9436		0.0221568	9.70271e-05		Met256	1725	20913405247	9481029140	2890108100		0.3854	<.0001		0.453347		Met256	1725	1.54787e+07	1.00141e+07	5.45923e+06		0.0148
Met257	3228	13058852693	2594125281	1901910975	723825141	2560290824		0.8132	<.0001	<.0001	0.8043		0.198649	0.196058		Met257	3228	4.22618e+07	1.0431e+07	2.6729e+07	1.31617e+06	3.01229e+06		0.0351	0.0142	0.3701	0.108		0.24682	0.0712769		Met257	3228	10759760367	4961865663	685407724		0.7833	<.0001		0.46115		Met257	3228	12943459	12327121	613089		0.0103
Met258	18261	8133000712	4499904348	1211877	612169592	875404941		<.0001	0.5967	<.0001	0.9485		0.55329	0.107636		Met258	18261	1.46344e+07	5.13441e+06	775635	5.40222e+06	296835		0.2068	0.5483	0.359	0.7011		0.350846	0.0202834		Met258	18261	3249120117	2124465103	192444199		<.0001	<.0001		0.653859		Met258	18261	8.9334e+06	3.95016e+06	3.17018e+06		0.3791
Met259	92740	5755224353	1428526902	196346816	1314999447	1202945787		<.0001	<.0001	<.0001	0.0006		0.248214	0.209018		Met259	92740	4.63591e+07	111628	2.14556e+06	4.38591e+07	82215.1		0.3597	0.0355	0.0036	0.4181		0.0024079	0.00177344		Met259	92740	1258807559	5.93886e+08	6.11339e+07		0.7585	<.0001		0.471784		Met259	92740	163369	1122.25	8190.25		0.9458
Met260	3185	9359783575	3319553977	76181222	58899135	2667957119		<.0001	0.0009	0.0141	<.0001		0.354661	0.285045		Met260	3185	2.46994e+06	669903	363378	115656	634501		0.2972	0.4117	0.8558	0.307		0.271222	0.256889		Met260	3185	2701569385	1953923823	16992230		<.0001	0.0227		0.723255		Met260	3185	231177	240.25	56.25		0.9795
Met261	16646	3227073466	7.44773e+08	2.61603e+08	5.5758e+07	8.29256e+08		0.3562	<.0001	<.0001	0.0696		0.230789	0.256968		Met261	16646	2.23132e+07	6.9285e+06	1.85956e+06	4.98174e+06	211575		0.3262	0.5728	0.6258	0.8426		0.310511	0.00948205		Met261	16646	2282496936	1211707703	47828527		0.237	0.0013		0.530869		Met261	16646	1.40628e+07	4.78078e+06	3.09936e+06		0.5408
Met262	3182	109522097611	35218146251	982433456	479147607	22019801117		0.0045	0.0025	0.1068	0.9274		0.321562	0.201054		Met262	3182	1.00335e+08	1.30586e+07	7.13475e+06	7.05196e+07	1.64077e+06		0.2122	0.313	0.1017	0.5871		0.13015	0.0163529		Met262	3182	63232860258	34413396123	116688932		0.209	0.3366		0.544233		Met262	3182	1.61111e+07	2.72085e+06	1.0333e+07		0.5185
Met263	91722	55983582365	10242370279	13773806853	1208881087	9950431819		0.7001	<.0001	<.0001	0.7367		0.182953	0.177738		Met263	91722	6.19795e+08	10080050	2.886e+08	223717505	6624800		0.6839	0.1278	0.2886	0.7392		0.0162635	0.0106887		Met263	91722	38328713281	19263625049	124595584		0.678	0.2222		0.50259		Met263	91722	323241317	16524225	215972416		0.7432
Met264	92589	5107619666	884226720	1447253823	175048596	835125893		0.5758	<.0001	<.0001	0.7094		0.173119	0.163506		Met264	92589	3.95521e+07	79003.1	2.91581e+07	7.4582e+06	1.25532e+06		0.7832	0.0264	0.1768	0.3371		0.00199745	0.0317384		Met264	92589	3209841980	1554382781	170222976		0.5567	<.0001		0.484255		Met264	92589	6.48191e+06	352242	5.30611e+06		0.6313
Met265	14724	1233001200000	289376531445	80709651979	51646934210	272803457010		0.4201	<.0001	<.0001	0.5711		0.234693	0.221252		Met265	14724	20477574402	153221265	9649313740	942106110	372385695		0.8731	0.2875	0.9086	0.8044		0.00748239	0.018185		Met265	14724	1122853100000	561042818217	51395664513		0.4527	<.0001		0.499658		Met265	14724	10778550617	501670404	936237604		0.855
Met266	4794	93859841794	63749782326	39990578	409525122	10449077911		<.0001	0.3337	0.0087	0.4854		0.679202	0.111326		Met266	4794	5.87051e+07	2.22545e+07	3.7169e+06	3.21681e+06	1.47941e+07		0.2242	0.551	0.8207	0.292		0.379089	0.252007		Met266	4794	52404001311	41884800027	393038523		<.0001	0.0032		0.799267		Met266	4794	15543765	379456	1311025		0.8956
Met267	66261	3.2512e+08	9.37309e+07	2.09798e+07	4.76436e+07	5.30683e+07		<.0001	<.0001	<.0001	0.7463		0.288296	0.163227		Met267	66261	1.09951e+06	378885	340725	54232.2	2556.12		0.2653	0.2836	0.8563	0.9114		0.344593	0.00232478		Met267	66261	230090421	9.8918e+07	4.76194e+07		0.2211	<.0001		0.429909		Met267	66261	194605	159600	1332.25		0.2741
Met268	34126	524725534117	89178895179	178236325081	12174454978	79315863336		0.3395	<.0001	<.0001	0.6863		0.169953	0.151157		Met268	34126	8508972566	42527253	5008353486	933825969	237238653		0.8649	0.1714	0.7101	0.6934		0.00499793	0.027881		Met268	34126	325535325312	163360820158	11644446525		0.4883	<.0001		0.501822		Met268	34126	3415862727	2.40328e+08	9.19333e+08		0.7992
Met269	4745	796595705015	231289489356	2156295728	1.16581e+09	177299384898		0.1223	0.1057	0.492	0.8561		0.290347	0.222571		Met269	4745	6.69298e+08	1.46487e+08	1.73431e+07	1.14124e+08	2.46297e+07		0.4657	0.7875	0.7627	0.7491		0.218867	0.0367993		Met269	4745	308702503605	164990519204	1.1548e+09		0.2898	0.175		0.534464		Met269	4745	342836446	25492401	6245001		0.8225
Met270	91648	7.93362e+08	3.4201e+08	40915474	8.90974e+06	1.34526e+08		<.0001	<.0001	0.0004	0.5627		0.431089	0.169564		Met270	91648	3.03643e+06	138601	358281	697169	632250		0.6794	0.5221	0.6345	0.4142		0.045646	0.208221		Met270	91648	5.15706e+08	343805950	1073.1		<.0001	0.9699		0.66667		Met270	91648	2.10684e+06	681450	296480		0.5795
Met271	105769	1257845200000	312621379086	1.77725e+09	2.87876e+09	313392594816		0.7949	0.2578	0.3544	0.7433		0.248537	0.24915		Met271	105769	3.22401e+06	49141.1	1.60653e+06	494881	23436.1		0.7886	0.2223	0.6797	0.8522		0.0152422	0.00726925		Met271	105769	1255635400000	625920953268	2.84662e+09		0.7258	0.3101		0.498489		Met271	105769	1353930	70225	466489		0.8185
Met272	84197	3.25433e+08	6.65435e+07	5.91468e+06	5.61719e+07	6.81103e+07		0.5904	<.0001	<.0001	0.4504		0.204477	0.209291		Met272	84197	2.28828e+06	69938	372384	780968	647522		0.6212	0.3134	0.3483	0.2203		0.0305635	0.282973		Met272	84197	1.4133e+08	7.49202e+07	2.64899e+06		0.2502	0.0023		0.53011		Met272	84197	888824	571536	315844		0.032
Met273	1981	34987863994	9056072359	52822405	486969025	8873976730		0.4893	0.2293	0.0014	0.5035		0.258835	0.25363		Met273	1981	9.01303e+07	2.18361e+07	7.78743e+06	4.19371e+07	1.56026e+06		0.2502	0.4396	0.2886	0.7101		0.242273	0.0173112		Met273	1981	31447246028	16063705888	319350306		0.5375	0.0289		0.510814		Met273	1981	14727341	5861241	4243600		0.4623
Met274	3247	5.03383e+08	1.68427e+08	5.11091e+06	1.2384e+07	1.27532e+08		<.0001	0.0008	<.0001	0.0717		0.33459	0.253351		Met274	3247	176812	2664.5	420.5	122396	242		0.7774	0.9096	0.2945	0.9313		0.0150697	0.00136869		Met274	3247	1.9765e+08	1.29e+08	2.84947e+06		<.0001	0.0016		0.652668		Met274	3247	168713	650.25	120756		0.9257
Met275	34089	758672544256	191975952124	3589666038	1.62035e+09	177953367200		0.7834	0.04	0.3847	0.9037		0.253042	0.234559		Met275	34089	1163928626	15312.5	223703552	8.30274e+08	9142088		0.9877	0.1697	0.1083	0.7116		1.31559e-05	0.00785451		Met275	34089	47554578065	23545138228	639573188		0.7093	0.0133		0.495118		Met275	34089	1.30581e+08	4.95285e+06	4.21526e+07		0.8479
Met276	17917	4690671878	1812329294	878516	9601876	1007495897		<.0001	0.625	0.2715	0.1444		0.386369	0.214787		Met276	17917	3.19774e+06	27848	1.65802e+06	140594	1283202		0.5099	0.0255	0.3852	0.0326		0.00870866	0.401284		Met276	17917	2327930776	1460762207	1477506		0.0003	0.5332		0.627494		Met276	17917	633618	466489	105625		0.2217
Met277	1029	101593643519	24178526503	2206294690	3408453874	25685479549		0.7295	<.0001	<.0001	0.471		0.237993	0.252826		Met277	1029	6.39701e+07	4.97859e+06	3.37091e+06	5.0188e+07	3.33724e+06		0.1611	0.2147	0.0401	0.2162		0.0778269	0.0521687		Met277	1029	93801386259	46210742720	3004662569		0.6272	0.0001		0.492645		Met277	1029	4.70491e+07	8.23403e+06	3.86076e+07		0.1002
Met278	84861	100451267809	25094284620	282205338	640615880	26169813092		0.6706	0.1042	0.0503	0.4688		0.249816	0.260522		Met278	84861	3.15724e+06	1.07531e+06	42195.1	435618	1.45437e+06		0.0631	0.5311	0.2558	0.0478		0.340586	0.460645		Met278	84861	97494858677	49996907687	525910517		0.5407	0.1114		0.512816		Met278	84861	205513	14280.2	68382.2		0.7908
Met279	14765	8.33355e+08	2.27318e+08	5241054	6.83452e+07	1.78377e+08		0.073	0.0099	<.0001	0.7171		0.272775	0.214047		Met279	14765	2.86481e+06	32640.1	196251	1.33852e+06	901153		0.7241	0.4245	0.2284	0.1666		0.0113935	0.314559		Met279	14765	4.77027e+08	2.2038e+08	4.9921e+07		0.5187	<.0001		0.461986		Met279	14765	1374198	638401	568516		0.3012
Met280	84209	445314341018	122889136289	4.12174e+09	2.46197e+09	100994867722		0.1751	0.0025	0.0648	0.7497		0.27596	0.226795		Met280	84209	1.61219e+06	618828	168490	600266	4371.12		0.1412	0.3416	0.2684	0.8605		0.383843	0.0027113		Met280	84209	39047558818	21301320264	90402454		0.2012	0.2817		0.545522		Met280	84209	261053	259590	1190.25		0.0206
Met281	84195	31925683557	9129198286	86922592	242538066	6885644982		0.118	0.1017	0.0242	0.8818		0.285952	0.215677		Met281	84195	1.4023e+08	528392	4.60561e+06	92323250	1289618		0.8879	0.6839	0.31	0.8264		0.00376804	0.00919644		Met281	84195	5404999858	2919245360	12649460		0.2408	0.2809		0.540101		Met281	84195	32464739	1734489	3115225		0.8437
Met282	4708	344842257144	86355533483	95346925	1785427666	86219732258		0.7499	0.6148	0.0943	0.7055		0.25042	0.250027		Met282	4708	4.20529e+06	37401.1	2.03515e+06	747207	566580		0.791	0.1556	0.5229	0.3605		0.00889384	0.13473		Met282	4708	341881034303	171102610631	1.76424e+09		0.6883	0.1243		0.500474		Met282	4708	660003	156420	343982		0.5032
Met283	84096	9435313623	2220515619	185574243	530755877	2354518687		0.5624	<.0001	<.0001	0.3045		0.235341	0.249543		Met283	84096	49932678	7449800	11722482	2142946	24123458		0.2102	0.1498	0.6771	0.0819		0.149197	0.48312		Met283	84096	3086827006	1423334044	271481978		0.6953	<.0001		0.461099		Met283	84096	6113150	2380849	1974025		0.4519
Met284	134	2750976603	6.17327e+08	5.49363e+07	4.8141e+07	6.62216e+08		0.9549	<.0001	0.0004	0.8234		0.224403	0.24072		Met284	134	1.89335e+07	1.53914e+06	1.71588e+06	5.91591e+06	3.78263e+06		0.5476	0.5278	0.5027	0.3775		0.0812916	0.199785		Met284	134	7.03995e+08	344190158	8.919e+06		0.7736	0.017		0.48891		Met284	134	459989	248004	110224		0.3627
Met285	3199	10038917451	1323575359	1989069534	3270582657	1153499058		0.0289	<.0001	<.0001	0.2135		0.131844	0.114903		Met285	3199	4.95161e+07	2.26526e+06	1.7979e+07	2.31769e+07	236328		0.4719	0.1315	0.2018	0.8031		0.0457479	0.00477275		Met285	3199	1291863873	7.24208e+08	1.62603e+07		0.065	0.0101		0.560592		Met285	3199	5.45653e+06	519120	2352.25		0.8003
Met286	92689	2.99232e+08	5.00116e+07	1.06123e+08	9.88555e+06	4.41994e+07		0.153	<.0001	<.0001	0.4765		0.167133	0.147709		Met286	92689	1094074	1058	557568	373325	122018		0.8397	0.0341	0.097	0.1325		0.000967028	0.111526		Met286	92689	1.46869e+08	7.79963e+07	2.44914e+06		0.2523	0.0041		0.53106		Met286	92689	291572	50176	240100		0.1014
Met287	13130	5.15164e+07	1.52622e+07	2.66812e+06	1.15243e+06	9.92672e+06		0.0186	<.0001	<.0001	0.9467		0.296258	0.19269		Met287	13130	97876.9	23871.1	28680.1	19155.2	12246.1		0.2053	0.1795	0.4209	0.3159		0.243889	0.125118		Met287	13130	3.34784e+07	1.69367e+07	432624		0.5748	0.014		0.5059		Met287	13130	33110	961	18225		0.8364
Met288	18241	2.63736e+07	7.09288e+06	250759	303895	6.45746e+06		0.2871	0.0024	0.0038	0.5528		0.268938	0.244845		Met288	18241	77393.9	820.125	666.125	22961.2	2850.12		0.8731	0.8854	0.6857	0.768		0.0105968	0.0368262		Met288	18241	1.28748e+07	6.6165e+06	8582.21		0.558	0.5763		0.513911		Met288	18241	58090.8	306.25	7832.25		0.9503
Met289	18252	1104792284	4.51184e+08	29159729	92212.9	2.27109e+08		<.0001	<.0001	0.9488	0.295		0.408388	0.205567		Met289	18252	4.41362e+06	349866	364231	1.81724e+06	456490		0.5561	0.5489	0.4396	0.5075		0.0792697	0.103428		Met289	18252	8.94691e+08	5.53278e+08	91561.7		0.0009	0.8049		0.6184		Met289	18252	4045556	802816	1817104		0.5902
Met290	6405	299168445134	38158078894	93325385222	52907696367	39831393347		0.3259	<.0001	<.0001	0.1636		0.127547	0.13314		Met290	6405	3314976864	44849921	1272349013	1532953861	56211805		0.6855	0.13	0.2105	0.6522		0.0135295	0.0169569		Met290	6405	19392263489	10274895786	1380056014		0.0474	<.0001		0.529845		Met290	6405	800718	320356	231361		0.46
Met291	270	174626426884	43083993830	16438549899	12125217381	40623419795		0.0263	<.0001	<.0001	0.0613		0.246721	0.23263		Met291	270	3.9869e+08	2.33689e+07	7.93015e+06	1.24304e+08	1.53782e+08		0.5446	0.7144	0.4181	0.2046		0.0586142	0.385718		Met291	270	118947525876	59089722875	11980159088		0.1684	<.0001		0.496771		Met291	270	235072702	148522969	72284004		0.1913
Met292	88583	110197610000000	26881535000000	1564392100000	2425321700000	26895896000000		0.7241	0.0003	<.0001	0.6711		0.243939	0.24407		Met292	88583	288483198875	40042943515	44285112028	79571630956	40560788971		0.4319	0.4125	0.5136	0.4294		0.138805	0.1406		Met292	88583	108672090000000	53489031000000	2425297800000		0.6738	0.0014		0.492206		Met292	88583	244195430075	80602900742	79571100972		0.5066
Met293	3250	10662611595	1243630405	3334574187	3031330011	1048381697		0.0004	<.0001	<.0001	0.0281		0.116635	0.0983232		Met293	3250	5.79368e+07	743590	3.37637e+07	1.76542e+07	1.69188e+06		0.6075	0.0555	0.1879	0.4588		0.0128345	0.0292022		Met293	3250	9.96406e+08	5.18626e+08	7.37311e+07		0.0791	<.0001		0.520496		Met293	3250	260494	96100	119025		0.3833
Met294	128	23939799005	5239890141	1416406183	319074795	5700880137		0.8907	<.0001	0.0015	0.6318		0.218878	0.238134		Met294	128	9.70993e+07	902496	2.38154e+07	2.48358e+07	1.86264e+07		0.826	0.328	0.538	0.3741		0.00929457	0.191828		Met294	128	13717561740	6980837287	240514889		0.4994	0.0039		0.508898		Met294	128	5.49809e+07	1.38645e+07	2.36147e+07		0.537
Met295	8621	7.53748e+08	149295002	2.9981e+07	9.064e+07	1.58314e+08		0.9069	<.0001	<.0001	0.7441		0.19807	0.210036		Met295	8621	5.55823e+06	316410	244650	1.71222e+06	1.49732e+06		0.6122	0.653	0.5108	0.3249		0.0569264	0.269387		Met295	8621	3.80598e+08	1.47074e+08	8.14178e+07		0.7184	<.0001		0.386428		Met295	8621	4495435	1595169	1274641		0.503
Met296	91859	244718139	1.18313e+08	1.1856e+07	1.47105e+06	3.13691e+07		<.0001	<.0001	0.0154	0.9962		0.483468	0.128185		Met296	91859	556617	35245.1	1128.12	209706	21321.1		0.6704	0.9377	0.5797	0.738		0.0633203	0.0383048		Met296	91859	143139944	9.08617e+07	726755		<.0001	0.0743		0.634775		Met296	91859	373472	55696	176400		0.6432
Met297	14712	7498407759	1786391212	401789754	66240070	1661904446		0.7568	<.0001	0.0149	0.8819		0.238236	0.221634		Met297	14712	4.79577e+07	8.86416e+06	1.215e+07	1.39969e+07	4.30271e+06		0.2885	0.2356	0.3818	0.4235		0.184833	0.089719		Met297	14712	6344645402	3019169408	65350789		0.8749	0.0333		0.475861		Met297	14712	35300768	12759184	13897984		0.4384
Met298	16872	53337042038	13176914561	330279226	575271399	13351643832		0.7113	0.0161	0.0066	0.6154		0.24705	0.250326		Met298	16872	6.34091e+07	8.6071e+06	3230882	3.68967e+07	3495368		0.3404	0.5265	0.2325	0.5119		0.135739	0.0551241		Met298	16872	43243814623	21565024889	315981878		0.6929	0.0674		0.498685		Met298	16872	5.0564e+06	566256	3.52876e+06		0.5833
Met299	84216	5.60615e+08	1.34357e+08	1.72185e+07	1.80936e+07	138067827		0.5342	<.0001	<.0001	0.3811		0.23966	0.246279		Met299	84216	1.2339e+07	2.92457e+06	1.35878e+06	2.26297e+06	1.32438e+06		0.371	0.5171	0.6638	0.5218		0.237019	0.107333		Met299	84216	5.67613e+07	2.55858e+07	619105		0.9753	0.0328		0.450761		Met299	84216	340983	156420	84390.2		0.4297
Met300	18156	22916974319	5392201572	3952323884	81462169	5060531071		0.0496	<.0001	0.107	0.1122		0.235293	0.22082		Met300	18156	1.11769e+08	13448	5.05515e+07	9893545	69192		0.9838	0.2953	0.8382	0.9633		0.00012032	0.000619065		Met300	18156	16557132253	9426268191	41162119		0.0542	0.251		0.569318		Met300	18156	61028820	71824	9834496		0.9761
Met301	18347	85842520911	9514048553	35645240781	16868104408	7591151040		0.0102	<.0001	<.0001	0.3384		0.110831	0.0884311		Met301	18347	863332122	3748322	4.80779e+08	4.09261e+07	3.11339e+07		0.8901	0.2187	0.8823	0.6964		0.00434169	0.0360625		Met301	18347	33177585885	14196380292	7803348508		0.0755	<.0001		0.427891		Met301	18347	3.36273e+08	2.82439e+07	5.52955e+06		0.8112
Met302	41811	1.76006e+08	4.13021e+07	1.02954e+07	1.10031e+07	3.62972e+07		0.5352	<.0001	<.0001	0.8611		0.234663	0.206227		Met302	41811	240792	5618	84.5	164676	64440.5		0.3038	0.8819	0.035	0.0434		0.0233313	0.267619		Met302	41811	5.5959e+07	2.26003e+07	9.97957e+06		0.7725	<.0001		0.403873		Met302	41811	220227	54056.2	163620		0.1362
Met303	3304	15770173488	4029916938	2409664264	440127186	3605433147		0.0061	<.0001	<.0001	0.0511		0.25554	0.228624		Met303	3304	75324872	28956050	542882	41459497	1689122		0.0433	0.5894	0.0607	0.378		0.384416	0.0224245		Met303	3304	5866962638	2954026987	34774299		0.6626	0.0991		0.503502		Met303	3304	39138473	22316176	16818201		0.0086
Met304	17094	44174912895	12967978283	1481202783	701160548	11351665913		0.0092	<.0001	0.0002	0.0987		0.29356	0.256971		Met304	17094	1.77143e+07	2626632	3.60998e+06	1024749	1216800		0.5294	0.4699	0.9001	0.6588		0.148277	0.0686902		Met304	17094	40895543534	22539481090	695504960		0.0872	0.0029		0.551148		Met304	17094	9357217	133956	108900		0.9232
Met305	105086	352913570000000	66723988000000	57692631000000	30177415000000	66542120000000		0.6008	<.0001	<.0001	0.5531		0.189066	0.188551		Met305	105086	1099319900000	8.20468e+09	614005968325	299648185073	8.69129e+09		0.7847	0.1143	0.3603	0.7787		0.00746341	0.00790606		Met305	105086	292189860000000	135361770000000	30175178000000		0.5029	<.0001		0.463266		Met305	105086	485272057755	16892460841	299610632689		0.8049
Met306	33993	14625796464	6283031451	53872476	23333763	3061017079		<.0001	0.0316	0.3663	0.2362		0.429586	0.209289		Met306	33993	2.79819e+07	7.15744e+06	1275.12	5.98509e+06	1.6227e+06		0.4073	0.9902	0.6883	0.6693		0.255788	0.0579912		Met306	33993	8777563305	4910529313	86431		0.106	0.9432		0.559441		Met306	33993	10263061	982081	1089936		0.7878
Met307	41836	3.54074e+08	8.56352e+07	1.12514e+06	1.1551e+07	8.33241e+07		0.7576	0.0835	<.0001	0.7859		0.241857	0.23533		Met307	41836	1.03632e+06	89676.1	147153	399708	115921		0.51	0.4157	0.4153	0.4615		0.0865332	0.111858		Met307	41836	2.40482e+08	1.14341e+08	5828.8		0.91	0.9183		0.475468		Met307	41836	495081	204756	7832.25		0.551
Met308	3329	5179950806	927910984	1311473918	16392532	1042438600		0.7104	<.0001	0.1292	0.2646		0.179135	0.201245		Met308	3329	3.11522e+07	3.02826e+06	15512450	8.36623e+06	879138		0.3118	0.0935	0.2869	0.5449		0.0972084	0.0282207		Met308	3329	5.14458e+08	2.55254e+08	2.6578e+06		0.7262	0.1251		0.496162		Met308	3329	1.00321e+07	3.58534e+06	3.09232e+06		0.4894
Met309	84097	7.07086e+08	1.48931e+08	8.34216e+07	5.33953e+07	1.36468e+08		0.5263	<.0001	<.0001	0.7566		0.210626	0.193001		Met309	84097	6.0729e+06	2.84054e+06	562330	1.01181e+06	15051.1		0.2041	0.4951	0.6189	0.9047		0.46774	0.00247841		Met309	84097	2.78948e+08	145498107	5.7485e+06		0.3419	0.0016		0.521595		Met309	84097	2740662	1221025	729316		0.4313
Met310	5346	128158064980	30159366216	1407718014	3156104184	29961313549		0.8471	0.0014	<.0001	0.8246		0.235329	0.233784		Met310	5346	29459396	9.13781e+06	8120450	10811524	457924		0.0474	0.0529	0.0793	0.4259		0.310183	0.0155443		Met310	5346	123353577839	60147368986	2888152300		0.7308	0.0011		0.487601		Met310	5346	4887901	2752281	1871424		0.1913
Met311	42357	3.55351e+08	8.03167e+07	3.30162e+06	2.67266e+06	1.03517e+08		0.8633	0.0028	0.0269	0.0942		0.226021	0.291309		Met311	42357	757918	159048	13612.5	171312	171112		0.3709	0.7696	0.5863	0.3571		0.209849	0.225767		Met311	42357	1.86038e+08	9.29822e+07	25800.1		0.7219	0.8017		0.499803		Met311	42357	194493	110.25	34782.2		0.9833
Met312	62	8108909422	1892218924	25086002	548840329	1977918296		0.6556	0.0771	<.0001	0.4443		0.233351	0.243919		Met312	62	6.76734e+07	1.66205e+07	1.78889e+06	2.58789e+07	7.83882e+06		0.2812	0.6788	0.3753	0.421		0.245598	0.115833		Met312	62	3295372004	1714069019	95230268		0.285	0.0002		0.520144		Met312	62	5.10281e+07	2.36439e+07	1.21e+07		0.4311
Met313	1700	6346500700000	1045827000000	8.46284e+09	41368513096	1062469300000		1	0.27	0.0517	1		0.164788	0.16741		Met313	1700	1.90238e+08	1.81232e+07	3.706e+06	1.10634e+08	4.10282e+07		0.2791	0.5743	0.1315	0.1573		0.0952661	0.215668		Met313	1700	6312247000000	3142832000000	37970859656		0.7127	0.0978		0.497894		Met313	1700	32306114	2307361	29408929		0.298
Met314	84323	12708449923	3420349806	405347297	70552309	3481353942		0.0542	<.0001	0.0482	0.0284		0.26914	0.27394		Met314	84323	1.62577e+08	6.44585e+06	6.49401e+07	4.66023e+07	1.18171e+07		0.5946	0.1848	0.4129	0.4852		0.0396478	0.0726859		Met314	84323	7468174333	4223359470	70513595		0.055	0.0254		0.565514		Met314	84323	2.15402e+07	403860	1.97803e+07		0.682
Met315	17466	2838512068	1760229856	122876529	66675222	277282895		<.0001	<.0001	<.0001	0.7071		0.620124	0.097686		Met315	17466	1.63236e+07	5.70375e+06	403651	561186	4.7232e+06		0.2677	0.7249	0.8978	0.3006		0.349417	0.289348		Met315	17466	1845789107	1347239368	64835144		<.0001	<.0001		0.729899		Met315	17466	5444308	23104	492804		0.9565
Met316	490	51600446533	10526524967	5635995447	3464526701	10426987251		0.7927	<.0001	<.0001	0.7738		0.204001	0.202072		Met316	490	3.42249e+08	11338322	1.32503e+08	192059816	3897632		0.0932	0.0091	0.0126	0.2164		0.0331289	0.0113883		Met316	490	369057375	1.67024e+08	3.25826e+07		0.7374	<.0001		0.452569		Met316	490	3052814	970225	348100		0.5912
Met317	17872	12528453992	2891232465	442291877	202323781	2827901125		0.9	<.0001	0.0006	0.9076		0.230773	0.225718		Met317	17872	5.77718e+07	1.10427e+07	1.20565e+07	1.18465e+07	7.81508e+06		0.349	0.3326	0.5589	0.4149		0.191143	0.135275		Met317	17872	11341890432	5367432599	192606779		0.8725	0.0063		0.47324		Met317	17872	4.46307e+07	1.87186e+07	1.1293e+07		0.4608
Met318	31554	152188599	6.18449e+07	846907	1.10139e+06	2.84375e+07		<.0001	0.0108	0.0148	0.8201		0.40637	0.186857		Met318	31554	2.38728e+06	729632	14112	682240	252760		0.2877	0.8603	0.5095	0.4872		0.305633	0.105878		Met318	31554	9.2372e+07	5.13387e+07	333354		0.1194	0.1737		0.555782		Met318	31554	618045	61752.2	148610		0.7637
Met319	17198	9648312674	5544507217	281979	471335315	928778997		<.0001	0.8255	<.0001	0.9999		0.574661	0.0962634		Met319	17198	2054118	670482	10804.5	1.04384e+06	9660.5		0.177	0.8191	0.2343	0.8286		0.326409	0.00470299		Met319	17198	5507558561	3674538199	202119664		<.0001	<.0001		0.667181		Met319	17198	1.03983e+06	259590	648830		0.3937
Met320	6456	3926673106	1033662705	298317420	18825694	918414566		0.1512	<.0001	0.0808	0.4547		0.263241	0.233891		Met320	6456	9.65495e+06	3240.12	163878	1.43052e+06	3.16639e+06		0.9743	0.8199	0.7737	0.3731		0.000335592	0.327955		Met320	6456	1139287960	6.04635e+08	1.45116e+07		0.2747	0.0122		0.530713		Met320	6456	7.43149e+06	1.6861e+06	1.33749e+06		0.6474
Met321	3143	30559856514	7940356614	2670052182	802035293	7955362618		0.0128	<.0001	<.0001	0.0085		0.25983	0.260321		Met321	3143	3.18348e+07	5.91508e+06	1.80691e+07	6.18276e+06	870540		0.0613	0.0214	0.1142	0.2775		0.185806	0.0273456		Met321	3143	2873199496	1459964865	8048659		0.615	0.2543		0.508132		Met321	3143	1135130	1123600	81		0.064
Met322	84218	3932217714	1175596185	17599220	138816192	913508895		0.0122	0.0297	<.0001	0.4543		0.298965	0.232314		Met322	84218	2.64629e+07	1.16053e+06	137026	1.1852e+07	7.6421e+06		0.5878	0.8464	0.3236	0.2424		0.0438548	0.288785		Met322	84218	2321656051	1288565517	102617734		0.0312	<.0001		0.55502		Met322	84218	1.79354e+07	7.37937e+06	5.57196e+06		0.4379
Met323	89241	63725451460	13914365188	17118657673	1127553902	11041325572		0.0022	<.0001	<.0001	0.1882		0.218349	0.173264		Met323	89241	1271765082	4.51583e+07	7.11211e+06	6.4045e+08	7.67994e+07		0.7128	0.8818	0.4395	0.6358		0.0355083	0.0603881		Met323	89241	37438477388	21705584596	732348311		0.012	0.001		0.579767		Met323	89241	6.43172e+08	1.1987e+08	2.45174e+07		0.7098
Met324	892	107381158824	22998686494	5143778050	4610717173	25182546837		0.9132	<.0001	<.0001	0.6594		0.214178	0.234516		Met324	892	4.39793e+08	89592498	1.73166e+06	249806194	2971922		0.3046	0.8667	0.277	0.8264		0.203715	0.00675755		Met324	892	88632635978	42471012690	2374835674		0.7865	0.0005		0.47918		Met324	892	183922470	29964676	124657225		0.4964
Met325	1861	295195976486	46638200644	88702671779	9100306926	50036606172		0.8577	<.0001	<.0001	0.6178		0.157991	0.169503		Met325	1861	3.89987e+08	6.11625e+06	2.0494e+08	7.67247e+07	5.28443e+07		0.668	0.1023	0.3915	0.2809		0.0156832	0.135503		Met325	1861	176067715093	87863617962	1001801149		0.7059	0.1073		0.499033		Met325	1861	119225059	47458321	33907329		0.4641
Met326	84201	1463481917	1007761663	26260455	260816	151191820		<.0001	<.0001	0.8065	0.4179		0.688605	0.10331		Met326	84201	7.37013e+06	2.0696e+06	153.125	137157	1.76438e+06		0.3848	0.9933	0.9612	0.4154		0.280809	0.239396		Met326	84201	9.02409e+08	6.94035e+08	203232		<.0001	0.6376		0.769091		Met326	84201	3352558	6084	81225		0.9725
Met327	84666	3686254068	9.20085e+08	4.1373e+07	4.97664e+07	9.83235e+08		0.561	0.001	0.0015	0.2794		0.249599	0.26673		Met327	84666	992485	1891.12	167331	198286	373680		0.9136	0.3678	0.559	0.2268		0.00190544	0.37651		Met327	84666	1856428106	922971204	4.64539e+07		0.6074	0.0007		0.497176		Met327	84666	412057	161202	194922		0.3389
Met328	84202	1481063659	3.24939e+08	2.33542e+08	6.49362e+07	3.30706e+08		0.2438	<.0001	<.0001	0.1599		0.219396	0.223289		Met328	84202	2.13723e+06	3081.12	1.07825e+06	154307	586986		0.9015	0.1202	0.6709	0.1931		0.00144165	0.274648		Met328	84202	3.92667e+08	1.93487e+08	2.94398e+07		0.3791	<.0001		0.49275		Met328	84202	557819	252506	113906		0.456
Met329	1742	1247903523	457932547	1.61228e+06	2.3012e+07	2.96862e+08		<.0001	0.2172	<.0001	0.1002		0.366961	0.237889		Met329	1742	2.72445e+07	9.39828e+06	362526	8.92455e+06	972315		0.2561	0.7864	0.4595	0.663		0.344961	0.0356885		Met329	1742	6.35337e+08	3.90219e+08	1.14756e+07		0.0005	0.001		0.614193		Met329	1742	4.53935e+06	2.16237e+06	322056		0.4919
Met330	3618	8356780537	1981741770	9827874	132131982	1992103887		0.9152	0.3055	0.0009	0.8805		0.237142	0.238382		Met330	3618	2.02146e+06	227138	543924	509522	458882		0.3321	0.1885	0.3563	0.213		0.112363	0.227005		Met330	3618	7848740908	3736539914	110336469		0.8621	0.0127		0.476069		Met330	3618	706361	665856	32041		0.0715
Met331	1873	717995537434	178000943462	1.53261e+09	1.97928e+09	177838670764		0.8027	0.1646	0.2871	0.7615		0.247914	0.247688		Met331	1873	633494	109044	113288	68152.5	279752		0.2045	0.1989	0.4814	0.0969		0.172132	0.441602		Met331	1873	708715305051	352399395126	1.93262e+09		0.7352	0.266		0.497237		Met331	1873	463669	369056	31862.2		0.249
Met332	14721	3227247268	1152524150	55593	45472162	857366008		<.0001	0.8823	0.0002	0.0015		0.357123	0.265665		Met332	14721	9.36022e+06	943251	2080.12	3.48481e+06	3.49934e+06		0.3697	0.9619	0.2911	0.1575		0.100772	0.373852		Met332	14721	2205473845	1218522631	41109081		0.0861	0.0019		0.552499		Met332	14721	2529961	404496	1172889		0.6323
Met333	21666	21946467159	5050159832	1078464510	1068617217	4704184969		0.7551	<.0001	<.0001	0.8785		0.230113	0.214348		Met333	21666	1.77627e+07	7021.12	7.47491e+06	8.40424e+06	37128.1		0.9383	0.1042	0.1796	0.8593		0.000395273	0.00209023		Met333	21666	17955757747	8354041238	1044372452		0.7874	<.0001		0.465257		Met333	21666	483905	38220.2	417962		0.4491
Met334	84351	2396726075	5.72686e+08	4.38299e+06	7.23706e+07	5.68966e+08		0.7968	0.1895	<.0001	0.7702		0.238945	0.237393		Met334	84351	512485	3160.12	1711.12	220137	49770.1		0.8855	0.9155	0.5192	0.5839		0.00616628	0.0971153		Met334	84351	1695805441	8.44594e+08	3.11925e+07		0.6458	0.0036		0.498049		Met334	84351	250393	39006.2	200256		0.3123
Met335	17187	22922563049	9703249552	306118810	112982348	5051924569		<.0001	<.0001	0.0415	0.073		0.423306	0.220391		Met335	17187	2.59473e+07	911925	3.5738e+06	5.50597e+06	8.12247e+06		0.6771	0.4403	0.5872	0.2865		0.0351453	0.313037		Met335	17187	13062953864	9263298907	26468956		<.0001	0.2047		0.709127		Met335	17187	1.91989e+07	7.23879e+06	4.90844e+06		0.4958
Met336	1922	8225583354	1928212996	263802702	338563474	1873254383		0.748	<.0001	<.0001	0.7811		0.234417	0.227735		Met336	1922	7.92489e+06	1.94341e+06	3.44138e+06	1.46292e+06	793170		0.0659	0.0389	0.1626	0.1419		0.245228	0.100086		Met336	1922	6154103826	3034098093	117160302		0.6872	0.0031		0.49302		Met336	1922	4.10307e+06	2.60984e+06	1.30531e+06		0.1669
Met337	84203	77106032913	16815539789	18548280516	239576814	15208804892		0.023	<.0001	0.1119	0.1102		0.218083	0.197245		Met337	84203	4162383118	460060611	812750403	1243966951	488171881		0.4667	0.3577	0.482	0.4553		0.110528	0.117282		Met337	84203	7649971634	4447651581	206470472		0.0054	<.0001		0.581395		Met337	84203	418885	208392	205662		0.0962
Met338	2193	1060937559	2.61802e+08	1.56207e+08	6.60694e+07	1.97665e+08		0.0125	<.0001	<.0001	0.5595		0.246765	0.186311		Met338	2193	1656796	307328	1059968	7202	8978		0.2725	0.1084	0.9743	0.8217		0.185495	0.00541889		Met338	2193	6.00772e+08	3.15402e+08	1.05499e+07		0.3197	0.0034		0.524995		Met338	2193	466166	210681	3481		0.5285
Met339	84649	32271216785	7641911710	201474671	460117715	8078386951		0.8658	0.0167	0.0015	0.6799		0.236803	0.250328		Met339	84649	2.98439e+06	618272	570312	472946	709240		0.2916	0.3059	0.5647	0.2678		0.207169	0.23765		Met339	84649	31093625089	15120756153	459501986		0.7824	0.01		0.486298		Met339	84649	73980.8	1560.25	7140.25		0.9024
Met340	2430	5.06446e+08	1.04043e+08	2.62426e+06	7.37941e+07	100622764		0.867	0.0193	<.0001	0.8955		0.205439	0.198684		Met340	2430	129694	37128.1	46360.1	14671.2	4753.12		0.2378	0.2039	0.6461	0.6118		0.286275	0.0366488		Met340	2430	8.08023e+07	3.81546e+07	1.45244e+06		0.8813	0.005		0.472197		Met340	2430	58379	34225	5929		0.4013
Met341	21665	2734521262	6.93103e+08	2.64713e+07	1.34195e+08	6.22736e+08		0.3316	0.0017	<.0001	0.646		0.253464	0.227731		Met341	21665	7461534	3.1325e+06	1223048	1462672	1.10856e+06		0.0758	0.1659	0.2677	0.1787		0.41982	0.14857		Met341	21665	1060944882	4.92277e+08	9.12933e+07		0.6214	<.0001		0.463999		Met341	21665	1681085	257049	891136		0.6135
Met342	5781	5886347500000	1445442900000	115513911396	374932794193	1556503100000		0.3223	<.0001	<.0001	0.102		0.245559	0.264426		Met342	5781	10720684062	4101190745	526468801	2889979130	965845201		0.1956	0.5635	0.4363	0.4509		0.382549	0.0900918		Met342	5781	4221704900000	2131984500000	256749679654		0.2427	<.0001		0.505006		Met342	5781	1935279626	543262864	357172201		0.6008
Met343	4609	2035525933	3.81776e+08	4.58452e+08	5.13921e+07	3.71815e+08		0.661	<.0001	<.0001	0.6924		0.187556	0.182663		Met343	4609	1.78903e+07	815364	11858	1.53008e+07	143648		0.4212	0.9147	0.0957	0.7145		0.0455758	0.00802938		Met343	4609	1111113269	5.49892e+08	42341104		0.5471	<.0001		0.494902		Met343	4609	2.03141e+06	137270	1.2645e+06		0.7219
Met344	84416	1265264832	1.53574e+08	4.34947e+08	2.41711e+08	1.38957e+08		0.146	<.0001	<.0001	0.3827		0.121377	0.109825		Met344	84416	7599394	34584.5	3.52982e+06	3.38092e+06	83232		0.761	0.0722	0.1444	0.6433		0.00455095	0.0109525		Met344	84416	1.91653e+08	9.7738e+07	1.57565e+07		0.1072	<.0001		0.509973		Met344	84416	15006.8	5256.25	8190.25		0.3176
Met345	17942	776617178164	172657987398	12161158579	14978860982	172607379002		0.9418	0.0002	0.0001	0.9224		0.222321	0.222255		Met345	17942	940198154	1.26994e+08	147473138	282411994	1.29267e+08		0.4227	0.394	0.4736	0.4193		0.135072	0.137489		Met345	17942	763959867845	371770194574	14978666789		0.7556	0.0029		0.486636		Met345	17942	792715810	256256064	282408025		0.4986
Met346	84878	3745744933	8.00917e+08	1.91255e+08	1.53403e+08	9.55809e+08		0.8477	<.0001	<.0001	0.244		0.213821	0.255172		Met346	84878	17939092	256328	1681778	3875204	6632082		0.7889	0.5159	0.5864	0.2604		0.0142888	0.3697		Met346	84878	2406405798	1216368830	46893806		0.5332	0.0025		0.505471		Met346	84878	11604041	4748041	2190400		0.4972
Met347	46131	9973193954	2251220417	285412675	124336740	2416459221		0.9232	<.0001	0.0032	0.7433		0.225727	0.242295		Met347	46131	1.78265e+06	652653	179101	218031	699153		0.0249	0.0826	0.1339	0.0233		0.366115	0.392199		Met347	46131	1507141844	7.34775e+08	1.22354e+08		0.3248	<.0001		0.487529		Met347	46131	29677	400	29241		0.1855
Met348	1684	9.00819e+07	2.4482e+07	3.38897e+06	8.63922e+06	1.86396e+07		0.0057	<.0001	<.0001	0.4183		0.271774	0.206918		Met348	1684	338738	70125.1	15051.1	148182	77421.1		0.1545	0.4084	0.1587	0.1429		0.207019	0.228558		Met348	1684	4.19116e+07	2.26275e+07	177722		0.2432	0.1471		0.539887		Met348	1684	310148	147456	141376		0.2313
Met349	84281	6894623675	1073593434	1475824126	1646125507	928810474		0.0117	<.0001	<.0001	0.1374		0.155715	0.134715		Met349	84281	3.09709e+07	5.63976e+06	1.53043e+07	6.92509e+06	1.6245e+06		0.1098	0.045	0.1758	0.2763		0.182099	0.0524525		Met349	84281	6.62693e+08	3.75253e+08	504384		0.0682	0.5269		0.566255		Met349	84281	671325	605284	10816		0.1867
Met350	102581	3.65437e+08	1.08988e+08	11072858	2.20922e+07	8.12339e+07		0.0006	<.0001	<.0001	0.2338		0.298241	0.222292		Met350	102581	857760	103968	123008	352496	166464		0.3059	0.2762	0.2408	0.2266		0.121209	0.194069		Met350	102581	229977168	1.27024e+08	1.51249e+07		0.0101	<.0001		0.552333		Met350	102581	212143	3660.25	129240		0.8652
Met351	84285	2290029000000	478838312244	204131503613	193065342341	484010233279		0.6228	<.0001	<.0001	0.5284		0.209097	0.211356		Met351	84285	29537917892	4166201762	5528997325	6889451825	5326152050		0.4056	0.3517	0.5254	0.3588		0.141046	0.180316		Met351	84285	204689940305	110289906161	8.96508e+08		0.257	0.1414		0.538814		Met351	84285	149938442	35569296	56776225		0.576
Met352	4937	9.95491e+07	2.46369e+07	1.53539e+06	1.15502e+06	2.26794e+07		0.803	0.0002	0.0054	0.9238		0.247485	0.227822		Met352	4937	69414	2380.5	2380.5	44862.5	288		0.6702	0.6702	0.303	0.8794		0.0342942	0.00414902		Met352	4937	6.63427e+07	3.24913e+07	493108		0.7974	0.0685		0.48975		Met352	4937	54928.8	2162.25	33306.2		0.7952
Met353	1909	22543616071	5232328806	421184610	741825067	5976794553		0.6815	<.0001	<.0001	0.1943		0.232098	0.265121		Met353	1909	81568392	2996352	12620288	61099552	1131008		0.3321	0.1212	0.0574	0.5172		0.0367342	0.0138658		Met353	1909	8793487974	4583177258	1633359		0.472	0.7664		0.521201		Met353	1909	3757076	222784	3400336		0.4199
Met354	4852	4788064127	1128652501	136978345	106889994	1166150406		0.7721	<.0001	<.0001	0.6211		0.235722	0.243554		Met354	4852	2.8049e+06	595.125	518671	1.11523e+06	169653		0.9756	0.4157	0.4729	0.6193		0.000212174	0.0604846		Met354	4852	2.07172e+08	1.13276e+08	2.55347e+06		0.1383	0.0121		0.546774		Met354	4852	668552	75076	15876		0.7797
Met355	8607	12632782904	2506218518	1719620742	161146065	2702240084		0.9344	<.0001	0.0013	0.7571		0.19839	0.213907		Met355	8607	254668662	25934402	58428050	87864593	28065032		0.4317	0.2803	0.3823	0.4165		0.101836	0.110202		Met355	8607	1416990706	6.50173e+08	1.52602e+08		0.5086	<.0001		0.458841		Met355	8607	189873	21025	123904		0.6181
Met356	1869	3457418768	7.743e+08	3.59014e+06	1.52372e+08	9.15658e+08		0.8785	0.3161	<.0001	0.3195		0.223953	0.264838		Met356	1869	32253458	1800	1.36085e+07	1.73164e+07	70312.5		0.9622	0.0432	0.0676	0.7698		5.5808e-05	0.00218		Met356	1869	1918515220	9.63926e+08	9.27794e+06		0.6664	0.1359		0.502434		Met356	1869	226703	24806.2	147840		0.621
Met357	99	23143835658	5312949012	2469599113	655948178	5193727918		0.3371	<.0001	<.0001	0.359		0.229562	0.224411		Met357	99	2.43191e+08	2.33142e+07	6.4849e+07	7.05505e+07	3.55367e+07		0.432	0.2451	0.4096	0.3514		0.0958678	0.146126		Met357	99	2351733818	1205817572	135581615		0.1918	<.0001		0.512736		Met357	99	725606	641601	66049		0.1055
Met358	5263	8.25947e+08	2.07106e+08	1.28763e+06	1.84815e+07	1.99827e+08		0.6442	0.2248	<.0001	0.7054		0.25075	0.241937		Met358	5263	8196954	65160.5	596232	7359017	37264.5		0.4354	0.0996	0.0186	0.5406		0.00794936	0.00454614		Met358	5263	4.62538e+08	2.32846e+08	3597.1		0.6844	0.9524		0.503409		Met358	5263	766089	100489	541696		0.5333
Met359	5483	5676005452	1389068821	24633684	14432935	1425836003		0.7644	0.0447	0.3061	0.6336		0.244726	0.251204		Met359	5483	4.85412e+07	5.44005e+06	6.70329e+06	1.0665e+07	795691		0.5768	0.5397	0.7004	0.8242		0.112071	0.0163921		Met359	5483	2173538579	1105479877	8761531		0.5999	0.1709		0.508608		Met359	5483	33608052	5198400	3549456		0.727
Met360	92166	5.11961e+08	1.10423e+08	3.96281e+07	4.6046e+07	1.1985e+08		0.3048	<.0001	<.0001	0.0822		0.215687	0.234099		Met360	92166	616382	118098	61250	264716	12960.5		0.3476	0.4731	0.3758	0.7257		0.191599	0.0210268		Met360	92166	1.12498e+08	5.69858e+07	1.32415e+06		0.5904	0.0193		0.506549		Met360	92166	107523	26406.2	27060.2		0.6117
Met361	18023	1.99812e+08	5.18708e+07	132864	1.54645e+07	4.26031e+07		0.3109	0.4134	<.0001	0.8664		0.259598	0.213216		Met361	18023	121552	53138	6844.5	11312.5	23544.5		0.1842	0.5484	0.7025	0.3155		0.437163	0.193699		Met361	18023	5.99218e+07	3.05353e+07	1.35882e+06		0.4642	0.001		0.509586		Met361	18023	18158.8	2970.25	2756.25		0.7106
Met362	84293	777998010543	181404612847	31681470673	2.36713e+09	193136535574		0.8221	<.0001	0.2341	0.5873		0.233168	0.248248		Met362	84293	3.18721e+08	1.62935e+07	1.64866e+08	1.28005e+07	4.57016e+07		0.5866	0.1779	0.8607	0.3948		0.0511215	0.143391		Met362	84293	173474926519	84704366351	1945215818		0.7826	0.0248		0.48828		Met362	84293	12655558	3709476	942841		0.6195
Met363	18310	3063606711	7.56429e+08	4.85493e+07	1.19823e+08	7.92091e+08		0.4972	<.0001	<.0001	0.2865		0.246908	0.258548		Met363	18310	4819084	181202	1.08486e+06	1.89664e+06	104424		0.6767	0.3586	0.45	0.7489		0.0376009	0.021669		Met363	18310	2372036801	1251034260	7373590		0.3833	0.2208		0.527409		Met363	18310	3.24582e+06	5256.25	1.70172e+06		0.9628
Met364	84215	1590818184	2.93171e+08	2.60309e+08	1.19659e+08	2.78811e+08		0.8708	<.0001	<.0001	0.9224		0.184289	0.175263		Met364	84215	9.96417e+06	70312.5	313632	7.83707e+06	1054152		0.6957	0.4407	0.0808	0.2224		0.00705653	0.105794		Met364	84215	6.95545e+08	3.48214e+08	1.21725e+06		0.7067	0.3716		0.500635		Met364	84215	6.8881e+06	289982	6.59719e+06		0.036
Met365	31962	15615323890	3545040080	327111470	1185343324	3626375539		0.6899	<.0001	<.0001	0.5585		0.227023	0.232232		Met365	31962	3.89861e+07	641844	534578	1.88786e+07	3612672		0.7995	0.8164	0.4479	0.5632		0.0164634	0.0926657		Met365	31962	9004516042	4129725756	781395093		0.6647	<.0001		0.458628		Met365	31962	6.94195e+06	604506	263682		0.8055
Met366	1913	19640074140	4747523794	31606038	288806823	5870462396		0.5372	0.2021	0.0007	0.025		0.241726	0.298902		Met366	1913	1.27774e+08	9.00789e+06	2.77326e+07	6.29456e+07	2.29673e+07		0.2015	0.0812	0.0752	0.0957		0.0704986	0.179749		Met366	1913	9966963843	5399368902	108548604		0.1709	0.0188		0.541727		Met366	1913	5.16661e+06	1.60402e+06	725052		0.5896
Met367	3582	57568853177	15173017943	1183389020	3087114727	13923633384		0.1092	<.0001	<.0001	0.2746		0.263563	0.241861		Met367	3582	5.81563e+08	130702112	169243202	3.57997e+07	9.76224e+07		0.3154	0.2698	0.8054	0.3698		0.224743	0.167862		Met367	3582	7428443247	4041206939	5473990		0.2165	0.5441		0.544018		Met367	3582	7.28566e+06	1.20451e+06	747360		0.7176
Met368	84198	38519234830	7913484439	487449573	7219753656	8106501337		0.5348	0.0001	<.0001	0.3924		0.205442	0.210453		Met368	84198	1.77321e+08	3.26553e+07	7.994e+06	5.93224e+07	1.89574e+07		0.4011	0.653	0.496	0.5049		0.18416	0.10691		Met368	84198	6914976415	3212968754	1291372505		0.0581	<.0001		0.464639		Met368	84198	3373053	925444	2418025		0.1126
Met369	64546	22900314397	5368804265	2313106303	608430872	5203029091		0.2708	<.0001	<.0001	0.3183		0.234442	0.227203		Met369	64546	2.44963e+08	26952482	5.81365e+07	69939656	36346338		0.4215	0.2786	0.4338	0.3643		0.110027	0.148375		Met369	64546	2316002212	1157694730	192838963		0.1805	<.0001		0.499868		Met369	64546	573245	350464	217156		0.0802
Met370	18321	9.1556e+07	2.89813e+07	832799	1.78339e+06	2.29069e+07		0.0009	0.0016	<.0001	0.1343		0.316541	0.250195		Met370	18321	99039.5	128	9660.5	62820	1250		0.9289	0.4734	0.2861	0.7825		0.00129241	0.0126212		Met370	18321	3.31069e+07	1.8316e+07	1195.56		0.1456	0.8921		0.553238		Met370	18321	68830	1089	60516		0.7642
Met371	4203	647259809982	125448245504	56144311394	55103928371	144768874463		0.8521	<.0001	<.0001	0.3542		0.193814	0.223664		Met371	4203	584714806	4.90158e+06	1.00182e+08	1.93957e+08	168985728		0.7992	0.3203	0.3756	0.2309		0.00838286	0.289005		Met371	4203	443654814216	230607216902	7.18749e+07		0.4889	0.7817		0.51979		Met371	4203	6.50164e+07	5.81635e+07	6.66414e+06		0.0362
Met372	14688	34776238490	10905451586	26371917	14183209	7015021101		0.0506	0.3971	0.8244	0.9836		0.313589	0.201719		Met372	14688	3.55792e+07	1.74729e+07	581581	1.25675e+06	103285		0.2793	0.8136	0.9279	0.9203		0.4911	0.00290297		Met372	14688	18200140532	9192073300	10371413		0.6608	0.6085		0.505055		Met372	14688	1.25205e+07	7.44471e+06	792990		0.4131
Met373	41992	6535284876	1550887784	160792930	127617023	1566833847		0.7902	<.0001	0.0001	0.7152		0.23731	0.23975		Met373	41992	5485170	388080	623844	3.02822e+06	397832		0.48	0.389	0.257	0.4753		0.0707509	0.0725287		Met373	41992	5848308876	2931282669	85765		0.708	0.9348		0.501219		Met373	41992	1.37809e+06	30.25	561750		0.9961
Met374	10962	3.58208e+08	7.33365e+07	1.55372e+07	5.28924e+07	7.23078e+07		0.7155	<.0001	<.0001	0.7078		0.204731	0.20186		Met374	10962	337576	121032	15842	51396.5	60900.5		0.2398	0.6102	0.6324	0.3613		0.358533	0.180406		Met374	10962	2.99634e+08	1.23206e+08	5.22954e+07		0.7257	<.0001		0.411188		Met374	10962	214933	176820	18090.2		0.2066
Met375	18259	2665354495	664671074	34325.8	5.02388e+06	7.12181e+08		0.6626	0.9121	0.4101	0.3663		0.249374	0.267199		Met375	18259	9449398	1005362	1008200	1016080	2068578		0.5668	0.5663	0.8107	0.4324		0.106394	0.218911		Met375	18259	2359753208	1229548188	3717935		0.4694	0.3869		0.521049		Met375	18259	376457	94864	63504		0.6288
Met376	105082	80084321761	18633478472	3816895832	1111883849	17348501599		0.874	<.0001	0.0017	0.9476		0.232673	0.216628		Met376	105082	693217318	82022432	124504200	222137028	115216200		0.4046	0.3257	0.402	0.3401		0.118321	0.166205		Met376	105082	74998505687	35309845737	1098524418		0.897	0.0115		0.470807		Met376	105082	567037529	195832036	221950404		0.4569
Met377	14717	42825704334	11887243779	2525505343	22581283	11458710350		0.028	<.0001	0.7479	0.0431		0.277573	0.267566		Met377	14717	1.58958e+07	5.41041e+06	4.61928e+06	465604	561.125		0.2926	0.321	0.9206	0.9898		0.340367	3.53002e-05		Met377	14717	39132669974	21991404526	18733828		0.0883	0.6176		0.56197		Met377	14717	8.42051e+06	2.76058e+06	408960		0.6006
Met378	110	1702342700000	420386783642	17930417675	43464884726	406131070053		0.7033	0.0017	<.0001	0.7555		0.246946	0.238572		Met378	110	4059431429	699772755	610454211	1032627621	599843566		0.3793	0.4055	0.5196	0.4089		0.172382	0.147765		Met378	110	1636441900000	799692543253	39490741692		0.7027	0.0009		0.488678		Met378	110	3445377631	1297692552	1030955772		0.4761
Met379	3258	3005798217	6.9432e+08	5.87839e+07	5.64165e+07	7.34074e+08		0.8495	<.0001	0.0002	0.6531		0.230994	0.244219		Met379	3258	1.23378e+07	3.913e+06	523776	2.23118e+06	3.14127e+06		0.2206	0.5858	0.5312	0.2557		0.317156	0.254606		Met379	3258	2429784970	1220437661	36762944		0.598	0.0079		0.502282		Met379	3258	11780912	7033104	2226064		0.3435
Met380	17062	3416032791	550715632	1123514957	187641908	603156262		0.1316	<.0001	<.0001	0.0186		0.161215	0.176566		Met380	17062	3.19739e+07	18240.5	16773632	5.53095e+06	470450		0.9555	0.1961	0.624	0.7792		0.00057048	0.0147135		Met380	17062	1664924927	8.70101e+08	1.87619e+08		0.0121	<.0001		0.522607		Met380	17062	1.45973e+07	336980	5.26932e+06		0.8783
Met381	1864	71870478792	16037948673	3155808315	2803572190	17352587950		0.7736	<.0001	<.0001	0.4617		0.223151	0.241442		Met381	1864	5.65186e+07	9.87235e+06	1.44319e+07	1.53036e+07	8.07015e+06		0.2737	0.2125	0.3662	0.3092		0.174674	0.142788		Met381	1864	57660206401	29388691810	287011935		0.581	0.1275		0.509688		Met381	1864	827014	45369	3721		0.8491
Met382	14730	3.40789e+08	1.28724e+08	1.33527e+06	2.7653e+06	73394963		<.0001	0.0326	0.009	0.3735		0.377724	0.215368		Met382	14730	233475	35245.1	52650.1	14107.2	44253.1		0.4635	0.3865	0.8608	0.4198		0.150959	0.189541		Met382	14730	2.22455e+08	1.19789e+08	2.57704e+06		0.2109	0.0161		0.538488		Met382	14730	113295	79242.2	12882.2		0.3037
Met383	1867	24698816041	5265831781	502566559	2056732693	5909289557		0.835	<.0001	<.0001	0.422		0.213202	0.239254		Met383	1867	5.5649e+07	4.67721e+06	4.24424e+06	1.93203e+07	1.25576e+07		0.5106	0.5285	0.4346	0.3231		0.0840484	0.225656		Met383	1867	15365158868	7832213207	59663908		0.5868	0.1785		0.509739		Met383	1867	1.04437e+06	953552	48180.2		0.1327
Met384	4531	3.37467e+08	7.61509e+07	1.23859e+06	3.38e+07	7.94803e+07		0.6091	0.0487	<.0001	0.4012		0.225654	0.23552		Met384	4531	907586	7442	5512.5	379782	138864		0.8607	0.8798	0.4975	0.4807		0.00819977	0.153004		Met384	4531	2.12979e+08	1.03478e+08	11081221		0.5696	<.0001		0.48586		Met384	4531	717141	41006.2	311922		0.7939
Met385	18185	3744487451	1037594906	300918610	20325967	830853060		0.0467	<.0001	0.0548	0.5702		0.277099	0.221887		Met385	18185	8.03987e+06	69006.1	230860	1.2635e+06	2.08182e+06		0.8757	0.7766	0.7767	0.433		0.00858299	0.258937		Met385	18185	1010952517	5.44905e+08	1.29793e+07		0.1999	0.0112		0.539001		Met385	18185	6614581	1454436	1132096		0.6555
Met386	84206	630909192845	145815119225	15327136799	4.83642e+09	151132848330		0.9224	<.0001	0.031	0.8307		0.231119	0.239548		Met386	84206	1.98646e+08	2.56077e+07	1.29291e+08	3.38806e+07	4.36454e+06		0.0927	0.0206	0.1397	0.3349		0.128912	0.0219715		Met386	84206	308929187157	152414385673	4.16774e+09		0.7223	0.0133		0.493364		Met386	84206	5403026	4414201	697225		0.1602
Met387	21684	398741036222	99124914025	313884268	1123770158	99506802553		0.7928	0.398	0.2787	0.737		0.248595	0.249552		Met387	21684	2.07717e+06	245000	118098	104652	301864		0.6028	0.7122	0.9259	0.5669		0.117949	0.145325		Met387	21684	2.80413e+08	1.25746e+08	3.69101e+07		0.4587	<.0001		0.448432		Met387	21684	1.91843e+06	545382	99540.2		0.6311
Met388	84286	7719073400000	2106264600000	150759512337	1454379600000	1430416600000		<.0001	<.0001	<.0001	0.3627		0.272865	0.185309		Met388	84286	90919919215	2997663735	26261850790	29631301300	9868368828		0.6548	0.2636	0.4279	0.4449		0.0329704	0.108539		Met388	84286	3324382700000	2091002600000	144555527867		<.0001	<.0001		0.62899		Met388	84286	3018149454	994077841	1013658244		0.5026
Met389	1866	31963703814	6827333844	933101478	2440034291	7604550362		0.8322	<.0001	<.0001	0.4438		0.213596	0.237912		Met389	1866	5.88609e+07	5.76811e+06	3.78538e+06	1.85636e+07	1.3197e+07		0.5026	0.5788	0.4859	0.3448		0.0979956	0.224206		Met389	1866	20364131998	10333237727	101344432		0.6072	0.1283		0.507423		Met389	1866	821659	757770	56406.2		0.0631
Met390	3204	4823266883	1023586500	136616067	582348218	1073061168		0.6694	<.0001	<.0001	0.449		0.212219	0.222476		Met390	3204	5.81665e+07	12490002	4.00728e+06	10758884	3655808		0.4394	0.642	0.717	0.6561		0.214728	0.0628507		Met390	3204	1.77515e+08	1.0099e+08	4.96805e+06		0.0196	<.0001		0.568911		Met390	3204	3500577	1315609	484		0.5799
Met391	21657	1245067167	2.31967e+08	1.19264e+08	1.32208e+08	2.24218e+08		0.9756	<.0001	<.0001	0.9827		0.186309	0.180085		Met391	21657	1195776	160178	140980	296806	288040		0.4162	0.4407	0.5107	0.3059		0.133953	0.240882		Met391	21657	9.03603e+08	3.41925e+08	1.29569e+08		0.9901	<.0001		0.378402		Met391	21657	260003	9312.25	249500		0.2186
Met392	92269	19413200470	4298619038	1442808640	1142367811	3902170897		0.7004	<.0001	<.0001	0.8908		0.221428	0.201006		Met392	92269	733620	142578	371522	10742.5	364.5		0.3626	0.1996	0.951	0.9582		0.194349	0.000496852		Met392	92269	3.73034e+08	2.02921e+08	2.49462e+06		0.1846	0.0665		0.543973		Met392	92269	100253	78680.2	6320.25		0.264
Met393	136	672187271367	167262050459	46836280189	58157096188	170555071068		0.0026	<.0001	<.0001	0.001		0.248833	0.253731		Met393	136	1432117932	156185138	233798688	5.85471e+08	1.26326e+08		0.4334	0.3562	0.3607	0.474		0.109059	0.0882089		Met393	136	4614901773	2825092458	13922580		0.0017	0.1835		0.612167		Met393	136	3.18219e+07	791210	210.25		0.8992
Met394	3253	9594136035	2501084438	105508998	402505497	2016018864		0.2936	0.0009	<.0001	0.8898		0.260689	0.21013		Met394	3253	7154262	4614722	953580	84284.5	1.48781e+06		0.0015	0.0072	0.1412	0.0046		0.645031	0.207962		Met394	3253	4770467931	2358339007	358961931		0.2841	<.0001		0.494362		Met394	3253	455175	430992	20022.2		0.0623
Met395	1790	1133741782	2.82012e+08	7.05896e+06	2.44206e+08	2.16884e+08		0.0016	0.0036	<.0001	0.2388		0.248744	0.191299		Met395	1790	8.92762e+06	240818	208012	6831725	447458		0.5911	0.6156	0.1494	0.4788		0.0269745	0.0501206		Met395	1790	5.73666e+08	1.72298e+08	2.38974e+08		0.3567	<.0001		0.300346		Met395	1790	1148878	15876	491401		0.9007
Met396	84910	28587886964	5475757931	1312501	295632195	5562643605		0.9988	0.8378	0.0093	0.9971		0.191541	0.19458		Met396	84910	810354	6962	74498	471294	161880		0.7396	0.3384	0.1688	0.2073		0.00859131	0.199765		Met396	84910	27858964972	13781788144	189792086		0.7402	0.0789		0.494698		Met396	84910	139467	117992	12.25		0.2566
Met397	21763	1930740780	4.38661e+08	590420	9.51416e+07	4.6014e+08		0.9117	0.5929	<.0001	0.7825		0.227198	0.238323		Met397	21763	1.63818e+06	344865	393828	184563	15576.1		0.4253	0.3998	0.7912	0.8524		0.210517	0.00950818		Met397	21763	5.85775e+08	242678406	8.69653e+07		0.8003	<.0001		0.414286		Met397	21763	737415	253512	165242		0.5363
Met398	84289	4503056700000	1049132300000	233106678677	276204930257	905285959881		0.6417	<.0001	<.0001	0.9351		0.232982	0.201038		Met398	84289	97241702434	6808394741	29327271485	35323510983	6737283200		0.4868	0.2214	0.3503	0.4888		0.0700152	0.0692839		Met398	84289	986041911071	485042583661	25883621747		0.6644	0.0005		0.491909		Met398	84289	93348.8	93330.2	12.25		0.0052
Met399	48608	4.37951e+08	8.75058e+07	1.06634e+08	1.53382e+06	8.21459e+07		0.2585	<.0001	0.0981	0.4109		0.199807	0.187569		Met399	48608	7.86173e+06	191890	3.6707e+06	994249	516636		0.7324	0.228	0.7145	0.5854		0.0244081	0.0657153		Met399	48608	2.62434e+08	1.38751e+08	1.37013e+06		0.3496	0.1113		0.528708		Met399	48608	4068734	669124	994009		0.691
Met400	84291	5624053744	890781807	901921138	1473186368	967395186		0.0308	<.0001	<.0001	0.0029		0.158388	0.17201		Met400	84291	3.98742e+07	7626.13	9.70422e+06	2.50659e+07	2.32956e+06		0.9476	0.1179	0.0994	0.3239		0.000191255	0.0584228		Met400	84291	390969175	1.97514e+08	2.35203e+07		0.2358	<.0001		0.505191		Met400	84291	1.38347e+06	1.03531e+06	205662		0.2262
Met401	84288	848255559906	254677495246	7.47561e+09	57766629062	217180141141		0.0003	0.0012	<.0001	0.0171		0.300237	0.256031		Met401	84288	9387227388	23608756	55614331	4969122981	1532613930		0.9087	0.8606	0.3609	0.4057		0.00251499	0.163266		Met401	84288	344781252801	201988464441	8.11153e+09		0.0053	0.0003		0.585845		Met401	84288	3197054918	968329924	9090225		0.6284
Met402	88502	17426971600	3320205135	199978	607061855	3654203764		0.9977	0.9172	<.0001	0.9676		0.190521	0.209687		Met402	88502	6.59956e+07	1.47072e+07	82215.1	1.93728e+07	9.12286e+06		0.3731	0.9399	0.5397	0.4647		0.222851	0.138234		Met402	88502	12169410907	6060070002	36010561		0.7247	0.246		0.497976		Met402	88502	5.25833e+07	2.34983e+07	7.53228e+06		0.4863
Met403	84405	112456041871	25717360400	3905581727	3088600477	26755689470		0.8488	<.0001	<.0001	0.703		0.228688	0.237921		Met403	84405	6.49251e+07	4.15152e+06	3.2012e+07	3.83378e+06	3.02703e+06		0.6008	0.2294	0.851	0.6515		0.0639433	0.0466234		Met403	84405	101662793740	49553082284	2086429791		0.7412	0.0023		0.487426		Met403	84405	30309014	7134241	3122289		0.6576
Met404	16833	8.44328e+08	2.00814e+08	4.12115e+07	2.9759e+07	191290863		0.588	<.0001	<.0001	0.694		0.237839	0.22656		Met404	16833	1439530	89888	6962	287042	138338		0.7013	0.9132	0.7617	0.638		0.0624426	0.0960994		Met404	16833	4.39385e+08	2.14305e+08	2.64986e+07		0.4888	<.0001		0.487738		Met404	16833	829986	225625	219961		0.5838
Met405	100326	9.0952e+07	2.97587e+07	14342.2	881327	1.83253e+07		0.0078	0.6931	0.0087	0.9617		0.327191	0.201484		Met405	100326	237454	25651.1	465.125	164603	22578.1		0.2824	0.8626	0.128	0.3049		0.108026	0.0950843		Met405	100326	5.49176e+07	2.76406e+07	74874.5		0.674	0.4287		0.50331		Met405	100326	58138.8	48180.2	5402.25		0.1899
Met406	16551	14020451162	7229916229	616520986	401676635	2006427537		<.0001	<.0001	<.0001	0.4645		0.515669	0.143107		Met406	16551	7.05608e+07	1.26983e+07	7.57967e+06	8.702e+06	6.42432e+06		0.4849	0.5789	0.8016	0.6069		0.179962	0.0910466		Met406	16551	8326108081	5859420080	73294049		<.0001	0.0088		0.703741		Met406	16551	3.56818e+07	529256	5402.25		0.9223
Met407	17504	4289967851	9.6221e+08	4.03657e+08	5.42924e+07	9.11258e+08		0.7377	<.0001	0.0016	0.8337		0.224293	0.212416		Met407	17504	1.05039e+06	62128.1	376278	225355	7750.12		0.6247	0.2941	0.627	0.8584		0.0591478	0.00737835		Met407	17504	3839416640	1897140742	53858461		0.6985	0.0113		0.494122		Met407	17504	636209	56882.2	213906		0.7608
Met408	14509	58168819339	10243927571	11709063291	4572925339	10236802177		0.8085	<.0001	<.0001	0.7674		0.176107	0.175984		Met408	14509	8.3834e+07	1.07602e+07	61827200	9.63964e+06	438048		0.0503	0.0093	0.1081	0.4779		0.128351	0.00522518		Met408	14509	40770922641	18399950872	3595689639		0.7575	<.0001		0.451301		Met408	14509	1.84464e+07	7.77016e+06	9.53883e+06		0.2326
Met409	21885	5843378348	1371489157	164572934	75013844	1322749077		0.9014	<.0001	0.0031	0.9274		0.234708	0.226367		Met409	21885	3.95461e+07	1.13979e+07	4.38228e+06	8.05289e+06	1.76438e+06		0.3294	0.5111	0.634	0.6649		0.288219	0.0446159		Met409	21885	5320983832	2503726026	75010072		0.8993	0.0132		0.470538		Met409	21885	3.29049e+07	1.10656e+07	8.03439e+06		0.5351
Met410	34149	30175458945	6812202193	1247696472	1763300260	6607168481		0.7322	<.0001	<.0001	0.7709		0.225753	0.218958		Met410	34149	1.98252e+08	1.88713e+07	3.71651e+07	4.34349e+07	2.34989e+07		0.5523	0.4251	0.6341	0.5123		0.0951884	0.118531		Met410	34149	28798042523	13713279610	1756887716		0.6412	<.0001		0.476188		Met410	34149	1.6096e+08	4.22435e+07	4.34347e+07		0.5907
Met411	20283	1.5908e+08	7.90214e+07	976541	4.20457e+06	2.02909e+07		<.0001	0.0045	<.0001	0.9993		0.496741	0.127552		Met411	20283	509153	31375.1	23653.1	41383.2	266815		0.5793	0.6265	0.7791	0.196		0.0616222	0.524037		Met411	20283	5.77146e+07	3.94456e+07	3098.53		<.0001	0.8443		0.683461		Met411	20283	131785	57600	22201		0.4837
Met412	4747	5343378675	1113622765	180608963	514430011	1115387649		0.7055	<.0001	<.0001	0.6476		0.208412	0.208742		Met412	4747	233652	34584.5	43512.5	51596.5	3042		0.4948	0.4511	0.6617	0.8289		0.148017	0.0130194		Met412	4747	6.42692e+08	4.28162e+08	2.63106e+07		<.0001	<.0001		0.6662		Met412	4747	12956.8	8556.25	4290.25		0.072
Met413	14746	9.18389e+08	4.36097e+08	2.36461e+07	2.07192e+06	1.32539e+08		<.0001	<.0001	0.2337	0.9904		0.47485	0.144317		Met413	14746	4195598	15664.5	708050	34165	1.25928e+06		0.9155	0.5047	0.9846	0.3948		0.00373356	0.300144		Met413	14746	6.64097e+08	3.89231e+08	1.79822e+06		0.0168	0.2219		0.586106		Met413	14746	2706139	497025	33489		0.7162
Met414	5121	4.93431e+08	1.2011e+08	1.43078e+06	1.90907e+06	1.25316e+08		0.8402	0.105	0.1732	0.6815		0.243419	0.25397		Met414	5121	1.5203e+06	4371.12	58653.1	1.0249e+06	48205.1		0.8939	0.6361	0.2726	0.6661		0.00287517	0.0317077		Met414	5121	2.98376e+08	1.43297e+08	42047.1		0.882	0.8038		0.480257		Met414	5121	820533	40804	774400		0.2208
Met415	22888	45219683694	11102682412	10167777	783900783	10765167721		0.8193	0.6512	0.0004	0.8499		0.245528	0.238064		Met415	22888	6.6536e+07	2.55434e+07	7.66949e+06	9.51636e+06	929566		0.2737	0.4989	0.7062	0.8024		0.383903	0.0139709		Met415	22888	19629515221	9620130836	237060755		0.7565	0.0194		0.490085		Met415	22888	3.66195e+07	1.81093e+07	1.70433e+06		0.4881
Met416	5837	18218542989	4564618412	458929674	1625628134	3846131125		0.2203	<.0001	<.0001	0.7299		0.250548	0.211111		Met416	5837	5.61262e+07	2.38274e+06	1397792	4.42444e+07	453152		0.5126	0.6069	0.1474	0.7635		0.0424534	0.00807381		Met416	5837	8853466308	4384221783	64061959		0.7308	0.0698		0.495198		Met416	5837	4.69757e+07	378840	3.9974e+07		0.8505
Met417	1878	4325475213	1017346266	223995141	309661227	973885402		0.3568	<.0001	<.0001	0.4518		0.235199	0.225151		Met417	1878	3.0277e+07	9176328	1.23952e+07	2045594	6365312		0.0157	0.0117	0.1259	0.0224		0.303079	0.210236		Met417	1878	1988654768	8.75853e+08	2.83735e+08		0.5287	<.0001		0.440425		Met417	1878	1210758	128164	1075369		0.1484
Met418	84780	19512514776	3952818814	2288735477	1716221040	3704896862		0.6427	<.0001	<.0001	0.7859		0.202579	0.189873		Met418	84780	4.62754e+07	223780	24081800	1.52166e+07	932978		0.8076	0.1026	0.2767	0.6283		0.00483585	0.0201614		Met418	84780	16546033397	7510929015	1715897402		0.6185	<.0001		0.453941		Met418	84780	1.69991e+07	121452	1.14278e+07		0.9057
Met419	17436	4.20724e+08	1.57675e+08	863425	895625	1.23228e+08		<.0001	0.0976	0.2406	<.0001		0.37477	0.292895		Met419	17436	320718	113526	1540.12	42748.2	36585.1		0.312	0.8902	0.7472	0.5261		0.353975	0.114073		Met419	17436	2.95395e+08	2.14998e+08	131018		<.0001	0.5426		0.727831		Met419	17436	166037	139502	11772.2		0.2002
Met420	18173	15308244899	3321734322	280215521	1638037702	3544007672		0.7479	<.0001	<.0001	0.4783		0.21699	0.23151		Met420	18173	624853406	44274050	1.84993e+08	3.07462e+08	4.56108e+07		0.2858	0.0983	0.1215	0.2806		0.0708551	0.0729944		Met420	18173	2159314521	1090817919	9367201		0.635	0.1566		0.505169		Met420	18173	210743	4970.25	144020		0.824
Met421	6491	3.65306e+08	8.699e+07	5.38524e+06	3.03848e+07	7.4928e+07		0.5904	0.0001	<.0001	0.9191		0.238129	0.20511		Met421	6491	1.00654e+06	12960.5	418612	16708	4140.5		0.8488	0.344	0.9707	0.9139		0.0128762	0.00411358		Met421	6491	2.01294e+08	1.02573e+08	191879		0.6065	0.5057		0.509569		Met421	6491	565281	15876	324		0.8928
Met422	84290	3572252569	307627006	781736469	1575088512	307303595		0.077	<.0001	<.0001	0.0598		0.0861157	0.0860252		Met422	84290	2.86934e+07	173755	8.90209e+06	1.85834e+07	377146		0.5427	0.035	0.0341	0.3961		0.00605557	0.013144		Met422	84290	1.51835e+07	7.08898e+06	1158.58		0.9456	0.8568		0.466886		Met422	84290	30930.8	19460.2	7310.25		0.2757
Met423	26904	1.1588e+08	2.65208e+07	1.2126e+06	3.80835e+06	2.78526e+07		0.9003	0.0019	<.0001	0.7588		0.228864	0.240357		Met423	26904	184613	22578.1	465.125	97665.2	8778.12		0.461	0.9085	0.3608	0.6294		0.1223	0.0475488		Met423	26904	9.63144e+07	4.62518e+07	2.05385e+06		0.8059	0.002		0.480217		Met423	26904	12845	1600	9		0.7703
Met424	27187	6.80926e+07	1.78403e+07	1.20118e+06	370129	1.69502e+07		0.3695	<.0001	0.0706	0.4918		0.262	0.248929		Met424	27187	62321.9	5886.12	4753.12	24366.2	406.125		0.5764	0.6126	0.5248	0.8781		0.0944472	0.00651657		Met424	27187	3.71397e+07	1.85927e+07	197677		0.6862	0.1185		0.500615		Met424	27187	45536	1600	24336		0.8228
Met425	4930	36919692776	6700808975	2678780535	7168465960	6523104446		0.7259	<.0001	<.0001	0.7551		0.181497	0.176684		Met425	4930	6709678	53138	30258	3060	5425218		0.7939	0.843	0.9975	0.0949		0.00791961	0.808566		Met425	4930	1676341734	8.09324e+08	3.9118e+07		0.7746	0.0012		0.482792		Met425	4930	3017156	2202256	1296		0.3477
Met426	84182	216937675121	59628930408	10874504535	9220260740	51052623825		0.0141	<.0001	<.0001	0.1765		0.274867	0.235333		Met426	84182	3.90805e+08	1.77221e+07	4.05495e+07	5.50093e+06	6.20442e+07		0.7496	0.6357	0.9797	0.5644		0.0453477	0.15876		Met426	84182	183581547637	98855594967	9160622497		0.0692	<.0001		0.538483		Met426	84182	270128619	6723649	1968409		0.8988
Met427	6050	311228563982	78132235842	8199785968	21281047129	78120572159		0.1555	<.0001	<.0001	0.1244		0.251045	0.251007		Met427	6050	1738265028	3.33672e+08	1.20575e+08	577891865	2.63282e+08		0.3445	0.5374	0.4338	0.3894		0.191957	0.151463		Met427	6050	212960445855	113091630619	8.59343e+09		0.1254	<.0001		0.531045		Met427	6050	23575549	2082249	17007376		0.6193
Met428	47170	4.29427e+08	9.66119e+07	1.23585e+07	1.33253e+06	1.08386e+08		0.933	<.0001	0.2374	0.631		0.224978	0.252397		Met428	47170	1528682	601704	20000	119565	418612		0.2126	0.7732	0.7552	0.2709		0.39361	0.273839		Met428	47170	2.90047e+08	1.38973e+08	1.32222e+06		0.8792	0.1576		0.479139		Met428	47170	403730	8281	59049		0.9009
Met429	92367	2131320251	383421001	2.9341e+07	3.30884e+08	4.93842e+08		0.9745	0.0001	<.0001	0.3323		0.179898	0.231707		Met429	92367	1.03743e+07	150426	1.86921e+06	6.42683e+06	918690		0.6398	0.1942	0.1357	0.3097		0.0144998	0.0885541		Met429	92367	1381442467	6.70635e+08	9.48106e+06		0.8195	0.0802		0.48546		Met429	92367	188535	162812	600.25		0.2383
Met430	91670	6100508527	1281068321	73991800	325510188	1376126238		0.9599	0.0007	<.0001	0.8341		0.209994	0.225576		Met430	91670	151922	18432	54450	49873	6498		0.3303	0.1597	0.3125	0.528		0.121325	0.0427719		Met430	91670	4798880825	2390973183	25345018		0.7144	0.121		0.498236		Met430	91670	73307	23409	49729		0.054
Met431	16923	5.54766e+08	173632142	7.4178e+06	8.87947e+07	8.63794e+07		<.0001	<.0001	<.0001	0.9654		0.312983	0.155704		Met431	16923	1868294	59858	37812.5	451224	517144		0.7365	0.7878	0.64	0.3739		0.0320389	0.2768		Met431	16923	3.19021e+08	1.50573e+08	3.33544e+07		0.411	<.0001		0.471985		Met431	16923	1.56337e+06	464442	304152		0.5845
Met432	2061	4326109280	966866806	252977559	64304504	1012231486		0.8946	<.0001	0.0009	0.7574		0.223496	0.233982		Met432	2061	7.51301e+07	1.0603e+07	1.01475e+07	19929169	1.12955e+07		0.4396	0.448	0.5374	0.4274		0.141129	0.150346		Met432	2061	2727264379	1306847198	25478026		0.8557	0.0421		0.479179		Met432	2061	64223162	21893041	19184400		0.5089
Met433	62304	18102524837	3989438050	81009708	2127127841	3829020028		0.5676	0.0268	<.0001	0.6513		0.22038	0.211519		Met433	62304	3.85602e+07	2428808	15488	1.60632e+07	4.83294e+06		0.629	0.9681	0.4865	0.5091		0.0629875	0.125335		Met433	62304	13508006884	6531732396	421804557		0.7269	0.0002		0.483545		Met433	62304	2.34871e+07	204756	8.06844e+06		0.9265
Met434	29927	188967888771	43148166939	35880473	12708422258	45526239874		0.8028	0.6655	<.0001	0.5904		0.228336	0.240921		Met434	29927	3.57518e+08	74884.5	1.07416e+07	233955720	6.86206e+07		0.9588	0.5575	0.1587	0.2199		0.000209456	0.191936		Met434	29927	156157463833	76848995098	182867998		0.7886	0.4684		0.492125		Met434	29927	41124429	36614601	49284		0.2138
Met435	1064	38907562472	9896264086	2277492190	600329115	9784326638		0.1683	<.0001	0.0003	0.1586		0.254353	0.251476		Met435	1064	1.24004e+08	94395.1	1.22834e+07	3.00583e+06	6.78787e+07		0.9519	0.5187	0.9313	0.2095		0.000761224	0.547389		Met435	1064	19980446148	10426532133	590000844		0.2901	0.0001		0.521837		Met435	1064	4.28208e+07	3.14553e+07	293222		0.3409
Met436	3328	5246945215	1556356944	119448457	180383588	1507960597		0.0002	<.0001	<.0001	0.0004		0.296622	0.287398		Met436	3328	2.0602e+07	1.44245e+06	6.07784e+06	2.95682e+06	2.05133e+06		0.6107	0.3446	0.7319	0.5499		0.0700149	0.099569		Met436	3328	4.38705e+08	1.96201e+08	4.75047e+07		0.7013	<.0001		0.447229		Met436	3328	485807	26732.2	309692		0.7452
Met437	33415	2.07896e+08	5.24311e+07	1.32442e+06	1.39492e+07	5.75834e+07		0.1466	0.0083	<.0001	0.0207		0.252199	0.276982		Met437	33415	1.41672e+06	5995.12	692076	640500	56280.1		0.5361	0.0154	0.033	0.1514		0.00423169	0.0397257		Met437	33415	1.03438e+08	4.90651e+07	1.14546e+07		0.2409	<.0001		0.474341		Met437	33415	149685	12769	115600		0.5807
Met438	17293	3442226153	1058261557	1258839	45363487	738503186		0.0143	0.5404	0.0013	0.8149		0.307435	0.214542		Met438	17293	1.29868e+07	361250	475312	3156680	7667528		0.5373	0.4863	0.2958	0.0767		0.0278167	0.590408		Met438	17293	2233557527	1086754104	43356703		0.7526	0.003		0.486557		Met438	17293	4473614	2350089	972196		0.3888
Met439	84200	40412655012	7487140079	12820816	208401468	7738466942		0.9982	0.5815	0.0855	0.9934		0.185267	0.191486		Met439	84200	3.47103e+07	491536	1.15993e+07	1.04633e+07	5.16651e+06		0.7437	0.2101	0.4005	0.3481		0.0141611	0.148847		Met439	84200	37502715237	19286702979	28389703		0.553	0.5514		0.514275		Met439	84200	3.37043e+06	1.23543e+06	691392		0.5248
Met440	4766	1435224400000	418877853403	87984433702	60613828850	245244195486		0.0057	<.0001	<.0001	0.9824		0.291855	0.170875		Met440	4766	5.25287e+08	8.6237e+06	31872128	2.74466e+08	43319432		0.7784	0.5997	0.3783	0.5462		0.0164171	0.0824682		Met440	4766	248475366183	126466572789	2.30799e+09		0.5645	0.0371		0.50897		Met440	4766	8.38909e+06	6.64351e+06	1.47258e+06		0.1273
Met441	14806	4205963495	1584251393	299241	241387577	1042821229		<.0001	0.7498	<.0001	0.0003		0.376668	0.247939		Met441	14806	2.06165e+07	6.67769e+06	4.44169e+06	672822	4.4925e+06		0.2212	0.2885	0.8656	0.2865		0.3239	0.217908		Met441	14806	1828942966	9.22707e+08	2.41311e+08		0.0293	<.0001		0.504503		Met441	14806	181191	107912	26406.2		0.371
Met442	6767	26041352313	6469409577	376836392	894327747	6417576478		0.5561	0.0002	<.0001	0.5267		0.248428	0.246438		Met442	6767	4.41847e+08	6.45987e+07	5.91926e+07	1.24298e+08	6.96495e+07		0.4149	0.4317	0.4996	0.4004		0.146202	0.157633		Met442	6767	25627183598	12657941969	885647474		0.5684	<.0001		0.493926		Met442	6767	3.82489e+08	1.34201e+08	1.24222e+08		0.4875
Met443	91852	2.6185e+08	6.3711e+07	3.68394e+06	9.01441e+06	6.51718e+07		0.5803	0.0002	<.0001	0.4424		0.243311	0.24889		Met443	91852	704292	21632	59168	354390	164164		0.5866	0.3995	0.2285	0.2189		0.0307146	0.233092		Met443	91852	2.46019e+07	1.17451e+07	294945		0.8629	0.0215		0.477407		Met443	91852	39936.8	33306.2	5700.25		0.1054
Met444	84210	2165154150	1033213123	21524898	136078075	341033479		<.0001	<.0001	<.0001	0.4085		0.477201	0.15751		Met444	84210	5.26552e+06	409965	1225.12	4.41227e+06	436645		0.0065	0.5706	0.0012	0.0061		0.0778584	0.0829253		Met444	84210	1047943750	6.8593e+08	1.18391e+07		<.0001	0.0058		0.654548		Met444	84210	3.46335e+06	210.25	3.45774e+06		0.876
Met445	16675	1770278771	4.28552e+08	4.35861e+07	7.07506e+07	4.41622e+08		0.4863	<.0001	<.0001	0.3272		0.242082	0.249465		Met445	16675	1.076e+07	1.04474e+06	1.02603e+06	2.56814e+06	1.61191e+06		0.5663	0.5695	0.6371	0.4868		0.0970942	0.149806		Met445	16675	1377170480	6.90583e+08	5.00339e+07		0.4587	<.0001		0.501451		Met445	16675	9.54277e+06	2.62602e+06	2.44141e+06		0.5839
Met446	3858	3225837465	6.4826e+08	156981528	2.9799e+08	773758986		0.863	<.0001	<.0001	0.2654		0.200959	0.239863		Met446	3858	2.00267e+07	684.5	2562848	3.99885e+06	5346450		0.9908	0.5102	0.67	0.3699		3.41794e-05	0.266967		Met446	3858	1220492465	5.86277e+08	2344726		0.88	0.3591		0.480361		Met446	3858	8.78789e+06	2.61307e+06	3.97404e+06		0.4727
Met447	17044	1774472321	4.59219e+08	1.3521e+07	12237599	4.3821e+08		0.5697	0.0078	0.0402	0.6719		0.258792	0.246952		Met447	17044	695596	148785	230860	263851	1128.12		0.137	0.0949	0.1619	0.8528		0.213896	0.00162181		Met447	17044	2.00937e+08	1.12472e+08	767524		0.0982	0.16		0.559737		Met447	17044	182653	87912.2	43890.2		0.4139
Met448	107058	8137650678	1670845275	222795224	302950773	1894630070		0.9913	<.0001	<.0001	0.8702		0.205323	0.232823		Met448	107058	1.29539e+06	34848	139392	277940	82824.5		0.7907	0.6064	0.7323	0.6866		0.0269015	0.0639378		Met448	107058	5275504326	2390381829	62993009		0.9685	0.025		0.45311		Met448	107058	611617	112560	105300		0.6874
Met449	466	9234340342	1912415071	872367768	296783053	2234187399		0.8058	<.0001	<.0001	0.2518		0.207098	0.241943		Met449	466	8.39103e+07	1.99301e+06	3.51583e+07	1.80588e+07	1.10615e+07		0.6814	0.184	0.4941	0.3792		0.0237516	0.131825		Met449	466	5.9695e+08	2.80615e+08	4.04034e+06		0.924	0.0877		0.470082		Met449	466	9.19582e+06	1.83196e+06	5.1779e+06		0.5281
Met450	479	2294104601	7.78337e+08	3.92966e+07	51824225	7.90838e+08		<.0001	<.0001	<.0001	<.0001		0.339277	0.344726		Met450	479	9.22025e+06	64261.1	444153	4.59749e+06	406351		0.8695	0.6729	0.4465	0.6857		0.00696956	0.0440716		Met450	479	1760244723	1308030508	11148374		<.0001	0.0173		0.743096		Met450	479	1.7347e+06	73712.2	756.25		0.8678
Met451	97584	1561576835	2.54463e+08	3.569e+08	1.21116e+08	2.73234e+08		0.9033	<.0001	<.0001	0.6998		0.162952	0.174973		Met451	97584	4.20099e+06	820480	2345778	130522	27848		0.3046	0.1468	0.8704	0.8245		0.195306	0.00662891		Met451	97584	1019789350	4.38047e+08	1.20764e+08		0.8227	<.0001		0.429547		Met451	97584	490947	273006	122150		0.3404
Met452	18508	30678834117	6975367574	2623744865	1336416704	6386519894		0.7147	<.0001	<.0001	0.8843		0.227367	0.208173		Met452	18508	1.21309e+08	154846	4.36225e+07	6.94363e+07	4.58591e+06		0.7944	0.038	0.0481	0.2473		0.00127646	0.0378035		Met452	18508	5099193499	2513717927	5706654		0.7828	0.4782		0.492964		Met452	18508	4712753	1527696	55696		0.6118
Met453	4943	3.43576e+08	8.186e+07	2.37126e+06	1.85569e+07	7.27939e+07		0.8204	0.0113	<.0001	0.9638		0.238259	0.211872		Met453	4943	261590	75272	21424.5	72826	89042		0.0195	0.0639	0.0399	0.0166		0.287749	0.340388		Met453	4943	1.84838e+08	8.72498e+07	3.50283e+06		0.8759	0.0039		0.472034		Met453	4943	188162	164025	22201		0.0689
Met454	84207	8.45281e+08	3.21882e+08	967376	4.9001e+06	337238785		<.0001	0.2133	0.0202	<.0001		0.380798	0.398967		Met454	84207	121450	2080.12	4656.12	85768.2	22366.1		0.5099	0.3562	0.0712	0.121		0.0171274	0.184159		Met454	84207	3.93926e+08	3.44848e+08	4.88951e+06		<.0001	<.0001		0.875413		Met454	84207	105629	19044	80656		0.324
Met455	22863	7149785284	1957953850	44435507	364659074	1560978754		0.156	0.0125	<.0001	0.8068		0.273848	0.218325		Met455	22863	7.41364e+06	1.91101e+06	1627208	550026	1605632		0.2745	0.3027	0.7577	0.3051		0.25777	0.216578		Met455	22863	2609713334	1225785471	212249711		0.5827	<.0001		0.469701		Met455	22863	5.5425e+06	3.51e+06	483720		0.3733
Met456	107054	691732738863	170822106318	4.09606e+08	2.5162e+09	173465884600		0.8086	0.4635	0.1925	0.722		0.246948	0.25077		Met456	107054	4.72729e+07	4222418	981400	14203085	13907538		0.5181	0.7437	0.4957	0.2935		0.0893201	0.294197		Met456	107054	110524722280	54733302152	48961611		0.7658	0.6549		0.495213		Met456	107054	2885741	1401856	170569		0.4896
Met457	49400	7.54273e+08	181009598	438518	1.44936e+06	2.03864e+08		0.8235	0.4626	0.41	0.3918		0.239979	0.270278		Met457	49400	794316	555458	10658	220145	2738		0.0048	0.1832	0.0236	0.417		0.699291	0.00344699		Met457	49400	171620927	8.46303e+07	1.05785e+06		0.7543	0.0949		0.493124		Met457	49400	369541	318096	47089		0.0742
Met458	1665	1446085200000	293355994300	33630193651	75501414130	387007554521		0.9543	<.0001	<.0001	0.1792		0.202862	0.267624		Met458	1665	23409881785	35595703	69025375	6183150141	9176399128		0.9332	0.9072	0.5624	0.2679		0.00152054	0.391988		Met458	1665	716585869951	340173034098	45127441256		0.6785	<.0001		0.474714		Met458	1665	15646883339	5177522025	5251466089		0.5012
Met459	14689	12793477784	3070742894	230387497	290085941	3180491433		0.7313	<.0001	<.0001	0.5628		0.240024	0.248603		Met459	14689	1025608	57800	341138	298010	238050		0.3759	0.1111	0.2332	0.1489		0.0563568	0.232106		Met459	14689	6582324216	3255363748	289393243		0.4749	<.0001		0.494561		Met459	14689	270155	30625	151321		0.661
Met460	89204	27159135291	6504045810	382238720	536154118	6441713543		0.7591	0.0003	<.0001	0.7391		0.239479	0.237184		Met460	89204	6.88356e+07	9.30314e+06	2.49042e+07	5.7167e+06	3.11127e+06		0.4852	0.2992	0.8186	0.672		0.13515	0.0451985		Met460	89204	20128194700	10380763610	523418871		0.364	0.0004		0.515732		Met460	89204	6.92136e+06	827190	5.69538e+06		0.3864
Met461	17932	1568140978	3.4573e+08	2.84601e+07	1.11904e+07	3.49697e+08		0.9597	<.0001	0.0381	0.9327		0.220471	0.223001		Met461	17932	690768	1740.5	497004	130624	1012.5		0.8326	0.0557	0.3161	0.8716		0.00251966	0.00146576		Met461	17932	1014695124	4.67885e+08	1.11008e+07		0.9475	0.0307		0.461109		Met461	17932	189674	49	129600		0.9818
Met462	84186	1663894890	3.64331e+08	1.67551e+07	1.07409e+08	4.008e+08		0.9153	0.0019	<.0001	0.6491		0.218963	0.24088		Met462	84186	2.07157e+07	3.6707e+06	3.97197e+06	6.37866e+06	4.52253e+06		0.2074	0.1959	0.254	0.1781		0.177194	0.218314		Met462	84186	242963679	1.20598e+08	7473722		0.5699	0.0001		0.496363		Met462	84186	215139	22201	10609		0.7863
Met463	47	13357179653	3049968220	192686911	1032732425	3304964549		0.5905	0.0001	<.0001	0.2631		0.228339	0.24743		Met463	47	9.90293e+07	2.73024e+07	1.86813e+07	2.74894e+07	3.15884e+06		0.2588	0.3256	0.449	0.6484		0.2757	0.031898		Met463	47	5259632929	2679534438	502394671		0.0604	<.0001		0.509453		Met463	47	6.33042e+07	2.45174e+07	1.64471e+07		0.4852
Met464	84191	69135414502	17474333219	2057699939	1917241685	15044881459		0.5293	<.0001	<.0001	0.8945		0.252755	0.217615		Met464	84191	426989378	2.2326e+08	8.53258e+06	5.90934e+07	51775488		0.148	0.6969	0.588	0.3832		0.522869	0.121257		Met464	84191	50976723715	24669324534	764543154		0.8016	0.0096		0.483933		Met464	84191	2.56501e+08	2.45032e+08	149382		0.1348
Met465	1923	2186124205	5.34433e+08	15329	1.01391e+08	4.97355e+08		0.7328	0.9352	<.0001	0.866		0.244466	0.227505		Met465	1923	882199	227475	206403	172092	267546		0.0186	0.0204	0.048	0.0158		0.25785	0.303272		Met465	1923	1638585091	7.90481e+08	4.66437e+07		0.7413	0.0003		0.482417		Met465	1923	501045	494209	1936		0.0632
Met466	3507	3.79551e+08	9.4296e+07	1.36982e+07	132434	6.45219e+07		0.6884	<.0001	0.8483	0.9999		0.248441	0.169995		Met466	3507	585468	72	105340	25540	97682		0.9858	0.5226	0.9332	0.5364		0.000122979	0.166844		Met466	3507	3.01536e+08	1.45332e+08	105294		0.8719	0.6953		0.481972		Met466	3507	410870	46225	12996		0.7786
Met467	100096	1.99281e+08	5.46702e+07	4.04682e+06	8.46006e+06	5.45114e+07		0.0087	<.0001	<.0001	0.0064		0.274337	0.27354		Met467	100096	177296	64800	14450	27852.5	18240.5		0.255	0.5335	0.651	0.4902		0.365492	0.102882		Met467	100096	109794230	6.03417e+07	1.30875e+06		0.1295	0.0136		0.549589		Met467	100096	46214.8	7140.25	462.25		0.7415
Met468	12444	4.62461e+08	8.66843e+07	1.12331e+08	124147	8.11392e+07		0.8651	<.0001	0.855	0.9374		0.187441	0.175451		Met468	12444	1.09505e+07	543403	5.1152e+06	89379.2	713415		0.6714	0.2702	0.9805	0.6297		0.0496238	0.0651494		Met468	12444	3.29253e+08	1.58083e+08	3732.6		0.8839	0.9438		0.480128		Met468	12444	5.72756e+06	1.25104e+06	18090.2		0.6899
Met469	16573	7.83244e+08	3.08152e+08	7785037	2.56627e+07	1.68369e+08		<.0001	0.0002	<.0001	0.0237		0.393431	0.214964		Met469	16573	166489	23653.1	78.125	107271	22578.1		0.1957	0.9224	0.1074	0.2023		0.14207	0.135613		Met469	16573	1.41295e+08	8.08637e+07	3.26198e+06		0.0166	0.0004		0.572305		Met469	16573	97802	46225	44521		0.2371
Met470	34007	1472704282	3.84239e+08	7.866e+06	4.49601e+07	3.76878e+08		0.2868	0.0206	<.0001	0.2972		0.260907	0.255909		Met470	34007	1.21879e+08	1.63535e+07	1.99649e+07	39381709	1.68258e+07		0.4018	0.3637	0.427	0.3964		0.134178	0.138054		Met470	34007	1369023723	7.01867e+08	4.2567e+07		0.3691	0.0001		0.512677		Met470	34007	101897114	33177600	39375625		0.4805
Met471	17143	28350632243	7090588425	2776162457	887207624	6407977149		0.026	<.0001	<.0001	0.1218		0.250103	0.226026		Met471	17143	59092278	84460.5	2.4535e+07	3.09525e+07	252050		0.8413	0.0606	0.0955	0.7324		0.0014293	0.00426536		Met471	17143	21211207709	11552168772	872711194		0.063	<.0001		0.544626		Met471	17143	6.88876e+06	314160	3.82398e+06		0.7925
Met472	1921	228909035540	63515630520	9984971643	31974679704	67182996644		<.0001	<.0001	<.0001	<.0001		0.277471	0.293492		Met472	1921	838158	9045.12	11781.1	191431	319600		0.8306	0.8075	0.6154	0.2854		0.0107917	0.381313		Met472	1921	112987351766	79257708791	237266285		<.0001	0.2022		0.701474		Met472	1921	286758	218089	25		0.3255
Met473	4797	11785914008	3657076053	1112446288	211679999	2519462511		<.0001	<.0001	<.0001	0.2543		0.310292	0.213769		Met473	4797	1.43124e+07	1.2207e+06	1.20824e+06	7.99491e+06	1.68453e+06		0.403	0.405	0.2161	0.3418		0.0852897	0.117697		Met473	4797	6161670290	3713933044	208118308		0.0006	<.0001		0.602748		Met473	4797	1.11972e+06	18632.2	14280.2		0.9171
Met474	16817	4.25584e+08	119929636	2.57797e+07	6.64123e+07	6.53106e+07		<.0001	<.0001	<.0001	0.9168		0.2818	0.153461		Met474	16817	604753	101475	112575	61984.2	49141.1		0.484	0.4642	0.8185	0.6134		0.167796	0.0812582		Met474	16817	3.06801e+08	1.2787e+08	6.63519e+07		0.3074	<.0001		0.416784		Met474	16817	170065	4692.25	41820.2		0.8775
Met475	18256	3.75398e+08	1.40375e+08	320580	3.64571e+06	81063059		<.0001	0.3177	0.0036	0.3689		0.373935	0.215939		Met475	18256	344618	19503.1	9591.12	120306	61776.1		0.6429	0.741	0.5259	0.4375		0.0565935	0.17926		Met475	18256	2.36379e+08	120763881	3582761		0.4995	0.0074		0.51089		Met475	18256	110534	5929	101124		0.4162
Met476	23635	3708109692	8.56303e+08	1.55345e+08	6.45959e+07	9.1096e+08		0.7897	<.0001	0.0002	0.5434		0.230927	0.245667		Met476	23635	2.47815e+07	4737042	24.5	10081444	6329682		0.2477	0.9974	0.2649	0.2029		0.191153	0.25542		Met476	23635	3236795273	1581174685	64413346		0.7276	0.0026		0.4885		Met476	23635	17369608	11009124	2856100		0.327
Met477	17030	1794918023	5.00505e+08	6.04513e+07	6.62078e+07	3.5294e+08		0.1237	<.0001	<.0001	0.964		0.278846	0.196633		Met477	17030	2062360	470450	567112	972008	112.5		0.0517	0.0434	0.0514	0.9538		0.228112	5.45492e-05		Met477	17030	1109562484	5.74634e+08	2059501		0.5051	0.3491		0.517893		Met477	17030	611619	242556	369056		0.0032
Met478	84212	1680037263	6.8696e+08	383898	6.136e+07	448426784		<.0001	0.5744	<.0001	<.0001		0.408896	0.266915		Met478	84212	1.8582e+06	601156	68635.1	101545	280875		0.3464	0.7199	0.8881	0.4916		0.323516	0.151155		Met478	84212	5.72456e+08	4.3893e+08	3.75628e+06		<.0001	0.0109		0.76675		Met478	84212	824149	30102.2	1056.25		0.8775
Met479	92370	17072557780	4556357862	66325395	89926156	3223920799		0.6201	0.0626	0.0954	0.9992		0.266882	0.188836		Met479	92370	1.06154e+06	17298	704484	215858	32		0.6499	0.0778	0.3646	0.9839		0.0162952	3.01448e-05		Met479	92370	9639468196	4643276401	89923459		0.8419	0.042		0.481694		Met479	92370	201078	9409	69169		0.8279
Met480	257	466328040	1.30304e+08	875634	1.78374e+07	1.21774e+08		0.024	0.1507	<.0001	0.0664		0.279426	0.261134		Met480	257	1.07553e+06	365512	134680	167825	194064		0.2054	0.378	0.5598	0.3099		0.339844	0.180436		Met480	257	3.35604e+08	1.97091e+08	3.67416e+06		0.0084	0.013		0.587271		Met480	257	34905	13456	19600		0.226
Met481	91421	56291239810	15036121640	10193244138	2652444586	9049057884		0.0002	<.0001	<.0001	0.83		0.267113	0.160754		Met481	91421	3.71571e+08	2.00186e+07	2.2741e+08	1.43481e+07	4.51652e+06		0.6003	0.1732	0.8801	0.7972		0.0538757	0.0121552		Met481	91421	28317257509	14631822097	2616674969		0.0376	<.0001		0.51671		Met481	91421	1.38894e+08	2.17762e+07	1.20861e+07		0.728
Met482	84188	3.23237e+08	7.28377e+07	3.05013e+06	1.85122e+07	7.37239e+07		0.8773	0.0027	<.0001	0.8174		0.225339	0.22808		Met482	84188	3.58684e+06	272691	395605	2.78456e+06	9453.12		0.1714	0.1279	0.0428	0.7344		0.0760254	0.0026355		Met482	84188	8.42428e+07	3.65723e+07	3.74814e+06		0.9736	<.0001		0.43413		Met482	84188	434689	191844	174724		0.3421
Met483	1673	1206864955	3.71452e+08	8.38922e+07	7.94679e+07	3.66489e+08		<.0001	<.0001	<.0001	<.0001		0.307783	0.30367		Met483	1673	8.70266e+06	17205.1	4.52554e+06	114211	1.92963e+06		0.9102	0.1745	0.9488	0.3094		0.001977	0.221729		Met483	1673	9.03012e+08	5.59498e+08	7.04086e+07		<.0001	<.0001		0.619591		Met483	1673	2796570	1155625	12769		0.5543
Met484	4877	2556122639	600492651	2.81351e+07	106332224	6.84865e+08		0.5569	0.0008	<.0001	0.1191		0.234923	0.267931		Met484	4877	7.12356e+06	987715	170236	5.0277e+06	10878.1		0.2818	0.6061	0.1557	0.8923		0.138655	0.00152706		Met484	4877	1677114429	9.01763e+08	1.5699e+07		0.2326	0.031		0.537687		Met484	4877	4.55797e+06	602952	3.31422e+06		0.5097
Met485	1711	2.36622e+08	6.78022e+07	7.32827e+06	335764	6.85455e+07		0.0026	<.0001	0.4344	0.0012		0.286542	0.289684		Met485	1711	2579952	178204	454104	942822	254898		0.5618	0.3859	0.443	0.4963		0.0690728	0.0987995		Met485	1711	1.34641e+07	6.35652e+06	285351		0.8724	0.0023		0.472108		Met485	1711	12542.8	3422.25	4830.25		0.5359
Met486	4559	3.81357e+08	8.69372e+07	1.70426e+07	6.98797e+07	6.56137e+07		0.1102	<.0001	<.0001	0.8727		0.227968	0.172053		Met486	4559	2.37412e+06	20706.1	109746	1.03268e+06	637885		0.8133	0.5991	0.3569	0.2742		0.00872159	0.268682		Met486	4559	1.0243e+08	5.50056e+07	1.59202e+06		0.2024	0.0053		0.537009		Met486	4559	801619	214369	245025		0.5738
Met487	17115	6.07636e+08	1.38071e+08	8.81288e+07	8.88907e+06	1.32645e+08		0.2675	<.0001	0.0002	0.3429		0.227227	0.218298		Met487	17115	5600256	11858	1885682	452098	788768		0.9308	0.3414	0.8449	0.5074		0.0021174	0.140845		Met487	17115	4.72373e+08	2.40464e+08	8.88672e+06		0.485	0.0028		0.509057		Met487	17115	2706139	497025	33489		0.7162
Met488	21704	3451866265	1094459812	106113805	82931107	1149662370		<.0001	<.0001	<.0001	<.0001		0.317063	0.333055		Met488	21704	317458	134680	63012.5	64770.5	2738		0.1512	0.2606	0.4465	0.7769		0.424247	0.00862476		Met488	21704	1782329940	1219547655	62668942		<.0001	<.0001		0.684243		Met488	21704	182653	87912.2	43890.2		0.4139
Met489	84326	23169196900	4483780003	6691649344	640899091	4139993260		0.024	<.0001	<.0001	0.0818		0.193523	0.178685		Met489	84326	4.52111e+08	15051.1	2.62052e+07	1.16214e+08	8.37542e+07		0.9918	0.6776	0.6603	0.4799		3.32907e-05	0.185251		Met489	84326	12153191478	6929542448	462451905		0.0106	<.0001		0.570183		Met489	84326	2.25809e+08	4.07618e+07	8.96703e+06		0.7145
Met490	16577	4.48523e+08	1.00131e+08	6.20724e+06	2.9172e+07	1.1122e+08		0.7758	0.0002	<.0001	0.3734		0.223247	0.247969		Met490	16577	206020	5408	3784.5	113234	54780.5		0.6025	0.6593	0.2028	0.1905		0.0262499	0.265899		Met490	16577	3.78036e+08	1.89735e+08	1.28155e+07		0.4947	<.0001		0.501897		Met490	16577	19046.8	12882.2	2.25		0.3852
Met491	66827	8.14858e+08	2.48828e+08	2.47437e+06	4.94769e+07	1.79929e+08		0.003	0.0685	<.0001	0.518		0.305364	0.22081		Met491	66827	2.61386e+06	21012.5	1.49126e+06	808277	364.5		0.7413	0.0858	0.266	0.9647		0.00803887	0.000139449		Met491	66827	4.37335e+08	2.23239e+08	3.13697e+07		0.1661	<.0001		0.510453		Met491	66827	255318	7921	17956		0.883
Met492	2001	802461725	2.21528e+08	5.82877e+06	1.61552e+07	2.4352e+08		0.0204	0.0044	<.0001	0.0012		0.276061	0.303466		Met492	2001	1.21272e+06	244650	326836	77541.2	120295		0.4037	0.3486	0.8512	0.538		0.201737	0.0991944		Met492	2001	1.59413e+08	7.58743e+07	4.47634e+06		0.8219	0.0004		0.475962		Met492	2001	45374.8	10920.2	8372.25		0.6344
Met493	92501	37917247000000	9451766300000	43487391627	92437198422	9446832300000		0.784	0.3076	0.3308	0.7396		0.249274	0.249143		Met493	92501	1.89151e+07	127765	31626.1	4.50953e+06	494515		0.9041	0.9521	0.7531	0.8137		0.00675467	0.0261439		Met493	92501	37861686000000	18892473000000	91938023661		0.7188	0.2931		0.498987		Met493	92501	4.52699e+06	59780.2	2.03205e+06		0.9011
Met494	4983	9.8057e+07	23428095	3.4582e+06	8.62868e+06	2.52654e+07		0.1545	<.0001	<.0001	0.0328		0.238923	0.25766		Met494	4983	480506	364.5	169944	264730	24200		0.8702	0.0572	0.0744	0.2704		0.000758575	0.0503636		Met494	4983	3.83474e+07	2.11898e+07	609693		0.1026	0.0042		0.552576		Met494	4983	11138.8	9312.25	20.25		0.2641
Met495	14740	6.63621e+08	1.95875e+08	1.17705e+06	1.60941e+07	1.42592e+08		0.0551	0.1832	<.0001	0.8636		0.295161	0.214869		Met495	14740	379084	68820.5	18	258376	684.5		0.2427	0.9813	0.1653	0.8851		0.181544	0.00180567		Met495	14740	3.41603e+08	1.72306e+08	1.42916e+07		0.4024	<.0001		0.504405		Met495	14740	142086	27889	106276		0.3117
Met496	53954	6.90073e+07	1.86969e+07	3.61081e+06	359137	1.5018e+07		0.2458	<.0001	0.0778	0.8676		0.27094	0.21763		Met496	53954	318954	117370	3403.12	122541	20706.1		0.1747	0.7585	0.3095	0.4768		0.367985	0.0649189		Met496	53954	4.79131e+07	2.26709e+07	349565		0.8984	0.0743		0.473167		Met496	53954	82172.8	19740.2	55460.2		0.3414
Met497	9320	15038606095	3258235859	1020737204	2283390820	3234837482		0.1058	<.0001	<.0001	0.0926		0.216658	0.215102		Met497	9320	1.32714e+08	2.01771e+07	1.82619e+07	4.22745e+07	1.7009e+07		0.3952	0.4144	0.4529	0.4281		0.152034	0.128163		Met497	9320	9.05839e+07	4.07941e+07	3.54863e+06		0.9374	<.0001		0.450346		Met497	9320	120777	67600	30976		0.3313
Met498	16809	1.52199e+08	3.78427e+07	3.5489e+06	7.03513e+06	3.17333e+07		0.2883	<.0001	<.0001	0.806		0.24864	0.208499		Met498	16809	5.59277e+06	494515	1.20513e+06	2.90717e+06	365085		0.3342	0.1876	0.176	0.3915		0.0884204	0.065278		Met498	16809	4.58762e+07	2.58407e+07	209812		0.0719	0.1214		0.56327		Met498	16809	27774	4900	1849		0.7137
Met499	4805	2108245769	951737429	9.06455e+07	4.07723e+07	3.43359e+08		<.0001	<.0001	<.0001	0.7175		0.451436	0.162865		Met499	4805	8.38493e+06	1.77756e+06	66795.1	1.72175e+06	817281		0.4454	0.8719	0.6992	0.5882		0.211994	0.0974703		Met499	4805	1207711514	8.29844e+08	887885		<.0001	0.4639		0.687121		Met499	4805	3.6847e+06	92112.2	245520		0.8953
Met500	34171	1024258100000	244358422178	26295621396	5.61251e+09	257696301216		0.7886	<.0001	0.0754	0.5725		0.238571	0.251593		Met500	34171	2.04016e+08	1.06768e+07	6.19941e+07	81997268	1.06122e+07		0.5352	0.2155	0.3208	0.5363		0.0523333	0.0520167		Met500	34171	920841848648	460185957490	2.72394e+09		0.707	0.2453		0.499745		Met500	34171	14243973	49	12475024		0.9966
Met501	103188	2415461635	5.58908e+08	2.02262e+08	125137003	5.37086e+08		0.3265	<.0001	<.0001	0.4063		0.231388	0.222353		Met501	103188	1.08467e+07	2742482	1083392	4.16933e+06	780000		0.2452	0.414	0.3319	0.477		0.25284	0.0719111		Met501	103188	1462166727	7.60874e+08	1.80396e+07		0.4021	0.0149		0.520374		Met501	103188	3.2978e+06	3.22382e+06	54522.2		0.0494
Met502	43580	4329795696	1162959485	621630271	180780998	807931106		0.0013	<.0001	<.0001	0.5565		0.268595	0.186598		Met502	43580	2.06186e+07	2.42771e+06	7.19532e+06	5.76702e+06	3.75243e+06		0.2114	0.0891	0.2038	0.1528		0.117744	0.181993		Met502	43580	1580683652	8.15392e+08	1.68986e+08		0.038	<.0001		0.515848		Met502	43580	5672952	71824	5026564		0.7836
Met503	18305	362707186804	96390312509	5710972373	6752204040	90553651408		0.2222	<.0001	<.0001	0.364		0.265752	0.24966		Met503	18305	8.26132e+08	505515	2.57452e+08	1.70824e+08	8.24649e+07		0.96	0.3293	0.6483	0.5444		0.000611906	0.0998205		Met503	18305	179220668607	93178808587	6360241627		0.2427	<.0001		0.519911		Met503	18305	8.98051e+07	3.50286e+07	2.65527e+06		0.5628
Met504	4832	5.85454e+08	123556839	838562	6.0662e+07	1.45128e+08		0.8735	0.2247	<.0001	0.3324		0.211045	0.24789		Met504	4832	6.33371e+06	825612	124500	1206530	1.63986e+06		0.5045	0.7837	0.6777	0.3734		0.130352	0.25891		Met504	4832	3.53473e+08	171602079	2.1972e+07		0.4551	<.0001		0.485474		Met504	4832	5582066	2396304	654481		0.5087
Met505	2262	1627587200000	469925041678	145607892463	40852696172	391616929111		<.0001	<.0001	<.0001	0.0116		0.288725	0.240612		Met505	2262	2516130725	650143770	3536470	405985758	1292835825		0.1062	0.8546	0.2873	0.0578		0.25839	0.513819		Met505	2262	1125691100000	670137947861	21256361219		0.0028	0.001		0.595312		Met505	2262	191463250	54686025	1915456		0.639
Met506	2424	29787032081	6997127089	1478817535	2261496231	7778055927		0.0842	<.0001	<.0001	0.0066		0.234905	0.261122		Met506	2424	431197342	5.24556e+06	1.34525e+07	1.33583e+08	174023168		0.7818	0.6628	0.4398	0.2101		0.0121651	0.403581		Met506	2424	12967214352	7777842178	486190097		0.0008	<.0001		0.599808		Met506	2424	2.13302e+08	5.9421e+07	8.69277e+07		0.519
Met507	462	1.25991e+08	3.12457e+07	892103	1.29812e+06	3.17146e+07		0.6391	0.0094	0.0075	0.5308		0.247999	0.251721		Met507	462	1.0782e+06	8320.5	474338	456072	392		0.7624	0.1206	0.2337	0.947		0.007717	0.000363568		Met507	462	3.67981e+07	2.03045e+07	403922		0.1142	0.0175		0.551779		Met507	462	16404.8	6162.25	1122.25		0.562
Met508	9489	2.53625e+08	6.60662e+07	1.96402e+06	4.78996e+06	6.98581e+07		0.3457	0.0058	0.0001	0.1488		0.260488	0.275439		Met508	9489	110244	4851.12	33153.1	38569.2	21736.1		0.4624	0.1425	0.2363	0.1965		0.0440036	0.197164		Met508	9489	1.80498e+08	9.52664e+07	222660		0.3835	0.4403		0.527798		Met508	9489	51752.8	23562.2	20880.2		0.3235
Met509	2510	3.12771e+08	8.49773e+07	4.74387e+06	1.76853e+06	8.25771e+07		0.194	0.0001	0.0596	0.2272		0.271692	0.264018		Met509	2510	391508	17578.1	32896.1	70422.2	13695.1		0.7469	0.6631	0.7849	0.775		0.0448985	0.0349805		Met509	2510	1.58911e+08	7.90512e+07	1.46101e+06		0.7031	0.0406		0.497456		Met509	2510	157755	31152.2	66822.2		0.6019
Met510	22444	1.8972e+08	4.68665e+07	1.48039e+06	2.30833e+06	4.5386e+07		0.7783	0.0076	0.004	0.8163		0.247029	0.239226		Met510	22444	1.37806e+06	367653	118828	333796	171405		0.3017	0.515	0.5365	0.4457		0.26679	0.124381		Met510	22444	1.45952e+08	71048489	465427		0.8277	0.2338		0.486795		Met510	22444	1.23669e+06	520562	332352		0.4517
Met511	16561	4.3618e+08	8.03956e+07	8.42642e+07	3.05197e+07	7.93077e+07		0.7559	<.0001	<.0001	0.7473		0.184318	0.181824		Met511	16561	859884	103058	390728	264257	6272		0.2797	0.1036	0.2656	0.7518		0.119851	0.00729401		Met511	16561	2.93914e+08	1.35822e+08	1.95768e+07		0.773	<.0001		0.462117		Met511	16561	128169	80089	3136		0.4093
Met512	18403	1080226371	2.78328e+08	4.31015e+07	2.45674e+07	2.4839e+08		0.2561	<.0001	<.0001	0.586		0.257657	0.229943		Met512	18403	349516	31125.1	41905.1	148861	45.125		0.5571	0.5028	0.4615	0.9812		0.0890521	0.000129107		Met512	18403	9.76468e+07	5.28605e+07	2.36629e+06		0.1384	0.0004		0.541343		Met512	18403	207410	14400	116281		0.7397
[truncated: 138 more columns]
