# Supplementary material for: An Integrative Genetic Study of Rice Metabolism, Growth and Stochastic Variation Reveals Potential C/N Partitioning Loci
Source: Sci Rep. 2016 Jul 21;6:30143. doi: 10.1038/srep30143 (PMC4954952; doi:10.1038/srep30143)
Supplement: Supplementary Table S3 [file srep30143-s4.xls]

## Sheet: Supplemental Table-3
Supplemental Table S3. QTL Mapping Informaiton for both Metabolism and Growth Data.
The output of significant QTLs identified by Rqtl program for both Metabolism and Growth Data is provided with the approximate position of each QTL in cM upon the given chromosomes. We also provide perc.var (percent of trait phenotypic variance explained by QTL), Fstat(F value), P.chi2(probability of significant for chi2 test), P.F ( probability of significant for F), effect.estimate (estimated a…
Data set: Metabolites, Combined																		Data set: Metabolites, Exp1																		Data set: Metabolites, Exp2
phenotype	chromosome	position, cm	df	type3SS	LOD	perc.var	Fstat	P.chi2	P.F	effect.estimate	effect.SE	effect.t	lowCImarker	hiCImarker	lowCIpos	hiCIpos		phenotype	chromosome	position, cm	df	type3SS	LOD	perc.var	Fstat	P.chi2	P.F	effect.estimate	effect.SE	effect.t	lowCImarker	hiCImarker	lowCIpos	hiCIpos		phenotype	chromosome	position, cm	df	type3SS	LOD	perc.var	Fstat	P.chi2	P.F	effect.estimate	effect.SE	effect.t	lowCImarker
met006	1	54.8	1	837137117	4.43572	6.02677	20.3437	6.19e-06	1.04e-05	2688.58	596.086	4.51039	RZ288	RZ382	24.3	65.8		met004	2	238.7	1	2.39819e+09	1.45811	2.25451	6.55294	0.00956128	0.0111147	3326.36	1299.42	2.55987	RG555	RG520	0	238.7		met001	1	20.2	1	4.14195e+06	1.26691	1.74397	5.63347	0.0157161	0.0184545	-135.788	57.2104	-2.37349	RG447
met006	1	190.35	1	3.17571e+08	1.72782	2.28627	7.71744	0.00479043	0.00592656	1375.97	495.305	2.77803	RG811a	C112b	73.8	196.1		met004	4	66.35	1	2.73165e+09	1.65764	2.56799	7.4641	0.00572874	0.00678485	-5478.31	2005.2	-2.73205	RZ69a1	G379	27.1	114		met001	1	144.027	1	5.2266e+06	1.59361	2.20066	7.10871	0.00674796	0.00822274	-236.41	88.6686	-2.66622	RG532a
met006	2	26.325	1	4.15651e+08	2.24998	2.99238	10.1009	0.00128668	0.00168822	1422.5	447.581	3.17819	RG555	G1327	0	52.4		met004	4	114.98	1	8.53117e+09	5.00998	8.02004	23.311	1.56062e-06	2.51983e-06	6649.82	1377.3	4.82814	RZ740b	RG214	87	123.8		met001	1	193.225	1	7.83231e+06	2.37012	3.2978	10.6528	0.000953983	0.00126869	213.911	65.5393	3.26386	RG236
met006	2	133.6	1	388805804	2.10759	2.79911	9.44855	0.00183688	0.00237185	-1386.32	451.005	-3.07385	G294c	RZ273	102.2	186.6		met004	6	122.477	1	2.13551e+09	1.30039	2.00756	5.83517	0.0143992	0.0164931	3370.82	1395.43	2.41561	RZ762	RZ508	0	142.9		met001	4	122.82	1	1.91517e+07	5.61412	8.06382	26.0483	3.68245e-07	7.03585e-07	581.517	113.939	5.10375	G379
met006	6	43.4727	1	3.68056e+08	1.99725	2.64973	8.94429	0.00242322	0.00309036	1450.21	484.907	2.9907	RZ762	RZ667	0	57.1		met004	7	10.1571	1	2.9922e+09	1.813	2.81293	8.17604	0.00385859	0.0046366	4600.03	1608.75	2.85938	RG29	G20	0	21.9		met001	4	127.05	1	1.26158e+07	3.76593	5.31188	17.1588	3.12089e-05	4.85217e-05	-466.976	112.733	-4.14231	RG214
met006	7	49.2759	1	4.62491e+08	2.4975	3.32959	11.2392	0.000695435	0.000938164	-2166.5	646.236	-3.35249	CDO385	CDO497	30.8	64.6		met004	7	29.86	1	5.04287e+09	3.01978	4.74073	13.7794	0.000192122	0.000258191	-5891.69	1587.18	-3.71206	C285	BCD855	26.1	59		met001	5	16.9128	1	9.63e+06	2.89911	4.05471	13.0978	0.000258298	0.000364492	343.402	94.8865	3.61909	glabrous
met006	10	102.4	1	9.40016e+08	4.95548	6.76742	22.8438	1.78e-06	3.16e-06	2089.89	437.259	4.77952	RG561	C223	96.3	102.4		met004	10	35.8	1	3.77608e+09	2.27763	3.54984	10.3179	0.00120095	0.00150677	-4211.02	1310.97	-3.21215	G1084	Y1065La	0	73.8		met001	7	1.82222	1	5.44384e+06	1.6588	2.29213	7.40418	0.00571179	0.00701158	166.988	61.3688	2.72106	RG29
met006	12	89.0862	1	4.47023e+08	2.41589	3.21824	10.8633	0.000851443	0.00113816	1924.63	583.937	3.29596	G402	G1106	69.5	121.4		met004	10	82.2	1	3.9119e+09	2.35772	3.67753	10.6891	0.000983861	0.0012436	4297.85	1314.56	3.26942	RG752	C223	74	102.4		met001	7	95.4077	1	3.8919e+06	1.19131	1.63869	5.29339	0.0191674	0.0223142	-199.661	86.7814	-2.30074	RG30
met006	3.2	0.98	1	1.83087e+08	1.00317	1.31809	4.44928	0.0316056	0.0360114	-981.263	465.201	-2.10933	RZ403b	C746	0	43.2		met006	1	20.2	1	7.19731e+08	1.76263	2.61358	7.94499	0.00438465	0.00524406	1798.62	638.105	2.81869	RG472	CDO455	7.1	101.8		met001	10	19.8889	1	6.52196e+06	1.98109	2.74607	8.87054	0.00252379	0.00321276	-275.933	92.6464	-2.97834	G1084
met006	3.2	43.2	1	4.79528e+08	2.58724	3.45225	11.6532	0.000556937	0.000758925	-1517.46	444.522	-3.41369	RZ474	RG418	23	107.4		met006	1	112.35	1	6.08925e+08	1.49515	2.2112	6.72182	0.00869012	0.0101371	2121.71	818.356	2.59265	RG532a	C112b	40.8	196.1		met001	11	0	1	9.20805e+06	2.77543	3.87705	12.5239	0.000350093	0.000487231	213.084	60.2117	3.53891	RZ525a
met010	1	127.686	1	7.89088e+06	2.18702	3.18042	9.8555	0.00150571	0.00191698	201.85	64.2969	3.13935	RG447	RZ14	0	164.9		met006	4	15.6333	1	4.19936e+08	1.03572	1.52492	4.63561	0.0289653	0.0323601	1490.55	692.3	2.15305	Y1065Lc	HHU39a	0	135.3		met006	1	60.8	1	8.08843e+08	2.70139	4.1794	12.2883	0.000420159	0.000548261	2328.01	664.108	3.50546	RG532a
met010	1	176.785	1	1.60147e+07	4.34592	6.45475	20.002	7.69e-06	1.22e-05	-303.865	67.9428	-4.47236	RG957	C112b	132.1	196.1		met006	7	8.2	1	6.02251e+08	1.479	2.18697	6.64814	0.00905965	0.0105522	1628.6	631.63	2.5784	RG29	C586	0	102.3		met006	2	27.3	1	5.98123e+08	2.01111	3.09058	9.08692	0.00234023	0.0028644	1622.18	538.134	3.01445	RG555
met010	2	116.919	1	8.1911e+06	2.26843	3.30142	10.2305	0.00122882	0.00157758	289.845	90.6189	3.19851	RG437	CDO718	84.6	133.6		met006	10	99.7857	1	1.22259e+09	2.95941	4.43961	13.496	0.000222766	0.000297707	2486.98	676.971	3.67368	C16	C223	88.6	102.4		met006	4	68.3167	1	3.68759e+08	1.24912	1.90543	5.60233	0.0164659	0.0187696	-2049.88	866.051	-2.36692	RZ69a1
met010	2	193.4	1	6.22512e+06	1.73299	2.50903	7.775	0.00472787	0.00574476	170.85	61.2725	2.78837	RG139	RG520	177.7	238.7		met006	11	27.475	1	7.86546e+08	1.92326	2.8562	8.68255	0.0029198	0.00354471	-2140.98	726.589	-2.94662	RG1022	RZ537b	15.1	130.5		met006	6	25.4933	1	1.06564e+09	3.53033	5.50632	16.1897	5.52818e-05	7.78799e-05	2411.62	599.363	4.02364	C76
met010	6	124.431	1	7.5939e+06	2.10637	3.06072	9.48457	0.00184251	0.00232643	221.433	71.9009	3.0797	RG424	RZ508	85	142.9		met006	11	134.5	1	9.49726e+08	2.31345	3.44876	10.4839	0.00109843	0.00138273	2497.47	771.329	3.23788	RG16	L457b	111.6	177.9		met006	6	69.25	1	8.39261e+08	2.80027	4.33658	12.7504	0.000329331	0.000433691	-3538.68	991.014	-3.57077	RZ667
met010	7	69.2538	1	5.33856e+06	1.4897	2.15171	6.66772	0.00881302	0.010443	-209.668	81.1975	-2.58219	RG29	C586	0	102.3		met006	3.2	88.8606	1	7.50942e+08	1.83773	2.72691	8.28952	0.00362435	0.00436516	-2872.26	997.607	-2.87915	RG482	RG418	4.9	107.4		met006	6	78.175	1	5.97398e+08	2.00872	3.08684	9.07591	0.00235433	0.00288102	2738.01	908.847	3.01263	G294d
met010	8	20.5545	1	5.20005e+06	1.45159	2.09588	6.49472	0.00972378	0.0114769	-175.431	68.8377	-2.54847	C424b	G56a	0	129.2		met012	1	72.0333	1	3.97181e+09	1.34689	1.91227	6.04653	0.012756	0.0146748	4583.25	1863.89	2.45897	RG447	CDO455	0	101.8		met006	9.1	57.7286	1	4.7325e+08	1.59766	2.44535	7.18981	0.00667845	0.00786547	1540.04	574.347	2.68138	C397
met010	12	38.2714	1	6.31206e+06	1.75678	2.54408	7.8836	0.0044503	0.00542076	178.859	63.7013	2.80777	G193	G1106	0	121.4		met012	1	124.814	1	5.14076e+09	1.73669	2.47507	7.82609	0.00468349	0.00558796	5173.78	1849.42	2.79752	RG811a	C112b	73.8	196.1		met006	3.2	1.96	1	1.07711e+09	3.56705	5.56559	16.3639	5.05627e-05	7.14735e-05	-2317.14	572.807	-4.04524	RZ403b
met010	3.2	35	1	1.06775e+07	2.93775	4.30355	13.3359	0.000234923	0.000322985	272.695	74.6735	3.65183	RG482	C746	4.9	43.2		met012	6	73.05	1	6.45642e+09	2.17194	3.10851	9.82899	0.00156359	0.00194261	5607.11	1788.48	3.13512	RZ516	G1314b	16.3	104.3		met012	1	149.991	1	9.37337e+09	3.93681	5.04404	17.9674	2.0636e-05	3.27017e-05	10533.1	2484.92	4.2388	RG957
met012	1	73.8	1	3329453121	1.7855	2.29199	7.97953	0.00413737	0.00515205	3870.21	1370.08	2.82481	RG140	RG462	34.7	129.6		met012	9.1	37.26	1	4.45512e+09	1.50841	2.14496	6.7823	0.00839839	0.00980896	4584.57	1760.39	2.60429	C397	CDO226b	0	59.5		met012	2	15.6	1	7.24434e+09	3.06858	3.89836	13.8864	0.000170482	0.000245178	8131.79	2182.19	3.72644	RG555
met012	1	144.027	1	10424499285	5.39628	7.17622	24.9839	6.19e-07	1.16e-06	10590.1	2118.69	4.99839	RG957	RZ14	132.1	164.9		met012	12	69.5	1	6.68421e+09	2.24692	3.21818	10.1758	0.00129653	0.00162207	5430.62	1702.42	3.18995	RG91q	RG901a	61.8	97.9		met012	6	26.44	1	5.74399e+09	2.44784	3.09098	11.0104	0.000786547	0.00105518	5676.46	1710.71	3.31819	RZ762
met012	2	174.95	1	4259797346	2.27358	2.93244	10.2092	0.00121313	0.00159593	4630.32	1449.15	3.19519	RG555	RG520	0	238.7		met012	3.2	23	1	4.09315e+09	1.38749	1.97069	6.23125	0.011479	0.0132561	4335.02	1736.62	2.49625	RG482	G249	4.9	75.2		met012	7	63.6667	1	9.31878e+09	3.91473	5.01467	17.8628	2.17679e-05	3.44105e-05	-7549.16	1786.18	-4.22644	BCD855
met012	5	101.4	1	3316464596	1.77865	2.28305	7.9484	0.0042099	0.00523831	3791.72	1344.92	2.81929	glabrous	RG346	0	138.5		met012	3.2	104.473	1	5.6323e+09	1.89973	2.71173	8.57439	0.00309842	0.00375333	-6174.07	2108.48	-2.92821	G249	RG418	75.2	107.4		met012	8	144	1	9.77065e+09	4.09722	5.25783	18.7289	1.40053e-05	2.25951e-05	-7032.93	1625.1	-4.32769	G56a
met012	6	72.1	1	4386609377	2.33976	3.01974	10.5132	0.00102881	0.00136355	4752.29	1465.67	3.2424	RZ516	RZ508	16.3	142.9		met012	9.2	0	1	1.23652e+10	4.08269	5.95334	18.8242	1.45055e-05	2.15032e-05	7494.24	1727.31	4.33869	RG570	RZ404	0	19		met012	9.1	12.7	1	5.46178e+09	2.33025	2.93912	10.4695	0.00105345	0.00139472	5021.27	1551.86	3.23565	C397
met012	7	69.2538	1	3238689640	1.73763	2.22951	7.762	0.00467233	0.00578687	-5128.57	1840.81	-2.78604	RG29	C586	0	102.3		met013	1	29.9727	1	3.53306e+09	1.20334	1.80891	5.37102	0.0185699	0.0213606	4465.62	1926.88	2.31755	RG472	RG236	7.1	184.6		met012	10	17.9	1	3.62868e+09	1.55982	1.95268	6.95566	0.00735887	0.00893295	-6593.99	2500.23	-2.63736	G1084
met012	10	32.8167	1	2928031718	1.57347	2.01566	7.01747	0.00710558	0.00863881	-4091.22	1544.41	-2.64905	G1084	C16	0	88.6		met013	5	121.903	1	4.94896e+09	1.67783	2.53385	7.52351	0.00544103	0.00657382	-7650.14	2789.07	-2.7429	Y1049	RG346	38.8	138.5		met012	11	6.60625	1	8.29046e+09	3.49702	4.4613	15.8916	5.99462e-05	9.04424e-05	7517.26	1885.71	3.98643	RZ525a
met012	11	4.71875	1	4665637418	2.48506	3.21182	11.1819	0.000717196	0.000966173	5514.44	1649.09	3.34393	RZ525a	C975	0	19		met013	6	76.525	1	3.42349e+09	1.16644	1.75281	5.20445	0.0204668	0.0234524	-4047	1773.97	-2.28133	RZ762	RG653	0	136.2		met012	3.2	0	1	3.87467e+09	1.66387	2.08506	7.42719	0.00563828	0.00692531	4119.56	1511.61	2.72529	RZ403b
met012	3.2	23	1	3918938996	2.09529	2.6978	9.39232	0.00189436	0.00244269	4240.71	1383.73	3.06469	RZ403b	C944a	0	41		met013	7	102.3	1	4.06634e+09	1.38256	2.08195	6.18172	0.0116267	0.0136252	4611.49	1854.76	2.48631	RG29	C586	0	102.3		met012	3.2	65.8667	1	5.04995e+09	2.15816	2.7175	9.68003	0.00161842	0.00210168	5002.62	1607.9	3.11127	CDO337
met012	3.2	107.4	1	2571448331	1.38439	1.77018	6.16286	0.0115717	0.0137704	-3650.95	1470.67	-2.48251	RZ474	RG418	23	107.4		met013	8	126.286	1	8.79435e+09	2.94492	4.50268	13.3693	0.000230826	0.000317585	-7367.49	2014.95	-3.65641	G187	R662	102	144		met018	1	114.268	1	189149	1.53355	2.39182	6.89701	0.0078725	0.00921638	36.9861	14.0834	2.62622	RG447
met013	1	30.9182	1	1996588138	1.37812	2.06546	6.1346	0.0117613	0.0139862	3386.05	1367.1	2.47681	RG447	CDO226a	0	84.7		met013	9.1	50.35	1	4.01586e+09	1.36562	2.05611	6.10499	0.0121494	0.0142128	-4682.03	1894.92	-2.47083	G103b1	CDO226b	12.7	59.5		met018	6	74.85	1	357725	2.86297	4.52348	13.0439	0.000282278	0.00037389	40.4156	11.1904	3.61163	C235a
met013	1	124.814	1	2346502592	1.61591	2.42745	7.20973	0.00637354	0.00778609	3441.19	1281.59	2.68509	RG532a	C112b	40.8	196.1		met013	11	32.6	1	6.34079e+09	2.14005	3.24647	9.63939	0.00169345	0.00214563	-5586.4	1799.31	-3.10474	RG1022	RG1094b	15.1	45		met018	7	93.4385	1	123432	1.00588	1.56081	4.50075	0.0313763	0.0349548	36.6818	17.2905	2.1215	RG30
met013	4	87	1	2361324026	1.62596	2.44278	7.25527	0.0062118	0.00759713	-3324.33	1234.18	-2.69356	Y1065Lc	G379	0	114		met013	11	124.532	1	7.40653e+09	2.4912	3.79212	11.2595	0.000706381	0.000927803	7410.6	2208.48	3.35552	RG1094d	RG1109	54.3	149.5		met018	9.1	10.7462	1	286885	2.30848	3.6277	10.4608	0.00111212	0.00139932	40.6153	12.5576	3.23432	C397
met013	4	129.48	1	1652076021	1.14294	1.70907	5.07607	0.0217782	0.025214	2977.01	1321.35	2.25301	RZ740b	HHU39a	87	135.3		met013	12	85.169	1	7.73182e+09	2.5979	3.95867	11.7541	0.000542445	0.000720306	-8738.35	2548.8	-3.42842	G402	G1106	69.5	121.4		met018	9.1	42.85	1	180332	1.46306	2.28032	6.57551	0.00943984	0.0109787	-30.0943	11.736	-2.56428	G103b1
met013	5	16.9128	1	1584076831	1.09639	1.63872	4.86714	0.0246393	0.0283753	-4303.96	1950.88	-2.20616	glabrous	RG346	0	138.5		met014	1	118.105	1	3.3613e+08	2.32148	3.55817	10.4292	0.00107668	0.00142407	-2132.35	660.286	-3.22943	CDO455	RG462	101.8	129.6		met018	12	8.3	1	141623	1.15248	1.79084	5.16404	0.0212353	0.0239871	-25.7222	11.3191	-2.27245	G193
met013	8	129.2	1	3295340976	2.25524	3.40902	10.1251	0.0012699	0.00166718	-3928	1234.45	-3.18199	G187	R662	102	144		met014	1	129.6	1	2.13651e+08	1.48761	2.26165	6.62902	0.00886065	0.0106684	1450.55	563.387	2.57469	c1.loc113	C112b	117.145	196.1		met018	3.2	23	1	207211	1.67763	2.62021	7.55561	0.00544374	0.00645935	614.85	223.684	2.74875	RZ403b
met013	9.1	48.3833	1	1885504324	1.30241	1.95055	5.79329	0.0143237	0.0168874	-3083.54	1281.11	-2.40693	C397	CDO226b	0	59.5		met014	4	14.7	1	3.93638e+08	2.70843	4.16693	12.2135	0.00041293	0.000570384	-6906.79	1976.31	-3.49479	Y1065Lc	RG1094e	0	14.7		met018	3.2	24	1	188945	1.53192	2.38923	6.88957	0.00790558	0.0092537	-612.814	233.471	-2.6248	RZ474
met013	11	32.6	1	2919177338	2.00273	3.01988	8.96929	0.00239007	0.00304996	-3724.36	1243.58	-2.99488	RZ525a	RG1094b	0	45		met014	4	15.6333	1	3.19174e+08	2.20684	3.37868	9.90311	0.00143296	0.00187105	6490.59	2062.52	3.14692	RG1094e	RG214	14.7	123.8		met020	1	7.1	1	1.7631e+07	2.23711	3.81821	10.3073	0.00132866	0.0015117	-294.325	91.6757	-3.2105	RG447
met013	11	122.542	1	2523388191	1.7357	2.61043	7.75322	0.00469538	0.00581414	4371.16	1569.84	2.78446	RG1094d	RG1109	54.3	149.5		met014	6	133.223	1	1.99242e+08	1.38862	2.10912	6.18195	0.0114453	0.0136267	-1181.96	475.379	-2.48635	RZ762	RZ508	0	142.9		met020	1	38.1857	1	1.53846e+07	1.9574	3.33172	8.99401	0.00267899	0.00300256	-292.884	97.6605	-2.999	RZ288
met013	12	45.4	1	4232744665	2.8792	4.37876	13.0053	0.000271245	0.00038191	-4392.28	1217.95	-3.60628	RZ257	RG901a	34.5	97.9		met014	7	55.1103	1	4.46765e+08	3.06333	4.72932	13.8619	0.000172685	0.000248201	-3250.28	872.99	-3.72316	CDO385	c7.loc59	30.8	61.8		met020	7	93.4385	1	1.63775e+07	2.08121	3.54674	9.57446	0.00196245	0.00221418	417.106	134.8	3.09426	CDO405
met014	4	14.7	1	4.05277e+08	2.84511	4.41279	12.9036	0.000294949	0.000401689	-1417.93	394.73	-3.59216	Y1065Lc	RG190	0	17.5		met014	7	62.7333	1	2.17333e+08	1.51287	2.30062	6.74324	0.0083025	0.010025	2191.44	843.909	2.59678	BCD855	C586	59	102.3		met020	12	97.9	1	1.24588e+07	1.59081	2.6981	7.28356	0.00679665	0.00746846	239.07	88.5837	2.69881	G193
met014	4	51.6	1	1.89921e+08	1.3528	2.06793	6.04691	0.0125613	0.0146751	952.257	387.247	2.45905	RG1094e	RG214	14.7	123.8		met014	10	36.7	1	2.49935e+08	1.73605	2.64574	7.75481	0.00469119	0.00580918	1155.9	415.083	2.78475	G1084	C223	0	102.4		met022	1	125.771	1	1.81489e+06	1.25797	1.90233	5.6425	0.0160885	0.0183548	96.416	40.5895	2.37539	RG472
met014	7	25.5	1	3.65172e+08	2.57044	3.97611	11.6267	0.000580554	0.000768746	-1343.01	393.869	-3.40979	G20	CDO497	21.9	64.6		met014	11	42.1385	1	2.57797e+08	1.78972	2.72896	7.99873	0.00409328	0.00509956	-1275.05	450.833	-2.8282	RZ525a	G2132b	0	174.4		met022	1	196.1	1	2.43105e+06	1.67818	2.54817	7.55813	0.00543611	0.00645063	-103.215	37.5435	-2.7492	RG957
met014	7	72.9769	1	2.74435e+08	1.94359	2.98814	8.73774	0.00277388	0.00344434	1522.99	515.227	2.95597	CDO497	C586	64.6	102.3		met014	3.2	45.75	1	1.57604e+08	1.10149	1.66834	4.89002	0.0243078	0.0280098	860.032	388.919	2.21134	CDO795a	RG418	10	107.4		met022	2	39.85	1	1.96701e+06	1.36204	2.06178	6.11545	0.0122632	0.0141279	132.89	53.7378	2.47294	RG555
met014	8	89.2786	1	2.06734e+08	1.47086	2.25099	6.5822	0.00925171	0.0109415	-1007.02	392.511	-2.56558	C424b	G56a	0	129.2		met015	1	7.1	1	3.80071e+06	4.7759	7.1226	21.9771	2.73528e-06	4.76e-06	-130.845	27.9108	-4.68798	RG447	C131	0	20.2		met022	7	14.0714	1	5.8284e+06	3.93572	6.1092	18.1205	2.06903e-05	3.02589e-05	191.188	44.9133	4.25682	RG30
met014	10	88.6	1	3.18826e+08	2.25121	3.47148	10.1511	0.00128274	0.00164389	1230.18	386.112	3.18608	G1084	C223	0	102.4		met015	1	67.6	1	1.40571e+06	1.81821	2.63432	8.12832	0.003808	0.00475942	-93.8643	32.923	-2.85102	RZ288	CDO226a	24.3	84.7		met022	10	40.3	1	2.13489e+06	1.47664	2.23775	6.63739	0.00911495	0.0106143	102.958	39.9632	2.57631	G1084
met014	11	0	1	2.59504e+08	1.8397	2.82557	8.26235	0.00360628	0.00443035	-1105.61	384.635	-2.87443	RZ525a	L457b	0	177.9		met015	1	84.7	1	1.03997e+06	1.35127	1.94892	6.0135	0.0126113	0.0149513	78.4148	31.9768	2.45224	R210	c1.loc136	68.5	142.039		met022	11	121.547	1	7.89925e+06	5.26494	8.27981	24.5588	8.47863e-07	1.4015e-06	-284.622	57.4336	-4.95568	RG16
met014	3.2	4.9	1	2.00686e+08	1.42843	2.18514	6.38964	0.0103239	0.012156	-958.934	379.359	-2.52777	RZ403b	RG418	0	107.4		met015	1	150.985	1	1.48696e+06	1.92137	2.78658	8.59814	0.0029337	0.00370955	-131.061	44.6964	-2.93226	CDO455	RZ801	101.8	171.9		met022	11	144.5	1	4.79791e+06	3.26132	5.02906	14.9167	0.000106437	0.000146268	214.893	55.6398	3.86222	RZ537b
met014	3.2	107.4	1	1.85692e+08	1.32306	2.02188	5.91226	0.0135726	0.0158077	973.429	400.339	2.43151	RG482	RG418	4.9	107.4		met015	3.1	16	1	1.97067e+06	2.53132	3.69307	11.3952	0.000639564	0.000866071	97.8951	29.0002	3.37567	C636x	C74a	12	21.9		met022	9.2	22.6	1	2.2037e+06	1.52353	2.30986	6.85129	0.00807792	0.00944801	-101.293	38.6985	-2.6175	RG570
met015	1	7.1	1	1.52742e+06	2.42299	3.58193	10.896	0.000836573	0.00111917	-83.5496	25.3111	-3.30091	RG447	RZ776a	0	98.7		met015	5	49.4615	1	2.79187e+06	3.5506	5.23201	16.1436	5.26247e-05	7.98731e-05	-119.27	29.6845	-4.01791	Y1049	RG13	38.8	78.3		met023	1	194.183	1	569941	1.18442	1.45862	5.30878	0.0195187	0.0221145	-54.4899	23.6493	-2.30408	RG447
met015	5	64.3519	1	1.17893e+06	1.88008	2.76468	8.40998	0.00325611	0.00409812	-101.999	35.172	-2.9	Y1049	CDSR49	38.8	101.4		met015	6	95.615	1	1.33261e+06	1.72522	2.49733	7.70563	0.00482222	0.00596415	-102.965	37.0925	-2.7759	RZ762	RZ508	0	142.9		met023	2	62.6571	1	975326	2.01064	2.4961	9.08479	0.00234296	0.00286761	-69.6941	23.1227	-3.0141	RG555
met015	5	129.713	1	749618	1.20334	1.75791	5.34746	0.01857	0.0216482	81.8301	35.3867	2.31246	RG13	RG346	78.3	138.5		met015	7	72.9769	1	3.23152e+06	4.08816	6.05593	18.6859	1.4315e-05	2.30714e-05	169.469	39.2042	4.32272	CDO497	C586	64.6	102.3		met023	3.1	12	1	1.02719e+06	2.11541	2.62885	9.56791	0.00180123	0.00222614	-67.4522	21.8066	-3.0932	RG348a
met015	7	67.3923	1	1.87003e+06	2.95122	4.38536	13.34	0.000227288	0.000322609	117.55	32.1843	3.65239	BCD855	CDO405	59	76.7		met015	10	74	1	1.52802e+06	1.97343	2.86353	8.83557	0.00257294	0.00327252	82.8914	27.8864	2.97247	CDO98	C223	44.8	102.4		met023	8	0	1	590385	1.2264	1.51094	5.49921	0.0174774	0.0198801	50.8641	21.6901	2.34504	C424b
met015	8	58.575	1	2.6164e+06	4.08363	6.13567	18.6643	1.45e-05	2.33e-05	173.239	40.0996	4.32022	G104	G2140	50.1	64.4		met015	11	141.5	1	1.41675e+06	1.83225	2.65502	8.1922	0.00367496	0.00460041	105.935	37.0116	2.8622	RZ525a	G2132b	0	174.4		met023	9.1	0.976923	1	786953	1.62836	2.01401	7.33016	0.00617381	0.00729201	62.0578	22.9213	2.70743	C397
met015	8	71.9636	1	1.3516e+06	2.1498	3.16961	9.64177	0.00165262	0.00214407	-129.74	41.7827	-3.10512	G2140	C1073a	64.4	88.3		met023	2	189.514	1	343018	1.87874	2.46516	8.4409	0.00326715	0.00402988	42.191	14.522	2.90532	RG555	RG520	0	238.7		met023	11	56.3	1	4.11251e+06	7.9937	10.5249	38.3065	1.30063e-09	2.76312e-09	-160.041	25.858	-6.18922	RG1094d
met015	9.1	7.81538	1	592717	0.953776	1.38997	4.22819	0.0361015	0.0409015	-57.6528	28.0377	-2.05626	C397	CDO226b	0	59.5		met023	3.1	20.1	1	586106	3.16999	4.21215	14.4228	0.000133032	0.000187291	-55.2297	14.5428	-3.79773	RG341b	RG450	17.4	28		met023	11	106.629	1	957224	1.97403	2.44978	8.91617	0.00256907	0.00313368	-85.2092	28.5363	-2.986	G44
met015	10	44.8	1	1.10108e+06	1.75802	2.58212	7.85466	0.0044363	0.00550718	-71.6677	25.5717	-2.80262	G1084	C223	0	102.4		met023	6	68.3	1	195037	1.0766	1.40166	4.79941	0.0259715	0.0294826	-35.7558	16.3212	-2.19076	RZ2	G1314b	23.6	104.3		met023	12	41.2	1	552639	1.14886	1.41434	5.14762	0.0214399	0.0242099	48.9827	21.5894	2.26884	RG574
met015	11	32.6	1	1.06963e+06	1.70863	2.50837	7.63031	0.00503021	0.00620975	69.8834	25.299	2.7623	RZ525a	L457b	0	177.9		met023	6	104.3	1	426555	2.32613	3.06551	10.4966	0.00106431	0.00137449	713.676	220.281	3.23984	G1468b	G1314b	79	104.3		met024	1	168.9	1	9.05497e+11	2.95044	4.00797	13.3363	0.000227725	0.000323201	-84149.3	23042.6	-3.6519	RG957
met015	9.2	19	1	1.62417e+06	2.5727	3.80881	11.5861	0.000577313	0.00078541	-88.1481	25.8966	-3.40384	RG570	RG451	0	22.6		met023	6	105.257	1	383259	2.09474	2.75435	9.43114	0.001897	0.00239238	-710.038	231.206	-3.07102	G1314b	HHU37	104.3	117.7		met024	1	191.308	1	1.03161e+12	3.34831	4.56618	15.1937	8.60936e-05	0.00012775	93768.4	24056	3.89792	RG236
met016	2	157.729	1	1320310622	1.80077	2.53774	8.04898	0.00398015	0.00496481	-2602.58	917.348	-2.83707	RG555	RG520	0	238.7		met023	10	16.9056	1	251296	1.38303	1.80598	6.18383	0.0116127	0.0136093	54.4081	21.8794	2.48673	G1084	CDO98	0	44.8		met024	2	190.486	1	1.62957e+12	5.19422	7.2129	24.0006	1.0041e-06	1.83078e-06	-94865.7	19364.1	-4.89904	RG139
met016	3.1	25.3857	1	1371863433	1.86982	2.63683	8.36326	0.00334164	0.00420091	-2723.17	941.646	-2.89193	RG104	RG100	0	29.3		met023	11	55.3	1	2.24628e+06	11.2187	16.1432	55.2758	6.58584e-13	2.10165e-12	-106.103	14.2711	-7.43477	RG1094b	G44	45	63.3		met024	3.1	2.6	1	5.30759e+11	1.74977	2.34928	7.81713	0.0045304	0.00561876	-318667	113976	-2.79591	C515
met016	5	16.9128	1	1625142497	2.20776	3.12365	9.90732	0.00142967	0.00186696	4494.8	1428.01	3.14759	glabrous	Y1049	0	38.8		met023	12	0	1	224903	1.2395	1.6163	5.53435	0.0168869	0.0194979	-32.1338	13.6593	-2.35252	G193	G1106	0	121.4		met024	3.1	3.575	1	3.90454e+11	1.29295	1.72825	5.75068	0.0146819	0.0172911	286475	119461	2.39806	C515
met016	5	106.282	1	1235059086	1.68637	2.37388	7.52926	0.00532381	0.0065557	2850.71	1038.91	2.74395	RG13	RG346	78.3	138.5		met023	9.2	11	1	436449	2.37886	3.13661	10.74	0.000933494	0.00121208	-52.7781	16.1047	-3.2772	RG570	RZ404	0	19		met024	6	13.66	1	1.60872e+12	5.13097	7.12064	23.6936	1.16814e-06	2.11491e-06	-90291.7	18549.5	-4.86761	RZ762
met016	6	75.7	1	1691317359	2.29569	3.25085	10.3107	0.0011481	0.00151414	-2741.45	853.758	-3.21103	C235a	HHU37	64.5	117.7		met024	2	78.6429	1	8.85581e+11	1.58859	2.22982	7.08596	0.00683533	0.00832448	-69717.1	26190.3	-2.66195	RG555	C624x	0	172.2		met024	6	136.2	1	8.62472e+11	2.81399	3.81753	12.7027	0.0003184	0.000445042	73257.5	20554.4	3.56408	RZ516
met016	8	8.37692	1	1228489658	1.67754	2.36126	7.48921	0.00544499	0.00669824	-2668.57	975.127	-2.73664	C424b	G104	0	50.1		met024	2	193.4	1	2.4324e+12	4.25133	6.12457	19.4628	9.65691e-06	1.585e-05	-105589	23934.1	-4.41166	RZ273	RG256	186.6	209.5		met024	8	128.229	1	6.00672e+11	1.9759	2.65874	8.84682	0.00255702	0.00325317	-56230.6	18905.1	-2.97436	G187
met016	8	82.66	1	1442617321	1.96445	2.77283	8.7946	0.0026318	0.00334399	3020.78	1018.62	2.96557	C825a	G56a	17.6	129.2		met024	3.1	3.575	1	1.03205e+12	1.84669	2.59862	8.25794	0.00354301	0.00444247	-71952.1	25038.5	-2.87366	RG104	RG944	0	15.3		met024	11	111.6	1	8.74479e+11	2.85211	3.87068	12.8795	0.000289917	0.000406963	62052.9	17290.7	3.5888	RG1094d
met016	9.1	0	1	2801470479	3.74895	5.38465	17.0785	3.25e-05	5.05e-05	3499.88	846.891	4.13262	C397	G103b1	0	12.7		met024	5	129.713	1	7.5475e+11	1.35695	1.9004	6.03912	0.0124263	0.0147415	79458.7	32333.6	2.45746	glabrous	RG346	0	138.5		met024	3.2	1.96	1	4.84172e+11	1.59853	2.14307	7.13098	0.00666351	0.00812435	-49197.9	18423.5	-2.67039	RZ403b
met016	11	16.075	1	1289259894	1.75913	2.47806	7.85969	0.00442384	0.0054924	2540.44	906.161	2.80351	RZ525a	G2132b	0	174.4		met024	6	9.91667	1	7.69248e+11	1.38267	1.9369	6.15512	0.0116233	0.0138292	-63112.6	25438.9	-2.48095	RZ762	G1314b	0	104.3		met026	1	169.9	1	1.34992e+11	2.20476	3.25997	9.89355	0.00144044	0.00188038	26270.5	8352.03	3.1454	RG472
met016	12	106.713	1	1430973139	1.94889	2.75045	8.72361	0.00273703	0.00347161	-3364.57	1139.15	-2.95358	G402	G1106	69.5	121.4		met024	6	119.6	1	7.13425e+11	1.28357	1.79635	5.70846	0.0150461	0.0177012	-60940.9	25506.4	-2.38924	Capiculus	RZ508	37.8	142.9		met026	2	27.3	1	8.03986e+10	1.32441	1.94157	5.89242	0.0135249	0.0159855	18718.3	7711.16	2.42743	RG555
met020	1	0	1	6.03462e+06	1.17979	1.65231	5.24163	0.0197581	0.0229716	222.445	97.1605	2.28946	RG447	RG472	0	7.1		met024	9.1	57.7286	1	1.26528e+12	2.25503	3.18587	10.1241	0.00127057	0.00166802	81165	25508.8	3.18184	RZ698	CDO226b	28.8	59.5		met026	2	186.6	1	7.33186e+10	1.20913	1.7706	5.37353	0.0182888	0.0213346	18232.9	7865.48	2.31809	RG634
met020	1	8.97143	1	1.26624e+07	2.44526	3.46704	10.9985	0.000791595	0.00106165	-353.171	106.492	-3.3164	RG447	C131	0	20.2		met024	11	9.4375	1	2.65153e+12	4.6177	6.67633	21.2162	3.99908e-06	6.83759e-06	137843	29926.3	4.6061	RZ525a	RZ781	0	30.3		met026	3.1	21.9	1	8.78815e+10	1.44597	2.12228	6.44084	0.00986606	0.011823	20031.8	7893.13	2.53788	RG104
met020	1	54.8	1	1.85361e+07	3.5414	5.07527	16.1003	5.38e-05	8.16e-05	-398.773	99.3821	-4.01252	RG532a	R210	40.8	68.5		met024	11	41.1846	1	9.80178e+11	1.75543	2.46801	7.84288	0.00446561	0.00554195	-83676.8	29879.1	-2.80051	RZ781	RG16	30.3	111.6		met026	4	17.5	1	8.77194e+10	1.44334	2.11837	6.42896	0.00993334	0.0119001	-20587.3	8119.49	-2.53554	Y1065Lc
met020	2	3.9	1	8.04566e+06	1.56705	2.20294	6.98841	0.0072235	0.00877581	-217.459	82.2597	-2.64356	RG555	RG520	0	238.7		met024	12	35.4429	1	1.08971e+12	1.94794	2.74379	8.71927	0.00274361	0.00347958	-73829.3	25002.8	-2.95284	RZ797a	RG901a	15.9	97.9		met026	4	118.9	1	6.87612e+10	1.13479	1.66054	5.03951	0.0222527	0.0257394	20073.9	8942.04	2.24489	RZ69a1
met020	11	0	1	5.99191e+06	1.17154	1.64062	5.20454	0.0201931	0.0234553	161.861	70.9499	2.28135	RZ525a	L457b	0	177.9		met026	1	68.5	1	2.18533e+11	2.46797	3.60889	11.1031	0.000748234	0.00100605	32653.4	9799.54	3.33214	RZ288	RG462	24.3	129.6		met026	7	69.2538	1	2.00383e+11	3.23988	4.83913	14.6861	0.000112157	0.000164419	-40765.6	10637.5	-3.83225	BCD855
met020	12	0	1	9.60151e+06	1.86468	2.62894	8.33982	0.00338543	0.00425349	-209.244	72.4562	-2.88787	G193	RG20q	0	65.1		met026	2	210.1	1	4.37954e+11	4.83279	7.23242	22.2514	2.38635e-06	4.17921e-06	-50419.6	10688.6	-4.71713	RZ260a	RZ446a	193.4	215.7		met026	11	35.4615	1	1.23032e+11	2.01319	2.97116	9.01706	0.00232802	0.00297428	-27395.5	9123.19	-3.00284	C975
met020	12	69.5	1	3.72217e+07	6.8815	10.1915	32.3305	1.81e-08	3.98e-08	-14563	2561.21	-5.68599	G402	c12.loc66	69.5	71.4586		met026	2	238.7	1	1.92664e+11	2.18189	3.18167	9.78877	0.00152514	0.00198584	32763.9	10472.1	3.1287	RZ446b	RG520	220.7	238.7		met026	12	90.0655	1	1.2151e+11	1.98875	2.93439	8.90547	0.00247564	0.00315419	31108.5	10424.4	2.9842	G402
met020	12	70.4793	1	3.69054e+07	6.82673	10.1049	32.0558	2.06e-08	4.5e-08	15096.3	2666.35	5.66178	G402	G1106	69.5	121.4		met026	3.1	5.525	1	9.23873e+10	1.05778	1.52569	4.69397	0.0273079	0.0313099	-23126.1	10674.1	-2.16656	RG104	RG450	0	28		met026	3.2	3.92	1	1.43921e+11	2.34733	3.47559	10.548	0.00100962	0.00133925	26395.6	8127.31	3.24776	RZ403b
met020	3.2	4.9	1	7.04527e+06	1.37477	1.92903	6.11948	0.0118641	0.0141031	183.87	74.3281	2.47376	RZ403b	CDO337	0	46.6		met026	3.1	29.3	1	2.95426e+11	3.30905	4.87869	15.0098	9.47392e-05	0.000139964	41928.8	10822.4	3.87425	C74a	RG100	21.9	29.3		met029	1	15.5214	1	4.42585e+07	1.94366	2.68409	8.69977	0.00277334	0.00351559	-515.93	174.919	-2.94954	RG447
met020	3.2	46.6	1	1.05142e+07	2.03848	2.87885	9.1326	0.00218463	0.00279904	-221.69	73.3581	-3.02202	RZ474	RG418	23	107.4		met026	4	126.5	1	1.03237e+11	1.18059	1.70486	5.2452	0.0197168	0.0229256	21523.4	9397.88	2.29024	Y1065Lc	HHU39a	0	135.3		met029	1	146.015	1	5.73299e+07	2.504	3.47681	11.2692	0.000684329	0.000923855	827.696	246.561	3.35696	CDO455
met023	1	65.8	1	254405	1.25564	1.3983	5.60734	0.0161869	0.018721	34.9101	14.7426	2.36798	RG447	C112b	0	196.1		met026	10	14.9167	1	1.44162e+11	1.64123	2.38071	7.32451	0.00597393	0.00731884	54954.4	20305.5	2.70638	G1084	RZ400	0	35.8		met029	2	94.4286	1	3.84487e+07	1.69265	2.33175	7.55775	0.0052393	0.0064562	494.024	179.702	2.74914	RG555
met023	2	61.7	1	243870	1.20425	1.34039	5.37514	0.0185254	0.0213115	-34.5851	14.9175	-2.31843	RG555	RG520	0	238.7		met026	10	36.7	1	2.51757e+11	2.83307	4.15755	12.7912	0.000303809	0.000425555	-47817.5	13370	-3.57647	c10.loc16	RG241a	15.9111	38.5		met029	2	157.729	1	5.34843e+07	2.33977	3.24359	10.5132	0.00102877	0.0013635	538.091	165.954	3.24241	RZ386a
met023	3.1	12.825	1	1.10703e+06	5.25437	6.08458	24.3999	8.7e-07	1.51e-06	-73.5482	14.8894	-4.93963	RG348a	RG450	6.5	28		met026	11	149.5	1	1.12703e+11	1.2875	1.86119	5.72617	0.0148922	0.017528	22822.2	9537.29	2.39294	RZ525a	L457b	0	177.9		met029	3.1	20.1	1	3.68255e+07	1.6223	2.23331	7.23868	0.00627021	0.00766539	446.424	165.927	2.69048	RG348a
met023	6	104.3	1	503809	2.45768	2.7691	11.1044	0.000767573	0.00100472	115.836	34.7611	3.33233	RG424	c6.loc103	85	109.086		met026	12	53.95	1	1.77542e+11	2.01394	2.93195	9.02049	0.00232363	0.00296892	34625.5	11528.7	3.00341	L102	RG901a	41.4	97.9		met029	4	127.05	1	4.599e+07	2.01823	2.78909	9.04011	0.00229866	0.00293844	474.437	157.794	3.00668	Y1065Lc
met023	6	110.043	1	355735	1.7474	1.95524	7.84075	0.00455776	0.00554629	-117.881	42.0984	-2.80013	G1314b	RZ508	104.3	142.9		met029	1	127.686	1	4.82061e+07	2.10992	3.37212	9.5426	0.00182615	0.00225579	494.072	159.94	3.08911	R210	RZ14	68.5	164.9		met029	7	65.5308	1	1.17092e+08	4.99119	7.10115	23.0165	1.63245e-06	2.90984e-06	-869.103	181.156	-4.79755	BCD855
met023	6	142.9	1	601998	2.92335	3.30878	13.2686	0.000243373	0.00033411	66.0605	18.1355	3.64261	RG653	RZ508	136.2	142.9		met029	1	175.808	1	3.4574e+07	1.52195	2.41852	6.84406	0.0081109	0.00948518	-448.779	171.544	-2.61612	RG957	C112b	132.1	196.1		met029	8	144	1	4.88669e+07	2.1419	2.96356	9.60561	0.0016856	0.00218493	-492.833	159.015	-3.09929	C424b
met023	11	51.7667	1	1.47695e+06	6.89749	8.11782	32.5535	1.74e-08	3.58e-08	-121.462	21.2883	-5.70557	RG1094b	RZ900	45	53.7		met029	2	155.8	1	4.17e+07	1.83014	2.917	8.25469	0.00369466	0.0044467	431.211	150.086	2.8731	RG555	RG520	0	238.7		met029	9.1	19.3294	1	7.30276e+07	3.16898	4.4288	14.3548	0.00013336	0.000193958	706.21	186.395	3.78877	C397
met023	11	77.0375	1	393819	1.93102	2.16456	8.68017	0.0028632	0.00355066	-83.9379	28.4901	-2.94621	RG1094d	RG16	54.3	111.6		met029	4	63.4	1	3.41654e+07	1.50422	2.38994	6.76319	0.00848949	0.00991148	-579.926	222.996	-2.60061	RZ69a1	G379	27.1	114		met029	3.2	36	1	4.06167e+07	1.78646	2.46323	7.9839	0.0041273	0.00514006	516.089	182.649	2.82558	RZ403b
met023	11	167.944	1	301734	1.48591	1.65843	6.65052	0.0088995	0.0105414	-40.0254	15.5206	-2.57886	RZ797b	L457b	94.7	177.9		met029	4	125.6	1	6.32219e+07	2.74993	4.4225	12.515	0.000372782	0.00048863	1229.93	347.669	3.53766	RG214	RZ590b	123.8	127.6		met031	1	66.7	1	2.43718e+06	2.69749	3.68465	12.1629	0.00042422	0.000585262	107.393	30.7933	3.48753	RG532a
met024	1	80.7364	1	480965000000	1.77405	2.36146	7.92751	0.00425931	0.00529705	-52826.8	18762.3	-2.81558	RG447	RZ801	0	171.9		met029	4	127.6	1	2.41808e+07	1.06913	1.6915	4.78669	0.0264933	0.029692	-743.645	339.897	-2.18785	G177	HHU39a	126.5	135.3		met031	1	192.267	1	3.78135e+06	4.1271	5.71683	18.8711	1.30307e-05	2.1093e-05	151.085	34.7794	4.34408	RZ801
met024	2	100.257	1	538081000000	1.98074	2.64188	8.86892	0.00252604	0.00321551	-53569.6	17988	-2.97807	RG555	C624x	0	172.2		met029	8	71.9636	1	4.26899e+07	1.87281	2.98625	8.45064	0.00331656	0.00400752	509.518	175.273	2.907	C825a	G187	17.6	102		met031	2	148.962	1	2.08383e+06	2.31502	3.15044	10.3995	0.00109415	0.00144613	-120.282	37.2988	-3.22482	RZ476b
met024	2	191.457	1	2190030000000	7.62674	10.7527	36.0971	3.1e-09	7.4e-09	-105504	17560.4	-6.00809	RZ273	RG256	186.6	209.5		met029	12	79.2931	1	2.33632e+07	1.03334	1.63431	4.62485	0.0291502	0.0325594	450.766	209.605	2.15055	G193	G1106	0	121.4		met031	2	233.7	1	1.6557e+06	1.84777	2.50316	8.26285	0.00353335	0.00443088	101.653	35.3634	2.87452	G45
met024	3.1	2.6	1	960762000000	3.48513	4.71718	15.8358	6.17e-05	9.3e-05	-67370.3	16929.7	-3.97942	RG104	C636x	0	12		met031	1	58.8	1	2.19463e+06	1.64239	2.45562	7.36203	0.00595633	0.00717014	128.022	47.1832	2.71331	RZ288	CDO226a	24.3	84.7		met031	5	114.092	1	2.53313e+06	2.80085	3.82971	12.6417	0.000328863	0.00045899	-165.864	46.6496	-3.55552	RG13
met024	5	38.8	1	409167000000	1.51306	2.00894	6.7441	0.00829847	0.0100204	43268.3	16661.2	2.59694	glabrous	CDSR49	0	101.4		met031	1	137.07	1	1.49946e+06	1.12777	1.67778	5.03004	0.0226705	0.0258731	101.765	45.3745	2.24278	R210	RG236	68.5	184.6		met031	6	134.2	1	2.50614e+06	2.7718	3.78891	12.5071	0.000353237	0.000491407	125.871	35.5916	3.53653	G1468b
met024	5	138.5	1	358766000000	1.32906	1.76148	5.91337	0.013362	0.0158014	39511.7	16248.3	2.43174	Y1049	RG346	38.8	138.5		met031	2	200.976	1	2.72084e+06	2.02854	3.0444	9.12724	0.00223986	0.00280564	140.046	46.3553	3.02113	RG555	RG520	0	238.7		met031	7	89.5	1	2.30715e+06	2.55707	3.48806	11.514	0.000600083	0.000814957	180.886	53.308	3.39322	CDO497
met024	6	13.66	1	823012000000	2.99965	4.04085	13.5653	0.000201839	0.000288045	-63122.5	17138.4	-3.68311	RZ762	RZ2	0	23.6		met031	8	144	1	2.21297e+06	1.65589	2.47613	7.42355	0.00575436	0.00693667	-103.805	38.0989	-2.72462	C424b	R662	0	144		met031	12	64.275	1	1.94783e+06	2.16705	2.94482	9.72075	0.00158283	0.00205752	176.949	56.7541	3.11781	RZ797a
met024	9.1	59.5	1	482302000000	1.7789	2.36802	7.94954	0.00420724	0.00523515	46844.5	16614.5	2.81949	G103b1	CDO226b	12.7	59.5		met031	9.1	43.6	1	2.77589e+06	2.06878	3.106	9.31191	0.00202463	0.00254654	326.024	106.839	3.05154	G103b1	G103a	12.7	43.6		met031	12	74.3966	1	3.15466e+06	3.4655	4.76938	15.7435	6.47225e-05	9.73052e-05	-262.644	66.1937	-3.96781	RG20q
met024	11	12.2688	1	811252000000	2.95799	3.98311	13.3715	0.000223546	0.000317539	68191	18648.2	3.6567	RZ525a	C975	0	19		met031	9.1	44.925	1	1.54906e+06	1.16465	1.73327	5.19641	0.0205633	0.0235586	-252.799	110.898	-2.27956	CDO395	CDO226b	44.1	59.5		met031	3.2	101.545	1	2.27532e+06	2.52263	3.43994	11.3551	0.00065346	0.000884028	-136.229	40.4272	-3.36973	G249
met024	12	36.3857	1	608068000000	2.23288	2.98551	10.0225	0.00134277	0.00175842	-56440.8	17828.1	-3.16583	G193	RG901a	0	97.9		met031	10	82.2	1	2.13431e+06	1.59793	2.38812	7.15968	0.00667368	0.00799691	-98.9	36.9615	-2.67576	G1084	C223	0	102.4		met033	1	195.142	1	1.59347e+07	2.25724	3.29752	10.1789	0.0012636	0.00162036	281.309	88.1726	3.19043	RG447
met026	1	77.7636	1	140886000000	2.89777	4.15341	13.0915	0.000259152	0.000365642	46712.6	12910.4	3.61822	R210	CDO226a	68.5	84.7		met031	3.2	61.1	1	3.29687e+06	2.44798	3.68893	11.0595	0.000786275	0.00102818	-138.082	41.521	-3.32559	CDO337	G249	46.6	75.2		met033	4	121.84	1	3.25043e+07	4.50432	6.72643	20.7633	5.25189e-06	8.47154e-06	771.031	169.209	4.55667	G379
met026	1	86.6	1	156708000000	3.21328	4.61985	14.5618	0.000119681	0.000174929	-45325.2	11877.7	-3.81599	CDO226a	RZ776a	84.7	98.7		met031	9.2	0	1	3.15789e+06	2.34709	3.53342	10.5933	0.00101021	0.00130743	117.844	36.2067	3.25474	RG570	RZ404	0	19		met033	4	126.5	1	1.90056e+07	2.68113	3.933	12.1405	0.000441681	0.000591519	-547.55	157.147	-3.48432	RG214
met026	1	108.514	1	80131804781	1.66804	2.36234	7.44609	0.00557865	0.0068553	27114.4	9936.56	2.72875	CDO348	RG957	86.6	132.1		met033	1	81.7273	1	8.40985e+07	2.30673	3.96074	10.544	0.00111695	0.00133879	678.448	208.936	3.24716	RG811a	CDO118	73.8	122.9		met033	5	22.8821	1	1.6279e+07	2.30493	3.36876	10.3988	0.00112199	0.00144583	435.683	135.108	3.22471	glabrous
met026	3.1	23.6429	1	65612220547	1.36976	1.93429	6.09689	0.0120195	0.0142796	18428.3	7463.32	2.46919	C636x	RG100	12	29.3		met033	7	2.73333	1	5.72109e+07	1.58037	2.69443	7.17295	0.00698086	0.00793273	647.5	241.763	2.67824	RG29	G20	0	21.9		met033	5	129.713	1	9.88666e+06	1.41206	2.04594	6.31545	0.0107705	0.0126604	289.864	115.343	2.51306	Y1049
met026	4	121.84	1	105590000000	2.1869	3.11286	9.81173	0.00150616	0.00196223	23184.7	7401.66	3.13237	RZ740b	HHU39a	87	135.3		met033	7	21.9	1	4.68864e+07	1.29872	2.20819	5.87848	0.0144621	0.0160955	-542.279	223.661	-2.42456	c7.loc2	C586	1.82222	102.3		met033	7	88.5154	1	1.23806e+07	1.76225	2.56204	7.90856	0.0043889	0.00534898	-425.796	151.409	-2.81222	RG29
met026	7	69.2538	1	108759000000	2.25114	3.2063	10.1063	0.00128295	0.00168354	-29792.4	9371.52	-3.17903	BCD855	C586	59	102.3		met033	11	15.1	1	5.1395e+07	1.4219	2.42052	6.44375	0.0104996	0.0117925	502.319	197.884	2.53845	RZ525a	RG1109	0	149.5		met033	10	16.9056	1	9.50284e+06	1.35796	1.96651	6.07027	0.0123939	0.0144873	-338.041	137.204	-2.46379	G1084
met026	8	0	1	93940040958	1.95011	2.76941	8.72919	0.0027286	0.00346139	20347.7	6886.96	2.95452	C424b	R662	0	144		met033	11	151.453	1	4.2038e+07	1.16593	1.97984	5.2706	0.0204943	0.0225852	-471.969	205.581	-2.29578	RG1022	L457b	15.1	177.9		met033	11	4.71875	1	1.82335e+07	2.57488	3.77323	11.6473	0.000574214	0.000760697	356.589	104.485	3.41281	RZ525a
met026	10	35.8	1	91049203017	1.89119	2.68419	8.46057	0.00316601	0.00398971	-20399.7	7013.34	-2.90871	G1084	Y1065La	0	73.8		met033	3.2	46.6	1	5.38837e+07	1.48977	2.53773	6.75578	0.00881138	0.00994614	-492.701	189.559	-2.59919	RZ403b	RG418	0	107.4		met033	3.2	23	1	1.11581e+07	1.59088	2.30904	7.12761	0.0067953	0.00813672	225.132	84.3268	2.66976	RZ403b
met026	12	44.4	1	79505840953	1.65522	2.34388	7.38792	0.00576429	0.00707317	21327	7846.37	2.71807	G193	RG91q	0	61.8		met037	1	21.84	1	1.7359e+11	3.53582	5.46508	16.2865	5.45501e-05	7.41563e-05	-28710.5	7114.21	-4.03565	RG472	RG140	7.1	34.7		met034	2	89.5714	1	1.1531e+06	3.29147	4.50147	14.9275	9.88899e-05	0.000145809	75.2078	19.4657	3.86361	RG437
met026	12	82.231	1	69577019378	1.45138	2.05118	6.46531	0.00972893	0.0116659	27742.1	10910.5	2.5427	RG20q	G1106	65.1	121.4		met037	1	123.857	1	7.01977e+10	1.45909	2.21001	6.58604	0.00953712	0.0109129	-18177.2	7082.96	-2.56633	RG532a	C112b	40.8	196.1		met034	4	95	1	743808	2.14702	2.90368	9.62904	0.00166415	0.00215837	-75.0266	24.1782	-3.10307	G200b
met028	2	143.1	1	322742689	2.32136	3.5185	10.4746	0.00107701	0.0013902	-1226.67	379.018	-3.23645	RG437	RZ260a	84.6	193.4		met037	2	191.457	1	1.26005e+11	2.59038	3.96696	11.8219	0.000552632	0.00069476	-25449.9	7401.87	-3.4383	C624x	RG520	172.2	238.7		met034	7	27.04	1	677507	1.95922	2.64485	8.77072	0.00266672	0.00338637	-60.9883	20.5935	-2.96154	G20
met028	3.1	0.866667	1	2.59552e+08	1.87499	2.82961	8.42375	0.00329826	0.00406668	1114.7	384.067	2.90237	RG104	RG450	0	28		met037	6	110.043	1	1.20985e+11	2.48962	3.80892	11.351	0.000709137	0.000884102	-27166	8063.24	-3.36912	RG424	RZ508	85	142.9		met034	8	61.4	1	389206	1.13457	1.51939	5.03851	0.0222659	0.025754	41.1777	18.3447	2.24466	C424b
met028	4	87	1	216867060	1.57127	2.36426	7.0384	0.00714569	0.00853897	1001.22	377.392	2.653	Y1065Lc	RG214	0	123.8		met037	7	90.4846	1	8.43703e+10	1.74874	2.65619	7.91573	0.00454219	0.00532474	33587.3	11937.9	2.81349	RG29	C586	0	102.3		met034	10	24.8611	1	647761	1.87474	2.52873	8.38565	0.00330037	0.00415133	-83.021	28.6695	-2.8958	G1084
met028	4	134.3	1	3.23795e+08	2.32877	3.52997	10.5087	0.00105734	0.00136586	1290.77	398.174	3.24172	G177	HHU39a	126.5	135.3		met037	9.1	52.3167	1	7.30329e+10	1.51717	2.29926	6.85204	0.00821127	0.00944158	19162.3	7320.44	2.61764	RZ698	CDO226b	28.8	59.5		met034	11	36.4154	1	1.06209e+06	3.03919	4.1462	13.7494	0.000183203	0.000262608	83.3177	22.4696	3.70802	RZ525a
met028	8	137.093	1	1.68233e+08	1.22303	1.83405	5.45998	0.0176327	0.0203242	1091.4	467.076	2.33666	RZ143	R662	12.1	144		met037	12	83.2103	1	1.032e+11	2.13109	3.24901	9.68239	0.00173186	0.00209588	-31452.5	10108	-3.11165	RG20q	G1106	65.1	121.4		met034	11	176.15	1	591475	1.71451	2.309	7.65699	0.0049555	0.00612158	-54.6449	19.7479	-2.76713	RG1094b
met028	10	17.9	1	4.67051e+08	3.32651	5.09173	15.1581	9.08e-05	0.00012988	-2920.45	750.115	-3.89334	G1084	RZ400	0	35.8		met039	1	184.6	1	5.14778e+08	1.13373	1.68099	5.03474	0.0223153	0.0258088	1559.13	694.854	2.24382	RG447	C112b	0	196.1		met034	12	54.9312	1	1.50152e+06	4.24615	5.86165	19.4381	9.77822e-06	1.60399e-05	-98.9942	22.4534	-4.40886	L102
met028	10	43	1	3.97098e+08	2.84171	4.32911	12.8878	0.000297423	0.000404917	1821.68	507.438	3.58995	RG241a	Y1065La	38.5	73.8		met039	2	16.575	1	5.38418e+08	1.1852	1.75818	5.26596	0.0194782	0.0226601	2182.99	951.29	2.29477	RG555	RG437	0	84.6		met034	3.2	33	1	1.02164e+06	2.92663	3.98827	13.2257	0.000241422	0.000341729	-103.324	28.4114	-3.63671	RZ403b
met028	3.2	10	1	4.30696e+08	3.07513	4.69539	13.9782	0.00016777	0.00023392	-1453.91	388.876	-3.73874	RG482	RZ474	4.9	23		met039	2	84.6	1	9.36767e+08	2.04491	3.05898	9.16198	0.00214963	0.00275619	-2180.94	720.526	-3.02688	RG634	RG520	27.3	238.7		met034	3.2	57.2333	1	834467	2.40271	3.2576	10.8027	0.000879774	0.00117429	87.6791	26.6766	3.28674	C746
met028	3.2	52.4	1	311004772	2.23874	3.39053	10.0936	0.00132328	0.00169368	1435.07	451.7	3.17705	C944a	RZ761	41	64		met039	3.1	6.5	1	4.96372e+08	1.09362	1.62088	4.85473	0.0248213	0.0285758	1511.47	685.989	2.20334	RG104	C74a	0	21.9		met036	3.1	23.6429	1	6.00496e+09	2.64115	4.21	12.0596	0.000487484	0.00061544	-5611.86	1616	-3.4727	RG341b
met029	1	127.686	1	4.02592e+07	3.14121	4.56593	14.3505	0.000142725	0.000193972	460.431	121.543	3.78821	CDO455	RZ14	101.8	164.9		met039	7	38.5793	1	5.58069e+08	1.22795	1.82235	5.45815	0.0174064	0.0203488	2107.43	902.05	2.33627	RG29	CDO405	0	76.7		met036	7	0.911111	1	4.9487e+09	2.18625	3.46947	9.93837	0.00150862	0.00183409	4907.27	1556.62	3.15252	RG29
met029	2	27.3	1	2.1698e+07	1.71666	2.46085	7.73432	0.00492841	0.0058692	312.579	112.395	2.78106	RG555	CDO718	0	133.6		met039	9.1	27.8529	1	8.1839e+08	1.79092	2.67242	8.0042	0.00408081	0.00508471	-1989.94	703.367	-2.82917	G103b1	CDO1081	12.7	47.4		met036	10	44.8	1	3.08568e+09	1.37402	2.16333	6.19691	0.0118874	0.0135056	3866.27	1553.12	2.48936	G1084
met029	2	156.765	1	4.12094e+07	3.21309	4.6737	14.6892	0.000119735	0.000163811	444.153	115.887	3.83265	RZ386a	C624x	143.1	172.2		met039	10	48.8	1	2.62938e+09	5.54632	8.58616	25.7165	4.32912e-07	8.20916e-07	-4004.55	789.675	-5.07114	RG241a	Y1065La	38.5	73.8		met036	10	88.6	1	3.16947e+09	1.41082	2.22207	6.36518	0.0108051	0.012314	-44365.8	17585	-2.52293	CDO98
met029	4	51.1	1	2.62023e+07	2.06598	2.97169	9.33986	0.00203887	0.00250831	-345.792	113.147	-3.05612	RZ69a1	RZ740b	27.1	87		met039	10	102.4	1	8.54351e+08	1.86821	2.78985	8.35592	0.00335529	0.0042173	1995.85	690.448	2.89066	c10.loc48	C223	49.8	102.4		met036	10	89.5625	1	2.73092e+09	1.21789	1.91461	5.48445	0.0178724	0.0200408	42575.5	18180	2.34189	C16
met029	4	125.6	1	2.17456e+07	1.72036	2.46624	7.75127	0.00488219	0.00581616	326.451	117.255	2.78411	G200b	HHU39a	51.6	135.3		met039	11	126.521	1	1.11951e+09	2.43457	3.65572	10.9493	0.00081287	0.00108887	-2633.77	795.947	-3.30897	RG1094b	RG1109	45	149.5		met036	11	36.4154	1	4.14051e+09	1.83547	2.90286	8.31531	0.00364513	0.00430413	5115.1	1773.84	2.88363	RZ525a
met029	7	64.6	1	1.96062e+07	1.55362	2.2236	6.98867	0.00747677	0.00876954	-334.416	126.5	-2.64361	RG29	C586	0	102.3		met039	3.2	87.8848	1	1.09381e+09	2.37995	3.5718	10.6979	0.000930964	0.00123945	-3435.76	1050.44	-3.27077	RZ761	RG418	64	107.4		met036	11	150.476	1	6.33974e+09	2.7845	4.44471	12.732	0.000342369	0.000437395	-5658.15	1585.72	-3.56819	RZ537b
met029	8	74.9364	1	2.81801e+07	2.21863	3.196	10.0449	0.00139141	0.0017362	415.586	131.126	3.16936	C825a	C1073a	17.6	88.3		met044	1	40.8	1	9.99957e+06	2.57304	3.44757	11.5877	0.000576828	0.000784781	219.137	64.3749	3.40407	RG472	RZ382	7.1	65.8		met038	1	101.8	1	1.18576e+09	4.52426	6.95161	20.8593	5.00599e-06	8.0913e-06	2382.64	521.684	4.5672	RZ776a
met029	3.2	10	1	2.54114e+07	2.00482	2.88199	9.05795	0.00237753	0.00290836	340.356	113.089	3.00964	RZ403b	RG418	0	107.4		met044	2	63.6143	1	1.07954e+07	2.77243	3.72196	12.51	0.000352687	0.000490677	-248.233	70.1828	-3.53695	G1327	RZ476b	52.4	88.6		met038	3.1	21.9	1	7.38167e+08	2.86267	4.32757	12.9855	0.000282489	0.000385411	1846.67	512.462	3.60354	RG341b
met031	1	61.8	1	1.4634e+06	2.32667	3.15443	10.453	0.00106286	0.00140661	98.2254	30.381	3.23312	RG532a	CDO118	40.8	122.9		met044	7	93.4385	1	1.98195e+07	4.98102	6.83321	22.9673	1.67274e-06	2.97828e-06	-493.126	102.897	-4.79242	CDO405	C586	76.7	102.3		met038	5	21.8872	1	4.93335e+08	1.93065	2.89222	8.67851	0.00286581	0.00355377	-2484.34	843.312	-2.94593	glabrous
met031	1	151.979	1	955524	1.53101	2.05967	6.82528	0.00792409	0.00958777	103.767	39.7191	2.61252	CDO455	C112b	101.8	196.1		met044	8	6.51538	1	8.21105e+06	2.12214	2.83094	9.51514	0.00177112	0.00229068	-283.211	91.8127	-3.08466	C424b	C825a	0	17.6		met038	5	116.045	1	5.12283e+08	2.00339	3.00331	9.01184	0.0023861	0.0029811	-2424.95	807.786	-3.00197	RG13
met031	2	151.892	1	1.33295e+06	2.12346	2.87322	9.52119	0.00176526	0.00228345	-93.4621	30.2893	-3.08564	RG555	C624x	0	172.2		met044	8	29.4182	1	5.34754e+06	1.39192	1.84368	6.19684	0.0113478	0.0135156	317.597	127.583	2.48935	RZ143	G104	12.1	50.1		met038	6	134.2	1	3.42912e+08	1.34959	2.01036	6.03235	0.0126667	0.0147933	1462.45	595.44	2.45608	RZ762
met031	2	187.571	1	760869	1.22277	1.64009	5.43487	0.0176447	0.0206152	67.4308	28.9244	2.33128	G45	RG256	155.8	209.5		met044	8	61.4	1	6.38019e+06	1.65645	2.19971	7.3935	0.00574623	0.00705198	-1058.91	389.433	-2.7191	c8.loc28	G1314a	28.4333	61.4		met038	11	30.3	1	5.06008e+08	1.97931	2.96652	8.90146	0.00253511	0.00315945	9348.05	3133.22	2.98353	RZ525a
met031	2	230.7	1	2.41912e+06	3.79153	5.21453	17.2797	2.93e-05	4.57e-05	132.386	31.8474	4.15689	RZ446b	RG520	220.7	238.7		met044	8	62.15	1	4.28722e+06	1.11889	1.47811	4.96812	0.0232105	0.0267986	927.5	416.119	2.22893	G1314a	R662	61.4	144		met038	11	31.0667	1	5.46037e+08	2.1327	3.20119	9.60562	0.00172488	0.0021838	-10041.4	3239.91	-3.09929	RZ781
met031	7	42.469	1	1.28885e+06	2.0546	2.77818	9.20624	0.00209799	0.00269291	111.131	36.6262	3.03418	C285	CDO497	26.1	64.6		met044	9.1	52.3167	1	7.48876e+06	1.93892	2.58191	8.67813	0.0028067	0.00355599	-193.624	65.7275	-2.94587	RZ698	CDO226b	28.8	59.5		met038	12	110.629	1	4.4821e+08	1.75702	2.62767	7.88469	0.00444759	0.00541759	1904.64	678.297	2.80797	L102
met031	9.1	23.1176	1	1.67519e+06	2.65488	3.61094	11.9658	0.000471234	0.000647027	104.132	30.1031	3.45917	G103b1	G95	12.7	38.2		met044	11	30.3	1	7.29667e+06	1.89008	2.51569	8.45554	0.00317485	0.00400035	-182.509	62.7644	-2.90784	RZ525a	L457b	0	177.9		met038	3.2	41	1	4.6346e+08	1.81577	2.71708	8.15298	0.00383163	0.00469561	-1437.85	503.565	-2.85534	RZ474
met031	11	99.6706	1	974389	1.56078	2.10034	6.96003	0.00734063	0.00891179	76.9825	29.1801	2.63819	RZ525a	RG1109	0	149.5		met044	12	105.733	1	7.27184e+06	1.88377	2.50713	8.42677	0.00322592	0.00406182	234.34	80.7265	2.90289	G402	G1106	69.5	121.4		met041	2	30.1962	1	6.41114e+08	2.86159	3.58997	12.9235	0.000283241	0.000398014	1952.9	543.237	3.59493	RG555
met031	12	87.1276	1	1.8461e+06	2.91823	3.97935	13.1866	0.000246452	0.000348521	-130.954	36.0621	-3.63134	G402	G1106	69.5	121.4		met046	1	111.391	1	8.44165e+06	2.23246	3.1357	10.0206	0.00134416	0.00176017	-267.784	84.5937	-3.16553	RG811a	RG462	73.8	129.6		met041	3.1	16	1	2.2511e+09	9.4183	12.6052	45.3775	4.52416e-11	1.32005e-10	-9388.22	1393.68	-6.73628	C636x
met031	3.2	56.2667	1	2.49435e+06	3.90509	5.37669	17.8171	2.23e-05	3.52e-05	-135.332	32.0614	-4.22103	CDO337	G249	46.6	75.2		met046	1	150.985	1	1.07368e+07	2.82312	3.98824	12.745	0.000311337	0.000435614	370.869	103.884	3.57001	RG957	RZ14	132.1	164.9		met041	3.1	18.3	1	3.09017e+09	12.5318	17.3036	62.2913	3.03091e-14	1.25233e-13	11152.5	1413.06	7.89248	RG341b
met033	1	85.65	1	1.63414e+07	1.44841	2.28952	6.50871	0.00980405	0.0113866	274.239	107.494	2.55122	RG472	C112b	7.1	196.1		met046	6	64.5	1	7.20456e+06	1.91127	2.67618	8.5521	0.00300943	0.00380098	-177.672	60.755	-2.9244	C76	G1314b	11.9	104.3		met041	4	135.3	1	6.12623e+08	2.73773	3.43043	12.3492	0.000384162	0.000532393	1662.95	473.217	3.51414	Y1065Lc
met033	4	117.92	1	3.08193e+07	2.69858	4.31795	12.2752	0.000423076	0.000551924	636	181.528	3.50359	RZ740b	RG214	87	123.8		met046	8	38.2818	1	5.76724e+06	1.53557	2.14227	6.84594	0.00783162	0.00948078	-232.392	88.8189	-2.61648	RZ143	C1073a	12.1	88.3		met041	6	101.405	1	9.35772e+08	4.12545	5.23992	18.8632	1.30829e-05	2.11735e-05	2449.03	563.879	4.34318	RG424
met033	4	127.6	1	25155134	2.21307	3.52437	10.0191	0.00141085	0.00175956	-2485.69	785.292	-3.1653	RZ590b	RZ590b	127.6	127.6		met046	8	141.04	1	6.1221e+06	1.62858	2.27409	7.26718	0.00617021	0.0075485	-191.951	71.2046	-2.69577	C1073a	R662	88.3	144		met041	6	132.246	1	5.8968e+08	2.63777	3.30196	11.8867	0.00049157	0.000673656	-2194.37	636.473	-3.44771	RZ682
met033	4	128.54	1	1.68906e+07	1.49638	2.36646	6.72742	0.00866268	0.0101063	2156.61	831.47	2.59373	RZ590b	HHU39a	127.6	135.3		met046	9.1	0	1	8.67039e+06	2.29163	3.22067	10.2921	0.00115977	0.00152883	-3305.52	1030.36	-3.20813	C397	c9.loc2	0	1.95385		met041	7	76.7	1	1.10189e+09	4.82459	6.17012	22.2118	2.43374e-06	4.2583e-06	-2706.4	574.249	-4.71294	CDO497
met033	7	2.73333	1	3.75707e+07	3.27138	5.26385	14.9642	0.000103857	0.000142855	505.14	130.583	3.86836	RG29	G20	0	21.9		met046	9.1	0.976923	1	7.91503e+06	2.09598	2.94008	9.39546	0.00189111	0.00243869	3281.24	1070.48	3.0652	C397	RZ698	0	28.8		met041	11	45	1	3.02529e+08	1.37009	1.69403	6.09835	0.0120094	0.0142682	-1658.97	671.789	-2.46948	RZ525a
met033	7	21.9	1	1.10766e+07	0.986184	1.5519	4.41177	0.0330817	0.036786	-256.888	122.303	-2.10042	c7.loc4	C586	3.64444	102.3		met046	10	35.8	1	5.89011e+06	1.5678	2.18792	6.9918	0.00720965	0.00875973	163.633	61.8838	2.6442	G1084	C16	0	88.6		met041	11	58.3	1	5.86765e+08	2.62505	3.28563	11.8279	0.000507251	0.000694155	-4940.65	1436.58	-3.43918	RG1094d
met033	11	30.3	1	2.16933e+07	1.91408	3.03935	8.64033	0.00298823	0.00362468	350.13	119.114	2.93944	RZ525a	RG1094b	0	45		met046	11	4.71875	1	1.08004e+07	2.8394	4.01188	12.8205	0.000299114	0.000419276	-258.526	72.2024	-3.58058	RZ525a	RG1022	0	15.1		met041	11	66.2438	1	9.2442e+08	4.07733	5.17636	18.6344	1.46945e-05	2.36545e-05	5903.38	1367.55	4.31675	c11.loc56
met033	11	52.7333	1	1.14946e+07	1.02303	1.61046	4.57824	0.0299661	0.033438	-268.516	125.493	-2.13968	RZ53	L457b	32.6	177.9		met046	12	0	1	1.16324e+07	3.0518	4.32094	13.8082	0.000177631	0.000254981	-230.556	62.0452	-3.71594	G193	RG574	0	8.3		met045	1	4.4375	1	5.65224e+08	2.85381	4.31751	12.8874	0.000288709	0.000405345	-1753.59	488.477	-3.5899	RG447
met034	2	88.6	1	623695	4.16596	5.3102	19.056	1.19e-05	1.93e-05	53.5304	12.2627	4.36532	RG437	G294c	84.6	102.2		met056	3.1	29.3	1	5.43744e+08	3.12565	4.69417	14.2149	0.000148263	0.000207791	1639.14	434.756	3.77026	C74a	RG100	21.9	29.3		met045	1	83.7091	1	2.42576e+08	1.24411	1.85293	5.53085	0.0166837	0.0195399	1111.81	472.753	2.35178	RG472
met034	4	132.3	1	421206	2.8499	3.58619	12.8693	0.000291495	0.000409076	-44.3689	12.3681	-3.58737	G200b	HHU39a	51.6	135.3		met056	5	26.8615	1	6.78954e+08	3.8744	5.86144	17.7496	2.39994e-05	3.63055e-05	3677.19	872.815	4.21303	glabrous	c5.loc49	0	49.4615		met045	2	140.25	1	6.52564e+08	3.28106	4.98467	14.8788	0.000101433	0.000149385	-2004.25	519.599	-3.8573	CDO718
met034	5	96.5875	1	226688	1.55328	1.93004	6.92608	0.00748335	0.00907735	38.3391	14.5679	2.63174	R569a	RG346	51.4	138.5		met056	5	48.4923	1	3.44934e+08	2.00461	2.97783	9.01745	0.00237877	0.00297231	-1919.59	639.245	-3.00291	Y1049	RG13	38.8	78.3		met045	2	215.7	1	6.65316e+08	3.34315	5.08208	15.1696	8.71834e-05	0.000129293	1748.04	448.811	3.89481	RG654
met034	7	53.1655	1	943941	6.18128	8.03681	28.8406	9.54e-08	1.94e-07	-129.194	24.0569	-5.37034	CDO385	CDO497	30.8	64.6		met056	8	0	1	3.15401e+08	1.83599	2.72287	8.24538	0.00364033	0.00447046	-1204.87	419.6	-2.87148	C424b	R662	0	144		met045	4	133.3	1	2.82831e+08	1.4477	2.16043	6.44869	0.00982184	0.0117724	1171.14	461.182	2.53943	Y1065Lc
met034	7	63.6667	1	593923	3.97455	5.05672	18.1463	1.88e-05	3e-05	88.7704	20.8388	4.25985	BCD855	CDO405	59	76.7		met056	10	102.4	1	3.65578e+08	2.12216	3.15605	9.55714	0.00177104	0.00223982	1260.75	407.818	3.09146	G1084	C223	0	102.4		met045	7	102.3	1	2.69693e+08	1.38135	2.06008	6.14915	0.0116633	0.0138747	1185.32	477.999	2.47975	RG29
met034	7	92.4538	1	461791	3.11638	3.93174	14.1093	0.000151662	0.000219283	-75.2184	20.025	-3.75623	CDO405	C586	76.7	102.3		met056	11	94.7	1	4.8193e+08	2.77969	4.16052	12.5989	0.000346443	0.000468673	1460.62	411.502	3.54949	G44	RG1109	63.3	149.5		met045	8	140.053	1	2.69266e+08	1.37919	2.05681	6.1394	0.0117289	0.0139493	1330.63	537.024	2.47778	C424b
met034	9.1	56.8429	1	257408	1.76023	2.1916	7.86469	0.00441148	0.00547775	-36.8722	13.148	-2.80441	G103b1	CDO226b	12.7	59.5		met056	3.2	4.9	1	4.21824e+08	2.44106	3.64162	11.0275	0.000799886	0.00104524	-1625.43	489.472	-3.32078	RZ403b	CDO795a	0	10		met045	9.1	59.5	1	2.77009e+08	1.41831	2.11595	6.31594	0.0105978	0.0126601	1121.68	446.324	2.51315	C397
met034	12	52.9688	1	927206	6.07789	7.89432	28.3293	1.22e-07	2.45e-07	-79.8611	15.0044	-5.32252	RG341a	RG91q	46.1	61.8		met056	3.2	23	1	2.44407e+08	1.42837	2.10997	6.38941	0.0103252	0.0121575	1267.8	501.556	2.52773	RG482	RG418	4.9	107.4		met045	11	87.8312	1	2.92407e+08	1.49602	2.23358	6.66703	0.00867073	0.0104497	-1442.49	558.66	-2.58206	RZ525a
met034	3.2	24	1	250073	1.7109	2.12915	7.64058	0.00500132	0.00617566	-36.8694	13.3384	-2.76416	CDO795a	C944a	10	41		met056	3.2	107.4	1	2.16821e+08	1.26912	1.87183	5.66826	0.0156257	0.0180973	-1041.76	437.564	-2.38081	RZ474	RG418	23	107.4		met045	12	97.9	1	2.56108e+08	1.31264	1.9563	5.83938	0.0139463	0.0164616	1104.28	456.977	2.41648	G193
met034	3.2	61.1	1	309431	2.10881	2.63453	9.45416	0.00183125	0.0023649	41.761	13.5819	3.07476	C746	RG418	43.2	107.4		met059	2	137.4	1	1.65967e+07	1.91848	3.00847	8.58493	0.00295522	0.00373554	-351.456	119.951	-2.93001	G1327	G45	52.4	155.8		met046	1	21.02	1	3.11557e+06	1.91823	2.78549	8.58381	0.00295705	0.00373776	123.729	42.2309	2.92981	RG447
met036	3.1	21.9	1	3877705415	2.26803	3.5434	10.3183	0.00123005	0.00150561	-4220.46	1313.88	-3.21222	C636x	RG450	12	28		met059	2	164.482	1	2.41204e+07	2.76526	4.37229	12.4767	0.000358978	0.000499027	444.428	125.82	3.53224	RZ386a	RG139	143.1	177.7		met046	1	169.9	1	3.47978e+06	2.1379	3.11112	9.58727	0.00170259	0.00220596	133.861	43.232	3.09633	RG957
met036	7	0	1	4906743010	2.85356	4.48372	13.0565	0.000288886	0.000371183	4663.98	1290.75	3.61338	RG29	RG30	0	8.2		met059	3.1	9.25	1	1.03627e+07	1.20619	1.87844	5.36029	0.018431	0.0214932	240.094	103.702	2.31523	RG104	RG450	0	28		met046	2	139.3	1	7.38394e+06	4.43574	6.60167	20.3438	6.19387e-06	1.03774e-05	-209.063	46.3512	-4.51041	G294c
met036	7	62.7333	1	2017860065	1.19264	1.84389	5.3694	0.0191004	0.0213723	-3683.5	1589.64	-2.3172	RG30	C586	8.2	102.3		met059	4	14.7	1	2.83206e+07	3.23201	5.13366	14.6493	0.00011433	0.000167458	-1907.16	498.286	-3.82745	Y1065Lc	RG1094e	0	14.7		met046	4	27.1	1	3.63593e+06	2.23179	3.25073	10.0175	0.00134642	0.00176299	-130.612	41.2671	-3.16504	RG190
met036	9.1	34.44	1	4806226719	2.79665	4.39187	12.7891	0.000332278	0.000424931	6025.17	1684.81	3.57618	G103b1	RZ777	12.7	53.3		met059	4	15.6333	1	2.95132e+07	3.36377	5.34983	15.2662	8.29103e-05	0.00012324	2125.63	544.028	3.9072	RG1094e	RZ69a1	14.7	27.1		met046	4	77.1667	1	4.16266e+06	2.54726	3.72165	11.4687	0.000614824	0.000834058	201.138	59.3932	3.38655	G200b
met036	9.1	59.5	1	2691859526	1.58494	2.45979	7.16287	0.00689954	0.00797839	-3953.07	1477.04	-2.67635	C147	CDO226b	42.1	59.5		met059	4	35.695	1	1.89421e+07	2.18393	3.43361	9.79812	0.00151738	0.00197619	-502.368	160.491	-3.13019	RG190	RZ740b	17.5	87		met046	5	89.85	1	3.79838e+06	2.32929	3.39596	10.465	0.00105597	0.0013979	-174.805	54.0361	-3.23497	R569a
met036	10	42.1	1	4946989306	2.87632	4.52049	13.1636	0.000273169	0.00035165	5115.62	1409.97	3.62817	G1084	Y1065La	0	73.8		met059	6	131.269	1	3.80755e+07	4.30005	6.90191	19.6952	8.58722e-06	1.41712e-05	821.63	185.138	4.43793	RZ682	RG653	121.5	136.2		met046	7	89.5	1	3.69776e+06	2.26892	3.30601	10.1878	0.00122732	0.00161375	228.036	71.4436	3.19184	CDO405
met036	11	149.5	1	4457046938	2.59849	4.07279	11.8599	0.000541656	0.000681418	-4562.48	1324.83	-3.44382	RZ537b	RZ536a	130.5	166.1		met059	6	136.2	1	2.82748e+07	3.22695	5.12536	14.6257	0.000115753	0.000169446	-645.9	168.892	-3.82435	C236	RZ508	134.2	142.9		met046	8	68	1	1.59148e+06	0.988754	1.42287	4.38474	0.0328538	0.0373717	-86.7749	41.4402	-2.09398	C424b
met037	1	27.1364	1	86299378107	2.59128	3.79195	11.7747	0.000551401	0.00071222	-22310.3	6501.73	-3.43143	RG447	CDO226a	0	84.7		met059	7	72.9769	1	1.20532e+07	1.40032	2.18487	6.23473	0.0111034	0.0132371	-320.011	128.161	-2.49694	RG29	C586	0	102.3		met046	12	82.231	1	3.52448e+06	2.16479	3.15109	9.71043	0.00159177	0.00206862	-183.706	58.9529	-3.11616	G193
met037	2	191.457	1	159157000000	4.68214	6.99329	21.7155	3.43e-06	5.37e-06	-28376.2	6089.33	-4.65999	RG139	RG256	177.7	209.5		met059	8	91.2357	1	8.42913e+06	0.983254	1.52794	4.36012	0.0333436	0.0379049	-221.129	105.9	-2.08809	C424b	R662	0	144		met046	3.2	78.1273	1	1.99481e+06	1.23636	1.78348	5.49598	0.0170263	0.0199236	-107.658	45.9223	-2.34435	CDO795a
met037	3.1	0	1	77964335043	2.3466	3.42572	10.6375	0.00101145	0.00127716	126548	38800.3	3.26152	RG104	c3.loc2	0	1.73333		met060	1	24.3	1	1.20751e+06	1.0842	1.58684	4.83365	0.0254513	0.028915	76.0441	34.5882	2.19856	RG447	RZ382	0	65.8		met051	1	75.7818	1	1.31916e+09	3.39911	5.35762	15.5679	7.60723e-05	0.000105879	2616.76	663.206	3.94562	R210
met037	3.1	0.866667	1	97151410438	2.90812	4.26879	13.2554	0.000252647	0.000336042	-144486	39685.3	-3.6408	RG104	RG348a	0	6.5		met060	1	73.8	1	1.15254e+06	1.03533	1.5146	4.61361	0.0289955	0.0327738	74.2214	34.5548	2.14793	RG532a	C112b	40.8	196.1		met051	2	147.008	1	1.20729e+09	3.11937	4.90327	14.2476	0.000150558	0.000204204	-2747.74	727.953	-3.77461	CDO718
met037	6	11.9	1	53658022955	1.62638	2.35771	7.32114	0.00620505	0.00732755	-15404.4	5693.17	-2.70576	RZ762	C236	0	134.2		met060	2	1.95	1	1.72537e+06	1.54229	2.26737	6.90663	0.00769761	0.00917101	-96.4131	36.6862	-2.62805	RG555	RG139	0	177.7		met051	3.1	29.3	1	3.93199e+08	1.03676	1.59693	4.64029	0.0288852	0.0322738	1344.17	623.996	2.15413	RG104
met037	9.1	38.2	1	38177347420	1.16239	1.6775	5.20894	0.0206865	0.0233891	13111.2	5744.72	2.28231	C397	CDO226b	0	59.5		met060	2	186.6	1	1.78048e+06	1.59081	2.3398	7.12725	0.00679665	0.00813828	-89.9516	33.6936	-2.66969	RG634	RG520	27.3	238.7		met051	4	64.3833	1	1.28485e+09	3.31348	5.21829	15.163	9.37212e-05	0.000129415	3594.02	922.969	3.89397	C949
met037	11	11.325	1	53507851702	1.6219	2.35111	7.30065	0.00627657	0.00740892	17869.7	6613.59	2.70197	RZ525a	L457b	0	177.9		met060	3.1	25.3857	1	4.90419e+06	4.26864	6.4448	19.6314	9.26235e-06	1.45862e-05	168.499	38.0295	4.43074	RG341b	RG100	17.4	29.3		met051	6	58.025	1	4.85509e+08	1.27717	1.97184	5.72968	0.0153	0.0174867	-1679.79	701.761	-2.39367	RZ762
met037	12	34.5	1	56652948827	1.71567	2.4893	7.72977	0.00494089	0.00588351	-16004.4	5756.47	-2.78025	G193	RG901a	0	97.9		met060	6	61.725	1	1.15341e+06	1.03611	1.51575	4.6171	0.0289353	0.0327084	94.807	44.1221	2.14874	RZ762	G294a	0	75.7		met051	6	75.7	1	9.12337e+08	2.37448	3.70536	10.7668	0.000943702	0.0011947	14607.1	4451.65	3.28128	G294a
met039	1	34.7	1	2896408691	1.76336	2.65178	7.91361	0.00437658	0.00533458	-3624.06	1288.27	-2.81311	RG447	RZ382	0	65.8		met060	6	75.7	1	4.07673e+06	3.57269	5.3574	16.3191	4.98753e-05	7.31636e-05	-209.666	51.9015	-4.03969	C235a	G1468b	64.5	79		met051	6	76.525	1	9.38741e+08	2.4416	3.8126	11.0784	0.000798809	0.00101758	-15311.2	4600.12	-3.32843	G294a
met039	1	104.677	1	2658104496	1.62053	2.4336	7.26251	0.00629868	0.00756518	3953.07	1466.87	2.6949	RZ382	RZ14	65.8	164.9		met060	6	95.615	1	1.50896e+06	1.35135	1.98299	6.04036	0.0126087	0.0147282	149.706	60.9126	2.45771	G1468b	RZ508	79	142.9		met051	11	174.4	1	6.50279e+08	1.70353	2.64104	7.67418	0.00509598	0.00606132	1702.92	614.722	2.77023	RZ525a
met039	6	17.2125	1	3656053141	2.21605	3.34726	9.98912	0.00140039	0.00178821	4234.75	1339.87	3.16056	RZ762	Capiculus	0	37.8		met060	3.2	0	1	2.07863e+06	1.85247	2.73162	8.32075	0.00349156	0.00429505	97.4594	33.7864	2.88457	RZ403b	RG418	0	107.4		met059	2	1.95	1	1.41748e+06	1.33294	1.988	5.93084	0.0132277	0.0156495	-86.8607	35.6669	-2.43533	RG555
met039	6	126.385	1	4996782963	3.00547	4.57476	13.6523	0.000198979	0.000275467	-6149.13	1664.22	-3.6949	G1314b	C236	104.3	134.2		met063	2	135.5	1	453612	1.36516	2.03383	6.07614	0.012164	0.0144438	-49.5353	20.0956	-2.46498	RG555	RZ273	0	186.6		met059	2	170.271	1	4.60225e+06	4.20798	6.45459	19.2561	1.07209e-05	1.75115e-05	-255.348	58.19	-4.38818	G45
met039	8	94.1714	1	1604523672	0.984272	1.46901	4.3839	0.0332524	0.0373849	-3241.1	1547.97	-2.09378	C825a	G56a	17.6	129.2		met063	2	215.7	1	712373	2.12806	3.19401	9.54225	0.00174504	0.00225846	439.231	142.189	3.08905	RZ386a	RZ446a	143.1	215.7		met059	2	177.7	1	4.37092e+06	4.00445	6.13015	18.2882	1.7523e-05	2.79791e-05	251.291	58.7614	4.27647	C624x
met039	9.1	42.1	1	5581271846	3.34588	5.10988	15.2492	8.66e-05	0.000124138	-6392.16	1636.91	-3.90503	G95	RZ777	38.2	53.3		met063	2	216.7	1	579043	1.73637	2.59621	7.75629	0.0046873	0.00580458	-411.38	147.712	-2.78501	RZ446a	RG520	215.7	238.7		met059	2	192.429	1	2.05677e+06	1.92303	2.88459	8.60568	0.00292148	0.00369479	-126.873	43.2492	-2.93354	RG139
met039	9.1	55.0714	1	2430669651	1.48384	2.22538	6.64111	0.00894717	0.0105955	4467.45	1733.56	2.57703	CDO1081	CDO226b	47.4	59.5		met063	3.1	0.866667	1	1.38633e+06	4.06376	6.21578	18.5699	1.51839e-05	2.44052e-05	81.6823	18.955	4.30928	RG104	C636x	0	12		met059	4	75.2	1	2.43755e+06	2.27132	3.41862	10.1989	0.00121998	0.00160455	155.195	48.596	3.19357	G200b
met039	11	45	1	5203479234	3.12611	4.76399	14.217	0.000148097	0.000207567	-58473.1	15507.9	-3.77055	RG1094b	RG1094b	45	45		met063	4	39.515	1	385814	1.1634	1.72984	5.16798	0.0206315	0.0239423	52.463	23.0777	2.27332	Y1065Lc	G177	0	126.5		met059	7	0.911111	1	4.96254e+06	4.52339	6.95989	20.7636	5.01653e-06	8.48745e-06	-222.177	48.7582	-4.55671	RG29
met039	11	45.9667	1	4405245071	2.65866	4.03318	12.0361	0.000466864	0.000623809	55839.6	16095.3	3.4693	RG1094b	G44	45	63.3		met063	6	63.575	1	376874	1.13674	1.68976	5.04823	0.0221386	0.0256131	-42.1287	18.7503	-2.24683	RZ762	RZ508	0	142.9		met059	7	13.0929	1	3.71816e+06	3.42577	5.21466	15.557	7.12913e-05	0.000106706	216.096	54.7877	3.94424	c7.loc2
met042	1	98.7	1	4.91568e+08	2.70883	4.0154	12.2692	0.000412516	0.000554028	-11015.2	3144.74	-3.50274	RG472	RZ776a	7.1	98.7		met063	8	78.9	1	627204	1.8782	2.81215	8.4014	0.00327164	0.00411679	-54.9973	18.9743	-2.89852	C424b	R662	0	144		met059	11	137.5	1	2.87661e+06	2.67004	4.0344	12.0359	0.000453929	0.000624327	-141.98	40.9248	-3.46928	RG16
met042	1	99.475	1	5.0313e+08	2.77086	4.10984	12.5578	0.000354053	0.000478536	11515.3	3249.51	3.5437	RZ776a	CDO118	98.7	122.9		met063	11	166.1	1	509637	1.5313	2.28502	6.82659	0.00791819	0.00958095	47.6918	18.2533	2.61277	RZ525a	L457b	0	177.9		met059	12	79.2931	1	3.46341e+06	3.19817	4.85738	14.4912	0.000124181	0.000181199	177.943	46.7444	3.80672	RG20q
met042	3.1	21.9	1	4.13303e+08	2.28693	3.37608	10.3158	0.00117343	0.00150933	1343.58	418.323	3.21182	RG104	RG450	0	28		met063	3.2	23	1	1.10582e+06	3.26689	4.95809	14.8125	0.000105001	0.000154395	-73.0564	18.9821	-3.8487	CDO795a	C944a	10	41		met059	3.2	59.1667	1	1.18574e+06	1.11736	1.66299	4.96123	0.0233051	0.0269031	88.4968	39.7313	2.22738	CDO795a
met042	7	22.8	1	5.41845e+08	2.97805	4.42609	13.5241	0.000212813	0.000293794	-1607.42	437.095	-3.67751	RG30	CDO385	8.2	30.8		met063	3.2	73.3333	1	381481	1.15048	1.71042	5.10994	0.0213481	0.0247374	47.2011	20.8807	2.26052	RZ474	RG418	23	107.4		met060	1	181.669	1	2.50272e+06	1.17948	1.57056	5.24021	0.0197746	0.02299	119.463	52.1866	2.28915	RG447
met042	11	165.124	1	5.1486e+08	2.83372	4.20565	12.8506	0.00030332	0.000412609	-4477.17	1248.94	-3.58477	RG1109	c11.loc163	149.5	170.711		met065	2	132.619	1	6.08824e+07	1.67067	2.88607	7.65513	0.0055414	0.00611546	-541.692	195.783	-2.76679	RG555	G45	0	155.8		met060	2	92.4857	1	3.23772e+06	1.52081	2.0318	6.77915	0.00813466	0.0098312	146.488	56.2619	2.60368	RG555
met042	11	169.789	1	3.35773e+08	1.86558	2.74278	8.38068	0.00337771	0.00416062	3833.9	1324.34	2.89494	RZ536a	G2132b	166.1	174.4		met065	6	32.12	1	4.28337e+07	1.181	2.03049	5.38576	0.0196952	0.0211661	-510.136	219.818	-2.32072	RZ516	RZ508	16.3	142.9		met060	2	139.3	1	5.49271e+06	2.55418	3.4469	11.5007	0.000604379	0.000820526	-189.292	55.8177	-3.39126	G294c
met042	12	98.8792	1	5.23654e+08	2.8808	4.27749	13.0701	0.000270179	0.0003693	1575.19	435.705	3.61525	G402	G1106	69.5	121.4		met065	7	30.8	1	8.52498e+07	2.32448	4.04118	10.719	0.00106868	0.00122162	-614.695	187.751	-3.27399	C285	BCD855	26.1	59		met060	3.1	21	1	1.29389e+07	5.82675	8.1197	27.0915	2.21796e-07	4.33931e-07	262.004	50.3374	5.20495	RG341b
met042	3.2	75.2	1	2.88231e+08	1.60549	2.35442	7.19405	0.00654587	0.00784987	-1158.18	431.806	-2.68217	RZ474	RG418	23	107.4		met065	10	0	1	5.00485e+07	1.3773	2.3725	6.29291	0.0117867	0.0128029	465.005	185.367	2.50857	G1084	C223	0	102.4		met060	4	132.3	1	3.78849e+06	1.77512	2.37743	7.93234	0.00424783	0.0052834	130.672	46.3962	2.81644	Y1065Lc
met042	9.2	0	1	231149730	1.29147	1.88816	5.76935	0.0147386	0.0171095	-1009.29	420.196	-2.40195	RG570	RZ404	0	19		met069	2	181.656	1	3.51492e+10	1.30172	1.77627	5.79019	0.0143494	0.0169164	13945.2	5795.33	2.40628	RG555	RG520	0	238.7		met060	6	23.6	1	2.20825e+06	1.04208	1.38577	4.62363	0.0284767	0.0325913	101.24	47.0824	2.15026	RZ762
met044	1	20.2	1	2.80824e+06	1.46926	1.93517	6.54609	0.00929001	0.0111622	114.217	44.6414	2.55853	RG447	C112b	0	196.1		met069	3.1	28.65	1	8.84135e+10	3.21387	4.468	14.5645	0.00011951	0.00017469	-20863.3	5466.82	-3.81635	C74a	RG100	21.9	29.3		met060	8	15.7667	1	5.42462e+06	2.52328	3.40417	11.3581	0.00065242	0.000882685	164.971	48.9504	3.37017	C424b
met044	2	0.975	1	2.56755e+06	1.34496	1.76931	5.98503	0.0128201	0.015188	112.503	45.9866	2.44643	RG555	G1327	0	52.4		met069	4	94	1	4.45925e+10	1.64593	2.25349	7.34581	0.00590266	0.00723535	-17900.2	6604.46	-2.71032	G200b	RG214	51.6	123.8		met060	10	35.8	1	6.09184e+06	2.8253	3.82288	12.7551	0.000309669	0.000433387	-168.113	47.0717	-3.57143	G1084
met044	2	65.5286	1	5.54871e+06	2.86389	3.82364	12.9342	0.000281642	0.000395869	-184.488	51.2979	-3.59642	G1327	RZ599	52.4	75.1		met069	5	0	1	8.90192e+10	3.23521	4.49861	14.6643	0.000113441	0.000166215	-20227.9	5282.26	-3.8294	glabrous	Y1049	0	38.8		met060	12	96.9207	1	2.98772e+06	1.40496	1.87492	6.2557	0.0109705	0.0130855	-124.698	49.8566	-2.50114	G193
met044	2	192.429	1	2.22993e+06	1.17009	1.53665	5.19803	0.0202705	0.0235412	104.183	45.6959	2.27992	RG437	RZ446b	84.6	220.7		met069	6	41.5818	1	7.08268e+10	2.59031	3.57925	11.6674	0.000552723	0.000753442	-19737	5778.2	-3.41576	RZ2	RZ667	23.6	57.1		met060	3.2	0	1	6.11413e+06	2.83536	3.83687	12.8018	0.000302104	0.000423275	165.541	46.267	3.57796	RZ403b
met044	6	24.5467	1	2.1319e+06	1.11921	1.46911	4.96953	0.0231911	0.0267772	-103.662	46.5008	-2.22924	RZ762	RZ508	0	142.9		met069	6	131.269	1	6.55811e+10	2.40285	3.31416	10.8033	0.000879476	0.00117391	-23337.5	7100.3	-3.28684	G1314b	RZ508	104.3	142.9		met063	1	53.8	1	581454	1.21715	1.81481	5.43341	0.0179073	0.0206281	69.8643	29.9722	2.33097	RG447
met044	7	90.4846	1	5.33132e+06	2.75463	3.67384	12.4275	0.000368497	0.000511651	-262.251	74.3919	-3.52526	CDO405	C586	76.7	102.3		met069	7	85.5615	1	6.47247e+10	2.37218	3.27088	10.6622	0.000949115	0.00126251	28769.7	8810.72	3.2653	CDO497	C586	64.6	102.3		met063	1	122.9	1	848090	1.76585	2.64702	7.925	0.00434893	0.00530224	61.5945	21.8797	2.81514	R210
met044	9.1	40.15	1	6.39295e+06	3.28605	4.40541	14.9022	0.000100205	0.000147659	-176.369	45.6875	-3.86033	RZ698	RZ777	28.8	53.3		met069	9.1	42.1	1	4.24663e+10	1.56863	2.14605	6.99556	0.00719431	0.00874191	13885.7	5249.95	2.64491	G103b1	CDO226b	12.7	59.5		met063	2	149.938	1	1.2151e+06	2.5117	3.79251	11.3545	0.000671389	0.000883697	-90.4135	26.8318	-3.36964	G294c
met044	11	28.4167	1	5.89953e+06	3.03974	4.06539	13.752	0.000182956	0.000262271	-176.592	47.6199	-3.70837	RG1022	RG16	15.1	111.6		met069	11	63.3	1	4.93611e+10	1.81887	2.49447	8.13134	0.00380161	0.00475179	15032.5	5271.71	2.85155	RZ525a	L457b	0	177.9		met063	3.1	18.3	1	1.52555e+06	3.13432	4.76147	14.2555	0.000145153	0.000203613	111.568	29.5495	3.77565	RG944
met044	12	100.838	1	2.57839e+06	1.35056	1.77678	6.0103	0.0126346	0.0149777	121.118	49.4038	2.45159	RZ797a	G1106	15.9	121.4		met069	12	45.4	1	3.30098e+10	1.22342	1.66816	5.43776	0.0176149	0.0205819	-12189.3	5227.19	-2.3319	L102	G1106	41.4	121.4		met063	3.1	28	1	1.56418e+06	3.21128	4.88206	14.6165	0.000120267	0.000170035	-108.085	28.2711	-3.82316	C74a
met044	9.2	1	1	8.06403e+06	4.11164	5.55696	18.7975	1.35e-05	2.19e-05	-199.263	45.9597	-4.33561	RG570	RZ404	0	19		met072	1	71.15	1	4.69752e+06	1.37249	2.16029	6.1899	0.0119348	0.0135577	154.901	62.2604	2.48795	RG472	C112b	7.1	196.1		met063	6	94.65	1	882101	1.83543	2.75318	8.24282	0.0036455	0.00447656	80.2431	27.9492	2.87103	Capiculus
met045	2	216.7	1	1890954988	2.39396	3.81316	10.9046	0.000899113	0.0011121	3036.04	919.395	3.30221	G45	RG520	155.8	238.7		met072	3.1	19.2	1	1.10333e+07	3.16773	5.07401	14.5386	0.000133767	0.000176399	239.953	62.9311	3.81295	RG944	RG450	15.3	28		met063	7	72.0462	1	802156	1.67174	2.50366	7.49576	0.00552619	0.00667252	-83.7581	30.5928	-2.73784	RG29
met045	5	56.3815	1	1690433166	2.14529	3.4088	9.74827	0.00167137	0.00202506	-3268.25	1046.77	-3.12222	Y1049	RG13	38.8	78.3		met072	4	116.94	1	4.52826e+06	1.32366	2.08245	5.96687	0.0135512	0.015331	154.535	63.2636	2.44272	RG1094e	HHU39a	14.7	135.3		met063	7	102.3	1	1.1116e+06	2.30247	3.46949	10.3874	0.00112889	0.00145435	74.9659	23.26	3.22295	CDO405
met045	6	136.2	1	8.71675e+08	1.11734	1.75775	5.02671	0.0233063	0.0259133	-2248.15	1002.73	-2.24203	RZ762	RZ508	0	142.9		met072	7	30.8	1	6.99553e+06	2.03085	3.2171	9.21799	0.0022269	0.0026726	-179.602	59.1551	-3.03611	RG30	C586	8.2	102.3		met063	3.2	4.9	1	1.41045e+06	2.90437	4.40225	13.18	0.000254985	0.000349372	78.9891	21.7575	3.63043	RZ403b
met045	7	69.2538	1	9.74498e+08	1.24756	1.9651	5.61966	0.0165335	0.0185858	2766.99	1167.22	2.37058	RG29	C586	0	102.3		met072	8	143.013	1	4.79179e+06	1.39966	2.20365	6.31413	0.0111223	0.0126635	-157.374	62.6291	-2.51279	C424b	R662	0	144		met064	1	164.9	1	6.37559e+06	4.86164	7.47356	22.4892	2.22683e-06	3.72507e-06	-171.456	36.1549	-4.74228	RG957
met045	9.1	53.3	1	9.9744e+08	1.27657	2.01136	5.75196	0.0153241	0.0172682	-2146.03	894.803	-2.39833	C397	CDO226b	0	59.5		met072	10	80.3778	1	8.66852e+06	2.50493	3.98647	11.4225	0.000682742	0.000852276	-437.375	129.412	-3.37972	RG752	c10.loc83	74	85.8571		met064	3.1	20.1	1	6.85757e+06	5.21122	8.03854	24.1893	9.64072e-07	1.67112e-06	300.094	61.0163	4.91826	RG341b
met045	12	1.84444	1	932658641	1.19461	1.88073	5.37839	0.0190014	0.021265	-2218.59	956.644	-2.31914	G193	RG901a	0	97.9		met072	10	86.7714	1	4.59433e+06	1.34273	2.11284	6.05393	0.0128949	0.0146118	314.23	127.711	2.46047	RG1094f	C223	82.2	102.4		met064	3.1	27.1286	1	2.89606e+06	2.26519	3.3948	10.2155	0.00123879	0.00158985	-191.16	59.8092	-3.19617	C74a
met045	12	104.754	1	2722334376	3.41238	5.48965	15.699	7.37e-05	9.91e-05	4402.06	1111.02	3.96219	G402	G1106	69.5	121.4		met073	3.1	12.825	1	1.66743e+08	2.53492	4.34367	11.7134	0.000633881	0.00073282	887.805	259.403	3.42249	RG348a	RG450	6.5	28		met064	6	139.071	1	1.25518e+06	0.993969	1.47134	4.42751	0.0323964	0.0364596	-102.762	48.8375	-2.10416	RZ762
met046	1	101.8	1	2.83606e+06	1.9894	2.70659	8.90847	0.00247154	0.0031492	-119.17	39.9268	-2.98471	RG472	CDO118	7.1	122.9		met073	9.1	18.3824	1	1.00158e+08	1.53751	2.60911	7.03589	0.00779271	0.00853834	761.556	287.106	2.65253	C397	G95	0	38.2		met064	7	17.0071	1	1.9832e+06	1.56184	2.32473	6.99551	0.0073207	0.00873959	110.856	41.9131	2.6449	RG29
met046	1	150.985	1	4.79929e+06	3.32302	4.5802	15.0753	9.16e-05	0.000135489	231.456	59.6123	3.88269	RG957	RZ14	132.1	164.9		met073	12	24.7105	1	1.78032e+08	2.70213	4.63773	12.5064	0.000419393	0.000489217	-1095.14	309.674	-3.53644	G193	RZ397	0	41.1		met064	9.1	5.86154	1	4.51734e+06	3.49125	5.29529	15.9344	6.07932e-05	8.84416e-05	215.409	53.963	3.99179	C397
met046	2	137.4	1	2.51956e+06	1.77115	2.40454	7.9143	0.00429086	0.00533453	-119.966	42.6436	-2.81324	RG555	RZ446b	0	220.7		met073	3.2	87.8848	1	8.3566e+07	1.28596	2.1769	5.87036	0.0149526	0.0161614	948.232	391.365	2.42288	CDO795a	RG418	10	107.4		met064	9.1	25.9588	1	1.97171e+06	1.55293	2.31127	6.955	0.00749008	0.00893357	-137.221	52.0321	-2.63723	G103b1
met046	3.1	29.3	1	2.28282e+06	1.60729	2.17861	7.17068	0.00651565	0.00795195	-107.296	40.0686	-2.67781	RG104	RG100	0	29.3		met080	2	186.6	1	5.64943e+10	2.92887	4.39758	13.2944	0.000240104	0.000329807	16040.3	4399.26	3.64614	RG139	RG256	177.7	209.5		met064	10	65.8	1	1.89147e+06	1.49063	2.21721	6.67194	0.00879194	0.010419	399.28	154.579	2.58301	G1084
met046	4	87	1	2.15786e+06	1.52059	2.05935	6.77815	0.00813926	0.00983651	105.223	40.4162	2.60349	G200b	G379	51.6	114		met080	5	14.9231	1	5.46321e+10	2.83492	4.25263	12.8561	0.000302427	0.000411445	-24367.1	6795.91	-3.58555	glabrous	Y1049	0	38.8		met064	10	74	1	2.65104e+06	2.07735	3.10759	9.35126	0.00198157	0.00249457	-358.535	117.246	-3.05798	c10.loc65
met046	4	114.98	1	4.19905e+06	2.91893	4.00737	13.1898	0.000246033	0.000347956	-153.857	42.364	-3.63178	RZ740b	RG214	87	123.8		met080	5	138.5	1	2.83457e+10	1.49028	2.20646	6.67037	0.00879979	0.010428	-11082	4290.86	-2.58271	c5.loc16	RG346	15.9179	138.5		met065	1	126.729	1	9.5855e+08	3.25558	5.11665	14.8896	0.00010794	0.000148254	2231.81	578.382	3.8587	CDO455
met046	6	16.3	1	2.36611e+06	1.665	2.2581	7.4323	0.0056221	0.00690632	-106.276	38.9829	-2.72622	RZ762	RZ682	0	121.5		met080	6	92.72	1	5.24215e+10	2.72318	4.08055	12.3359	0.000398182	0.000535562	-19572	5572.48	-3.51225	G1468b	G1314b	79	104.3		met065	1	174.831	1	4.37263e+08	1.51058	2.33407	6.79221	0.00835156	0.00975626	-1570.99	602.792	-2.60619	RG957
met046	10	36.7	1	4.4764e+06	3.10604	4.27206	14.061	0.000155548	0.000224641	154.961	41.3251	3.7498	G1084	CDO98	0	44.8		met080	10	26.85	1	2.44802e+10	1.28957	1.90557	5.76073	0.0148121	0.0171915	-24008.7	10003	-2.40015	G1084	RG241a	0	38.5		met065	2	237.7	1	4.6838e+08	1.61642	2.50017	7.27557	0.00636527	0.00750977	-1510.19	559.884	-2.69733	RG555
met046	12	4.61111	1	8.75271e+06	5.90846	8.35316	27.4936	1.83e-07	3.6e-07	-217.169	41.4173	-5.24343	G193	RG574	0	8.3		met080	10	38.5	1	5.85171e+10	3.03072	4.55504	13.7704	0.000187042	0.000259609	26798.8	7221.75	3.71085	RZ400	CDO98	35.8	44.8		met065	5	101.4	1	5.28932e+08	1.82174	2.82339	8.21615	0.00377408	0.00453873	-79352.8	27684	-2.86638	glabrous
met046	3.2	51.4333	1	1.69204e+06	1.1961	1.6148	5.31494	0.0189269	0.0220462	-100.36	43.5325	-2.30542	RZ403b	RG418	0	107.4		met080	11	94.7	1	3.4815e+10	1.82447	2.71004	8.19274	0.00374808	0.00459733	-12335.5	4309.67	-2.8623	RZ525a	RZ536a	0	166.1		met065	5	102.376	1	5.15819e+08	1.77735	2.75339	8.01246	0.00422385	0.00505868	81502	28792.9	2.83063	CDSR49
met048	1	31.8636	1	3.66887e+08	2.87988	4.34963	13.0658	0.00027079	0.000370101	1416.37	391.841	3.61466	C131	RG532a	20.2	40.8		met080	12	36.3857	1	3.20691e+10	1.68289	2.49629	7.54656	0.00537128	0.00649293	-12549.3	4568.22	-2.7471	G193	RG91q	0	61.8		met065	9.1	28.8	1	8.51006e+08	2.90037	4.54258	13.2191	0.000257503	0.000342256	-2108.07	579.809	-3.6358	G103b1
met048	1	174.831	1	1.72395e+08	1.37322	2.04383	6.13941	0.011912	0.013946	957.163	386.298	2.47778	RG140	C112b	34.7	196.1		met080	3.2	20	1	3.54462e+10	1.85697	2.75918	8.34129	0.00345211	0.00424849	-14582	5048.95	-2.88813	RG482	G249	4.9	75.2		met065	9.1	58.6143	1	1.47313e+09	4.9222	7.86342	22.8828	1.9259e-06	3.08459e-06	2935.12	613.581	4.7836	RZ777
met048	2	22.425	1	4.96251e+08	3.85824	5.88331	17.6728	2.5e-05	3.77e-05	1859.46	442.317	4.2039	RG555	G1327	0	52.4		met084	2	35.0231	1	1.37184e+08	2.03218	3.59719	9.30434	0.00221949	0.00255185	1028.04	337.028	3.0503	RG555	RG83	0	61.7		met065	12	101.817	1	8.96849e+08	3.05208	4.78729	13.9312	0.000177507	0.000239263	2333.19	625.109	3.73245	G402
met048	2	69.3571	1	3.15876e+08	2.48895	3.74487	11.2491	0.000710326	0.00093277	-1894.09	564.731	-3.35397	G1327	RG437	52.4	84.6		met084	5	92.7375	1	7.8447e+07	1.17184	2.057	5.32056	0.0201771	0.0219574	-781.653	338.872	-2.30663	glabrous	RG346	0	138.5		met068	1	7.1	1	1.41428e+07	1.53292	2.52493	6.98448	0.00788513	0.00878199	-252.709	95.6212	-2.64282	RG447
met048	2	91.5143	1	1.94113e+08	1.54366	2.3013	6.91284	0.00767063	0.00914016	1341.49	510.222	2.62923	RZ599	RZ273	75.1	186.6		met084	6	86.93	1	7.82522e+07	1.16896	2.0519	5.30735	0.0203308	0.0221206	-645.775	280.312	-2.30377	C76	C236	11.9	134.2		met068	1	79.7455	1	2.13514e+07	2.2971	3.81187	10.5445	0.00114408	0.00133773	341.529	105.176	3.24722	RG532a
met048	2	189.514	1	1.65142e+08	1.31618	1.95784	5.88111	0.0138183	0.0160824	961.017	396.279	2.4251	G294c	c2.loc218	102.2	227.7		met084	10	40.3	1	1.06734e+08	1.58796	2.79874	7.23911	0.00684643	0.00765201	739.771	274.95	2.69056	G1084	RG1094f	0	82.2		met068	6	136.2	1	2.73847e+07	2.92811	4.889	13.524	0.000240547	0.000292729	387.936	105.489	3.6775	RZ682
met048	2	235.7	1	120208670	0.961368	1.42513	4.28094	0.0353692	0.0396695	835.261	403.695	2.06904	RZ260a	RG520	193.4	238.7		met084	12	1.84444	1	7.66735e+07	1.14564	2.0105	5.20027	0.0216232	0.0234914	-623.835	273.562	-2.28041	G193	G1106	0	121.4		met068	12	97.9	1	2.32763e+07	2.49927	4.15554	11.4951	0.000692394	0.00082003	8921.71	2631.43	3.39044	G193
met048	6	46.3091	1	3.66297e+08	2.87538	4.34264	13.0448	0.000273801	0.000374044	1359.55	376.424	3.61175	Capiculus	RZ667	37.8	57.1		met087	5	78.3	1	2.57873e+07	1.19344	1.86167	5.34968	0.0190603	0.0216135	-467530	202137	-2.31294	glabrous	RG13	0	78.3		met068	12	98.8792	1	2.22016e+07	2.38649	3.96367	10.9644	0.000915942	0.00107706	-9074.85	2740.61	-3.31125	RG901a
met048	3.2	49.5	1	2.58524e+08	2.04586	3.06494	9.20671	0.00214451	0.00269098	-1222.82	403.006	-3.03426	RZ403b	G249	0	75.2		met087	5	79.2625	1	2.57284e+07	1.19074	1.85742	5.33747	0.0191959	0.0217618	492677	213253	2.3103	RG13	c5.loc101	78.3	103.353		met069	2	162.553	1	4.13661e+10	2.20901	3.25633	10.1314	0.00142521	0.00165714	-27905.7	8767.14	-3.18299	RZ386a
met051	2	148.962	1	5.43181e+08	3.43644	4.89997	15.6071	6.95e-05	0.000104095	-1942.99	491.823	-3.95058	CDO718	G45	133.6	155.8		met087	5	102.376	1	2.45369e+07	1.1362	1.7714	5.09029	0.0221698	0.0250044	-18116.9	8029.95	-2.25617	CDSR49	RG346	101.4	138.5		met069	2	173.117	1	5.70026e+10	3.02004	4.48723	13.9611	0.000192001	0.000235014	28095.1	7519.17	3.73646	c2.loc159
met051	2	186.6	1	2.20894e+08	1.42516	1.99266	6.3469	0.0104113	0.0124471	1046.25	415.292	2.5193	G45	RG520	155.8	238.7		met087	7	26.1	1	3.7937e+07	1.74632	2.7388	7.87019	0.0045703	0.00545779	427.144	152.259	2.80539	RG29	C586	0	102.3		met069	3.1	29.3	1	1.96841e+11	9.75756	15.4953	48.2104	2.03663e-11	3.80903e-11	-29867.4	4301.57	-6.94337	C74a
met051	4	51.6	1	6.41123e+08	4.03247	5.78349	18.4212	1.64e-05	2.62e-05	1686.25	392.882	4.292	C949	RZ740b	46.2	87		met087	8	0.930769	1	2.24652e+07	1.04123	1.62184	4.6605	0.0285419	0.0319037	323.043	149.639	2.15882	C424b	R662	0	144		met069	5	106.282	1	5.37701e+10	2.85342	4.23277	13.1694	0.000288984	0.000350016	-18495	5096.49	-3.62897	RG13
met051	4	132.3	1	1.82171e+08	1.17816	1.64334	5.23429	0.0198435	0.0230666	-897.496	392.287	-2.28786	G200b	HHU39a	51.6	135.3		met087	9.1	59.5	1	7.597e+07	3.43976	5.48453	15.7603	6.89056e-05	9.62645e-05	-593.692	149.547	-3.96993	CDO1081	CDO226b	47.4	59.5		met069	11	13.2125	1	3.94539e+10	2.10896	3.1058	9.66308	0.00183059	0.00211501	14507	4666.81	3.10855	RZ525a
met051	6	61.725	1	3.82989e+08	2.44652	3.4549	11.0043	0.000789117	0.00105847	-1496.95	451.258	-3.31728	G200a	RG424	48.2	85		met087	12	51.9875	1	6.33135e+07	2.88236	4.57081	13.1347	0.00026915	0.000357141	641.482	177.001	3.62418	L102	RG91q	41.4	61.8		met073	1	141.045	1	8.23626e+07	1.59162	2.51869	7.16224	0.00678247	0.00798348	838.23	313.212	2.67624	RG447
met051	6	104.3	1	2.63434e+08	1.69517	2.37641	7.56919	0.00520575	0.00641669	1134.08	412.209	2.75122	G294a	HHU37	75.7	117.7		met087	3.2	10	1	2.09369e+07	0.971054	1.5115	4.34344	0.0344573	0.0382607	309.484	148.498	2.08409	RZ403b	RG418	0	107.4		met073	2	201.924	1	5.62599e+07	1.09248	1.72045	4.89235	0.0248965	0.027964	604.36	273.235	2.21187	RG555
met051	7	14.0714	1	2.05043e+08	1.3242	1.84967	5.89146	0.0135323	0.0159939	1180.05	486.17	2.42723	RG29	C586	0	102.3		met091	1	90.3231	1	2.32382e+07	4.24552	6.66949	19.5207	9.79311e-06	1.53858e-05	358.502	81.1416	4.41822	RG811a	RZ776a	73.8	98.7		met073	4	17.5	1	6.58976e+07	1.27734	2.01518	5.73045	0.0152933	0.0174792	557.614	232.938	2.39384	Y1065Lc
met051	9.1	53.3	1	2.16464e+08	1.39697	1.9527	6.21961	0.0112002	0.0133475	-1009.11	404.628	-2.49392	C397	CDO226b	0	59.5		met091	2	61.7	1	9.41508e+06	1.76233	2.70219	7.90893	0.00438798	0.00534791	-209.989	74.6687	-2.81228	RG555	RG520	0	238.7		met073	5	46.5538	1	9.78225e+07	1.88499	2.99146	8.50663	0.00321597	0.0038904	763.086	261.634	2.91661	glabrous
met051	12	2.76667	1	1.96391e+08	1.269	1.77162	5.64286	0.0156306	0.0183584	-1040.22	437.899	-2.37547	G193	RG91q	0	61.8		met091	3.1	29.3	1	7.68465e+06	1.4429	2.20554	6.45532	0.00994447	0.0117268	191.922	75.5379	2.54073	RG104	RG100	0	29.3		met073	6	75.7	1	1.40151e+08	2.6798	4.28589	12.1875	0.000443129	0.000577081	1315.79	376.902	3.49106	C235a
met051	12	91.0448	1	813038776	5.06233	7.33432	23.3609	1.38e-06	2.47e-06	2503.38	517.943	4.83331	G402	G1106	69.5	121.4		met091	5	105.305	1	5.72819e+06	1.07936	1.64403	4.81184	0.0257814	0.0292752	189.003	86.1613	2.19359	glabrous	RG346	0	138.5		met073	6	84	1	1.03658e+08	1.9953	3.16992	9.01411	0.00243515	0.00297621	-1170.87	389.985	-3.00235	G1468b
met057	1	29.0273	1	89508.7	1.05964	1.57696	4.70231	0.0271727	0.0311615	-22.5804	10.413	-2.16848	RG447	C112b	0	196.1		met091	6	0	1	1.29871e+07	2.41554	3.72738	10.9095	0.000852193	0.00111068	-243.964	73.8621	-3.30296	RZ762	HHU37	0	117.7		met073	8	78.9	1	5.10947e+07	0.993141	1.5625	4.44319	0.0324685	0.036128	-484.998	230.087	-2.10789	C424b
met057	2	0	1	158534	1.8622	2.79306	8.32855	0.00340667	0.00427899	-26.5079	9.18525	-2.88592	RG555	RG520	0	238.7		met091	7	71.1154	1	7.42319e+06	1.39447	2.1305	6.23569	0.011273	0.013227	253.65	101.576	2.49714	G20	C586	21.9	102.3		met073	3.2	43.2	1	6.05913e+07	1.17564	1.85291	5.26901	0.0199754	0.0226133	516.634	225.07	2.29543	RZ403b
met057	4	135.3	1	163692	1.92168	2.88393	8.59952	0.00293146	0.00370684	-27.5435	9.39253	-2.93249	Y1065Lc	HHU39a	0	135.3		met091	10	26.85	1	1.63743e+07	3.02741	4.69953	13.7549	0.000188564	0.000261634	-381.166	102.775	-3.70876	G1084	RG241a	0	38.5		met074	1	122.9	1	243281	1.50434	2.41299	6.76374	0.00848682	0.00990847	32.5494	12.5155	2.60072	RG447
met057	6	64.5	1	151392	1.77973	2.66722	7.95331	0.00419837	0.00522461	-25.8497	9.16602	-2.82016	RZ2	C236	23.6	134.2		met091	10	102.4	1	5.37344e+06	1.01316	1.54221	4.51383	0.0307695	0.0346983	154.983	72.9477	2.12458	RZ400	C223	35.8	102.4		met074	4	100	1	861263	5.13969	8.5425	23.9451	1.14401e-06	1.86934e-06	111.798	22.8468	4.89337	G200b
met057	6	136.2	1	110284	1.3025	1.94298	5.79372	0.0143201	0.0168834	-25.7563	10.7005	-2.40702	C235a	RZ508	64.5	142.9		met091	11	177.025	1	8.212e+06	1.54046	2.35689	6.89831	0.00773391	0.00921252	-202.406	77.0642	-2.62646	RZ525a	L457b	0	177.9		met074	4	121.84	1	510082	3.1053	5.05929	14.1814	0.000155831	0.00021108	-66.1402	17.5633	-3.76582	G379
met057	9.1	53.3	1	215759	2.51824	3.80124	11.3348	0.000660618	0.00089327	-31.2357	9.27778	-3.36672	CDO1081	CDO226b	47.4	59.5		met094	1	66.7	1	6.97405e+10	7.33093	10.4558	34.5955	6.2342e-09	1.44206e-08	-18642.7	3169.56	-5.8818	RG532a	R210	40.8	68.5		met074	9.1	12.7	1	180285	1.11899	1.78817	5.01234	0.0232045	0.0261288	-28.3319	12.6548	-2.23882	C397
met057	10	41.2	1	182477	2.1377	3.21488	9.58638	0.00170342	0.00220699	30.9412	9.99331	3.09619	G1084	Y1065La	0	73.8		met094	2	72.2286	1	3.0088e+10	3.29103	4.51091	14.9255	9.8996e-05	0.000145958	-13443.9	3479.85	-3.86335	RG83	CDO718	61.7	133.6		met074	11	90.775	1	422670	2.58622	4.19228	11.7512	0.000558342	0.000720849	109.382	31.9084	3.428	G44
met057	12	61.8	1	249535	2.90158	4.39631	13.1093	0.000256735	0.000362387	235.15	64.9466	3.62067	RG341a	RG91q	46.1	61.8		met094	2	133.6	1	1.14641e+10	1.27878	1.71874	5.68689	0.0152357	0.0179145	7683.43	3221.94	2.38472	RZ599	RG520	75.1	238.7		met074	11	102.653	1	300517	1.852	2.9807	8.35505	0.00349578	0.00421592	-97.4494	33.7136	-2.89051	RZ797b
met057	12	62.625	1	209531	2.44724	3.69151	11.0076	0.000787719	0.00105668	-223.962	67.5035	-3.31778	RG91q	G402	61.8	69.5		met094	4	20.38	1	9.49486e+09	1.06136	1.42351	4.71002	0.0270483	0.0310249	7329.31	3377.16	2.17026	Y1065Lc	c4.loc89	0	93		met074	3.2	10	1	315485	1.94253	3.12916	8.7712	0.00278128	0.0033826	-599.529	202.433	-2.96162	RG482
met057	12	101.817	1	89966.9	1.065	1.58503	4.72638	0.0267864	0.0307373	24.5958	11.3135	2.17402	G402	G1106	69.5	121.4		met094	4	94	1	1.50641e+10	1.6739	2.25847	7.4727	0.00549578	0.00675794	10306	3770.09	2.73362	G200b	G379	51.6	114		met074	3.2	11	1	282972	1.74568	2.80668	7.86726	0.00457773	0.00546634	592.208	211.136	2.80486	CDO795a
met058	1	72.0333	1	3.88077e+07	2.30612	3.3493	10.3586	0.00111866	0.00147704	-446.067	138.595	-3.21848	RG532a	CDO118	40.8	122.9		met094	5	58.3741	1	1.36726e+10	1.52153	2.04985	6.78243	0.0081195	0.00981369	-10031.4	3851.84	-2.60431	glabrous	RG346	0	138.5		met075	1	102.759	1	5.06991e+06	1.55612	2.01757	6.93891	0.00742909	0.00901443	-160.077	60.7691	-2.63418	RG447
met058	4	23.26	1	8.34879e+07	4.83971	7.20542	22.2848	2.35e-06	4.11e-06	760.901	161.185	4.72067	RG190	C949	17.5	46.2		met094	7	60.8667	1	1.98207e+10	2.19138	2.97159	9.83225	0.00148939	0.00194136	11069.2	3530.13	3.13564	CDO385	CDO405	30.8	76.7		met075	2	88.6	1	1.00528e+07	3.04118	4.00052	13.7587	0.000182309	0.000261386	214.236	57.7568	3.70927	RG437
met058	4	51.1	1	2.61169e+07	1.56324	2.25402	6.97118	0.00729441	0.00885815	-378.825	143.478	-2.6403	RZ69a1	G177	27.1	126.5		met094	8	57.6333	1	1.48663e+10	1.65228	2.22882	7.3746	0.0058077	0.00712407	9217.94	3394.41	2.71562	C424b	C1073a	0	88.3		met075	6	0	1	8.12775e+06	2.4725	3.23444	11.124	0.00073988	0.000995328	-191.555	57.4332	-3.33527	RZ762
met058	6	64.5	1	2.8963e+07	1.73078	2.49965	7.73087	0.00475451	0.00588409	361.009	129.839	2.78044	RZ762	RZ508	0	142.9		met094	10	0	1	1.7825e+10	1.9749	2.6724	8.84229	0.00256342	0.00326094	8882.43	2987.1	2.9736	G1084	C16	0	88.6		met075	7	26.1	1	1.34504e+07	4.02987	5.35261	18.4089	1.64792e-05	2.63872e-05	-257.219	59.9501	-4.29056	G20
met058	7	13.0929	1	3.55944e+07	2.11903	3.07197	9.50092	0.00178496	0.00230778	-482.962	156.686	-3.08236	RG29	RG678	0	25.5		met094	3.2	75.2	1	2.40281e+10	2.64484	3.60238	11.9194	0.000483065	0.000662526	-10736.6	3109.86	-3.45245	RZ761	RG418	64	107.4		met075	8	61.4	1	3.95459e+06	1.21779	1.57373	5.41243	0.0178775	0.0208754	131.776	56.6421	2.32646	C424b
met058	7	98.3615	1	3.84189e+07	2.28352	3.31574	10.2548	0.00118346	0.00155864	515.463	160.966	3.20232	CDO405	C586	76.7	102.3		met096	1	106.595	1	9.23735e+06	4.65769	6.80619	21.4083	3.63281e-06	6.2391e-06	-270.331	58.4257	-4.62691	RZ776a	CDO118	98.7	122.9		met075	9.1	39.175	1	1.7984e+07	5.32032	7.15676	24.6138	7.42718e-07	1.37337e-06	343.764	69.29	4.96123	RZ698
met058	8	68	1	2.02323e+07	1.21512	1.74614	5.40044	0.0180033	0.0210158	366.386	157.661	2.32388	C424b	G2132a	0	78.9		met096	1	144.027	1	5.73099e+06	2.93875	4.22266	13.282	0.000234347	0.000332165	267.666	73.4448	3.64445	RG957	RZ14	132.1	164.9		met075	9.1	58.6143	1	8.78202e+06	2.66649	3.49481	12.0195	0.000457932	0.000629581	-237.981	68.6436	-3.46691	RZ777
met058	8	81.72	1	3.95163e+07	2.34728	3.41045	10.5478	0.00100973	0.00133939	-563.834	173.608	-3.24773	C225c	G187	68	102		met096	4	125.6	1	3.07992e+06	1.60007	2.26932	7.13795	0.0066373	0.00809381	-120.103	44.954	-2.67169	Y1065Lc	HHU39a	0	135.3		met075	10	14.9167	1	1.04533e+07	3.15871	4.1599	14.3069	0.000136749	0.000198659	-358.721	94.8384	-3.78244	G1084
met058	12	12.1	1	4.53324e+07	2.68394	3.91241	12.1002	0.000438631	0.000604227	506.246	145.534	3.47854	G193	RZ257	0	34.5		met096	5	40.7385	1	3.92141e+06	2.02876	2.88934	9.08818	0.00223866	0.00286513	143.766	47.6891	3.01466	glabrous	RG13	0	78.3		met075	11	31.8333	1	2.03337e+07	5.97667	8.09181	27.8296	1.55191e-07	3.08737e-07	321.899	61.0192	5.27538	C975
met058	3.2	46.6	1	2.52376e+07	1.51137	2.17813	6.73647	0.00833456	0.010062	336.499	129.648	2.59547	RZ403b	RG418	0	107.4		met096	6	19.95	1	3.85837e+06	1.99677	2.84289	8.94208	0.00242618	0.00309396	-145.409	48.6263	-2.99033	RZ762	G294d	0	74		met075	12	62.625	1	1.40241e+07	4.19494	5.58089	19.194	1.10635e-05	1.80448e-05	-264.283	60.3236	-4.38109	RG341a
met060	1	27.1364	1	1.86868e+06	1.77539	2.38192	7.93358	0.00424489	0.0052799	102.477	36.3823	2.81666	RG447	RZ14	0	164.9		met096	7	30.8	1	2.75037e+06	1.43121	2.02651	6.3742	0.0102497	0.0122623	-114.344	45.2896	-2.52472	RG30	BCD855	8.2	59		met077	1	95.9077	1	3.88135e+08	2.31854	3.42199	10.5074	0.00108461	0.00136598	1439.04	443.94	3.24152	RG811a
met060	1	184.6	1	1.11118e+06	1.06304	1.41636	4.71755	0.0269274	0.0308922	72.637	33.4426	2.17199	RG140	C112b	34.7	196.1		met096	7	76.7	1	3.76825e+06	1.95099	2.77649	8.73321	0.00272256	0.00345407	-163.245	55.2399	-2.9552	CDO497	C586	64.6	102.3		met077	1	194.183	1	3.37554e+08	2.02222	2.97604	9.13812	0.00227575	0.00278836	1316.51	435.508	3.02293	RZ776a
met060	2	94.4286	1	1.98527e+06	1.88416	2.53053	8.42855	0.00322273	0.00405798	116.027	39.9653	2.9032	RG555	CDO718	0	133.6		met096	8	140.053	1	2.76649e+06	1.43949	2.03839	6.41157	0.0100327	0.0120139	-131.599	51.9721	-2.53211	C825a	R662	17.6	144		met077	2	0	1	6.48751e+08	3.81895	5.71972	17.5628	2.74473e-05	3.97107e-05	-1726.54	411.984	-4.19079	RG555
met060	2	141.2	1	2.62005e+06	2.4724	3.33965	11.1235	0.000740067	0.000995568	-125.582	37.6535	-3.3352	G294c	G45	102.2	155.8		met096	12	0	1	5.25921e+06	2.70305	3.87505	12.1886	0.000418442	0.00057765	-154.112	44.1427	-3.49122	G193	G1106	0	121.4		met077	2	174.95	1	1.99747e+08	1.20618	1.76107	5.40747	0.0184316	0.0209256	992.278	426.713	2.3254	RG555
met060	3.1	24.5143	1	6.76895e+06	6.16054	8.62806	28.7379	1e-07	2.03e-07	199.052	37.1312	5.36077	RG341b	RG450	17.4	28		met096	9.2	0	1	2.55339e+06	1.33001	1.88137	5.91768	0.0133288	0.0157638	107.226	44.0784	2.43263	RG570	RZ404	0	19		met077	5	84.075	1	2.55103e+08	1.53553	2.24912	6.90606	0.00783249	0.00917125	1273.64	484.654	2.62794	glabrous
met060	8	13.0167	1	1.85179e+06	1.75961	2.36039	7.86187	0.00441844	0.00548599	95.0153	33.8868	2.8039	C424b	G56a	0	129.2		met097	1	8.03571	1	2.43914e+07	1.41009	2.09725	6.27882	0.0108258	0.0129205	446.114	178.036	2.50576	RG447	C131	0	20.2		met077	6	34.0133	1	2.49177e+08	1.50037	2.19687	6.74563	0.00857407	0.0100066	1192.23	459.038	2.59723	RZ762
met060	9.1	59.5	1	1.62694e+06	1.54913	2.07379	6.90727	0.00756363	0.00917041	-86.7533	33.009	-2.62817	G103b1	CDO226b	12.7	59.5		met097	1	22.66	1	5.2955e+07	3.0139	4.55322	13.6316	0.000194912	0.000278603	-666.003	180.386	-3.6921	c1.loc10	RG140	9.90714	34.7		met077	7	72.9769	1	2.34342e+08	1.41226	2.06608	6.34403	0.0107651	0.0124606	1389.25	551.566	2.51874	RG29
met060	10	36.7	1	2.46214e+06	2.32669	3.13837	10.4531	0.00106281	0.00140655	-113.671	35.1582	-3.23313	G1084	Y1065La	0	73.8		met097	1	65.8	1	3.03338e+07	1.74787	2.60819	7.80851	0.0045523	0.00564471	380.133	136.035	2.79437	RG532a	RZ14	40.8	164.9		met077	10	36.7	1	2.46367e+08	1.48369	2.17209	6.66955	0.00895065	0.0104298	1094.11	423.656	2.58255	G1084
met060	11	0	1	1.66135e+06	1.58139	2.11765	7.05334	0.00696269	0.00847269	88.4941	33.3209	2.65581	RZ525a	L457b	0	177.9		met097	2	216.7	1	2.54896e+07	1.47267	2.19167	6.56151	0.00920861	0.0110686	-713.499	278.543	-2.56154	RG555	c2.loc214	0	223.7		met080	1	171.9	1	3.23691e+10	1.30821	1.84093	5.81945	0.0141083	0.0166444	-12270.7	5086.6	-2.41235	RG447
met060	3.2	0.98	1	2.13e+06	2.01887	2.71502	9.04303	0.00229497	0.00293393	101.647	33.8017	3.00716	RZ403b	RG418	0	107.4		met097	2	224.7	1	4.12576e+07	2.36311	3.54745	10.6205	0.000970756	0.00128998	998.784	306.478	3.25891	c2.loc209	RG520	217.7	238.7		met080	2	220.7	1	8.59906e+10	3.40504	4.89055	15.4597	7.49817e-05	0.00011197	19524.8	4965.76	3.93189	RZ446a
met068	1	29.9727	1	6.04538e+06	1.31335	1.91629	5.84259	0.0139205	0.0164325	-188.244	77.8787	-2.41714	RG447	RZ382	0	65.8		met097	4	112	1	1.8177e+07	1.05446	1.56291	4.6791	0.0275506	0.0315762	-307.645	142.222	-2.16312	Y1065Lc	HHU39a	0	135.3		met080	6	13.66	1	3.42232e+10	1.38216	1.94638	6.1528	0.0116388	0.0138469	12676.3	5110.43	2.48048	RZ762
met068	1	84.7	1	2.89036e+07	5.99783	9.16201	27.934	1.48e-07	2.94e-07	363.021	68.6854	5.28527	RG811a	CDO348	73.8	86.6		met097	6	59.875	1	4.78348e+07	2.73004	4.11298	12.3136	0.000391502	0.000542098	-591.036	168.431	-3.50908	G200a	G294d	48.2	74		met080	6	79	1	2.56597e+10	1.03976	1.45935	4.61321	0.0286542	0.0327858	-10734.6	4997.85	-2.14784	RZ2
met068	2	106.125	1	5.87733e+06	1.27729	1.86303	5.68018	0.0152952	0.0179815	-188.951	79.2809	-2.38331	RG555	RG520	0	238.7		met097	6	74.85	1	3.25796e+07	1.87495	2.80129	8.38662	0.00329859	0.00414919	461.339	159.304	2.89597	C235a	RZ508	64.5	142.9		met080	7	21.9	1	3.43654e+10	1.38782	1.95447	6.17836	0.011469	0.0136536	-12782.3	5142.47	-2.48563	RG29
met068	4	61.4333	1	6.98755e+06	1.51506	2.21495	6.75315	0.00825584	0.00997116	255.261	98.227	2.59868	RZ69a1	RG214	27.1	123.8		met097	7	72.0462	1	6.44537e+07	3.64575	5.54192	16.5916	4.17685e-05	6.40732e-05	-750.491	184.247	-4.07328	CDO497	C586	64.6	102.3		met080	8	68	1	4.35352e+10	1.75193	2.47598	7.82695	0.00450558	0.00558934	-14020.4	5011.47	-2.79767	C825a
met068	4	132.3	1	1.28003e+07	2.74241	4.0575	12.3709	0.000379752	0.000526557	245.113	69.6892	3.51723	RZ740b	HHU39a	87	135.3		met097	8	16.6833	1	3.95624e+07	2.26811	3.40169	10.1841	0.0012298	0.00161687	-443.874	139.091	-3.19126	C424b	G187	0	102		met080	11	19	1	4.19025e+10	1.68728	2.38312	7.53341	0.00531143	0.00654112	-14737.6	5369.45	-2.74471	RZ525a
met068	5	63.3556	1	6.5855e+06	1.42908	2.08751	6.36459	0.0103063	0.012327	-239.709	95.0165	-2.52281	Y1049	RG346	38.8	138.5		met103	1	92.1846	1	7.31327e+10	1.00299	1.42467	4.44848	0.0316209	0.0360281	21047.9	9979.35	2.10914	RG447	C112b	0	196.1		met080	3.2	30	1	8.53134e+10	3.37908	4.85203	15.338	7.98748e-05	0.000118931	-33781.1	8625.61	-3.91638	CDO795a
met068	7	71.1154	1	8.3107e+06	1.79702	2.63437	8.03192	0.00401819	0.00501014	261.291	92.1967	2.83406	RG30	C586	8.2	102.3		met103	2	83.775	1	2.29131e+11	3.07954	4.46363	13.9375	0.000165969	0.000238981	39116.1	10477.6	3.73329	RG83	RZ476b	61.7	88.6		met080	3.2	43.2	1	8.8002e+10	3.48206	5.00494	15.8214	6.21662e-05	9.36352e-05	27053.3	6801.4	3.97761	c13.loc29
met068	7	102.3	1	1.07046e+07	2.30327	3.3932	10.3455	0.00112663	0.00148709	-227.494	70.7283	-3.21645	CDO405	C586	76.7	102.3		met103	2	121.825	1	1.54768e+11	2.10006	3.01499	9.41415	0.00187184	0.00241495	-46110.5	15028.3	-3.06825	G294c	G45	102.2	155.8		met080	3.2	107.4	1	6.98504e+10	2.78279	3.97261	12.558	0.000343809	0.000478881	19202.2	5418.64	3.54373	G249
met068	8	62.15	1	8.20535e+06	1.77462	2.60097	7.9301	0.00425315	0.00528973	312.39	110.932	2.81604	C424b	c8.loc68	0	69.9818		met103	4	15.6333	1	5.47468e+11	7.07457	10.665	33.3011	1.1441e-08	2.57203e-08	58790.6	10187.8	5.77071	Y1065Lc	RG190	0	17.5		met081	2	53.33	1	1.32406e+06	2.72948	4.3535	12.4195	0.000392043	0.000512905	80.3306	22.7944	3.52413	RG634
met068	8	70.9727	1	1.31413e+07	2.81352	4.16559	12.7004	0.000318776	0.000445543	-426.76	119.75	-3.56377	RZ323a	G2132a	65.5	78.9		met103	4	46.2	1	3.20094e+11	4.25296	6.23565	19.4705	9.61922e-06	1.5791e-05	-42523.6	9636.98	-4.41254	RZ69a1	G271	27.1	51.1		met081	3.1	20.1	1	539914	1.13046	1.77523	5.0643	0.0225094	0.0253736	52.871	23.4941	2.2504	RG348a
met069	1	30.9182	1	25100290975	1.76657	2.21404	7.89348	0.00434107	0.00539416	12253.2	4361.31	2.80953	RG472	CDO118	7.1	122.9		met103	5	110.187	1	1.3022e+11	1.77261	2.53677	7.92094	0.00427496	0.00531564	33341.3	11846.6	2.81442	RG13	RG346	78.3	138.5		met081	7	2.73333	1	833988	1.73594	2.74214	7.82266	0.00469243	0.00559822	-80.4731	28.7722	-2.7969	RG29
met069	1	132.1	1	35269651158	2.46545	3.11105	11.0915	0.000752933	0.00101209	12361.5	3711.73	3.33039	CDO118	RZ14	122.9	164.9		met103	6	1.98333	1	1.24498e+11	1.69599	2.42531	7.57292	0.00519487	0.00640387	-35805.8	13011.3	-2.75189	RZ762	C76	0	11.9		met081	7	23.7	1	934898	1.94209	3.07393	8.76918	0.00278435	0.0033862	82.4788	27.8524	2.96128	RG30
met069	3.1	29.3	1	176168000000	11.286	15.5393	55.4007	5.62e-13	2.02e-12	-28824.4	3872.6	-7.44317	RG450	RG100	28	29.3		met103	6	14.54	1	2.98645e+11	3.97865	5.8178	18.1658	1.86505e-05	2.96937e-05	53423.6	12534.5	4.26214	c6.loc1	RZ2	0.991667	23.6		met081	9.1	5.86154	1	963722	2.00082	3.1687	9.03954	0.00240156	0.00293665	92.3576	30.7185	3.00658	C397
met069	5	0	1	50701866501	3.50829	4.47229	15.9446	5.83e-05	8.81e-05	-14997.2	3755.8	-3.99307	glabrous	Y1049	0	38.8		met103	6	117.7	1	1.21584e+11	1.65692	2.36853	7.39563	0.00573932	0.00704388	-23226.8	8540.85	-2.71949	RZ2	RZ508	23.6	142.9		met081	9.1	27.8529	1	565186	1.18278	1.85832	5.30134	0.0196032	0.0222069	-64.9165	28.1943	-2.30246	G103b1
met069	5	110.187	1	31893913849	2.2345	2.81329	10.0299	0.00133735	0.00175164	-16445.6	5192.78	-3.167	RG13	RG346	78.3	138.5		met103	9.2	0	1	8.22385e+10	1.12652	1.60206	5.00236	0.0227459	0.026285	19187	8578.68	2.2366	RG570	RG451	0	22.6		met081	11	53.7	1	820244	1.7078	2.69695	7.69375	0.00504083	0.00599812	140.518	50.6597	2.77376	RZ525a
met069	11	16.075	1	61076927142	4.19774	5.38745	19.2073	1.1e-05	1.79e-05	21414.8	4886.3	4.38262	RZ525a	RZ781	0	30.3		met105	2	157.729	1	2.91701e+08	1.54347	2.33661	6.9726	0.0076744	0.00884371	1210.44	458.402	2.64057	RG634	RG520	27.3	238.7		met081	11	55.3	1	1.19143e+06	2.46247	3.91739	11.1754	0.000758524	0.000968132	-174.121	52.0858	-3.34296	RG1094d
met069	11	32.6	1	36926771546	2.57844	3.25723	11.6126	0.000569179	0.000774842	-17196.6	5046.33	-3.40773	RZ781	RG1094b	30.3	45		met105	3.1	13.65	1	7.3547e+08	3.80657	5.89134	17.5801	2.82826e-05	3.93168e-05	2424.98	578.359	4.19287	RG104	RG341b	0	17.4		met083	2	15.6	1	1.79395e+09	1.52348	2.32715	6.85105	0.00807901	0.00944925	4038.16	1542.78	2.61745	RG555
met069	11	55.3	1	31856181032	2.23191	2.80996	10.0181	0.00134601	0.00176248	13621	4303.46	3.16513	RZ53	RZ537b	32.6	130.5		met105	3.1	29.3	1	2.59652e+08	1.37612	2.07989	6.20653	0.0118226	0.0134344	-1384.48	555.73	-2.49129	RG341b	RG100	17.4	29.3		met083	4	123.8	1	2.18256e+09	1.84767	2.83127	8.33517	0.00353429	0.00426064	3128.05	1083.47	2.88707	RG190
met069	11	174.4	1	32748472736	2.29306	2.88867	10.2987	0.00115565	0.00152365	-12269	3823.12	-3.20915	RZ797b	L457b	94.7	177.9		met105	7	64.6	1	2.65243e+08	1.40536	2.12468	6.34018	0.0109593	0.0124839	1198.9	476.136	2.51797	RG30	C586	8.2	102.3		met083	5	16.9128	1	2.9149e+09	2.45312	3.78127	11.132	0.000776305	0.000989969	6095.98	1827.08	3.33646	glabrous
met069	12	44.4	1	23140643148	1.6308	2.04118	7.27721	0.00613538	0.00750777	-10688.9	3962.32	-2.69763	G193	G1106	0	121.4		met105	8	68	1	2.62223e+08	1.38957	2.10048	6.26798	0.0114172	0.0129884	1076.96	430.164	2.50359	C424b	R662	0	144		met083	5	69.3333	1	1.57138e+09	1.33689	2.03843	6.00108	0.0130922	0.0150475	-3994.1	1630.44	-2.44971	R569a
met073	1	132.1	1	1.09731e+08	2.87093	4.61086	13.1382	0.000276813	0.000356183	702.179	193.722	3.62467	CDO118	RZ14	122.9	164.9		met105	10	38.5	1	4.66746e+08	2.44802	3.73877	11.1567	0.000786198	0.000976802	1463.15	438.045	3.34017	G1084	Y1065La	0	73.8		met083	5	105.305	1	3.7924e+09	3.16937	4.91959	14.4831	0.000133233	0.000181542	5249.11	1379.29	3.80567	RG13
met073	3.1	12	1	4.8839e+07	1.29752	2.0522	5.84755	0.0145076	0.016377	477.223	197.349	2.41817	RG104	RG450	0	28		met105	11	174.4	1	2.27348e+08	1.2069	1.82113	5.43437	0.0183966	0.0206095	1015.6	435.661	2.33117	RZ525a	L457b	0	177.9		met083	7	60.8667	1	1.86862e+09	1.58593	2.42402	7.13625	0.00688206	0.00809641	-3555.32	1330.89	-2.67138	CDO385
met073	9.1	12.7	1	4.72925e+07	1.25693	1.98721	5.66239	0.0161325	0.0181492	467.982	196.666	2.37958	C397	G95	0	38.2		met106	1	68.5	1	1.58462e+10	3.13155	5.03799	14.2425	0.000146139	0.000204938	-73114.6	19373.6	-3.77393	R210	R210	68.5	68.5		met083	8	0	1	3.09852e+09	2.60382	4.01946	11.8332	0.000534571	0.000691285	-3730.31	1084.41	-3.43994	C424b
met073	10	22.8722	1	8.21623e+07	2.1645	3.45243	9.83739	0.00159294	0.00193312	-1357.61	432.848	-3.13646	G1084	RZ400	0	35.8		met106	1	69.3833	1	1.59982e+10	3.16068	5.0863	14.3791	0.000136094	0.00019142	76594.2	20199	3.79198	R210	CDO226a	68.5	84.7		met083	11	149.5	1	1.34892e+09	1.14972	1.74985	5.15151	0.0213911	0.0241569	2574.36	1134.23	2.26969	RZ525a
met073	10	38.5	1	9.30749e+07	2.44528	3.91098	11.144	0.000791552	0.000983232	958.91	287.248	3.33826	c10.loc22	C16	21.8778	88.6		met106	4	9.8	1	1.42734e+10	2.82906	4.53793	12.8288	0.000306816	0.000417165	-9316.13	2601.01	-3.58174	Y1065Lc	RZ69a1	0	27.1		met086	2	149.938	1	2.36847e+06	3.90348	6.43912	17.9664	2.23686e-05	3.26162e-05	-125.549	29.6199	-4.23868	RZ386a
met073	12	13.05	1	7.31457e+07	1.93134	3.07356	8.75782	0.00286083	0.00340511	-634.486	214.4	-2.95936	G193	RG91q	0	61.8		met106	6	16.3	1	6.1095e+09	1.22994	1.94239	5.4912	0.0173156	0.019973	-6356.77	2712.71	-2.34333	RZ762	c6.loc36	0	36.8533		met086	6	59.875	1	1.42771e+06	2.38811	3.88147	10.83	0.000912284	0.00115639	-87.9402	26.7222	-3.2909	RZ2
met073	3.2	98.6182	1	5.72189e+07	1.51692	2.40432	6.8509	0.00821654	0.00944744	743.227	283.954	2.61742	C746	RG418	43.2	107.4		met106	6	35.9067	1	1.12515e+10	2.2429	3.57719	10.1128	0.0013096	0.0016769	11281.6	3547.62	3.18006	RZ2	G200a	23.6	48.2		met086	7	91.4692	1	640637	1.08526	1.74169	4.85964	0.0253797	0.0284874	89.2172	40.4712	2.20446	RG29
met075	1	29.9727	1	1.6353e+06	1.16016	1.53063	5.15341	0.0208091	0.0241394	-97.0698	42.7599	-2.27011	RG447	C112b	0	196.1		met106	6	49.1889	1	9.97873e+09	1.99401	3.17254	8.96885	0.00244304	0.00304931	-8578.66	2864.51	-2.9948	Capiculus	G294d	37.8	74		met086	8	0	1	709229	1.20011	1.92817	5.37995	0.0187281	0.0212502	56.2954	24.2708	2.31947	C424b
met075	2	88.6	1	6.26878e+06	4.31259	5.86753	19.7551	8.33e-06	1.38e-05	168.832	37.9854	4.44467	RG437	G294c	84.6	102.2		met106	7	21.9	1	8.92144e+09	1.78635	2.83639	8.01856	0.00412848	0.00504409	-39964.4	14113.2	-2.83171	RG29	G20	0	21.9		met086	8	59.5167	1	1.20726e+06	2.0265	3.28215	9.15783	0.00225142	0.00275965	-78.567	25.9624	-3.02619	C424b
met075	4	132.3	1	1.46436e+06	1.0401	1.37063	4.61472	0.0286285	0.0327576	-81.701	38.0325	-2.14819	Y1065Lc	HHU39a	0	135.3		met106	7	22.8	1	6.94869e+09	1.39662	2.2092	6.24546	0.0112102	0.0131562	36810.2	14729.4	2.49909	G20	C586	21.9	102.3		met086	10	86.7714	1	1.19011e+06	1.99825	3.23552	9.0277	0.00241714	0.002955	105.143	34.9938	3.00461	G1084
met075	7	58.0276	1	7.35359e+06	5.02368	6.88291	23.1737	1.51e-06	2.7e-06	-280.505	58.2696	-4.81391	CDO385	CDO497	30.8	64.6		met106	10	42.1	1	1.22588e+10	2.43904	3.89745	11.0182	0.000803913	0.00105028	8109.7	2443.15	3.31937	G1084	Y1065La	0	73.8		met086	10	100.657	1	727962	1.23144	1.9791	5.52205	0.0172479	0.0196283	-81.7987	34.8093	-2.34991	C16
met075	7	64.6	1	3.82187e+06	2.6718	3.57725	12.044	0.000451969	0.000621752	195.24	56.2579	3.47045	BCD855	CDO405	59	76.7		met109	1	98.7	1	3.35136e+10	2.60098	4.38405	12.0264	0.000538335	0.000624567	-88432.2	25500.1	-3.46791	RG447	RZ776a	0	98.7		met086	11	54.3	1	753547	1.27419	2.04865	5.71613	0.0154199	0.0176187	-57.2699	23.9539	-2.39084	RZ525a
met075	7	91.4692	1	2.49008e+06	1.75636	2.3307	7.8471	0.00445508	0.00552946	-178.266	63.6376	-2.80127	CDO405	C586	76.7	102.3		met109	1	99.475	1	3.90546e+10	3.01868	5.10889	14.0148	0.000192639	0.000228551	98506.4	26313	3.74364	RZ776a	CDO118	98.7	122.9		met087	1	65.8	1	1.64063e+07	2.12656	2.54559	9.57739	0.00175161	0.00221625	1805.18	583.307	3.09474	RG447
met075	9.1	39.175	1	5.28046e+06	3.65612	4.94247	16.6406	4.07e-05	6.26e-05	192.179	47.1111	4.07928	RZ698	C147	28.8	42.1		met109	4	23.26	1	3.84201e+10	2.97103	5.02589	13.7871	0.000216511	0.000256218	14453.4	3892.53	3.7131	RG190	C949	17.5	46.2		met087	1	66.7	1	1.18982e+07	1.55089	1.84611	6.94571	0.00752947	0.00897866	-1571.1	596.138	-2.63547	RZ382
met075	9.1	58.6143	1	4.81314e+06	3.34279	4.50507	15.1679	8.73e-05	0.000129401	-182.841	46.9474	-3.8946	RZ777	CDO226b	53.3	59.5		met109	9.1	28.8	1	3.06933e+10	2.38707	4.01511	11.0144	0.000914624	0.00104903	-11590	3492.24	-3.31879	G103b1	G95	12.7	38.2		met087	2	167.376	1	9.06775e+06	1.18615	1.40695	5.29342	0.0194297	0.0223097	-234.383	101.873	-2.30074	RG555
met075	11	32.6	1	2.5265e+06	1.78161	2.36479	7.96187	0.00417836	0.00520081	105.646	37.4409	2.82168	RZ525a	RZ797b	0	94.7		met110	1	16.4571	1	2.00601e+11	1.36442	1.83508	6.0728	0.0121874	0.0144703	-60150.3	24408.6	-2.46431	RG447	RZ288	0	24.3		met087	6	74.85	1	2.08856e+07	2.69227	3.2406	12.1923	0.000429706	0.000576138	-572.742	164.028	-3.49174	C235a
met075	12	54.9312	1	6.76423e+06	4.63857	6.33127	21.3164	3.8e-06	6.52e-06	-215.482	46.6717	-4.61697	RG341a	RG91q	46.1	61.8		met110	1	26.1909	1	4.38911e+11	2.93987	4.01513	13.2872	0.000233706	0.000331298	88013.6	24145.3	3.64516	C131	RG140	20.2	34.7		met087	6	81	1	3.61783e+07	4.5783	5.61341	21.1196	4.39623e-06	7.14493e-06	782.514	170.274	4.59561	G294a
met077	1	67.6	1	2.5838e+08	2.20914	2.98728	9.91363	0.00142476	0.00186083	-1333.94	423.662	-3.14859	RG532a	RG811a	40.8	73.8		met110	1	69.3833	1	2.79033e+11	1.88826	2.55258	8.44721	0.00318955	0.00401805	39818.6	13700.3	2.90641	RG140	RG236	34.7	184.6		met087	7	26.1	1	7.61243e+07	9.20273	11.8114	44.4386	7.51498e-11	1.95429e-10	634.129	95.1255	6.66623	RG678
met077	1	92.1846	1	3.79619e+08	3.21405	4.38899	14.5654	0.000119457	0.000174616	1754.08	459.61	3.81646	RG811a	RZ776a	73.8	98.7		met110	3.1	25.3857	1	3.43257e+11	2.31327	3.1401	10.3915	0.00109892	0.00145215	43481.3	13488.5	3.22358	C74a	RG100	21.9	29.3		met087	7	63.6667	1	1.31895e+07	1.71645	2.04648	7.69957	0.00493108	0.00598147	294.679	106.198	2.77481	CDO385
met077	1	190.35	1	1.51683e+08	1.3083	1.75369	5.81983	0.0141051	0.0166408	957.165	396.763	2.41243	CDO455	C112b	101.8	196.1		met110	4	46.2	1	2.74465e+11	1.85789	2.51079	8.30891	0.00344406	0.00432384	-35684.8	12379.7	-2.88252	RG190	HHU39a	17.5	135.3		met087	10	96.3	1	8.88459e+06	1.16246	1.37853	5.1865	0.0206829	0.0236901	200.623	88.0935	2.27739	G1084
met077	2	189.514	1	5.41696e+08	4.52764	6.26286	20.784	4.97e-06	8.41e-06	1718.97	377.055	4.55895	RG139	RG256	177.7	209.5		met110	7	55.1103	1	7.29783e+11	4.7999	6.67601	22.0928	2.58221e-06	4.50566e-06	71024.4	15110.6	4.7003	CDO385	CDO497	30.8	64.6		met087	3.2	25	1	1.42093e+07	1.84681	2.20471	8.29487	0.00354193	0.00435447	283.279	98.3579	2.88008	RZ403b
met077	3.1	0	1	2.49635e+08	2.13589	2.88617	9.57808	0.00171117	0.00221657	1079.93	348.944	3.09485	RG104	RG100	0	29.3		met110	8	72.9545	1	2.82241e+11	1.90957	2.58192	8.54431	0.00302244	0.00381668	41214.8	14099.8	2.92307	RZ143	C1073a	12.1	88.3		met088	1	59.8	1	1.44263e+09	1.43064	2.12414	6.37162	0.0102649	0.0122796	3145.19	1246.01	2.52421	RG447
met077	6	104.3	1	1.80226e+08	1.55083	2.08369	6.91497	0.00753066	0.0091322	-908.742	345.578	-2.62963	RZ762	RZ508	0	142.9		met110	10	0	1	5.42988e+11	3.61312	4.96722	16.4379	4.52104e-05	6.91009e-05	48990.9	12083.5	4.05437	G1084	RZ400	0	35.8		met088	2	27.3	1	1.16838e+09	1.1617	1.72034	5.16037	0.0207241	0.0240451	2266.69	997.818	2.27164	RG555
met077	7	53.1655	1	2.59721e+08	2.22036	3.00278	9.96508	0.00138539	0.0018117	1479.81	468.776	3.15675	CDO385	CDO497	30.8	64.6		met110	11	32.6	1	2.6931e+11	1.8236	2.46363	8.15285	0.00375635	0.00469772	-526089	184249	-2.85532	RZ525a	c11.loc33	0	34.5077		met088	6	20.8625	1	1.22091e+09	1.21332	1.79768	5.39236	0.0180885	0.021111	2510.82	1081.25	2.32215	RZ762
met077	9.1	0	1	3.28452e+08	2.79233	3.79743	12.6022	0.000335836	0.000468275	1249.16	351.88	3.54996	C397	G103b1	0	12.7		met110	11	33.5538	1	2.38776e+11	1.62005	2.1843	7.22848	0.00630642	0.0077077	518991	193035	2.68858	RZ53	L457b	32.6	177.9		met088	7	21.9	1	3.02905e+09	2.95947	4.46002	13.3784	0.000222733	0.000316437	5531.82	1512.4	3.65764	RG30
met077	10	38.5	1	2.2424e+08	1.9226	2.59256	8.60371	0.00292466	0.00369863	1001.38	341.393	2.93321	G1084	Y1065La	0	73.8		met111	1	93.1154	1	8.24382e+08	5.03192	7.72422	23.4181	1.48073e-06	2.39566e-06	2173.04	449.047	4.83923	CDO348	RZ776a	86.6	98.7		met088	7	26.1	1	2.05946e+09	2.03047	3.03238	9.09598	0.00222907	0.00285341	-4819.27	1597.93	-3.01595	G20
met077	11	166.1	1	201300373	1.72917	2.32735	7.72357	0.00477399	0.00590713	990.492	356.404	2.77913	C975	L457b	19	177.9		met111	2	176.783	1	2.14268e+08	1.35571	2.00763	6.08668	0.0124665	0.0143536	-1390.38	563.563	-2.46712	RG555	RZ273	0	186.6		met088	7	54.1379	1	2.56874e+09	2.52051	3.78224	11.3453	0.000656914	0.000888489	-5113.09	1518.01	-3.36828	CDO385
met078	3.1	13.65	1	4.14324e+06	3.61564	6.11793	16.7396	4.49e-05	5.93e-05	-143.535	35.0821	-4.09141	RG348a	C74a	6.5	21.9		met111	2	188.543	1	6.40179e+08	3.94931	5.99829	18.1855	2.00215e-05	2.93174e-05	2493.58	584.737	4.26444	RG139	RZ260a	177.7	193.4		met088	9.1	40.15	1	2.4532e+09	2.40974	3.61212	10.835	0.00086455	0.00115488	-3962.22	1203.72	-3.29166	RZ698
met078	7	64.6	1	1.36485e+06	1.21921	2.01535	5.51431	0.0178109	0.0197059	-86.4894	36.8313	-2.34826	RG29	C586	0	102.3		met111	3.1	20.1	1	5.45177e+08	3.38197	5.10815	15.4868	7.93157e-05	0.000110218	1734.7	440.801	3.93532	RG944	RG450	15.3	28		met088	9.1	59.5	1	1.47288e+09	1.46022	2.16868	6.50522	0.00950945	0.0114141	2877.09	1128.03	2.55053	CDO1081
met078	10	41.2	1	2.2496e+06	1.99445	3.32177	9.08889	0.00244035	0.00285885	110.108	36.5226	3.01478	G1084	Y1065La	0	73.8		met111	4	0	1	3.59598e+08	2.25541	3.36933	10.2151	0.00126937	0.00158934	-1283.87	401.698	-3.1961	Y1065Lc	HHU39a	0	135.3		met088	11	54.3	1	2.44807e+09	2.40482	3.60457	10.8124	0.000875182	0.00116844	-44750.6	13609.4	-3.28822	RZ525a
met078	11	92.7375	1	2.70629e+06	2.39011	3.99612	10.934	0.000907755	0.00109471	-131.419	39.7436	-3.30666	G44	RG16	63.3	111.6		met111	6	44.4182	1	4.6785e+08	2.91554	4.38362	13.2902	0.000248089	0.000330207	-1617.88	443.795	-3.64557	Capiculus	RZ667	37.8	57.1		met088	11	55.3	1	2.21914e+09	2.18461	3.26748	9.80122	0.00151481	0.001973	43929.4	14031.9	3.13069	RG1094d
met078	11	123.537	1	3.39452e+06	2.98071	5.01237	13.7146	0.000211432	0.000266219	203.149	54.8558	3.70333	RG16	c11.loc136	111.6	142.5		met111	12	6.45556	1	3.1808e+08	1.99998	2.98032	9.03568	0.00240663	0.00294263	1269.31	422.269	3.00594	G193	G1106	0	121.4		met089	1	73.8	1	1.78717e+07	1.37959	2.00402	6.16826	0.0117167	0.0137264	287.997	115.96	2.4836	RG447
met078	11	144.5	1	1.82623e+06	1.62493	2.69662	7.37839	0.00622809	0.00710061	-137.777	50.7219	-2.71632	RZ537b	RZ536a	130.5	166.1		met111	3.2	0	1	2.67364e+08	1.68624	2.50513	7.59499	0.00532561	0.00632425	-1113.02	403.869	-2.7559	RZ403b	RG418	0	107.4		met089	2	151.892	1	3.22981e+07	2.46696	3.6217	11.1474	0.000750113	0.000982801	-449.895	134.749	-3.33877	CDO718
met080	1	171.9	1	50682863691	3.70468	5.22782	16.8696	3.62e-05	5.59e-05	-18206.5	4432.75	-4.10726	RZ14	RG236	164.9	184.6		met112	4	63.4	1	2.96267e+09	1.64848	2.49253	7.42218	0.00586436	0.00693954	5354.89	1965.55	2.72437	RZ69a1	G379	27.1	114		met089	4	17.5	1	3.65358e+07	2.78208	4.09689	12.61	0.000344414	0.000466042	-422.394	118.949	-3.55105	Y1065Lc
met080	1	186.517	1	19244587506	1.43814	1.98503	6.40548	0.0100677	0.012054	12526.8	4949.55	2.53091	RZ801	C112b	171.9	196.1		met112	7	26.1	1	5.92782e+09	3.24731	4.98715	14.8506	0.000110141	0.000151161	5393.03	1399.46	3.85364	G20	BCD855	21.9	59		met089	4	66.35	1	8.53962e+07	6.28296	9.57577	29.4737	7.48826e-08	1.44751e-07	990.887	182.518	5.42897	C949
met080	2	219.7	1	18286140392	1.36745	1.88617	6.08647	0.0120918	0.0143618	9506.51	3853.35	2.46708	RG555	RG520	0	238.7		met112	8	11.1692	1	3.72654e+09	2.06511	3.13518	9.33585	0.00204333	0.00251359	5371.08	1757.86	3.05546	C424b	C825a	0	17.6		met089	6	79	1	7.31105e+07	5.42475	8.19814	25.2334	5.78705e-07	1.02516e-06	-871.163	173.425	-5.02329	G294a
met080	5	11.9385	1	28411018372	2.10932	2.93053	9.45649	0.00182891	0.00236202	-16587	5393.89	-3.07514	glabrous	Y1049	0	38.8		met112	8	30.403	1	7.83783e+09	4.25161	6.59406	19.6356	9.65056e-06	1.45307e-05	-11289.9	2547.82	-4.4312	C825a	G104	17.6	50.1		met089	6	89.825	1	2.4512e+07	1.88294	2.74862	8.46008	0.00323271	0.00398912	607.121	208.732	2.90862	G1468b
met080	5	138.5	1	26758923661	1.98899	2.76012	8.9066	0.00247409	0.0031523	-10987.2	3681.54	-2.98439	Y1049	RG346	38.8	138.5		met112	9.1	38.2	1	3.47665e+09	1.92918	2.92494	8.70981	0.00287646	0.00349402	6037.47	2045.74	2.95124	C397	C147	0	42.1		met089	8	134.133	1	2.89948e+07	2.22	3.25129	10.0073	0.00138665	0.00177139	450.155	142.3	3.16343	RZ143
met080	7	19.9429	1	17066585081	1.27737	1.76038	5.68054	0.015292	0.0179778	-9714.78	4076.04	-2.38339	RG29	C586	0	102.3		met112	9.1	44.1	1	4.83053e+09	2.66139	4.06398	12.1016	0.000463728	0.000602878	-7200.07	2069.74	-3.47874	G95	CDO1081	38.2	47.4		met089	10	0	1	1.83354e+07	1.4149	2.05602	6.3283	0.0106917	0.0125715	280.393	111.461	2.51561	G1084
met080	11	19	1	25874119686	1.92444	2.66885	8.6121	0.00291112	0.00368227	-11702	3987.53	-2.93464	RZ525a	L457b	0	177.9		met112	12	39.2143	1	2.21468e+09	1.23722	1.86323	5.54828	0.0169882	0.0193434	3442.41	1461.45	2.35548	G193	G1106	0	121.4		met089	11	43.0923	1	1.75949e+07	1.3585	1.97298	6.07273	0.0123764	0.0144676	-311.33	126.336	-2.46429	C975
met080	3.2	32	1	67033357114	4.84532	6.91433	22.3118	2.32e-06	4.06e-06	-33220.6	7033	-4.72354	RZ474	C944a	23	41		met112	3.2	4.9	1	2.10254e+09	1.17528	1.76889	5.26735	0.0199947	0.0226344	3090.16	1346.43	2.29507	RZ403b	RG418	0	107.4		met093	1	35.5714	1	6.55346e+08	0.981809	1.49067	4.37283	0.0334735	0.0376238	1754.74	839.136	2.09113	RG472
met080	3.2	43.2	1	72258310051	5.20457	7.45327	24.0509	9.8e-07	1.79e-06	26626.9	5429.45	4.90417	C944a	CDO337	41	46.6		met117	1	92.1846	1	2.47368e+09	1.55428	2.36631	7.0222	0.00746416	0.00860921	-3775.89	1424.89	-2.64994	C131	RZ801	20.2	171.9		met093	2	204.765	1	1.33795e+09	1.985	3.04335	8.92754	0.00249906	0.00311634	2804.03	938.462	2.9879	RG555
met080	3.2	107.4	1	20751585906	1.54908	2.14048	6.90708	0.00756444	0.00917136	10239.2	3895.99	2.62813	G249	RG418	75.2	107.4		met117	1	177.762	1	5.78342e+09	3.56336	5.53238	16.4178	5.10191e-05	6.9514e-05	-5820.12	1436.4	-4.05188	RZ801	C112b	171.9	196.1		met093	4	125.6	1	3.73369e+09	5.35936	8.49277	24.9132	6.7656e-07	1.19056e-06	8491.8	1701.32	4.99131	G379
met081	1	143.033	1	2.73133e+06	2.82609	4.40637	12.8712	0.000309069	0.000407981	161.137	44.9145	3.58764	RG462	RZ14	129.6	164.9		met117	2	65.5286	1	2.10519e+09	1.32569	2.01381	5.97613	0.0134798	0.0152528	-4224.55	1728.11	-2.44461	RG555	RZ476a	0	81.3		met093	4	130.42	1	3.82454e+09	5.48309	8.69943	25.5194	5.03449e-07	8.97155e-07	-14759.9	2921.78	-5.05167	RZ590b
met081	2	215.7	1	1.56642e+06	1.63961	2.52705	7.38161	0.0059988	0.00709274	84.3694	31.0534	2.71691	RG555	RG520	0	238.7		met117	2	95.4	1	5.86991e+09	3.61482	5.61512	16.6633	4.50243e-05	6.16072e-05	7316.72	1792.4	4.08207	RG437	CDO718	84.6	133.6		met093	4	134.3	1	1.60121e+09	2.36677	3.64218	10.6842	0.000961973	0.00124751	7070.01	2162.96	3.26867	RG143a
met081	4	132.3	1	1.5621e+06	1.63516	2.52008	7.36126	0.00606741	0.00717088	-83.2173	30.6717	-2.71316	Y1065Lc	HHU39a	0	135.3		met117	6	0	1	6.15625e+09	3.78485	5.88903	17.4761	2.98101e-05	4.1366e-05	-5337.93	1276.88	-4.18045	RZ762	C76	0	11.9		met093	7	59	1	1.39411e+09	2.06668	3.1711	9.30228	0.00203531	0.00255943	-2819.55	924.454	-3.04996	CDO385
met081	6	129.315	1	1.64136e+06	1.71676	2.64795	7.73477	0.00492717	0.00586778	118.46	42.5939	2.78115	RZ762	RZ508	0	142.9		met117	10	0	1	4.6582e+09	2.88905	4.45601	13.2235	0.000264758	0.000341182	-4538.55	1248.08	-3.63642	G1084	RZ400	0	35.8		met093	9.1	38.2	1	7.14519e+08	1.06955	1.62527	4.76766	0.0264639	0.0300194	-1777.15	813.898	-2.1835	C397
met081	11	49.8333	1	1.9869e+06	2.07103	3.20541	9.36312	0.00201323	0.00247792	152.475	49.8297	3.05992	C975	G44	19	63.3		met117	12	80.2724	1	3.39917e+09	2.12398	3.25163	9.64945	0.00176296	0.00213225	5774.11	1858.81	3.10636	RG341a	RG901a	46.1	97.9		met093	10	102.4	1	8.85183e+08	1.32177	2.01347	5.90642	0.0136182	0.0158587	1977.3	813.597	2.43031	G1084
met081	11	66.2438	1	3.49436e+06	3.58874	5.63734	16.4669	4.8e-05	6.79e-05	-204.382	50.3659	-4.05794	RG1094d	RZ797b	54.3	94.7		met120	1	92.1846	1	7.17252e+08	5.64621	8.28131	26.2054	3.41108e-07	6.54072e-07	2025.49	395.671	5.11912	CDO348	RZ776a	86.6	98.7		met093	3.2	0	1	8.18398e+08	1.22322	1.86156	5.4608	0.0176243	0.0203148	-1893.56	810.31	-2.33684	RZ403b
met081	12	10.2	1	1.84902e+06	1.92996	2.98297	8.71338	0.00287084	0.00348745	-99.5857	33.7368	-2.95184	G193	RZ257	0	34.5		met120	2	187.571	1	5.00339e+08	4.00278	5.77685	18.2803	1.75939e-05	2.8087e-05	1581.81	369.967	4.27555	RG139	RG256	177.7	209.5		met094	1	70.2667	1	9.57351e+10	5.56931	8.35922	25.8289	4.09805e-07	7.79092e-07	-46777.3	9204.11	-5.08222	R210
met081	12	91.0448	1	1.91974e+06	2.00236	3.09705	9.04661	0.0023923	0.00292576	121.202	40.2964	3.00776	G402	G1106	69.5	121.4		met120	3.1	21.9	1	2.08669e+08	1.70722	2.40926	7.62388	0.0050484	0.0062312	967.276	350.318	2.76114	C515	RG450	2.6	28		met094	1	74.7909	1	5.60551e+10	3.33331	4.89452	15.1234	8.92999e-05	0.000132286	33856	8705.84	3.88889	c1.loc69
met082	2	155.8	1	7.9085e+06	3.27116	4.70668	14.8978	0.000103912	0.000147813	185.38	48.0288	3.85977	RZ386a	C624x	143.1	172.2		met120	6	44.4182	1	3.92533e+08	3.16614	4.53214	14.3415	0.000134289	0.000195248	-1521.14	401.672	-3.78702	Capiculus	RZ667	37.8	57.1		met094	1	114.268	1	2.79325e+10	1.68787	2.43896	7.53607	0.0053035	0.00653179	-15108.5	5503.64	-2.74519	CDO348
met082	5	65.3481	1	3.69687e+06	1.55493	2.20017	6.96407	0.00745181	0.00888976	-177.198	67.147	-2.63895	glabrous	CDSR49	0	101.4		met120	6	140.029	1	1.5577e+08	1.27973	1.7985	5.69117	0.0151979	0.0178719	-1127.38	472.573	-2.38562	RZ667	RZ508	57.1	142.9		met094	2	163.518	1	1.92904e+10	1.17152	1.68436	5.20447	0.0201939	0.0234562	-12708.6	5570.68	-2.28133	RG555
met082	6	117.7	1	3.90177e+06	1.63975	2.32211	7.35004	0.00599656	0.00721662	155.064	57.1962	2.7111	RZ762	c6.loc126	0	133.223		met120	7	8.2	1	2.16965e+08	1.77394	2.50505	7.927	0.00426052	0.00529849	-1068.26	379.423	-2.81549	RG29	CDO385	0	30.8		met094	2	188.543	1	3.31321e+10	1.99607	2.89297	8.9389	0.00243043	0.00309914	14894.1	4981.64	2.9898	RG139
met082	6	132.246	1	1.01887e+07	4.17709	6.06372	19.1932	1.16e-05	1.8e-05	-445.411	101.669	-4.381	RZ682	C236	121.5	134.2		met120	7	48.3034	1	3.9498e+08	3.18528	4.56039	14.4309	0.000128153	0.000186725	2147.91	565.417	3.79881	CDO385	CDO405	30.8	76.7		met094	4	77.1667	1	3.36611e+10	2.02732	2.93916	9.08163	0.00224674	0.002875	17205.2	5709.22	3.01357	G200b
met082	6	140.029	1	2.70029e+06	1.14034	1.60706	5.08674	0.0219282	0.0250587	207.361	91.9406	2.25538	C236	RZ508	134.2	142.9		met120	10	84.9429	1	2.17191e+08	1.77575	2.50765	7.93524	0.00424097	0.00527525	-1085.17	385.23	-2.81696	CDO98	C223	44.8	102.4		met094	7	0	1	2.45645e+10	1.48725	2.14488	6.6274	0.00886886	0.0106779	-10561	4102.34	-2.57437	RG29
met082	8	86.42	1	8.23135e+06	3.4004	4.89882	15.506	7.58e-05	0.000109305	-212.765	54.0319	-3.93776	G2132a	G187	78.9	102		met120	12	3.68889	1	1.54356e+08	1.26826	1.78217	5.63952	0.015661	0.0183925	920.572	387.647	2.37477	G193	G1106	0	121.4		met094	11	0	1	1.96471e+10	1.19294	1.71551	5.30071	0.0190854	0.0222228	9348.96	4060.66	2.30233	RZ525a
met082	9.1	7.81538	1	5.5155e+06	2.30302	3.28251	10.3899	0.00112735	0.00145245	-181.087	56.18	-3.22334	C397	RZ698	0	28.8		met120	3.2	41	1	1.7804e+08	1.46013	2.05563	6.50485	0.0095115	0.0114165	-895.64	351.168	-2.55046	RZ403b	RG418	0	107.4		met094	3.2	75.2	1	3.38046e+10	2.0358	2.95169	9.12035	0.00219941	0.00281712	-559997	185430	-3.01999	RZ403b
met082	12	9.25	1	3.80711e+06	1.60058	2.26577	7.17172	0.00662862	0.00794508	139.627	52.1384	2.67801	G193	RG901a	0	97.9		met122	1	41.8	1	356835	1.22597	1.94646	5.52126	0.0174972	0.0196334	565.325	240.591	2.34974	RG447	c1.loc42	0	42.8		met094	3.2	76.1758	1	3.2704e+10	1.97076	2.85559	8.82339	0.0025903	0.0032936	572928	192878	2.97042	G249
met082	12	101.817	1	6.96453e+06	2.89142	4.14489	13.1196	0.000263224	0.000360184	208.918	57.6788	3.6221	G402	G1106	69.5	121.4		met122	1	43.8	1	306952	1.05633	1.67436	4.74942	0.0274137	0.0303235	-564.555	259.051	-2.17932	c1.loc42	C112b	42.8	196.1		met098	2	86.6	1	2.74585e+06	1.99984	3.11875	9.0745	0.00240746	0.00288186	127.726	42.4	3.01239	RG83
met083	3.1	17.4	1	7.73895e+08	1.96817	2.79973	8.81155	0.00260728	0.00331423	1875.78	631.909	2.96842	RG348a	RG100	6.5	29.3		met122	2	64.5714	1	529571	1.80915	2.8887	8.19397	0.00389648	0.00459084	-55.1444	19.2643	-2.86251	RG555	RZ386a	0	143.1		met098	2	143.1	1	1.5533e+06	1.14078	1.76425	5.13337	0.0219026	0.0244008	-89.9258	39.6902	-2.26569	c2.loc86
met083	5	0	1	6.38528e+08	1.62926	2.31001	7.27026	0.00615949	0.00753597	1702.48	631.402	2.69634	glabrous	CDSR49	0	101.4		met122	2	177.7	1	510350	1.74458	2.78386	7.89658	0.00459049	0.00537949	48.5939	17.2927	2.81008	RZ599	RZ446b	75.1	220.7		met098	3.1	20.1	1	4.02256e+06	2.90398	4.56886	13.2938	0.000255227	0.000329307	147.213	40.376	3.64607	C636x
met083	5	110.187	1	1535686506	3.83499	5.55567	17.4853	2.64e-05	4.14e-05	3602.06	861.42	4.18154	RG13	RG346	78.3	138.5		met122	6	136.2	1	525652	1.79599	2.86733	8.13335	0.00402866	0.00474137	-531.189	186.258	-2.8519	RZ762	c6.loc129	0	138.114		met098	6	23.6	1	2.81603e+06	2.04996	3.19847	9.30645	0.00212255	0.00255142	110.366	36.1779	3.05065	RZ762
met083	6	96.58	1	8.82366e+08	2.23814	3.19215	10.0466	0.00132527	0.00173653	2543.09	802.328	3.16964	G1468b	HHU37	79	117.7		met122	6	137.157	1	435337	1.49182	2.37468	6.73591	0.00876504	0.010057	508.319	195.857	2.59536	RG653	RZ508	136.2	142.9		met098	11	88.8125	1	1.83992e+06	1.34856	2.08979	6.08057	0.0127007	0.0143988	109.773	44.5167	2.46588	RZ525a
met083	7	70.1846	1	1382054905	3.4639	4.99988	15.736	6.5e-05	9.77e-05	-3464.7	873.409	-3.96687	BCD855	C586	59	102.3		met122	9.1	53.3	1	1.12676e+06	3.77611	6.14628	17.4343	3.04485e-05	4.22213e-05	-70.778	16.951	-4.17544	CDO1081	CDO226b	47.4	59.5		met098	3.2	75.2	1	3.12266e+06	2.26835	3.54674	10.3198	0.00122907	0.00150446	5438.82	1693.05	3.21245	RZ403b
met083	8	0	1	6.33236e+08	1.61597	2.29087	7.21	0.00637255	0.00778493	-1681.7	626.297	-2.68514	C424b	R662	0	144		met125	8	124.343	1	2.25117e+07	1.51812	2.6496	6.97567	0.00819106	0.00881918	-386.336	146.276	-2.64115	C225c	R662	68	144		met098	3.2	76.1758	1	3.02831e+06	2.20124	3.43957	10.008	0.00145314	0.00176885	-5574.35	1762.06	-3.16354	G249
met083	8	144	1	846011472	2.14781	3.06063	9.63266	0.00166086	0.00215429	-2034.46	655.507	-3.10365	RZ143	R662	12.1	144		met125	9.1	44.1	1	2.53725e+07	1.70789	2.98631	7.86215	0.00503969	0.00547186	-332.095	118.438	-2.80395	G103b1	CDO226b	12.7	59.5		met103	1	5.325	1	4.93131e+10	1.73352	2.51418	7.74332	0.00472148	0.00584502	15781.6	5671.37	2.78268	RG447
met083	10	35.8	1	9.23384e+08	2.33986	3.34054	10.5136	0.00102856	0.00136323	-2117.57	653.074	-3.24247	G1084	RG241a	0	38.5		met125	11	19	1	3.22701e+07	2.1626	3.79816	9.9995	0.00160054	0.00177294	-378.366	119.653	-3.1622	RZ525a	L457b	0	177.9		met103	4	3.92	1	4.55259e+10	1.60243	2.32109	7.14863	0.00659737	0.00804725	16145.5	6038.67	2.67369	Y1065Lc
met083	11	0.94375	1	474770022	1.21629	1.71758	5.40572	0.0179478	0.0209539	1548.91	666.193	2.32502	RZ525a	RZ536a	0	166.1		met127	2	64.5714	1	3.10156e+08	2.20423	3.18202	9.89113	0.00144234	0.00188275	-1470.76	467.647	-3.14502	RG634	RG437	27.3	84.6		met103	4	85.0333	1	7.18649e+10	2.50732	3.66396	11.2845	0.000678724	0.00091663	-19866	5913.84	-3.35924	G200b
met083	9.2	19	1	5.14341e+08	1.31639	1.86074	5.85627	0.0138106	0.0163084	1534.13	633.947	2.41997	RG570	RG451	0	22.6		met127	2	123.787	1	1.74561e+08	1.25212	1.79089	5.56689	0.016337	0.0191512	1364.31	578.236	2.35943	RZ599	RG520	75.1	238.7		met103	4	130.42	1	3.95509e+10	1.39493	2.01646	6.21042	0.0112596	0.0134151	14780.2	5930.89	2.49207	RZ740b
met085	6	136.2	1	562398	3.04972	5.00986	14.0416	0.000178536	0.000225934	-511.998	136.634	-3.74722	C76	c6.loc129	11.9	138.114		met127	5	62.3593	1	3.31215e+08	2.35054	3.39807	10.5627	0.00100159	0.00132908	-1772.99	545.529	-3.25003	Y1049	RG13	38.8	78.3		met103	6	31.1733	1	3.46035e+10	1.22249	1.76423	5.43356	0.0176581	0.0206302	14883.6	6385.08	2.331	RZ762
met085	6	137.157	1	569543	3.08733	5.0735	14.22	0.000162833	0.000206628	547.488	145.186	3.77095	RG653	RZ508	136.2	142.9		met127	5	106.282	1	4.19785e+08	2.96139	4.30674	13.3873	0.000221689	0.00031502	1759.75	480.956	3.65886	RG13	RG346	78.3	138.5		met103	8	142.027	1	3.5477e+10	1.25297	1.80876	5.57072	0.0163006	0.0191104	-14313.8	6064.57	-2.36024	C424b
met085	7	28.92	1	508779	2.7666	4.53221	12.7029	0.000357792	0.000443518	-52.0467	14.603	-3.56411	G20	BCD855	21.9	59		met127	6	54.1333	1	4.68448e+08	3.29396	4.80599	14.9392	9.82912e-05	0.000144966	1580.39	408.884	3.86512	G200a	C235a	48.2	64.5		met103	9.1	2.93077	1	4.72922e+10	1.66361	2.41115	7.42599	0.00564211	0.00692981	15863.6	5821.38	2.72507	C397
met085	8	108.8	1	347524	1.90566	3.09575	8.67677	0.00305237	0.00355259	-52.2825	17.7491	-2.94564	C825a	G56a	17.6	129.2		met127	7	21.9	1	2.82595e+08	2.01212	2.89925	9.01217	0.00233429	0.00298193	1164.58	387.931	3.00203	RG30	BCD855	8.2	59		met103	10	96.3	1	6.67838e+10	2.33398	3.4049	10.4866	0.00104371	0.0013824	-88549.4	27344.4	-3.2383	G1084
met085	10	102.4	1	325605	1.78752	2.90049	8.12952	0.00411615	0.0047493	-38.1702	13.3873	-2.85123	G1084	C223	0	102.4		met127	7	76.7	1	2.50764e+08	1.78935	2.57269	7.99706	0.0040971	0.00510412	1348.85	476.978	2.82791	CDO385	C586	30.8	102.3		met103	10	98.0429	1	7.7089e+10	2.68493	3.93031	12.1048	0.000437565	0.000602824	100424	28864.3	3.47919	RG561
met085	12	106.713	1	299609	1.64706	2.66892	7.48046	0.00588566	0.00672114	48.135	17.5993	2.73504	G193	G1106	0	121.4		met127	8	32.3727	1	2.21512e+08	1.58379	2.27258	7.0642	0.00692001	0.00842303	1548.18	582.491	2.65786	RZ143	G2140	12.1	64.4		met103	11	63.3	1	8.4696e+10	2.94246	4.31814	13.2993	0.000232225	0.000329293	19693.6	5400.23	3.64681	RZ53
met087	7	26.1	1	6.90369e+07	8.20348	12.2062	39.5657	7.93e-10	1.58e-09	576.668	91.6783	6.29013	G20	CDO385	21.9	30.8		met127	8	95.15	1	2.39688e+08	1.71161	2.45905	7.64383	0.00499222	0.00616492	-1272.92	460.412	-2.76475	G2132a	G56a	78.9	129.2		met104	1	99.475	1	2.9764e+08	2.03385	3.23621	9.1917	0.00221022	0.002711	1196.05	394.505	3.03178	RG447
met087	8	4.65385	1	9.70354e+06	1.23473	1.71565	5.56119	0.0170993	0.0192011	234.75	99.5456	2.35822	C424b	R662	0	144		met127	3.2	1.96	1	1.99525e+08	1.42873	2.047	6.363	0.0103157	0.0123377	-983.06	389.717	-2.5225	RZ403b	RG418	0	107.4		met104	2	137.4	1	2.32126e+08	1.59299	2.52388	7.16849	0.00675874	0.00795657	-1206.92	450.781	-2.6774	RG555
met087	9.1	44.925	1	9.53183e+06	1.21314	1.68529	5.46278	0.0180973	0.0202848	-216.096	92.4569	-2.33726	C397	CDO226b	0	59.5		met130	4	132.3	1	245135	2.48298	3.88149	11.3691	0.000720918	0.000875316	-176.195	52.2552	-3.37182	Y1065Lc	RG143a	0	132.3		met104	6	75.7	1	3.04745e+08	2.08143	3.31346	9.4111	0.00196139	0.00241644	-1661.3	541.537	-3.06775	RZ516
met087	10	38.5	1	1.27786e+07	1.61994	2.25934	7.3235	0.0063082	0.00731595	235.289	86.9446	2.7062	G1084	RG561	0	96.3		met130	4	133.3	1	170688	1.74144	2.70269	7.91636	0.00462737	0.00532108	152.999	54.3782	2.8136	RG143a	HHU39a	132.3	135.3		met104	6	94.65	1	2.78828e+08	1.90764	3.03167	8.61074	0.00303717	0.00368185	2048.49	698.094	2.93441	G1468b
met087	10	96.3	1	1.05033e+07	1.33519	1.85705	6.01952	0.0131503	0.0148918	214.348	87.3652	2.45347	RG241a	C223	38.5	102.4		met130	9.1	44.925	1	376165	3.76283	5.95623	17.4462	3.14443e-05	4.19147e-05	62.4909	14.9612	4.17687	RZ698	CDO1081	28.8	47.4		met104	7	90.4846	1	4.16105e+08	2.82159	4.52427	12.8501	0.000312506	0.000412346	2354.79	656.899	3.58471	CDO405
met087	12	0	1	2.21322e+07	2.77431	3.91312	12.6841	0.00035106	0.00044812	-3960.14	1111.94	-3.56148	G193	G193	0	0		met130	9.1	55.0714	1	763321	7.36916	12.0865	35.4021	5.69477e-09	9.8646e-09	-90.1976	15.1593	-5.94997	CDO1081	CDO226b	47.4	59.5		met104	9.1	51.3333	1	1.98172e+08	1.36302	2.15471	6.11994	0.0122318	0.014093	1017.95	411.485	2.47385	C397
met087	12	0.922222	1	2.24141e+07	2.80871	3.96297	12.8457	0.000322564	0.00041292	4138.35	1154.64	3.58409	G193	RZ797a	0	15.9		met130	10	39.4	1	148944	1.52283	2.35839	6.9079	0.00809253	0.00915703	26.6943	10.1565	2.62829	G1084	Y1065La	0	73.8		met104	10	87.6857	1	2.49527e+08	1.71046	2.71309	7.70588	0.00500692	0.00595924	1364.98	491.718	2.77595	CDO98
met088	1	57.8	1	6.79464e+08	1.65945	2.40442	7.40712	0.00570235	0.0070005	2281.69	838.362	2.7216	RG447	RZ776a	0	98.7		met130	10	89.5625	1	191155	1.94636	3.02676	8.86558	0.00275456	0.00321557	31.3084	10.515	2.97751	CDO98	C223	44.8	102.4		met104	10	102.4	1	3.74044e+08	2.54327	4.06695	11.5512	0.000620912	0.000798448	-1656.65	487.436	-3.39871	RG561
met088	1	183.623	1	5.39272e+08	1.32139	1.90832	5.87883	0.0136316	0.0161061	1642.86	677.57	2.42463	R210	C112b	68.5	196.1		met131	2	81.3	1	3.70569e+08	2.81956	4.40145	12.8406	0.000314069	0.000414331	1324.66	369.668	3.58338	RG634	CDO718	27.3	133.6		met105	1	0	1	2.60435e+08	2.0608	2.90835	9.2346	0.00206557	0.00265314	1069.23	351.855	3.03885	RG447
met088	2	25.35	1	6.63353e+08	1.62071	2.34741	7.23149	0.00629572	0.0076952	1838.39	683.635	2.68914	RG555	RG520	0	238.7		met131	7	25.5	1	1.91541e+08	1.47658	2.27503	6.6371	0.0091164	0.0106159	967.9	375.7	2.57626	RG29	c7.loc96	0	99.3462		met105	1	182.646	1	2.29219e+08	1.81808	2.55975	8.12772	0.00380927	0.00476094	1108.7	388.891	2.85092	RG447
met088	6	48.2	1	5.95275e+08	1.4567	2.1065	6.48934	0.00959615	0.0115136	1615.01	633.977	2.54742	RZ762	RZ508	0	142.9		met131	7	100.331	1	1.71949e+08	1.32747	2.04233	5.95823	0.0134175	0.0154077	-1096.61	449.256	-2.44095	C285	C586	26.1	102.3		met105	2	193.4	1	2.11981e+08	1.68356	2.36725	7.5165	0.00536212	0.00660077	978.29	356.829	2.74162	RG555
met088	7	15.05	1	8.08756e+08	1.96927	2.86195	8.81659	0.00260004	0.00330543	2804.77	944.597	2.96927	RG29	G20	0	21.9		met131	9.1	21.2235	1	2.59993e+08	1.9942	3.08808	9.00906	0.00244188	0.00298412	-1277	425.452	-3.00151	C397	G95	0	38.2		met105	3.1	6.5	1	1.76993e+08	1.40944	1.97653	6.27589	0.0108441	0.0129413	951.283	379.727	2.50517	RG104
met088	7	43.4414	1	2139585677	5.05483	7.57136	23.3245	1.4e-06	2.52e-06	-5606.97	1160.97	-4.82955	CDO385	BCD855	30.8	59		met131	10	99.7857	1	1.97833e+08	1.52437	2.34977	6.85514	0.00806042	0.00942829	1013.27	387.004	2.61823	CDO98	C223	44.8	102.4		met105	3.1	28.65	1	2.43055e+08	1.9258	2.71425	8.61832	0.00290111	0.00367018	-1185.61	403.858	-2.9357	RG348a
met088	9.1	39.175	1	6.42768e+08	1.57117	2.27457	7.00709	0.00714748	0.0086875	-1778.65	671.927	-2.64709	G103b1	RZ777	12.7	53.3		met131	11	0	1	7.08573e+08	5.26373	8.41609	24.5528	8.50315e-07	1.40539e-06	-46743.5	9433.44	-4.95508	RZ525a	RZ525a	0	0		met105	5	38.8	1	2.18806e+08	1.73686	2.44346	7.7585	0.00468152	0.00579774	976.034	350.41	2.78541	glabrous
met088	11	30.3	1	1595309753	3.81509	5.64533	17.3911	2.77e-05	4.33e-05	-16682.3	4000.29	-4.17027	C975	c11.loc31	19	31.8333		met131	11	0.94375	1	7.03099e+08	5.22505	8.35108	24.3632	9.32702e-07	1.53609e-06	49060.1	9939.43	4.93591	RZ525a	RG1022	0	15.1		met105	6	63.575	1	5.02686e+08	3.90663	5.61362	17.8244	2.21985e-05	3.50595e-05	1775.07	420.443	4.2219	RZ667
met088	11	31.0667	1	1603306320	3.83352	5.67363	17.4783	2.65e-05	4.15e-05	17138.4	4099.4	4.18071	RZ781	RG1094b	30.3	45		met131	11	24.65	1	2.94923e+08	2.25636	3.50296	10.2194	0.00126638	0.00158573	-1934.95	605.281	-3.19678	RG1022	RZ537b	15.1	130.5		met105	6	94.65	1	2.72001e+08	2.15044	3.0375	9.64469	0.00164997	0.0021408	-1569.76	505.464	-3.10559	RG424
met088	11	54.3	1	5.25851e+08	1.28892	1.86083	5.73252	0.0148374	0.0174663	-1739.44	726.501	-2.39427	RZ53	G2132b	32.6	174.4		met142	2	1.95	1	235025	2.19914	3.2059	9.86778	0.00146082	0.00190578	-35.0726	11.165	-3.1413	RG555	RZ599	0	75.1		met105	7	29.86	1	2.2915e+08	1.81755	2.55898	8.1253	0.00381443	0.00476709	-1076.49	377.652	-2.85049	RG29
met091	1	80.7364	1	9.50677e+06	3.29524	4.62632	14.9451	9.8e-05	0.000144537	234.71	60.713	3.8659	R210	RZ776a	68.5	98.7		met142	2	177.7	1	282830	2.63522	3.858	11.8749	0.000494668	0.000677709	36.2891	10.5308	3.446	G1327	RG256	52.4	209.5		met105	9.1	10.7462	1	3.73904e+08	2.9336	4.17549	13.258	0.000237333	0.000336203	1403.99	385.59	3.64116	C397
met091	3.1	29.3	1	4.78463e+06	1.6847	2.32837	7.5217	0.00534648	0.00658237	152.744	55.6936	2.74257	RG104	RG100	0	29.3		met142	4	118.9	1	224798	2.10537	3.0664	9.43839	0.00184713	0.00238449	-36.7442	11.9602	-3.0722	RZ740b	HHU39a	87	135.3		met110	1	113.309	1	2.21704e+11	1.58639	2.4777	7.13831	0.00687411	0.00808739	40443.3	15137.3	2.67176	RG447
met091	4	23.26	1	8.01025e+06	2.79024	3.89806	12.5925	0.00033756	0.000470569	-220.094	62.0227	-3.5486	RG1094e	G379	14.7	114		met142	5	22.8821	1	144985	1.36765	1.97769	6.08735	0.0120857	0.0143549	-40.2235	16.303	-2.46725	glabrous	RG13	0	78.3		met110	2	19.5	1	4.92749e+11	3.46191	5.5068	15.8652	6.52902e-05	9.14002e-05	61749.9	15502.9	3.98312	RG555
met091	7	102.3	1	5.21946e+06	1.83512	2.53997	8.20527	0.00364834	0.00456857	-155.188	54.1766	-2.86448	RG30	C586	8.2	102.3		met142	9.1	53.3	1	231860	2.17013	3.16273	9.73489	0.00157065	0.0020424	-32.742	10.494	-3.12008	RZ698	CDO226b	28.8	59.5		met110	4	17.5	1	2.46099e+11	1.758	2.75032	7.92375	0.00443656	0.00530386	34371.7	12210.6	2.81492	Y1065Lc
met091	8	88.3	1	4.57231e+06	1.6111	2.22504	7.18791	0.00645254	0.00787832	-2488.53	928.2	-2.68103	C424b	C1073a	0	88.3		met142	10	36.7	1	278274	2.59382	3.79584	11.6836	0.000547952	0.000747232	37.532	10.9803	3.41813	G1084	CDO98	0	44.8		met110	6	74	1	2.51565e+11	1.79637	2.8114	8.09973	0.00402478	0.00482881	33197.9	11664.7	2.846	RZ762
met091	8	89.2786	1	4.02248e+06	1.42	1.95748	6.32356	0.0105515	0.0126073	2433.53	967.732	2.51467	C1073a	G56a	88.3	129.2		met142	11	63.3	1	121429	1.14789	1.65638	5.09833	0.0214945	0.0248997	24.1751	10.7067	2.25795	RZ525a	L457b	0	177.9		met110	8	36.3121	1	2.68722e+11	1.91665	3.00315	8.65215	0.00296891	0.00360211	52789.6	17946.8	2.94145	C825a
met091	10	35.8	1	1.01631e+07	3.51515	4.94569	15.9769	5.74e-05	8.67e-05	-218.378	54.634	-3.99711	G1084	RG241a	0	38.5		met142	12	11.15	1	177800	1.67224	2.42532	7.46515	0.00551918	0.00678543	-30.9803	11.3388	-2.73224	G193	RG901a	0	97.9		met110	12	110.629	1	3.86517e+11	2.73491	4.31958	12.4448	0.000386835	0.000506346	-59103.1	16753.9	-3.52772	RG901a
met091	10	98.0429	1	6.84979e+06	2.39523	3.33334	10.7682	0.00089628	0.00119532	188.461	57.4315	3.2815	RG752	C223	74	102.4		met142	3.2	10	1	273615	2.55145	3.7323	11.488	0.000608481	0.000825843	35.9155	10.5964	3.3894	RG482	RZ474	4.9	23		met110	3.2	0.98	1	1.99719e+11	1.43123	2.23199	6.43044	0.0102493	0.0118846	30882.6	12178.5	2.53583	RZ403b
met091	11	171.633	1	7.08291e+06	2.47483	3.44679	11.1347	0.00073563	0.000989869	-197.324	59.1344	-3.33687	RG1109	L457b	149.5	177.9		met142	3.2	46.6	1	192110	1.8045	2.62051	8.06596	0.00394266	0.00492011	-31.2969	11.0198	-2.84006	CDO795a	RZ761	10	64		met110	3.2	73.3333	1	1.52803e+11	1.09856	1.70767	4.91985	0.0244976	0.0275318	-28573	12881.9	-2.21807	CDO795a
met091	3.2	56.2667	1	9.18403e+06	3.18675	4.46926	14.4378	0.000127695	0.000186088	249.831	65.7501	3.79971	CDO337	RG418	46.6	107.4		met144	1	23.48	1	2.2494e+11	4.23828	6.16559	19.5715	9.96568e-06	1.49867e-05	34534.2	7806.18	4.42396	C131	RG140	20.2	34.7		met111	1	98.7	1	3.43858e+08	2.27589	3.28838	10.2198	0.00120616	0.00158718	1241.21	388.26	3.19685	RG140
met094	1	68.5	1	63692214625	6.21808	9.17848	29.1506	8.74e-08	1.68e-07	-17207.6	3187.11	-5.39913	RG532a	RG811a	40.8	73.8		met144	1	68.5	1	1.89175e+11	3.5872	5.18526	16.4596	4.8148e-05	6.81867e-05	29262.2	7212.7	4.05704	RG532a	RG811a	40.8	73.8		met111	3.1	29.3	1	2.34169e+08	1.56072	2.2394	6.95976	0.00734176	0.0089131	-1074.98	407.477	-2.63814	C515
met094	2	75.1	1	12621242991	1.29305	1.81881	5.77649	0.0146779	0.0170419	-7525.86	3131.3	-2.40343	RG555	RG520	0	238.7		met144	2	0	1	5.75847e+10	1.11854	1.57839	5.01029	0.0232322	0.026159	-16422.9	7336.99	-2.23837	RG555	RG520	0	238.7		met111	5	138.5	1	1.95409e+08	1.30563	1.86874	5.80779	0.0142038	0.0167523	-921.685	382.452	-2.40994	glabrous
met094	4	17.5	1	19920622423	2.02637	2.8707	9.11726	0.00225213	0.00282038	9549.72	3162.7	3.01948	Y1065Lc	G271	0	51.1		met144	3.1	24.5143	1	1.6579e+11	3.15702	4.54428	14.4249	0.000137317	0.000186893	30614.2	8060.58	3.79802	C515	RG100	2.6	29.3		met111	6	103.335	1	2.2796e+08	1.51995	2.18003	6.77524	0.00815275	0.0098521	-1058.67	406.724	-2.60293	RZ762
met094	4	90	1	22186974962	2.25196	3.19729	10.1545	0.00128035	0.00164096	11057.5	3469.97	3.18662	G200b	G379	51.6	114		met144	4	0	1	8.74757e+10	1.68974	2.3977	7.61103	0.00527828	0.00627009	-20353	7377.47	-2.75881	Y1065Lc	HHU39a	0	135.3		met111	8	78.9	1	7.62842e+08	4.92004	7.2952	22.6725	1.93589e-06	3.42347e-06	1947.66	409.038	4.76157	C225c
met094	6	52.1556	1	10350281223	1.06276	1.49155	4.73711	0.0269469	0.0305456	7556.56	3471.9	2.17649	RZ762	RZ508	0	142.9		met144	5	0	1	1.28371e+11	2.46115	3.51864	11.1692	0.000761007	0.000971182	-23591	7058.85	-3.34204	glabrous	Y1049	0	38.8		met111	9.1	7.81538	1	4.8623e+08	3.18964	4.64991	14.4513	0.000126795	0.000184837	1709.92	449.803	3.80149	C397
met094	7	3.64444	1	14140155606	1.44651	2.03769	6.47166	0.0098523	0.0116225	-8796.78	3457.93	-2.54395	RG29	BCD855	0	59		met144	5	89.85	1	1.32406e+11	2.53663	3.62923	11.5203	0.000631206	0.000811186	-31668.8	9330.41	-3.39415	R569a	RG346	51.4	138.5		met111	9.1	59.5	1	2.38293e+08	1.58779	2.27884	7.08233	0.00684938	0.00834083	-1070.54	402.268	-2.66127	G103b1
met094	7	59	1	11971800365	1.2273	1.72522	5.47925	0.0174362	0.0201066	8314.75	3552.13	2.34078	RG30	CDO405	8.2	76.7		met144	12	97.9	1	6.01366e+10	1.16755	1.64834	5.23232	0.0204067	0.0230839	-16211.8	7087.37	-2.28743	G193	G1106	0	121.4		met111	10	38.5	1	3.47587e+08	2.30003	3.32404	10.3307	0.00113575	0.00149858	1294.11	402.63	3.21414	G1084
met094	10	0	1	13236106895	1.35523	1.90741	6.0579	0.0124823	0.0145864	7622.11	3096.81	2.46128	G1084	C223	0	102.4		met148	2	111.031	1	5.02486e+06	1.13144	1.64928	5.02446	0.0224511	0.025959	-207.108	92.3959	-2.24153	RG555	RZ273	0	186.6		met111	11	7.55	1	1.44776e+08	0.970476	1.38452	4.30292	0.034511	0.0391746	974.335	469.707	2.07435	RZ525a
met094	3.2	74.2667	1	24702982401	2.50124	3.55987	11.3061	0.000689016	0.000905927	-11170.2	3322.04	-3.36245	RZ761	RG418	64	107.4		met148	2	203.818	1	9.31765e+06	2.0788	3.05828	9.31691	0.00197433	0.0025411	245.714	80.4995	3.05236	C624x	RG520	172.2	238.7		met111	12	116.504	1	4.01364e+08	2.64692	3.83832	11.929	0.000480592	0.000659288	-1669.11	483.262	-3.45384	RG901a
met096	1	109.473	1	2.83973e+06	4.31173	6.04218	19.751	8.35e-06	1.38e-05	-161.18	36.2676	-4.44421	CDO455	CDO118	101.8	122.9		met148	3.1	12	1	5.52025e+06	1.24166	1.81188	5.51982	0.0167913	0.0196604	164.149	69.8675	2.34943	RG104	RG450	0	28		met112	1	65.8	1	1.63672e+10	3.7225	4.07497	16.9537	3.46734e-05	5.36473e-05	8637.97	2097.88	4.11748	RG532a
met096	1	148.997	1	2.01221e+06	3.09196	4.28144	13.9954	0.000160999	0.000232148	165.596	44.2647	3.74104	RG957	RZ14	132.1	164.9		met148	4	84.05	1	4.49587e+06	1.01349	1.47566	4.49551	0.0307424	0.0350693	158.994	74.9879	2.12026	RG190	HHU39a	17.5	135.3		met112	2	165.447	1	7.09242e+09	1.6461	1.76581	7.34657	0.00590014	0.0072324	-6696.4	2470.58	-2.71046	RG555
met096	2	133.6	1	1.52124e+06	2.35443	3.23679	10.5806	0.00099195	0.00131686	-85.7265	26.3548	-3.25278	RG555	G45	0	155.8		met148	5	19.8974	1	1.6822e+07	3.69431	5.52139	16.8206	3.71262e-05	5.72618e-05	-458.934	111.9	-4.1013	glabrous	Y1049	0	38.8		met112	4	127.6	1	8.21073e+09	1.90093	2.04424	8.50496	0.00308906	0.00389702	-6221.99	2133.5	-2.91633	Y1065Lc
met096	7	25.5	1	1.74659e+06	2.69425	3.71628	12.1479	0.000427613	0.000589729	-94.5901	27.139	-3.48539	G20	BCD855	21.9	59		met148	6	85	1	1.17079e+07	2.59888	3.84283	11.707	0.000541144	0.000738367	-5209.57	1522.58	-3.42155	C76	RG424	11.9	85		met112	6	23.6	1	7.74757e+09	1.79554	1.92893	8.0252	0.00403329	0.00502812	5949.3	2100.09	2.83288	RZ762
met096	8	42.2212	1	2.10462e+06	3.22961	4.47807	14.6381	0.000115002	0.000168397	-128.195	33.5064	-3.82598	C825a	G1314a	17.6	61.4		met148	6	85.965	1	1.1198e+07	2.48836	3.67545	11.1971	0.000711361	0.000958667	5314.67	1588.27	3.34621	RG424	HHU37	85	117.7		met112	6	76.525	1	2.26434e+10	5.08171	5.63757	23.4548	1.31431e-06	2.36652e-06	-26535.1	5479.04	-4.84301	G294a
met096	8	134.133	1	1.166e+06	1.81414	2.48094	8.10982	0.00384745	0.00480652	-89.4014	31.3934	-2.84777	G187	R662	102	144		met148	7	8.2	1	1.29773e+07	2.87294	4.25946	12.9762	0.000275447	0.000387554	-245.542	68.1635	-3.60225	RG29	G20	0	21.9		met112	6	81	1	3.24338e+10	7.13308	8.07511	33.596	9.95988e-09	2.25369e-08	33297.5	5744.7	5.79621	G1468b
met096	12	5.53333	1	2.88992e+06	4.38479	6.14897	20.1	7e-06	1.17e-05	-171.935	38.35	-4.48331	G193	RZ797a	0	15.9		met148	10	18.8944	1	7.75479e+06	1.73591	2.54531	7.75417	0.00469287	0.00581116	307.885	110.566	2.78463	G1084	CDO98	0	44.8		met112	6	124.431	1	4.533e+09	1.0581	1.12859	4.69544	0.0272841	0.0312837	-5694.79	2628.09	-2.1669	RG424
met096	12	20.7947	1	1.35632e+06	2.1043	2.88589	9.43353	0.00185206	0.00239057	130.536	42.5003	3.07141	RG574	G1106	8.3	121.4		met148	12	39.2143	1	8.39352e+06	1.87632	2.75496	8.39285	0.0032872	0.0041355	-204.869	70.7167	-2.89704	G193	RG901a	0	97.9		met112	7	26.1	1	5.99121e+10	12.4903	14.9164	62.059	3.34177e-14	1.37335e-13	17955.3	2279.24	7.87775	RG678
met096	3.2	0	1	789064	1.23461	1.67892	5.48812	0.0171046	0.0200111	59.774	25.5153	2.34267	RZ403b	RG418	0	107.4		met149	1	122.9	1	3.07436e+08	1.93436	2.90782	8.73362	0.00283915	0.00345036	-1746.38	590.938	-2.95527	RG447	RG462	0	129.6		met112	7	63.6667	1	1.41998e+10	3.24468	3.53535	14.7086	0.000110848	0.000162588	9748.34	2541.82	3.83518	BCD855
met096	9.2	0	1	1.14124e+06	1.77627	2.42825	7.93757	0.00423545	0.00526869	71.9167	25.5262	2.81737	RG570	RZ404	0	19		met149	1	130.433	1	7.54952e+08	4.62669	7.14056	21.4466	3.91364e-06	6.09991e-06	2826.46	610.328	4.63105	CDO118	RZ14	122.9	164.9		met112	3.2	21	1	7.04479e+09	1.63521	1.75396	7.29723	0.00606651	0.00742721	6394.96	2367.33	2.70134	RZ403b
met097	1	184.6	1	1.72789e+07	1.02002	1.67023	4.58458	0.0302086	0.0333125	-275.239	128.547	-2.14116	RG447	C112b	0	196.1		met149	2	176.783	1	3.57659e+08	2.24359	3.38285	10.1604	0.00130735	0.00163509	-1781.81	558.994	-3.18753	RZ386a	RZ273	143.1	186.6		met114	1	6.2125	1	4.71448e+06	0.99262	1.48775	4.42144	0.0325141	0.0365869	-149.385	71.0437	-2.10272	RG447
met097	3.1	21.9	1	1.47845e+07	0.874011	1.42912	3.92275	0.0448314	0.0488285	-258.219	130.374	-1.98059	C515	RG450	2.6	28		met149	2	186.6	1	6.16477e+08	3.80848	5.83082	17.5128	2.81518e-05	4.06906e-05	2280.54	544.954	4.18483	RG139	RZ260a	177.7	193.4		met114	1	66.7	1	9.53699e+06	1.98864	3.00959	8.9442	0.00247631	0.00308912	-238.433	79.7253	-2.99069	RG532a
met097	6	58.95	1	6.12541e+07	3.52867	5.921	16.2524	5.55e-05	7.54e-05	-637.677	158.176	-4.03143	G200a	C235a	48.2	64.5		met149	3.1	15.3	1	6.25163e+08	3.86019	5.91298	17.7596	2.4839e-05	3.6074e-05	2121.16	503.336	4.21421	C636x	RG341b	12	17.4		met114	1	87.5308	1	8.38773e+06	1.75301	2.64691	7.86638	0.00449317	0.00547085	225.381	80.358	2.80471	R210
met097	6	74	1	2.51623e+07	1.4788	2.43226	6.67627	0.00906427	0.010389	378.032	146.306	2.58385	c6.loc57	RZ508	59.875	142.9		met149	3.1	28	1	1.99625e+08	1.26424	1.88811	5.67094	0.0158268	0.0180667	-1233.64	518.037	-2.38137	RG341b	RG100	17.4	29.3		met114	4	23.26	1	1.44528e+07	2.98454	4.56086	13.5544	0.000209454	0.000289348	322.452	87.584	3.68164	RG1094e
met097	9.1	30.68	1	4.16405e+07	2.42479	4.02509	11.0484	0.000832843	0.00103276	-635.569	191.211	-3.32391	G103b1	G95	12.7	38.2		met149	12	56.8937	1	3.24978e+08	2.04258	3.07374	9.23197	0.00216225	0.0026543	1420.76	467.599	3.03842	RZ397	RG901a	41.1	97.9		met114	4	49.14	1	8.81798e+06	1.84135	2.78269	8.26988	0.00359127	0.00441266	-231.727	80.5801	-2.87574	RZ69a1
met097	9.1	40.15	1	2.72116e+07	1.5974	2.63036	7.22002	0.00668289	0.00773592	499.318	185.827	2.68701	c9.loc31	CDO226b	31.62	59.5		met149	3.2	17	1	2.07035e+08	1.31057	1.9582	5.88145	0.0140216	0.0160759	-1166.84	481.138	-2.42517	RZ403b	RG418	0	107.4		met114	5	40.7385	1	9.81823e+06	2.04613	3.09834	9.20796	0.00214304	0.00268922	226.925	74.7825	3.03446	glabrous
met097	11	110.606	1	2.16595e+07	1.27546	2.09367	5.74688	0.0153688	0.017317	-314.526	131.202	-2.39727	RZ525a	RG1109	0	149.5		met151	4	132.3	1	1.69201e+09	6.86484	10.4278	32.6731	1.88091e-08	3.36368e-08	2716.44	475.231	5.71604	RZ590b	HHU39a	127.6	135.3		met114	5	131.666	1	5.26301e+06	1.10688	1.66085	4.93588	0.0239619	0.0272875	197.643	88.9609	2.22168	R569a
met098	2	126.731	1	934512	2.08204	3.04511	9.33171	0.00195837	0.00252147	109.763	35.9314	3.05478	RG555	RZ386a	0	143.1		met151	5	5.96923	1	7.49899e+08	3.1555	4.62159	14.4807	0.000137828	0.00018157	2268.57	596.151	3.80535	glabrous	Y1049	0	38.8		met114	6	74.85	1	9.82172e+06	2.04685	3.09944	9.21123	0.00213921	0.0026846	217.501	71.6643	3.035	RZ2
met098	2	143.1	1	830328	1.85404	2.70563	8.29137	0.00347778	0.00436428	-78.535	27.2741	-2.87947	CDO718	RZ446a	133.6	215.7		met151	6	120.55	1	7.36727e+08	3.1017	4.5404	14.2263	0.000157209	0.000206182	3069.38	813.774	3.77178	G1314b	c6.loc124	104.3	131.269		met114	9.1	6.83846	1	1.12975e+07	2.34751	3.56514	10.5953	0.00100917	0.00130613	259.714	79.7885	3.25503	C397
met098	3.1	10.1667	1	1.34351e+06	2.96753	4.37784	13.4158	0.000218376	0.000310526	87.0474	23.7655	3.66276	C515	C74a	2.6	21.9		met151	6	130.292	1	6.31035e+08	2.668	3.88903	12.1854	0.000456226	0.000577259	-3503.42	1003.63	-3.49076	RZ682	C236	121.5	134.2		met115	2	93.4571	1	9.10928e+06	1.44395	1.72278	6.43172	0.00991766	0.0118822	236.048	93.0757	2.53608	RG555
met098	6	23.6	1	784357	1.75311	2.55584	7.83232	0.00449206	0.00557331	1031.98	368.744	2.79863	RZ762	c6.loc24	0	25.4933		met151	7	59	1	2.81463e+08	1.20706	1.73464	5.4351	0.0183888	0.020601	-1212.28	519.994	-2.33133	RG29	C586	0	102.3		met115	6	136.2	1	1.01109e+07	1.60029	1.91221	7.13894	0.0066336	0.00808949	248.615	93.0488	2.67188	RZ762
met098	6	24.5467	1	698908	1.56498	2.2774	6.97906	0.0072619	0.0088204	-1016.44	384.753	-2.64179	RZ2	C236	23.6	134.2		met151	11	42.1385	1	5.30434e+08	2.25178	3.26903	10.2428	0.00128091	0.00156575	1728.07	539.947	3.20044	RZ53	RZ537b	32.6	130.5		met115	7	26.1	1	3.77679e+07	5.74024	7.14281	26.6665	2.72591e-07	5.28194e-07	-435.238	84.2838	-5.16396	RG678
met098	9.1	28.8	1	521252	1.17165	1.6985	5.20504	0.0201872	0.0234487	-48.8546	21.4138	-2.28145	C397	CDO226b	0	59.5		met151	12	34.5	1	5.60928e+08	2.3783	3.45697	10.8316	0.000934787	0.00115472	1552.75	471.796	3.29115	RZ797a	G402	15.9	69.5		met115	8	131.173	1	2.22947e+07	3.46506	4.21646	15.7415	6.47914e-05	9.74041e-05	-384.341	96.8711	-3.96755	G187
met098	11	10.3812	1	524969	1.17991	1.71062	5.24215	0.019752	0.0229649	57.9309	25.302	2.28958	RZ525a	RG1109	0	149.5		met152	1	98.7	1	1.16281e+09	2.89152	3.9454	13.0625	0.000263156	0.000371032	-16487.7	4561.9	-3.61421	C131	RZ776a	20.2	98.7		met115	9.1	38.2	1	1.19089e+07	1.87975	2.25226	8.40845	0.00325887	0.00410144	256.699	88.525	2.89973	C397
met098	11	174.4	1	590873	1.32615	1.92536	5.90025	0.0134637	0.0159164	52.7985	21.7363	2.42904	C975	L457b	19	177.9		met152	1	99.475	1	1.33291e+09	3.30125	4.52252	14.9733	9.65597e-05	0.000142529	18219.1	4708.33	3.86953	RZ776a	CDO118	98.7	122.9		met115	9.1	59.5	1	1.71119e+07	2.68002	3.23627	12.0821	0.000442892	0.000609828	-310.769	89.4061	-3.47593	CDO1081
met098	3.2	75.2	1	1.47503e+06	3.24907	4.8064	14.7291	0.000109667	0.000160935	1807.08	470.857	3.83785	G249	c13.loc74	75.2	78.1273		met152	3.1	7.41667	1	1.13845e+09	2.83259	3.86275	12.7889	0.00030417	0.000426038	2350.2	657.185	3.57616	C515	RG100	2.6	29.3		met115	11	36.4154	1	8.69459e+06	1.37908	1.64435	6.13893	0.0117321	0.013953	226.608	91.4595	2.47769	RZ525a
met098	3.2	77.1515	1	1.41894e+06	3.1292	4.62364	14.1691	0.000146981	0.000212819	-1924.23	511.195	-3.76419	G249	RG418	75.2	107.4		met152	4	135.3	1	9.06009e+08	2.26672	3.07407	10.1777	0.00123408	0.00162224	2025.72	634.972	3.19025	Y1065Lc	HHU39a	0	135.3		met115	12	55.9125	1	4.39298e+07	6.61911	8.30817	31.0172	3.36957e-08	7.20054e-08	-532.97	95.6978	-5.56931	RG341a
met103	2	67.4429	1	77783713954	2.2349	3.32595	10.1201	0.00133601	0.00166959	22321.6	7016.7	3.18122	RG555	RZ386a	0	143.1		met152	5	125.808	1	1.0217e+09	2.54914	3.46662	11.4774	0.000611968	0.00083036	-3258.08	961.702	-3.38783	CDSR49	RG346	101.4	138.5		met115	3.2	14	1	1.79586e+07	2.80908	3.39639	12.6799	0.000322273	0.000450207	-327.481	91.9662	-3.56088	RZ403b
met103	4	11.76	1	210836000000	5.84708	9.0151	27.431	2.11e-07	3.69e-07	36230.6	6917.58	5.23746	Y1065Lc	RG190	0	17.5		met152	8	105.886	1	1.13056e+09	2.81347	3.83597	12.7002	0.000318812	0.000445591	2705.03	759.042	3.56374	C1073a	G56a	88.3	129.2		met115	3.2	107.4	1	1.8993e+07	2.96633	3.59203	13.4103	0.000219017	0.000311396	343.891	93.9079	3.662	G249
met103	4	46.2	1	81070604909	2.32725	3.46649	10.5478	0.00106135	0.00133776	-20716	6378.6	-3.24774	RZ69a1	RZ740b	27.1	87		met152	10	90.525	1	7.24429e+08	1.82032	2.45797	8.13793	0.00378768	0.00473515	1933.77	677.873	2.85271	CDO98	C223	44.8	102.4		met117	3.1	19.2	1	4.11257e+09	3.1867	5.23109	14.7556	0.00012771	0.000157976	-4627.98	1204.8	-3.8413	RG348a
met103	4	87	1	64151262448	1.85013	2.74304	8.34648	0.00351233	0.00423514	-17578	6084.4	-2.88903	G200b	G379	51.6	114		met152	11	3.775	1	5.21615e+08	1.31713	1.76983	5.8596	0.013784	0.0162784	-1725.82	712.954	-2.42066	RZ525a	RZ537b	0	130.5		met117	4	33.785	1	3.24779e+09	2.53273	4.13111	11.6528	0.000637338	0.000756427	-4632.05	1356.93	-3.41362	RG190
met103	4	127.6	1	79482452383	2.28265	3.39858	10.3412	0.00118603	0.00148875	19217.2	5975.93	3.21577	RZ740b	HHU39a	87	135.3		met152	11	130.5	1	1.5168e+09	3.7406	5.14649	17.0391	3.31844e-05	5.14474e-05	2653.15	642.745	4.12785	RG16	RG1109	111.6	149.5		met117	6	137.157	1	1.34385e+09	1.06307	1.70935	4.82163	0.0269247	0.0290955	2905.26	1323.08	2.19582	RZ762
met103	5	115.068	1	71587877551	2.06038	3.06102	9.31403	0.00206775	0.0025425	28800.7	9437.01	3.05189	RG13	RG346	78.3	138.5		met152	3.2	92.7636	1	5.72575e+08	1.44402	1.94274	6.43207	0.0099157	0.0118799	-2599.9	1025.14	-2.53615	RG482	RG418	4.9	107.4		met117	10	98.9143	1	1.70531e+09	1.34531	2.16911	6.1185	0.0128083	0.0140947	2951.2	1193.1	2.47356	G1084
met103	9.1	0	1	42179205713	1.22388	1.80354	5.48778	0.0175934	0.0200074	13996.1	5974.6	2.3426	C397	CDO226b	0	59.5		met154	2	4.875	1	1.91329e+07	1.36634	2.32707	6.18859	0.012127	0.0135644	-351.193	141.173	-2.48769	RG555	RG520	0	238.7		met117	11	159.265	1	4.19209e+09	3.24642	5.33224	15.0409	0.00011038	0.000137055	-5233.29	1349.39	-3.87826	RG1109
met103	12	15.9	1	37684213214	1.09483	1.61134	4.90295	0.0247419	0.0277966	-13359.5	6033.41	-2.21426	G193	G1106	0	121.4		met154	7	88.5154	1	1.73127e+07	1.23789	2.10568	5.59985	0.016958	0.0187883	-470.875	198.984	-2.3664	RG30	C586	8.2	102.3		met118	1	1.775	1	8.01258e+07	1.56769	2.1719	6.99129	0.00721172	0.00876213	640.841	242.366	2.64411	RG447
met105	1	3.55	1	1.41459e+08	1.3162	2.03861	5.93282	0.0138173	0.0156223	873.217	358.502	2.43574	RG447	RZ14	0	164.9		met154	10	60.8	1	2.56788e+07	1.82563	3.12323	8.3059	0.0037371	0.00432403	500.344	173.61	2.882	G1084	RG561	0	96.3		met118	1	196.1	1	9.45367e+07	1.84466	2.56252	8.2487	0.00356125	0.00446432	668.945	232.915	2.87206	RZ288
met105	1	186.517	1	2.17039e+08	2.00593	3.12782	9.10266	0.00237088	0.00283951	1064.86	352.948	3.01706	RG462	C112b	129.6	196.1		met154	10	96.3	1	2.60928e+07	1.85454	3.17358	8.4398	0.00347337	0.00402743	-3460.29	1191.09	-2.90513	RG752	c10.loc94	74	98.0429		met118	2	85.6	1	1.55632e+08	3.00271	4.21858	13.5795	0.000200331	0.000285991	894.795	242.818	3.68504	RG83
met105	2	193.4	1	1.69901e+08	1.57684	2.44851	7.12569	0.00704435	0.00814033	884.507	331.35	2.6694	RG555	RG520	0	238.7		met154	10	97.1714	1	2.17421e+07	1.5499	2.64442	7.03255	0.0075486	0.00855863	3268.57	1232.54	2.6519	RG561	C223	96.3	102.4		met118	4	77.1667	1	5.11222e+07	1.0057	1.38572	4.46061	0.0313918	0.0357782	-676.412	320.268	-2.11202	Y1065Lc
met105	3.1	0.866667	1	3.64843e+08	3.32873	5.25788	15.3016	9.03e-05	0.000120675	1427.64	364.965	3.91173	RG104	RG944	0	15.3		met154	12	113.567	1	3.16332e+07	2.2399	3.84744	10.2319	0.00131945	0.00157379	483.814	151.252	3.19873	G402	G1106	69.5	121.4		met118	6	64.5	1	2.4565e+08	4.66303	6.65862	21.434	3.58654e-06	6.1633e-06	1053.11	227.47	4.62968	RZ667
met105	3.1	29.3	1	1.61889e+08	1.50355	2.33304	6.78967	0.00850407	0.00976713	-987.883	379.124	-2.6057	C515	RG100	2.6	29.3		met156	1	88.4615	1	1.96114e+07	3.16719	4.70587	14.4729	0.000133943	0.000182474	-317.994	83.5875	-3.80432	RG811a	CDO118	73.8	122.9		met118	7	43.4414	1	2.87152e+08	5.41091	7.78358	25.0552	5.9817e-07	1.1173e-06	-1742.72	348.159	-5.00552	CDO385
met105	8	9.30769	1	1.14239e+08	1.06553	1.64634	4.79121	0.0267491	0.0296114	810.923	370.473	2.18888	C424b	R662	0	144		met156	2	67.4429	1	1.6632e+07	2.69836	3.99095	12.2741	0.00042331	0.000552218	-322.048	91.9232	-3.50344	G1327	RZ476a	52.4	81.3		met118	8	133.147	1	1.09042e+08	2.12197	2.95571	9.51437	0.00177186	0.0022916	-853.624	276.743	-3.08454	G187
met105	10	38.5	1	2.06931e+08	1.91422	2.98216	8.67875	0.00298711	0.00355035	977.873	331.936	2.94597	G1084	RG1094f	0	82.2		met156	3.1	28	1	9.09733e+06	1.49336	2.18296	6.71366	0.00873026	0.0101822	207.399	80.0437	2.59107	RG104	RG100	0	29.3		met118	9.1	54.1857	1	9.47752e+07	1.84924	2.56899	8.26952	0.00352028	0.00441523	-691.376	240.422	-2.87568	C397
met106	4	14.7	1	5831598209	2.915	4.67472	13.3457	0.000248415	0.00032081	-5118.75	1401.18	-3.65317	Y1065Lc	RG190	0	17.5		met156	4	10.78	1	6.67644e+06	1.10016	1.60205	4.92709	0.0243937	0.0274192	198.497	89.425	2.21971	Y1065Lc	G379	0	114		met118	10	74	1	1.48378e+08	2.86655	4.02194	12.9466	0.000279807	0.000393408	828.356	230.218	3.59813	CDO98
met106	6	16.3	1	3564347044	1.80114	2.85725	8.15705	0.00397644	0.00468192	-4854.68	1699.78	-2.85606	C76	c6.loc31	11.9	32.12		met156	6	57.1	1	1.08174e+07	1.77094	2.59571	7.98307	0.00429313	0.00513858	217.211	76.8769	2.82543	RZ516	RZ508	16.3	142.9		met118	11	177.025	1	6.46651e+07	1.26887	1.75282	5.64228	0.0156358	0.0183642	-573.182	241.304	-2.37535	RZ525a
met106	6	34.96	1	4943480667	2.48154	3.96279	11.3132	0.000723491	0.000901393	7502.14	2230.45	3.36351	RZ2	G200a	23.6	48.2		met156	7	25.5	1	9.15472e+06	1.50265	2.19673	6.75602	0.00852392	0.00995022	324.883	124.992	2.59923	RG30	CDO385	8.2	30.8		met120	1	98.7	1	1.33599e+08	2.56018	3.94868	11.6807	0.000595475	0.000746751	783.873	229.357	3.4177	RG140
met106	6	50.1778	1	4450220527	2.23921	3.56738	10.1844	0.00132171	0.00161394	-5781.4	1811.61	-3.1913	Capiculus	RZ667	37.8	57.1		met156	7	30.8	1	1.71616e+07	2.782	4.11802	12.6649	0.000344482	0.000452877	-439.89	123.607	-3.55878	C285	BCD855	26.1	59		met120	4	125.6	1	6.51952e+07	1.26519	1.92692	5.70007	0.0157872	0.0177731	553.404	231.794	2.38748	RG190
met106	9.1	53.3	1	2201190735	1.1197	1.76452	5.03745	0.0231608	0.0257567	-3089.19	1376.38	-2.24443	C397	CDO226b	0	59.5		met156	8	78.9	1	1.09094e+07	1.78574	2.61778	8.05096	0.00413481	0.00495591	224.076	78.9717	2.83742	C825a	C1073a	17.6	88.3		met120	5	124.832	1	6.5494e+07	1.27092	1.93575	5.72619	0.0155522	0.017517	-849.389	354.955	-2.39295	glabrous
met106	10	33.8111	1	7978757880	3.94818	6.39592	18.2595	2.01e-05	2.82e-05	6574.9	1538.67	4.27311	G1084	RG241a	0	38.5		met161	1	56.8	1	4.65673e+06	2.54429	3.66975	11.455	0.000619361	0.000839934	210.114	62.0808	3.38452	RG532a	R210	40.8	68.5		met120	8	101.021	1	1.13702e+08	2.18683	3.3606	9.94107	0.00150643	0.00183152	789.245	250.32	3.15295	C1073a
met106	11	54.3	1	2491803309	1.26573	1.99748	5.70252	0.0157649	0.0177489	-3410.74	1428.28	-2.388	RZ525a	L457b	0	177.9		met161	1	89.3923	1	6.43003e+06	3.48116	5.06721	15.8171	6.23035e-05	9.38325e-05	-200.252	50.3517	-3.97707	CDO226a	RZ776a	84.7	98.7		met120	8	135.12	1	7.62066e+07	1.47586	2.25237	6.6628	0.00913329	0.0104655	-766.563	296.975	-2.58124	G187
met108	1	67.6	1	103866	3.32692	4.97947	15.0935	9.07e-05	0.000134265	-22.7722	5.86151	-3.88504	RG532a	RG811a	40.8	73.8		met161	2	76.8714	1	4.80352e+06	2.62249	3.78544	11.8161	0.000510473	0.000698365	-179.019	52.0789	-3.43745	RG634	RZ476b	27.3	88.6		met120	9.1	8.79231	1	1.53544e+08	2.93172	4.53816	13.4244	0.000238425	0.000308334	921.519	251.51	3.66394	C397
met108	2	0	1	54087.8	1.75917	2.59303	7.85987	0.00442338	0.00549186	-15.7106	5.60383	-2.80355	RG555	RG520	0	238.7		met161	2	116.919	1	4.9599e+06	2.70567	3.90867	12.2008	0.000415747	0.000574099	261.031	74.7306	3.49296	RZ476b	CDO718	88.6	133.6		met120	11	30.3	1	6.30756e+07	1.22454	1.86427	5.51475	0.017563	0.0197048	537.418	228.849	2.34835	RZ525a
met108	6	129.315	1	70087.8	2.26829	3.3601	10.185	0.00122924	0.00161616	35.1061	11.0003	3.19139	RG424	RG653	85	136.2		met161	2	209.5	1	2.29536e+06	1.26977	1.80887	5.64631	0.0155992	0.0183232	102.227	43.0214	2.3762	CDO718	RG520	133.6	238.7		met125	1	84.7	1	1.03198e+08	1.42149	2.21117	6.35821	0.0105107	0.0123671	-699.724	277.498	-2.52155	RG447
met108	6	136.2	1	139538	4.42183	6.68961	20.2772	6.4e-06	1.07e-05	-41.2714	9.16526	-4.50302	C236	RZ508	134.2	142.9		met161	3.1	16	1	4.95435e+06	2.70272	3.9043	12.1871	0.00041878	0.000578096	-159.386	45.6562	-3.49101	C636x	RG450	12	28		met125	2	142.15	1	2.27131e+08	3.07847	4.86659	13.9938	0.000166404	0.000232094	1080.78	288.915	3.74083	G294c
met108	9.1	16.4882	1	85984.7	2.76921	4.12221	12.495	0.0003555	0.000494411	26.1384	7.39453	3.53483	C397	RZ698	0	28.8		met161	7	21.9	1	3.65388e+06	2.00685	2.87946	8.98812	0.00236542	0.0030199	-132.683	44.2567	-2.99802	RG29	CDO405	0	76.7		met125	3.1	20.1	1	1.7741e+08	2.42007	3.80126	10.9305	0.000842661	0.00109877	1357.61	410.635	3.30613	C636x
met108	9.1	37.26	1	104567	3.34866	5.01308	15.1954	8.6e-05	0.000127646	-38.9178	9.98373	-3.89813	RZ698	C147	28.8	42.1		met161	11	8.49375	1	5.35172e+06	2.91349	4.21745	13.1646	0.000249338	0.000352415	-254.574	70.1632	-3.6283	RZ525a	RG1022	0	15.1		met125	3.1	28	1	1.44824e+08	1.98398	3.10307	8.92285	0.00250552	0.00312406	-1141.26	382.062	-2.98711	C74a
met108	9.1	44.1	1	41186.6	1.34497	1.97453	5.98511	0.0128196	0.0151874	22.1295	9.04555	2.44645	G95	CDO226b	38.2	59.5		met161	11	19	1	5.10509e+06	2.78278	4.02309	12.5579	0.000343823	0.000478899	215.182	60.7223	3.54372	RG1022	RZ781	15.1	30.3		met125	6	38.7455	1	1.16814e+08	1.60615	2.50291	7.19709	0.00653469	0.00783701	737.681	274.973	2.68274	RZ762
met108	11	55.3	1	36309	1.18751	1.7407	5.27632	0.0193601	0.0225288	13.8395	6.02497	2.29702	RG1022	L457b	15.1	177.9		met161	11	144.5	1	7.8544e+06	4.22157	6.1897	19.3209	1.03753e-05	1.69727e-05	-228.872	52.0691	-4.39555	RZ537b	RZ536a	130.5	166.1		met125	8	102	1	8.92633e+07	1.23181	1.91259	5.49964	0.0172308	0.0198791	689.463	293.997	2.34513	C424b
met108	12	1.84444	1	61890.8	2.00809	2.96712	8.99378	0.00235805	0.00301091	-18.8016	6.26937	-2.99896	G193	RG869	0	45.4		met164	1	103.718	1	1.55771e+07	2.78263	3.94235	12.5572	0.00034395	0.000479068	-321.715	90.7873	-3.54362	RZ776a	CDO118	98.7	122.9		met125	8	134.133	1	1.29703e+08	1.78036	2.77907	7.99121	0.00419172	0.0051182	-978.025	345.974	-2.82687	G187
met108	12	105.733	1	214260	6.64282	10.2719	31.1356	3.19e-08	6.82e-08	40.6483	7.28474	5.57993	G402	G1106	69.5	121.4		met164	1	129.6	1	1.72471e+07	3.07224	4.365	13.9034	0.000168959	0.000243089	-1593.57	427.376	-3.72873	CDO118	RG462	122.9	129.6		met125	9.1	53.3	1	3.76021e+08	5.00134	8.05677	23.1672	1.59327e-06	2.7034e-06	-1306.96	271.536	-4.81323	CDO1081
met109	1	13.65	1	78394031856	2.05336	2.89961	9.20061	0.00210449	0.00270088	22141.9	7299.73	3.03325	RG447	RZ382	0	65.8		met164	1	130.433	1	1.74159e+07	3.10143	4.40773	14.0395	0.000157313	0.000227072	1654.02	441.433	3.74694	RG462	RZ14	129.6	164.9		met125	11	129.505	1	1.27704e+08	1.75338	2.73624	7.86805	0.004489	0.00546597	784.107	279.539	2.805	RZ525a
met109	1	104.677	1	43616961261	1.15251	1.61329	5.11905	0.021234	0.0246108	15840	7001.01	2.26253	C131	RZ801	20.2	171.9		met164	2	82.125	1	8.03574e+06	1.45416	2.03373	6.47787	0.00965933	0.0115861	-199.21	78.2701	-2.54517	RG555	RG139	0	177.7		met129	2	98.3143	1	6.7514e+11	5.15684	7.82342	23.8191	1.09803e-06	1.99372e-06	63298.3	12969.7	4.88048	RZ476b
met109	1	176.785	1	79395885547	2.07908	2.93667	9.31819	0.00197294	0.00253939	21636.8	7088.06	3.05257	RG957	C112b	132.1	196.1		met164	2	178.689	1	7.94801e+06	1.43851	2.01153	6.40715	0.0100581	0.012043	-196.546	77.6481	-2.53123	G294c	RG520	102.2	238.7		met129	3.1	21	1	4.62318e+11	3.58611	5.35728	16.3107	4.82758e-05	7.35638e-05	65392.9	16191.8	4.03865	RG341b
met109	4	135.3	1	59164064568	1.55718	2.18834	6.94371	0.00740888	0.00899098	16477.5	6253.09	2.63509	Y1065Lc	HHU39a	0	135.3		met164	4	19.42	1	5.91384e+06	1.07414	1.49671	4.76734	0.0261421	0.0300294	-176.49	80.8318	-2.18342	Y1065Lc	HHU39a	0	135.3		met129	3.1	29.3	1	2.79096e+11	2.19451	3.23412	9.84657	0.00147781	0.00192694	-48913.3	15587.8	-3.13792	C74a
met109	6	23.6	1	48064719300	1.2686	1.7778	5.64105	0.015647	0.0183768	14717	6196.39	2.37509	RZ762	C235a	0	64.5		met164	6	14.54	1	1.02021e+07	1.83929	2.58201	8.22423	0.00361006	0.00452275	-226.261	78.8972	-2.86779	RZ762	RZ667	0	57.1		met129	5	101.4	1	2.97814e+11	2.3384	3.45102	10.5069	0.00103229	0.00136795	-35863.9	11064.2	-3.24144	RG13
met109	6	76.525	1	64118436860	1.68547	2.37159	7.52518	0.00533605	0.0065701	17535.5	6392.32	2.74321	G200a	RZ508	48.2	142.9		met164	6	130.292	1	1.34364e+07	2.40899	3.40058	10.8315	0.000866169	0.00115694	-321.889	97.805	-3.29113	C235a	RG653	64.5	136.2		met129	6	56.1111	1	2.76551e+11	2.17492	3.20463	9.7568	0.00155198	0.00201921	42963.1	13754.4	3.12359	C76
met109	7	72.0462	1	79853207845	2.09082	2.95358	9.37187	0.00191572	0.00246899	-25764.7	8416.12	-3.06135	CDO497	C586	64.6	102.3		met164	7	51.2207	1	6.63543e+06	1.20369	1.67934	5.34903	0.0185528	0.0216291	246.681	106.659	2.3128	RG30	C586	8.2	102.3		met129	6	71.15	1	1.62855e+11	1.29181	1.88714	5.74558	0.0147254	0.0173402	-49357.2	20591.3	-2.39699	RZ667
met109	9.1	28.8	1	55754654650	1.46871	2.06223	6.54357	0.00930339	0.0111775	-16129.3	6305.32	-2.55804	C397	CDO226b	0	59.5		met164	11	11.325	1	1.4258e+07	2.5527	3.60849	11.4938	0.000606604	0.000823411	289.161	85.2919	3.39025	RZ525a	RZ781	0	30.3		met129	6	79	1	2.93199e+11	2.30297	3.39755	10.3441	0.00112748	0.00148817	304811	94772.7	3.21623	G1468b
met109	3.2	79.103	1	82839676404	2.1674	3.06404	9.72237	0.00158143	0.00205578	740901	237615	3.11807	RZ474	c13.loc75	23	79.103		met168	4	126.5	1	7.77346e+07	1.91374	3.12943	8.67651	0.00299077	0.00355456	-599.023	203.362	-2.94559	Y1065Lc	HHU39a	0	135.3		met129	6	80	1	2.30804e+11	1.8214	2.67452	8.14282	0.00377738	0.00472284	-287195	100644	-2.85356	G1468b
met109	3.2	80.0788	1	77813566597	2.03846	2.87814	9.13249	0.00218477	0.00279921	-746003	246857	-3.022	c13.loc74	RG418	78.1273	107.4		met168	6	17.2125	1	4.86066e+07	1.20492	1.9568	5.42533	0.0184929	0.0207139	-473.247	203.177	-2.32923	RZ762	RZ508	0	142.9		met129	11	166.1	1	1.35593e+11	1.0778	1.57123	4.78375	0.0258886	0.0297507	-24380.2	11146.9	-2.18718	RZ525a
met110	1	25.2455	1	118282000000	1.70965	2.34801	7.63494	0.00501717	0.00619437	24249.8	8776.19	2.76314	RG447	C112b	0	196.1		met168	7	47.331	1	2.13357e+08	5.0918	8.58932	23.8143	1.28294e-06	1.9828e-06	-1747.74	358.143	-4.87999	CDO385	BCD855	30.8	59		met129	3.2	80.0788	1	2.06461e+11	1.63229	2.39243	7.28398	0.00611201	0.00748044	-37164.4	13770.3	-2.69888	CDO337
met110	2	233.7	1	107186000000	1.55165	2.12774	6.9187	0.00751473	0.00911373	25854.1	9829.16	2.63034	RG555	RG520	0	238.7		met168	7	69.2538	1	1.21497e+08	2.96074	4.89121	13.5611	0.000222043	0.000287839	1203.77	326.886	3.68254	BCD855	CDO405	59	76.7		met132	1	30.9182	1	1.05479e+12	3.499	5.07516	15.901	5.96574e-05	9.00267e-05	-79174	19855.1	-3.9876	RZ288
met110	3.1	11.0833	1	157888000000	2.26971	3.13422	10.1914	0.00122491	0.00161074	28450.7	8911.98	3.1924	C515	RG450	2.6	28		met168	9.1	0	1	4.41847e+07	1.09645	1.77878	4.93176	0.0246351	0.0273425	-439.033	197.695	-2.22076	C397	CDO226b	0	59.5		met132	1	112.35	1	4.10831e+11	1.39113	1.97672	6.19327	0.0113711	0.0135421	-55061.7	22125.3	-2.48863	RG532a
met110	4	115.96	1	98523704193	1.42797	1.95578	6.35955	0.0103361	0.0123611	-27365.9	10851.7	-2.52181	Y1065Lc	c4.loc126	0	133.3		met168	11	47.9	1	9.50407e+07	2.33032	3.82614	10.6082	0.00105325	0.00129589	1245.83	382.506	3.25702	RZ53	RZ900	32.6	53.7		met132	1	193.225	1	9.4742e+11	3.15346	4.55854	14.2823	0.000138515	0.000201107	-73012.1	19319.5	-3.7792	RG236
met110	4	134.3	1	235935000000	3.35588	4.68352	15.2292	8.45e-05	0.000125522	41120.1	10537	3.90246	RZ590b	HHU39a	127.6	135.3		met168	11	54.3	1	6.63974e+07	1.63901	2.67302	7.41109	0.006008	0.00697889	-945.173	347.193	-2.72233	c11.loc47	L457b	48.8667	177.9		met132	2	0	1	3.2251e+11	1.09521	1.55177	4.86184	0.0247169	0.0284608	-38804.7	17598.8	-2.20496	RG555
met110	6	16.3	1	126441000000	1.82552	2.50997	8.16158	0.00373813	0.00467594	-24667.2	8634.42	-2.85685	RZ762	Capiculus	0	37.8		met172	2	215.7	1	1.45644e+06	2.90818	4.49828	13.2557	0.000252609	0.000335994	81.9406	22.506	3.64084	RG555	RG520	0	238.7		met132	3.1	26.2571	1	4.18315e+11	1.41613	2.01274	6.30609	0.0106578	0.0127287	47937.3	19089.5	2.51119	RG104
met110	6	64.5	1	209467000000	2.99008	4.1581	13.5208	0.00020663	0.000294566	30415.5	8271.7	3.67706	Capiculus	G294d	37.8	74		met172	5	69.3333	1	509130	1.03532	1.57247	4.6338	0.0289962	0.0323935	-63.6266	29.5577	-2.15263	glabrous	RG346	0	138.5		met132	8	144	1	1.39318e+12	4.57313	6.70334	21.0022	4.45115e-06	7.57279e-06	83579.8	18237.7	4.58281	G56a
met110	7	59	1	101208000000	1.46633	2.00907	6.53282	0.00936071	0.0112434	23543.7	9211.38	2.55594	RG29	C586	0	102.3		met172	7	62.7333	1	1.34854e+06	2.69825	4.16502	12.2736	0.00042342	0.000552357	93.3818	26.6548	3.50337	CDO385	CDO405	30.8	76.7		met132	10	44.8	1	4.9386e+11	1.66778	2.37622	7.44493	0.00558229	0.00685957	48270.7	17691	2.72854	G1084
met110	8	32.3727	1	189419000000	2.71127	3.76013	12.2267	0.000410048	0.000566585	44262.1	12658.4	3.49667	RZ143	C1073a	12.1	88.3		met172	9.1	53.3	1	855812	1.72862	2.6432	7.7891	0.00478069	0.00569963	-60.7828	21.779	-2.7909	C397	CDO226b	0	59.5		met132	11	81.9437	1	5.60906e+11	1.89011	2.69882	8.45565	0.00317466	0.00400012	-78769.6	27088.5	-2.90786	G44
met110	12	67.74	1	105710000000	1.53059	2.09843	6.82338	0.00793266	0.00959768	23258	8903.75	2.61216	RG574	G1106	8.3	121.4		met172	10	10.9389	1	2.18645e+06	4.30649	6.75291	19.8997	8.45508e-06	1.27952e-05	147.447	33.0531	4.46091	G1084	RZ400	0	35.8		met132	11	125.526	1	1.25755e+12	4.14528	6.05075	18.9576	1.24714e-05	2.02286e-05	97101.3	22301.5	4.35403	RG16
met111	1	97.7692	1	1.1614e+08	1.36882	1.91402	6.09263	0.012049	0.0143131	788.14	319.301	2.46833	RG447	RG957	0	132.1		met172	11	29.3583	1	1.79001e+06	3.55181	5.5285	16.2916	5.24702e-05	7.40656e-05	-191.834	47.5274	-4.03628	C975	RZ53	19	32.6		met132	3.2	17	1	4.76215e+11	1.60911	2.29132	7.17893	0.00648537	0.00791662	-54598	20377.3	-2.67935	RZ403b
met111	1	151.979	1	4.6963e+08	5.32499	7.73962	24.6365	7.34e-07	1.36e-06	2309.26	465.247	4.96352	RG957	RZ14	132.1	164.9		met172	11	36.4154	1	1.25242e+06	2.51051	3.86814	11.3988	0.000673371	0.000863283	176.703	52.3378	3.37621	RZ781	RG1109	30.3	149.5		met136	2	131.637	1	3.48991e+06	3.24903	4.77654	14.7289	0.00010968	0.000160952	-193.144	50.3265	-3.83783	G294c
met111	2	190.486	1	9.03303e+07	1.06775	1.48867	4.73867	0.0265914	0.0305231	689.725	316.846	2.17685	RG634	RG520	27.3	238.7		met172	11	174.4	1	888932	1.79437	2.7455	8.09053	0.0040453	0.00485252	63.6072	22.3624	2.84439	G44	L457b	63.3	177.9		met136	2	146.031	1	1.17895e+06	1.12057	1.61359	4.97567	0.0231072	0.0266845	115.755	51.8938	2.23062	CDO718
met111	5	64.3519	1	168119935	1.9699	2.77066	8.81946	0.00259591	0.00330042	1196.27	402.818	2.96976	Y1049	CDSR49	38.8	101.4		met175	5	138.5	1	1.12355e+09	2.64936	3.95047	11.9929	0.0004777	0.00063768	-2223.95	642.188	-3.46308	CDSR49	RG346	101.4	138.5		met136	3.1	29.3	1	1.17091e+06	1.11302	1.6026	4.94176	0.0235749	0.0272011	-74.1103	33.3378	-2.22301	C515
met111	6	105.257	1	130082171	1.53073	2.14379	6.82403	0.00792974	0.00959431	-801.435	306.795	-2.61228	RZ762	C236	0	134.2		met175	7	44.4138	1	1.03471e+09	2.44475	3.6381	11.0446	0.000792604	0.00103611	3231.59	972.391	3.32334	RG678	BCD855	25.5	59		met136	5	128.737	1	3.95291e+06	3.66513	5.41024	16.683	3.98497e-05	6.12623e-05	192.39	47.1028	4.08448	CDSR49
met111	8	98.0857	1	2.41218e+08	2.80353	3.97533	12.6541	0.000326702	0.000456111	1237.13	347.775	3.55727	G2132a	G56a	78.9	129.2		met175	9.1	44.1	1	1.06888e+09	2.52355	3.75826	11.4094	0.000651974	0.000859184	-4135.61	1224.36	-3.37778	G95	CDO1081	38.2	47.4		met136	6	1.98333	1	1.67106e+06	1.58123	2.28714	7.05261	0.00696556	0.00847602	-1253.54	472.021	-2.65568	RZ762
met111	8	144	1	1.64427e+08	1.92743	2.7098	8.62574	0.00288922	0.0036558	-901.763	307.04	-2.93696	G187	R662	102	144		met175	9.1	49.3667	1	5.33717e+08	1.27547	1.87658	5.69696	0.0153683	0.017811	3159.31	1323.64	2.38683	CDO395	CDO226b	44.1	59.5		met136	6	2.975	1	1.52514e+06	1.44506	2.08742	6.43675	0.00988918	0.0118495	1230.43	484.978	2.53707	c6.loc3
met111	10	38.5	1	2.29326e+08	2.66882	3.77935	12.0303	0.000455296	0.000626121	1022.64	294.838	3.46847	G1084	CDO98	0	44.8		met175	10	44.8	1	8.7696e+08	2.07942	3.08345	9.36077	0.0019713	0.00248217	-1969.35	643.675	-3.05954	G1084	Y1065La	0	73.8		met136	6	77.35	1	1.08629e+06	1.03338	1.48678	4.58462	0.0291474	0.0333257	71.4954	33.3908	2.14117	C76
met111	10	88.6	1	1.14803e+08	1.35327	1.89198	6.02249	0.012546	0.0148773	-745.467	303.767	-2.45408	CDO98	RG561	44.8	96.3		met175	11	158.288	1	9.22348e+08	2.18479	3.24303	9.84524	0.00151412	0.00192725	3700.02	1179.21	3.13771	RZ537b	c11.loc166	130.5	173.478		met136	7	89.5	1	1.21712e+06	1.15645	1.66584	5.13676	0.0210138	0.0243666	132.393	58.4144	2.26644	RG29
met111	12	108.671	1	1.8296e+08	2.14023	3.01522	9.59795	0.00169267	0.00219368	-1244.23	401.617	-3.09806	G402	G1106	69.5	121.4		met175	11	172.556	1	1.15638e+09	2.72478	4.06591	12.3434	0.000396617	0.000533545	-3667.68	1043.94	-3.51331	RZ536a	L457b	166.1	177.9		met136	9.1	12.7	1	1.56943e+06	1.48643	2.14803	6.62367	0.00888772	0.0106996	84.9717	33.016	2.57365	C397
met112	1	62.8	1	7431363720	3.99797	4.34065	18.2575	1.78e-05	2.84e-05	19533.7	4571.56	4.27288	RG532a	c1.loc65	40.8	66.7		met175	12	65.98	1	5.64386e+08	1.34781	1.98442	6.02432	0.0127253	0.014859	1658.05	675.527	2.45445	G193	RG901a	0	97.9		met136	3.2	46.6	1	2.28025e+06	2.14584	3.12092	9.62366	0.00166905	0.00216444	100.048	32.2506	3.1022	RZ403b
met112	1	67.6	1	4821996030	2.62912	2.81652	11.8467	0.000502178	0.000687527	-14609.6	4244.61	-3.44191	RZ382	RG811a	65.8	73.8		met175	12	121.4	1	5.33765e+08	1.27558	1.87675	5.69747	0.0153638	0.0178059	-1529.72	640.872	-2.38694	G402	G1106	69.5	121.4		met139	1	31.8636	1	2.89998e+06	4.01642	5.72601	18.3451	1.70234e-05	2.72177e-05	-129.908	30.3304	-4.28311	RZ288
met112	1	115.227	1	3848226734	2.10886	2.24775	9.45438	0.00183103	0.00236464	5454.88	1774.06	3.0748	CDO348	RG462	86.6	129.6		met176	1	23.48	1	1.10138e+12	2.96437	4.18291	13.4602	0.000220073	0.000303392	72840.7	19854	3.66881	RG472	RG140	7.1	34.7		met139	1	73.8	1	1.3001e+06	1.83931	2.56704	8.22432	0.00360987	0.00452253	79.1044	27.5836	2.86781	RG532a
met112	2	158.694	1	1936556998	1.072	1.13114	4.75776	0.0262913	0.0301934	-3263.18	1496.03	-2.18123	RG555	RG520	0	238.7		met176	3.1	28.65	1	7.28853e+11	1.98062	2.7681	8.90747	0.00252676	0.00314947	61435.2	20584.5	2.98454	C515	RG100	2.6	29.3		met139	2	79.5286	1	839508	1.19515	1.65761	5.31067	0.0189743	0.022099	-66.1397	28.7004	-2.30449	RG555
met112	6	29.28	1	2270766703	1.25478	1.32635	5.57885	0.0162236	0.0190241	3769.97	1596.12	2.36196	RZ762	RZ667	0	57.1		met176	4	132.3	1	9.91058e+11	2.67499	3.76392	12.1119	0.000448425	0.000600173	67953	19525.5	3.48022	G379	HHU39a	114	135.3		met139	2	238.7	1	921752	1.31076	1.82	5.83094	0.0140147	0.0165388	64.9195	26.8848	2.41473	RZ476a
met112	6	74.85	1	7371760914	3.96711	4.30584	18.111	1.92e-05	3.05e-05	-10309.3	2422.46	-4.25571	C235a	G1468b	64.5	79		met176	5	133.618	1	8.4069e+11	2.27793	3.19284	10.2742	0.00120006	0.00154216	-74863	23355.7	-3.20535	CDSR49	RG346	101.4	138.5		met139	6	48.2	1	1.47439e+06	2.08098	2.91118	9.32686	0.00196359	0.00252789	105.426	34.5209	3.05399	C76
met112	6	82	1	9915376593	5.26822	5.79156	24.3602	8.41e-07	1.55e-06	12380.6	2508.42	4.93561	G1468b	G1314b	79	104.3		met176	8	20.5545	1	1.0561e+12	2.84579	4.01093	12.9068	0.000294456	0.000401046	79531.6	22137.6	3.5926	RZ143	G104	12.1	50.1		met139	6	59.875	1	2.75918e+06	3.82846	5.448	17.4544	2.68219e-05	4.19934e-05	-156.88	37.5504	-4.17784	G200a
met112	7	27.04	1	36120960195	17.0536	21.0982	88.7425	0	0	13869.3	1472.28	9.42032	C285	CDO385	26.1	30.8		met176	11	9.4375	1	7.68947e+11	2.08741	2.92037	9.39746	0.0019322	0.00243494	-68749.9	22426.8	-3.06553	RZ525a	G44	0	63.3		met139	11	29.3583	1	1.18866e+06	1.68419	2.347	7.51936	0.00535351	0.00659065	166.108	60.576	2.74215	RZ525a
met112	8	94.1714	1	2697930914	1.48745	1.57586	6.62831	0.00886422	0.0106725	-4177.69	1622.69	-2.57455	C825a	G56a	17.6	129.2		met176	11	130.5	1	1.50037e+12	3.99763	5.69821	18.3363	1.78141e-05	2.72892e-05	83261.4	19444.1	4.28209	RG16	RG1109	111.6	149.5		met139	11	34.5077	1	2.93315e+06	4.0606	5.7915	18.5549	1.53003e-05	2.45836e-05	-270.845	62.8771	-4.30754	RZ781
met112	3.2	4.9	1	3135245774	1.72458	1.83129	7.70272	0.0048301	0.00597346	3815.15	1374.64	2.77538	RZ403b	RG418	0	107.4		met176	12	5.53333	1	4.00166e+11	1.09682	1.51978	4.89052	0.0246112	0.0279974	46829.1	21175.7	2.21145	G193	G1106	0	121.4		met139	11	166.1	1	1.02507e+06	1.45563	2.024	6.4845	0.00962275	0.0115441	-68.519	26.9075	-2.54647	c11.loc32
met113	1	14.5857	1	26161087303	2.90467	4.27381	13.1814	0.0002548	0.00034913	-12838.4	3536.15	-3.63062	RG447	RG140	0	34.7		met176	3.2	4.9	1	5.97703e+11	1.62978	2.27	7.30465	0.0061513	0.00739523	-53725.1	19878.2	-2.70271	RZ403b	RG418	0	107.4		met139	12	93.9828	1	1.94407e+06	2.72668	3.83856	12.298	0.000394765	0.00054641	111.66	31.8404	3.50685	G402
met113	2	86.6	1	17260661090	1.93466	2.81979	8.69687	0.00283699	0.00351948	-9818.13	3329.26	-2.94905	RG555	CDO718	0	133.6		met182	1	113.309	1	1.31136e+09	3.00176	4.77985	13.6948	0.000200794	0.000269396	-4140.12	1118.76	-3.70064	CDO455	CDO118	101.8	122.9		met142	3.1	24.5143	1	1.4173e+06	4.34368	6.5063	20.0789	7.73052e-06	1.17389e-05	86.4908	19.3019	4.48095	RG341b
met113	2	155.8	1	19720180368	2.20454	3.22159	9.93611	0.00144124	0.00183821	9699.21	3077	3.15216	RZ386a	RG256	143.1	209.5		met182	1	129.6	1	1.3411e+09	3.06785	4.88823	14.0053	0.000170786	0.00023054	3325.49	888.608	3.74236	CDO118	RZ14	122.9	164.9		met142	4	125.6	1	1.42368e+06	4.36242	6.53557	20.1693	7.38943e-06	1.12403e-05	193.871	43.1685	4.49102	RG214
met113	3.1	9.25	1	33981267480	3.74217	5.55136	17.1216	3.31e-05	4.93e-05	-13498	3262.1	-4.13783	C515	RG944	2.6	15.3		met182	2	220.7	1	4.89946e+08	1.14201	1.78583	5.11658	0.0218319	0.0246368	-1475.69	652.387	-2.26199	RG555	RG520	0	238.7		met142	4	128.54	1	1.80642e+06	5.47502	8.2926	25.5916	5.13243e-07	8.64944e-07	-236.883	46.8258	-5.05881	RZ590b
met113	5	117.021	1	18324909867	2.05161	2.99365	9.2331	0.00211377	0.00265398	14721.7	4844.9	3.0386	RG13	RG346	78.3	138.5		met182	6	26.44	1	4.78048e+08	1.11457	1.74246	4.99233	0.0234781	0.0264259	-1612.45	721.664	-2.23435	RZ762	RZ508	0	142.9		met142	4	135.3	1	528418	1.66244	2.42576	7.48609	0.0056589	0.00670514	76.6346	28.009	2.73607	c4.loc123
met113	6	51.1667	1	15312099891	1.71985	2.50146	7.71508	0.00488859	0.00593201	-9493.42	3417.85	-2.7776	RZ762	RZ508	0	142.9		met182	9.1	0	1	6.22053e+08	1.44566	2.26735	6.49619	0.00987389	0.0114648	-1647.85	646.528	-2.54876	C397	CDO226b	0	59.5		met142	7	80.6385	1	597916	1.87717	2.7448	8.47067	0.00328021	0.00396521	-75.3049	25.874	-2.91044	RG30
met113	7	71.1154	1	23503406709	2.61692	3.83964	11.8423	0.000517542	0.000688577	14066.2	4087.51	3.44127	BCD855	C586	59	102.3		met182	10	43.9	1	6.65328e+08	1.54474	2.42509	6.94812	0.00764926	0.00896441	1797.54	681.94	2.63593	G1084	C223	0	102.4		met142	8	133.147	1	522811	1.64508	2.40003	7.40666	0.00591544	0.00699776	57.177	21.0092	2.72152	C424b
met113	10	73.8	1	23321713746	2.59719	3.80996	11.7508	0.000543399	0.000721521	10421.2	3040.08	3.42794	CDO98	RG1094f	44.8	82.2		met182	11	6.60625	1	4.90681e+08	1.1437	1.78851	5.12425	0.0217343	0.0245305	-1784.17	788.172	-2.26368	RZ525a	G2132b	0	174.4		met142	9.1	38.2	1	362405	1.14589	1.66366	5.13418	0.0216086	0.0243937	-40.0593	17.6794	-2.26587	C397
met113	3.2	90.8121	1	16815407278	1.88566	2.74705	8.47253	0.00321057	0.00396291	14675.8	5041.91	2.91076	RZ761	RG418	64	107.4		met182	3.2	107.4	1	1.46329e+09	3.33853	5.33362	15.2814	8.81709e-05	0.000122033	-2727.58	697.746	-3.90914	G249	RG418	75.2	107.4		met142	11	149.5	1	356082	1.12612	1.63464	5.04461	0.0227701	0.025657	40.1817	17.8902	2.24602	RZ525a
met114	1	65.8	1	4.59751e+06	2.14606	3.46463	9.79424	0.00166815	0.00197608	887.709	283.652	3.12958	RG472	RZ382	7.1	65.8		met186	1	66.7	1	7.42843e+07	1.99925	2.7605	8.95341	0.00241108	0.00307557	597.193	199.582	2.99222	RG472	RG236	7.1	184.6		met148	2	37.9192	1	5.02143e+06	2.02239	2.87629	9.05908	0.0022748	0.00290929	209.938	69.7507	3.00983	RG555
met114	1	66.7	1	5.66391e+06	2.63136	4.26825	12.066	0.000499411	0.000612983	-1037.07	298.557	-3.47362	RZ382	RG811a	65.8	73.8		met186	3.1	13.65	1	9.15064e+07	2.45191	3.4005	11.0292	0.000778637	0.00104505	693.203	208.732	3.32102	C515	RG450	2.6	28		met148	2	225.7	1	5.29228e+06	2.12925	3.03143	9.54771	0.00173983	0.00225202	181.776	58.8285	3.08994	RG83
met114	1	91.2538	1	8.34507e+06	3.83176	6.28874	17.7778	2.66e-05	3.56e-05	257.763	61.1338	4.21637	CDO348	RZ776a	86.6	98.7		met186	4	19.42	1	4.76648e+07	1.29168	1.77129	5.74498	0.0147305	0.0173459	-513.99	214.442	-2.39687	Y1065Lc	HHU39a	0	135.3		met148	3.1	28	1	2.86862e+06	1.16501	1.64316	5.17523	0.0205438	0.0238448	117.427	51.6184	2.27491	RG104
met114	2	215.7	1	3.11373e+06	1.46314	2.34647	6.63329	0.00943796	0.0106325	118.243	45.9104	2.57552	RG555	RG520	0	238.7		met186	5	101.4	1	5.00864e+07	1.35645	1.86128	6.03686	0.0124426	0.0147599	-468.903	190.844	-2.457	glabrous	RG346	0	138.5		met148	4	103	1	3.7267e+06	1.50846	2.13467	6.72327	0.0083974	0.0101346	-204.82	78.9918	-2.59293	Y1065Lc
met114	6	74	1	6.21112e+06	2.87863	4.68062	13.2318	0.000271626	0.000339472	164.097	45.112	3.63755	C235a	G1314b	64.5	104.3		met186	6	61.725	1	1.62908e+08	4.28747	6.05389	19.6352	8.85153e-06	1.45869e-05	927.915	209.407	4.43116	RZ667	G294d	57.1	74		met148	4	131.36	1	1.14206e+07	4.49001	6.54173	20.6036	5.43583e-06	9.16268e-06	274.417	60.4559	4.53912	RZ590b
met114	12	55.9125	1	2.17314e+06	1.02551	1.63765	4.62951	0.0297682	0.0324638	119.642	55.6052	2.15163	G193	G1106	0	121.4		met186	8	35.3273	1	7.08938e+07	1.90966	2.63451	8.54476	0.0030217	0.00381578	868.236	297.021	2.92314	RZ143	G2132a	12.1	78.9		met148	6	32.12	1	3.76436e+06	1.52348	2.15624	6.79122	0.00807901	0.00976689	154.697	59.3619	2.606	RZ762
met115	1	26.1909	1	4.03857e+06	1.35874	1.80771	6.04716	0.0123689	0.0146763	-145.77	59.278	-2.4591	RG447	C112b	0	196.1		met186	11	21.825	1	1.03302e+08	2.75969	3.83886	12.4509	0.00036393	0.000505596	-765.843	217.039	-3.52859	RG1022	RZ781	15.1	30.3		met148	7	87.5308	1	1.07954e+07	4.25407	6.18365	19.4758	9.59347e-06	1.57507e-05	-402.748	91.2611	-4.41314	CDO405
met115	2	88.6	1	1.26768e+07	4.15035	5.6743	18.9817	1.23e-05	2e-05	242.428	55.6437	4.3568	RG437	G294c	84.6	102.2		met186	12	88.1069	1	6.06597e+07	1.63831	2.25419	7.31124	0.00601877	0.00737133	730.505	270.164	2.70393	RZ797a	G1106	15.9	121.4		met148	10	22.8722	1	6.6969e+06	2.67995	3.836	12.0818	0.00044297	0.00060993	-278.615	80.1565	-3.47588	G1084
met115	7	8.2	1	3.06576e+06	1.0347	1.37227	4.59053	0.0290447	0.0332133	138.524	64.6536	2.14255	RG29	G20	0	21.9		met186	3.2	42.4667	1	8.66241e+07	2.32399	3.21907	10.4407	0.00106998	0.00141561	661.088	204.595	3.23121	CDO795a	RZ761	10	64		met148	11	0	1	3.83195e+06	1.55042	2.19495	6.91315	0.00753844	0.00914122	135.303	51.46	2.62929	RZ525a
met115	7	24.6	1	1.22234e+07	4.00753	5.47137	18.3028	1.74e-05	2.78e-05	-307.582	71.8955	-4.27818	RG30	CDO385	8.2	30.8		met186	3.2	90.8121	1	1.13874e+08	3.03397	4.23172	13.7251	0.000185557	0.000265827	-1199.05	323.652	-3.70474	RZ761	RG418	64	107.4		met148	3.2	3.92	1	3.90036e+06	1.57769	2.23414	7.03657	0.0070291	0.00854991	138.219	52.1059	2.65265	RZ403b
met115	7	92.4538	1	4.23673e+06	1.4245	1.89641	6.34388	0.0104294	0.0124677	-224.385	89.0872	-2.51871	CDO385	C586	30.8	102.3		met187	1	32.8091	1	9.01322e+09	2.15972	3.1278	9.72987	0.0016121	0.00204669	6885.79	2207.5	3.11927	RG447	C112b	0	196.1		met151	1	171.9	1	7.05695e+08	2.37955	3.17336	10.6961	0.000931881	0.00124061	1744.4	533.374	3.27049	RZ288
met115	8	33.3576	1	6.62732e+06	2.21128	2.96647	9.92344	0.00141717	0.00185136	-305.659	97.0301	-3.15015	C424b	G104	0	50.1		met187	4	123.8	1	1.39266e+10	3.30011	4.83286	15.0339	9.68274e-05	0.000138143	-16292.6	4201.99	-3.87736	G379	G177	114	126.5		met151	2	63.6143	1	3.99613e+08	1.36089	1.79698	6.05689	0.0122997	0.0145978	1457.15	592.077	2.46107	RG555
met115	8	61.4	1	5.83929e+06	1.95325	2.61374	8.74349	0.00270714	0.00343538	187.049	63.2578	2.95694	c8.loc34	R662	34.3424	144		met187	4	127.05	1	1.61395e+10	3.80563	5.60081	17.4228	2.83467e-05	4.25824e-05	18089.9	4333.89	4.17407	RG214	RG143a	123.8	132.3		met151	2	164.482	1	1.14611e+09	3.81094	5.15384	17.3715	2.79847e-05	4.37283e-05	3621.47	868.893	4.16791	G45
met115	11	39.2769	1	5.68056e+06	1.90112	2.54269	8.50581	0.0030876	0.00389526	193.898	66.4836	2.91647	C975	RZ536a	19	166.1		met187	7	8.2	1	7.17043e+09	1.72544	2.48831	7.74056	0.00481957	0.00585162	-6325.79	2273.68	-2.78219	RG29	CDO385	0	30.8		met151	2	181.656	1	9.5463e+08	3.19347	4.29277	14.4692	0.000125614	0.000183193	-3114.31	818.728	-3.80384	C624x
met115	12	53.95	1	1.53321e+07	4.97902	6.86284	22.9576	1.68e-06	2.99e-06	-327.515	68.3546	-4.79141	L102	RG91q	41.4	61.8		met187	7	42.469	1	1.48823e+10	3.51904	5.16452	16.0656	5.682e-05	8.28961e-05	13108.6	3270.46	4.0082	CDO385	BCD855	30.8	59		met151	4	116.94	1	1.33615e+09	4.41654	6.0084	20.2519	6.48684e-06	1.0845e-05	2676.65	594.785	4.50021	RZ740b
met115	3.2	14	1	3.19566e+06	1.07808	1.43042	4.78503	0.0258689	0.029729	-138.383	63.2618	-2.18747	RZ403b	RG418	0	107.4		met187	8	59.5167	1	6.79595e+09	1.63674	2.35836	7.3363	0.00604297	0.0072702	-8638.4	3189.29	-2.70856	C825a	C225c	17.6	68		met151	5	0	1	4.79943e+08	1.63019	2.1582	7.27443	0.00614501	0.00751904	1471.96	545.753	2.69712	glabrous
met117	1	89.3923	1	9.90512e+08	1.13758	1.62478	5.05204	0.0220889	0.0255582	-2363.53	1051.54	-2.24767	RG447	RZ801	0	171.9		met187	8	69.9818	1	1.07389e+10	2.56312	3.72665	11.5928	0.000591158	0.000782201	11113.5	3264.07	3.40481	RZ323a	G2132a	65.5	78.9		met151	5	101.4	1	3.98098e+08	1.3558	1.79016	6.03392	0.0124636	0.0147838	1364.43	555.458	2.4564	glabrous
met117	1	177.762	1	2277485583	2.5792	3.73586	11.6161	0.000568111	0.000773454	-3718.26	1090.96	-3.40825	RZ801	C112b	171.9	196.1		met187	9.1	56.8429	1	1.17122e+10	2.78926	4.0644	12.6434	0.000338381	0.000458215	7805.37	2195.13	3.55576	G103a	CDO226b	43.6	59.5		met151	6	79	1	9.37818e+08	3.1389	4.21717	14.2144	0.000143534	0.000208054	2067.52	548.386	3.7702	C235a
met117	2	33.0923	1	1540338741	1.7584	2.52669	7.85638	0.00443202	0.0055021	-3233.5	1153.62	-2.80292	RG555	RG520	0	238.7		met187	11	29.3583	1	6.08973e+09	1.46904	2.11328	6.57393	0.00929529	0.010991	5408.83	2109.56	2.56397	RZ525a	G2132b	0	174.4		met151	6	134.2	1	5.53301e+08	1.87488	2.48808	8.3863	0.00329917	0.00414988	-1963.22	677.929	-2.89591	G1314b
met117	3.1	29.3	1	1687751786	1.92359	2.7685	8.60825	0.00291732	0.00368976	-2842.97	968.979	-2.93398	C636x	RG100	12	29.3		met189	1	32.8091	1	2.29973e+08	2.67432	3.77942	12.0557	0.000449167	0.000618073	1103.34	317.77	3.47213	C131	RZ382	20.2	65.8		met151	8	16.6833	1	4.36549e+08	1.48489	1.96307	6.61672	0.00892303	0.0107402	1451.65	564.341	2.5723	C424b
met117	4	14.7	1	9.19884e+08	1.05729	1.50893	4.6918	0.0273432	0.0313486	-2065.49	953.574	-2.16606	Y1065Lc	RG214	0	123.8		met189	1	122.9	1	1.19714e+08	1.40939	1.9674	6.27568	0.0108454	0.0129429	722.178	288.28	2.50513	RG140	C112b	34.7	196.1		met152	1	106.595	1	5.98992e+09	8.22363	10.7785	39.1534	7.55722e-10	1.93066e-09	6175.62	986.952	6.25727	RZ776a
met117	5	47.5231	1	1744696771	1.98726	2.86191	8.8987	0.0024849	0.00316546	3229.7	1082.68	2.98307	glabrous	RG13	0	78.3		met189	4	23.26	1	1.28948e+08	1.51652	2.11915	6.75974	0.00822494	0.00993548	-868.286	333.963	-2.59995	Y1065Lc	RZ740b	0	87		met152	2	10.725	1	1.4053e+09	2.05013	2.52875	9.18583	0.00212164	0.0027219	3563.4	1175.72	3.03081	RG555
met117	6	0	1	1902883926	2.16372	3.12139	9.70552	0.00159605	0.00207393	-2934.35	941.894	-3.11537	RZ762	RZ508	0	142.9		met189	4	120.86	1	1.15557e+08	1.36109	1.89909	6.05777	0.0122934	0.0145907	-1376.79	559.384	-2.46125	RZ69a1	RZ590b	27.1	127.6		met152	4	21.34	1	1.57323e+09	2.28976	2.83092	10.2835	0.0011652	0.00153567	3444.05	1073.99	3.20679	RG1094e
met117	10	99.7857	1	2276217631	2.5778	3.73378	11.6097	0.000570082	0.000776016	3477.34	1020.56	3.4073	C16	C223	88.6	102.4		met189	4	128.54	1	2.5997e+08	3.01317	4.2724	13.6282	0.000195261	0.000279079	1963.4	531.848	3.69164	G177	RG143a	126.5	132.3		met152	4	46.2	1	2.83344e+09	4.05346	5.09859	18.5209	1.55665e-05	2.49915e-05	-4049.82	941.032	-4.30359	RZ69a1
met117	11	158.288	1	1605246964	1.8312	2.63316	8.18744	0.0036847	0.00461207	-3271.64	1143.38	-2.86137	G44	G2132b	63.3	174.4		met189	7	8.2	1	2.09764e+08	2.44478	3.4473	10.9963	0.000792535	0.00106285	-1100.16	331.768	-3.31607	RG29	G20	0	21.9		met152	6	80	1	3.6155e+09	5.11844	6.50584	23.6329	1.20369e-06	2.17623e-06	4215.27	867.097	4.86136	C235a
met117	12	65.1	1	1370159332	1.56705	2.24754	6.9884	0.00722357	0.00877589	2458.55	930.017	2.64356	G193	G1106	0	121.4		met189	7	42.469	1	3.85571e+08	4.4083	6.33654	20.2125	6.61666e-06	1.10519e-05	2120.75	471.716	4.49583	CDO385	BCD855	30.8	59		met152	7	8.2	1	1.07481e+09	1.57525	1.93404	7.02552	0.00707323	0.00860122	-2188.92	825.83	-2.65057	RG29
met120	1	58.8	1	1.2213e+08	2.13717	3.30893	9.75284	0.00170568	0.00201921	970.161	310.655	3.12295	RG472	CDO226a	7.1	84.7		met189	9.1	58.6143	1	3.37985e+08	3.88416	5.55451	17.7179	2.34393e-05	3.69263e-05	1287.64	305.905	4.20927	RZ777	CDO226b	53.3	59.5		met152	8	81.72	1	1.18752e+09	1.7377	2.13687	7.76229	0.00467158	0.00578598	2582.11	926.786	2.78609	RZ143
met120	1	98.7	1	1.2552e+08	2.19527	3.4008	10.0236	0.001475	0.00175358	778.043	245.749	3.16601	CDO348	RZ14	86.6	164.9		met189	11	64.2812	1	1.28218e+08	1.50806	2.10715	6.72147	0.00840604	0.0101445	793.888	306.215	2.59258	RZ525a	RG1109	0	149.5		met152	10	18.8944	1	1.31166e+09	1.91602	2.36025	8.57373	0.0029736	0.00375774	-3896.5	1330.73	-2.92809	G1084
met120	4	129.48	1	9.17403e+07	1.61359	2.48557	7.32606	0.00641153	0.00730364	674.475	249.19	2.70667	Y1065Lc	HHU39a	0	135.3		met189	12	91.0448	1	1.01711e+08	1.19988	1.67154	5.33193	0.0187395	0.0218373	-869.287	376.462	-2.3091	G193	G1106	0	121.4		met152	3.2	6.6	1	3.19765e+09	4.55216	5.75395	20.9016	4.6813e-06	7.94573e-06	4037.36	883.096	4.57182	RZ403b
met120	7	48.3034	1	1.05679e+08	1.8544	2.86322	8.43915	0.00347459	0.00402881	1027.42	353.672	2.90502	C285	CDO405	26.1	76.7		met192	1	4.4375	1	3.55095e+07	2.31368	3.54088	10.4849	0.00109781	0.00138199	446.62	137.929	3.23804	RG447	C131	0	20.2		met152	3.2	99.5939	1	1.08469e+09	1.58951	1.95182	7.0901	0.00681934	0.00830586	-3133.47	1176.79	-2.66273	RZ474
met120	8	144	1	9.58832e+07	1.68528	2.59782	7.6569	0.00533865	0.00611367	-679.821	245.679	-2.76711	C424b	R662	0	144		met192	1	65.8	1	5.1768e+07	3.33941	5.16211	15.2856	8.79804e-05	0.000121779	487.624	124.723	3.90967	RG532a	RG811a	40.8	73.8		met153	1	164.9	1	1.46796e+11	1.88546	2.66631	8.43447	0.00321217	0.00404527	25818	8889.83	2.90422	RG447
met120	10	85.8571	1	1.24239e+08	2.17332	3.36607	9.92127	0.0015582	0.00184952	-803.148	254.983	-3.1498	CDO98	C223	44.8	102.4		met192	1	131.267	1	4.28632e+07	2.78014	4.27416	12.6562	0.000346058	0.000454871	458.043	128.752	3.55756	CDO455	RZ14	101.8	164.9		met153	2	58.91	1	1.05287e+11	1.35925	1.91236	6.04947	0.0123524	0.0146577	-27452.7	11161.6	-2.45957	RG555
met121	1	14.5857	1	284448000000	3.68346	5.04753	16.8433	3.81e-05	5.65e-05	-41616.9	10140.4	-4.10406	RG472	RZ288	7.1	24.3		met192	3.1	15.3	1	1.71971e+07	1.13345	1.71483	5.0778	0.0223323	0.0251811	282.326	125.289	2.2534	RG348a	RG100	6.5	29.3		met153	2	87.6	1	4.902e+11	6.04471	8.90364	28.1654	1.31983e-07	2.64564e-07	61380.7	11565.8	5.30711	RG437
met121	2	85.6	1	161114000000	2.11848	2.85897	9.54023	0.00178743	0.0022597	-28885.9	9352.03	-3.08873	RG83	RZ386a	61.7	143.1		met192	4	2.94	1	3.67015e+07	2.38957	3.65974	10.8369	0.000908963	0.00115233	-451.451	137.138	-3.29194	Y1065Lc	C949	0	46.2		met153	2	140.25	1	3.1286e+11	3.93862	5.68258	17.976	2.05456e-05	3.25651e-05	-45960.9	10840.3	-4.23981	CDO718
met121	2	155.8	1	270843000000	3.51313	4.80611	16.0377	5.76e-05	8.4e-05	35022.9	8745.44	4.00471	RZ386a	C624x	143.1	172.2		met192	5	73.3185	1	2.59884e+07	1.70341	2.59147	7.67361	0.0050976	0.00606318	-419.039	151.27	-2.77013	glabrous	CDSR49	0	101.4		met153	2	177.7	1	8.25015e+10	1.06811	1.4985	4.74029	0.0265658	0.030495	19931.8	9154.71	2.17722	RZ386a
met121	3.1	4.55	1	331601000000	4.26947	5.88425	19.6354	9.24e-06	1.46e-05	-41150	9286.44	-4.43119	C515	C636x	2.6	12		met192	12	105.733	1	6.42161e+07	4.11122	6.40339	18.9611	1.35399e-05	2.01247e-05	-694.494	159.491	-4.35444	G402	G1106	69.5	121.4		met153	6	34.0133	1	9.88915e+10	1.2777	1.7962	5.68201	0.015279	0.0179632	23943.8	10044.8	2.3837	RZ762
met121	4	107	1	177207000000	2.32539	3.14454	10.4932	0.00106627	0.00137691	36009.7	11116.5	3.23931	RZ740b	RG214	87	123.8		met192	9.2	21.7	1	1.92893e+07	1.26966	1.92346	5.69556	0.0156037	0.0178212	-310.161	129.963	-2.38654	RG570	RG451	0	22.6		met153	6	136.2	1	1.94901e+11	2.48865	3.54004	11.1984	0.000710857	0.000958017	-34823.5	10406.2	-3.3464	RZ682
met121	5	119.95	1	108569000000	1.43706	1.92656	6.42882	0.0100958	0.0118981	37803.4	14909.6	2.53551	glabrous	RG346	0	138.5		met193	1	190.35	1	4.0028e+09	1.79486	2.73791	8.05747	0.0040402	0.00494057	-5134.6	1808.87	-2.83857	RG447	C112b	0	196.1		met153	7	63.6667	1	3.10621e+11	3.91148	5.64191	17.8474	2.19399e-05	3.46698e-05	-43660.1	10334.7	-4.22461	BCD855
met121	9.1	12.7	1	244527000000	3.18206	4.33913	14.4794	0.000129164	0.000182069	-33498.5	8803.37	-3.80518	C397	RZ698	0	28.8		met193	2	55.19	1	4.78909e+09	2.14023	3.27573	9.64024	0.00169267	0.00214469	-5109.17	1645.53	-3.10487	RG634	RZ599	27.3	75.1		met153	9.1	8.79231	1	8.67305e+10	1.12227	1.57531	4.98327	0.0230036	0.02657	22407.3	10037.6	2.23232	C397
met121	9.1	55.9571	1	180654000000	2.36959	3.2057	10.6972	0.000955234	0.00123913	31176.6	9532.18	3.27066	G103a	CDO226b	43.6	59.5		met193	2	173.117	1	2.45912e+09	1.11004	1.68203	4.95011	0.0237619	0.0270686	-3420.94	1537.58	-2.22488	RG83	RG520	61.7	238.7		met153	3.2	107.4	1	8.58219e+10	1.11063	1.55881	4.93106	0.0237245	0.0273662	-21482.3	9674.11	-2.2206	RZ403b
met121	10	74	1	162920000000	2.14174	2.89102	9.64717	0.0016863	0.00213694	27187.8	8753.34	3.10599	G1084	C16	0	88.6		met193	6	117.7	1	3.486e+09	1.5666	2.38441	7.01717	0.00723178	0.00863769	-4052.02	1529.65	-2.64899	RZ762	C236	0	134.2		met160	1	9.90714	1	2.777e+07	2.12376	2.86998	9.52256	0.00176394	0.00228182	-403.271	130.683	-3.08586	RG447
met125	1	97.7692	1	4.55077e+07	2.4209	3.45402	10.8864	0.000840927	0.00112473	-643.962	195.173	-3.29945	CDO348	c1.loc105	86.6	109.473		met193	7	8.2	1	6.55195e+09	2.90625	4.48152	13.1888	0.00025381	0.00034783	-5593.97	1540.34	-3.63164	RG29	G20	0	21.9		met160	1	40.8	1	1.67289e+07	1.28979	1.7289	5.73648	0.0148034	0.0174279	-292.765	122.235	-2.3951	c1.loc11
met125	1	114.268	1	5.20359e+07	2.75906	3.9495	12.448	0.000364492	0.000506341	839.071	237.82	3.52818	CDO455	RG462	101.8	129.6		met193	7	102.3	1	3.99032e+09	1.78936	2.72937	8.03235	0.00409697	0.00500715	4620.77	1630.4	2.83414	RG30	C586	8.2	102.3		met160	1	157.942	1	3.59431e+07	2.73255	3.71466	12.3252	0.000389096	0.000538917	-524.267	149.333	-3.51073	RG957
met125	2	141.2	1	3.75051e+07	2.00331	2.84662	8.97198	0.00238654	0.00304566	439.819	146.835	2.99533	RG555	RG139	0	177.7		met193	9.1	59.5	1	4.71248e+09	2.10668	3.22332	9.48602	0.00184106	0.00232468	4696.85	1524.98	3.07994	G103b1	CDO226b	12.7	59.5		met160	2	128.694	1	2.51547e+07	1.92743	2.5997	8.62577	0.00288918	0.00365575	690.249	235.021	2.93697	G294c
met125	5	25.8667	1	3.98353e+07	2.12525	3.02348	9.52939	0.00175736	0.00227368	-649.606	210.435	-3.08697	glabrous	R569a	0	51.4		met193	11	111.6	1	2.29636e+09	1.0373	1.5707	4.62247	0.0288433	0.0326084	3203.54	1490.03	2.14999	RZ525a	L457b	0	177.9		met160	2	141.2	1	3.78383e+07	2.8727	3.91052	12.9751	0.000275614	0.000387778	-730.97	202.929	-3.60209	CDO718
met125	6	39.6909	1	2.69369e+07	1.44663	2.0445	6.44384	0.00984912	0.0118036	367.392	144.73	2.53847	RZ762	RZ508	0	142.9		met193	11	177.9	1	4.20765e+09	1.88506	2.87802	8.46982	0.00321537	0.00396859	4457.75	1531.72	2.9103	RZ537b	L457b	130.5	177.9		met160	6	98.51	1	2.26583e+07	1.73933	2.34169	7.76972	0.0046522	0.00576304	405.813	145.587	2.78742	RZ762
met125	8	102	1	7.7298e+07	4.0472	5.86688	18.4912	1.58e-05	2.54e-05	20544.9	4777.72	4.30014	G187	c8.loc100	102	103.943		met194	1	184.6	1	2.13717e+09	1.13306	1.47545	5.03171	0.0223553	0.025853	-3200.29	1426.7	-2.24315	RG447	C112b	0	196.1		met160	6	134.2	1	2.01901e+07	1.55268	2.08662	6.92338	0.00749483	0.00909066	-370.712	140.889	-2.63123	G1314b
met125	8	102.971	1	7.52214e+07	3.94252	5.70927	17.9945	2.04e-05	3.23e-05	-21073.1	4967.74	-4.24199	G187	R662	102	144		met194	2	160.624	1	2.66375e+09	1.40846	1.83899	6.27148	0.0108716	0.0129727	-4073.58	1626.64	-2.50429	RG634	RG256	27.3	209.5		met160	8	102	1	2.73039e+07	2.08883	2.82181	9.36275	0.00192532	0.0024808	359.961	117.64	3.05986	G104
met125	9.1	51.3333	1	1.3404e+08	6.82857	10.1736	32.065	2.05e-08	4.48e-08	-838.573	148.09	-5.6626	CDO1081	RZ777	47.4	53.3		met194	2	209.5	1	2.41624e+09	1.27919	1.66811	5.68875	0.0152192	0.017896	3408.01	1428.87	2.38511	C624x	RG520	172.2	238.7		met160	10	22.8722	1	3.42887e+07	2.60989	3.54368	11.7579	0.000526611	0.000719425	-602.463	175.697	-3.42898	G1084
met125	11	123.537	1	4.1005e+07	2.18636	3.11226	9.80922	0.00150822	0.00196479	532.285	169.952	3.13197	RZ797b	RG1109	94.7	149.5		met194	3.1	24.5143	1	3.0396e+09	1.60413	2.09846	7.15637	0.00656857	0.00801367	4122.36	1540.99	2.67514	C636x	RG100	12	29.3		met160	11	166.1	1	4.41606e+07	3.33749	4.56392	15.143	8.83937e-05	0.000131005	-448.128	115.158	-3.89141	RG1109
met125	3.2	75.2	1	2.78234e+07	1.49356	2.11178	6.65591	0.00872586	0.0105132	-361.223	140.014	-2.57991	RZ403b	RG418	0	107.4		met194	4	119.88	1	2.76782e+09	1.46271	1.91083	6.5165	0.00944839	0.011344	-6627.99	2596.42	-2.55274	Y1065Lc	RZ590b	0	127.6		met161	1	39.9286	1	3.01159e+06	1.44889	2.36988	6.56778	0.00979174	0.0110194	-121.646	47.4667	-2.56277	RG447
met127	1	13.65	1	1.51014e+08	1.53999	2.232	6.86594	0.00774317	0.0093784	-969.779	370.103	-2.62029	RG447	C112b	0	196.1		met194	4	127.6	1	5.70376e+09	2.97032	3.93773	13.4288	0.000216887	0.000308505	8283.66	2260.49	3.66453	G177	RG143a	126.5	132.3		met161	3.1	8.33333	1	5.40235e+06	2.57086	4.25122	11.7817	0.000579948	0.000708694	-164.168	47.8283	-3.43244	RG104
met127	2	136.45	1	1.97328e+08	2.00324	2.91653	8.97166	0.00238696	0.00304617	1081.89	361.201	2.99527	RG555	RG520	0	238.7		met194	6	13.66	1	5.60188e+09	2.91873	3.8674	13.1889	0.000246152	0.000348116	-5366.23	1477.63	-3.63166	RZ762	RZ2	0	23.6		met161	4	96	1	3.81534e+06	1.82881	3.00237	8.32064	0.00370708	0.00429031	170.843	59.227	2.88455	G200b
met127	3.1	2.6	1	1.15497e+08	1.18191	1.70706	5.25116	0.0196479	0.022849	-732.361	319.593	-2.29154	RG104	C74a	0	21.9		met194	7	87.5308	1	4.13541e+09	2.17044	2.85498	9.73632	0.00156943	0.00204088	7415.49	2376.53	3.12031	C285	C586	26.1	102.3		met161	6	61.725	1	3.87575e+06	1.85725	3.0499	8.45238	0.00344958	0.00400065	-144.053	49.5487	-2.9073	G200a
met127	5	63.3556	1	1.59987e+08	1.63007	2.36462	7.27392	0.00614679	0.00752112	-1278.94	474.205	-2.69702	glabrous	CDSR49	0	101.4		met194	11	49.8333	1	1.55582e+10	7.73129	10.741	36.6299	2.41801e-09	5.84806e-09	9663.71	1596.71	6.05227	RG1094b	RZ900	45	53.7		met161	11	156.335	1	2.13301e+06	1.03039	1.67851	4.65176	0.0293817	0.0320541	-118.721	55.045	-2.15679	RZ525a
met127	5	104.329	1	3.3687e+08	3.3744	4.97898	15.316	8.08e-05	0.000120233	1513.8	386.808	3.91357	RG13	RG346	78.3	138.5		met194	12	11.15	1	8.45641e+09	4.34494	5.83809	19.9096	7.70708e-06	1.27826e-05	6758.63	1514.7	4.46202	G193	RZ257	0	34.5		met161	3.2	64	1	2.62322e+06	1.26431	2.06426	5.72082	0.0158236	0.0175659	107.259	44.8441	2.39182	CDO795a
met127	6	5.95	1	1.91738e+08	1.94755	2.83391	8.7175	0.00274629	0.00348283	1067.18	361.445	2.95254	RZ762	Capiculus	0	37.8		met198	1	93.1154	1	1.68313e+08	2.57211	2.91379	11.6345	0.000578156	0.000765702	-1001.41	293.587	-3.41093	RG811a	CDO118	73.8	122.9		met162	1	48.8	1	5.01437e+09	3.28663	5.40742	15.1018	0.000100064	0.000133258	6599.63	1698.26	3.88611	RG140
met127	6	56.1111	1	3.56425e+08	3.56367	5.268	16.2051	5.1e-05	7.75e-05	1323.86	328.864	4.02556	G200a	C235a	48.2	64.5		met198	4	36.65	1	7.14851e+07	1.10809	1.23753	4.94132	0.0238852	0.0272035	-708.266	318.621	-2.22291	Y1065Lc	HHU39a	0	135.3		met162	1	77.7636	1	2.6946e+09	1.79209	2.90581	8.11535	0.00406877	0.00478703	-4603.91	1616.12	-2.84875	R210
met127	7	76.7	1	1.27284e+08	1.30102	1.88127	5.78704	0.0143756	0.016946	23246.1	9663.22	2.40563	RG29	CDO405	0	76.7		met198	6	13.66	1	2.11732e+08	3.21537	3.66544	14.6357	0.000119072	0.000168415	-1022.67	267.319	-3.82567	RZ762	RZ2	0	23.6		met162	1	99.475	1	2.85921e+09	1.89958	3.08333	8.61113	0.0030996	0.00367957	4127.83	1406.67	2.93447	c1.loc76
met127	7	77.6846	1	1.1669e+08	1.19398	1.72469	5.3054	0.019033	0.0221644	-23358.5	10141.1	-2.30334	CDO405	C586	76.7	102.3		met198	7	25.5	1	1.01697e+09	13.8889	17.6054	70.2966	1.22125e-15	5.32907e-15	-2343.6	279.522	-8.3843	G20	RG678	21.9	25.5		met162	2	82.125	1	3.01862e+09	2.00346	3.25524	9.09122	0.00238567	0.00285663	4557.21	1511.43	3.01517	RG555
met127	11	54.3	1	1.52728e+08	1.55722	2.25734	6.94391	0.00740807	0.00899003	-829.597	314.822	-2.63513	RZ525a	L457b	0	177.9		met198	7	59.9333	1	2.88651e+08	4.33563	4.99704	19.9526	7.88179e-06	1.24971e-05	2006.11	449.112	4.46684	CDO385	CDO497	30.8	64.6		met162	2	115.938	1	1.69536e+09	1.13476	1.82825	5.10595	0.0222548	0.0247806	-4975.61	2201.95	-2.25963	c2.loc82
met130	1	188.433	1	38952.7	1.1328	1.70144	5.07486	0.0223707	0.0252228	-14.9554	6.63873	-2.25275	RG447	C112b	0	196.1		met198	7	68.3231	1	1.87373e+08	2.85547	3.24374	12.9519	0.000287533	0.000392004	-1791.66	497.84	-3.59888	BCD855	C586	59	102.3		met162	2	236.7	1	1.58257e+09	1.06003	1.70662	4.76626	0.0271439	0.0300345	2841.06	1301.34	2.18318	CDO718
met130	2	0	1	39822.1	1.1578	1.73941	5.18813	0.020939	0.0236644	-13.3478	5.86007	-2.27775	RG555	c2.loc63	0	63.6143		met198	9.1	40.15	1	1.90012e+08	2.89458	3.28943	13.1343	0.000261187	0.000357513	-2345.81	647.275	-3.62413	RZ698	C147	28.8	42.1		met162	5	118.974	1	2.55545e+09	1.70105	2.75576	7.69628	0.0051283	0.00598796	-5551.29	2001.03	-2.77422	RG13
met130	2	62.6571	1	33021.1	0.961891	1.44235	4.30208	0.0353193	0.0391838	-12.4338	5.99466	-2.07414	RG555	RG520	0	238.7		met198	9.1	43.6	1	9.29694e+07	1.43653	1.60946	6.42639	0.0101098	0.0119139	1531.61	604.18	2.53503	c9.loc40	CDO226b	41.125	59.5		met163	1	81.7273	1	396927	1.93428	3.01979	8.73324	0.00283975	0.00345106	47.4526	16.0573	2.95521	RG532a
met130	9.1	44.1	1	75882.2	2.1843	3.3145	9.88613	0.001516	0.00188564	24.5861	7.81946	3.14422	C397	CDO1081	0	47.4		met198	12	101.817	1	7.87612e+07	1.21956	1.36349	5.44427	0.0177946	0.0205033	706.962	302.989	2.3333	G193	G1106	0	121.4		met163	2	147.985	1	495941	2.40571	3.77308	10.9118	0.00087325	0.00110871	-58.401	17.6796	-3.30329	RZ599
met130	9.1	53.3	1	160478	4.5153	7.00959	20.9074	5.12e-06	7.89e-06	-36.4247	7.9661	-4.57247	CDO1081	CDO226b	47.4	59.5		met199	1	89.3923	1	1.74447e+10	1.28587	2.19682	5.84478	0.0149559	0.0163953	-9666.75	3998.49	-2.4176	RG472	C112b	7.1	196.1		met163	4	51.1	1	566848	2.74069	4.31254	12.4719	0.000381363	0.00049945	49.6371	14.0553	3.53155	RZ69a1
met130	10	38.5	1	114007	3.24785	4.97977	14.8531	0.000109996	0.00015097	22.263	5.77664	3.85397	G1084	Y1065La	0	73.8		met199	6	135.2	1	1.68183e+10	1.24025	2.11794	5.63492	0.0168535	0.0184215	-10708.7	4511.22	-2.3738	RZ762	RZ508	0	142.9		met163	5	0	1	623836	3.00835	4.74609	13.7257	0.000197577	0.000265241	-52.5366	14.1806	-3.70482	glabrous
met130	11	94.7	1	58860.1	1.70228	2.57098	7.66845	0.00511226	0.00607998	-15.9839	5.77203	-2.7692	RZ525a	L457b	0	177.9		met199	7	42.469	1	1.48246e+10	1.09478	1.86688	4.96695	0.0247453	0.0267951	11930.2	5353.05	2.22867	RG29	C586	0	102.3		met163	6	58.025	1	616687	2.97485	4.69171	13.5684	0.000214488	0.000287053	-54.7633	14.8671	-3.68353	RZ2
met130	12	103.775	1	47562.8	1.37987	2.07752	6.19661	0.0117081	0.013511	17.8609	7.17508	2.4893	RZ257	G1106	34.5	121.4		met199	8	5.58462	1	4.18383e+10	3.03195	5.26874	14.0178	0.000186479	0.000228428	15836.9	4229.89	3.74404	C424b	C825a	0	17.6		met163	8	143.013	1	253890	1.24555	1.93157	5.58611	0.0166208	0.0189399	37.173	15.728	2.3635	C424b
met131	2	215.7	1	1.77567e+08	1.02683	1.54875	4.55528	0.0296627	0.0338894	903.053	423.112	2.13431	RG555	RG520	0	238.7		met199	9.1	0	1	2.17288e+10	1.59683	2.73632	7.28016	0.00669265	0.00748438	-9722.83	3603.48	-2.69818	C397	CDO226b	0	59.5		met163	9.1	5.86154	1	320391	1.5669	2.43751	7.04928	0.00722637	0.00848637	44.5045	16.7622	2.65505	C397
met131	4	119.88	1	2.47374e+08	1.42499	2.15761	6.34609	0.0104162	0.0124526	1198.67	475.823	2.51914	Y1065Lc	HHU39a	0	135.3		met202	1	98.7	1	8.3554e+06	3.12481	4.49843	14.2733	0.000148566	0.000201603	194.308	51.4315	3.778	CDO348	RG957	86.6	132.1		met163	10	85.8571	1	356024	1.73826	2.7086	7.83328	0.00466485	0.00556653	44.0089	15.7242	2.7988	G1084
met131	5	101.4	1	5.663e+08	3.20601	4.93931	14.5278	0.000121826	0.000177918	1601.65	420.211	3.81153	RG13	RG346	78.3	138.5		met202	2	151.892	1	2.1641e+07	7.73442	11.6512	36.9688	2.40019e-09	4.97903e-09	-367.427	60.4301	-6.08019	RZ386a	C624x	143.1	172.2		met164	1	170.9	1	2.0311e+07	3.3842	4.99015	15.4297	7.88855e-05	0.000113515	-368.335	93.7702	-3.92806	RZ14
met131	6	64.5	1	4.90525e+08	2.78837	4.27839	12.5839	0.000339119	0.000472643	-1699.22	479.007	-3.54737	RZ667	G294d	57.1	74		met202	2	214.767	1	5.91104e+06	2.23004	3.18242	10.0977	0.00135231	0.00168921	174.442	54.8959	3.17768	RZ260a	RG520	193.4	238.7		met164	1	192.267	1	1.30726e+07	2.20339	3.21177	9.93086	0.00144536	0.00184324	321.428	101.998	3.15133	RZ801
met131	6	85	1	2.97861e+08	1.71105	2.59797	7.6413	0.00499931	0.00617329	1321.37	478.016	2.76429	C235a	HHU37	64.5	117.7		met202	3.1	14.475	1	6.06359e+06	2.28634	3.26455	10.3583	0.00117517	0.00147562	297.828	92.5384	3.21842	C636x	RG341b	12	17.4		met164	2	190.486	1	1.265e+07	2.13362	3.10794	9.60983	0.00172093	0.00217901	-261.669	84.4101	-3.09997	RZ476b
met131	6	139.071	1	2.03736e+08	1.17645	1.777	5.22663	0.0199329	0.023166	1303.9	570.34	2.28618	RG424	RZ508	85	142.9		met202	3.1	17.4	1	2.90698e+06	1.10873	1.56508	4.96591	0.0238445	0.0268235	-195.144	87.5701	-2.22843	c3.loc12	RG100	13.65	29.3		met164	6	14.54	1	2.51215e+07	4.15428	6.17204	19.0841	1.22036e-05	1.89954e-05	-348.573	79.7919	-4.36853	RZ762
met131	7	92.4538	1	2.77511e+08	1.59594	2.42047	7.11923	0.00670794	0.00817612	-1781.71	667.76	-2.66819	RG29	C586	0	102.3		met202	5	48.4923	1	5.87688e+06	2.21743	3.16403	10.0393	0.00139558	0.00174122	-180.75	57.0462	-3.16849	glabrous	RG346	0	138.5		met164	6	136.2	1	1.444e+07	2.42854	3.54772	10.9696	0.000825131	0.00107684	301.159	90.9283	3.31205	RZ516
met131	10	36.7	1	2.47382e+08	1.42503	2.15768	6.3463	0.0104149	0.0124512	-1139.42	452.299	-2.51919	G1084	RG561	0	96.3		met202	6	53.1444	1	4.80926e+06	1.82161	2.58924	8.21553	0.00377537	0.00454024	-160.724	56.0741	-2.86627	C76	G1314b	11.9	104.3		met164	10	38.5	1	8.67328e+06	1.47233	2.13092	6.58884	0.00921685	0.0109019	-198.701	77.4096	-2.56687	G1084
met131	10	96.3	1	1.80265e+08	1.04228	1.57229	4.6245	0.0284619	0.0325752	895.173	416.27	2.15047	CDO98	C223	44.8	102.4		met202	7	102.3	1	7.83831e+06	2.93682	4.22004	13.39	0.000235464	0.000314019	199.207	54.4395	3.65923	CDO405	C586	76.7	102.3		met164	10	102.4	1	1.05725e+07	1.78921	2.59754	8.03164	0.00409857	0.00500903	-218.107	76.9603	-2.83402	CDO98
met131	11	63.3	1	4.80742e+08	2.73421	4.19307	12.3329	0.000387505	0.000536814	-1571.74	447.557	-3.51182	RZ781	RZ797b	30.3	94.7		met205	2	50.4692	1	6.48624e+07	1.10778	1.68635	4.93993	0.0239048	0.027225	817.431	367.782	2.22259	RG555	RG83	0	61.7		met164	11	111.6	1	2.18743e+07	3.63572	5.37423	16.6172	4.27979e-05	6.31865e-05	310.704	76.2197	4.07643	RZ797b
met133	1	172.877	1	4.54607e+06	3.02346	4.46967	13.7364	0.000190396	0.000264069	-146.972	39.6549	-3.70627	RZ14	RG236	164.9	184.6		met205	2	61.7	1	2.51353e+08	4.16662	6.5349	19.1431	1.18455e-05	1.84613e-05	-1495.74	341.862	-4.37528	G1327	RZ599	52.4	75.1		met164	3.2	0	1	6.56193e+06	1.11776	1.61218	4.98491	0.0232802	0.0265412	-169.464	75.9012	-2.23269	RZ403b
met133	2	4.875	1	2.15605e+06	1.456	2.11982	6.51475	0.00961356	0.011352	-117.615	46.0801	-2.5524	RG555	RG256	0	209.5		met205	6	13.66	1	2.57475e+08	4.26402	6.69405	19.6093	9.36608e-06	1.47426e-05	-1329.1	300.141	-4.42824	RZ762	RZ2	0	23.6		met170	1	2.6625	1	102168	1.52	2.12306	6.80531	0.00815172	0.00968969	-23.69	9.08115	-2.6087	RG447
met133	2	216.7	1	4.66705e+06	3.10156	4.58862	14.102	0.000157262	0.000219861	149.94	39.928	3.75526	RG654	RG520	210.1	238.7		met205	6	37.8	1	2.05982e+08	3.43893	5.3553	15.6876	6.90441e-05	9.99103e-05	1117.71	282.197	3.96076	RZ2	G200a	23.6	48.2		met170	1	50.8	1	112597	1.67266	2.33977	7.49996	0.00551322	0.00665749	-30.6015	11.1741	-2.73861	RG472
met133	6	22.6875	1	1.87082e+06	1.26572	1.83938	5.65289	0.0157653	0.0182526	-97.9123	41.1815	-2.37758	RZ762	RZ667	0	57.1		met205	6	74	1	1.37365e+08	2.31857	3.57133	10.4617	0.00108451	0.00139949	-836.184	258.524	-3.23446	RZ667	RG424	57.1	85		met170	2	70.3143	1	204186	2.99442	4.243	13.6006	0.000204444	0.000282712	-46.0622	12.4901	-3.6879	RG83
met133	6	62.65	1	2.99526e+06	2.01181	2.94492	9.05048	0.00233607	0.00292113	-164.244	54.595	-3.0084	G200a	G294d	48.2	74		met205	6	133.223	1	8.5896e+07	1.46197	2.2332	6.54185	0.00946644	0.0111852	809.123	316.347	2.5577	G1468b	RZ508	79	142.9		met170	2	92.4857	1	196429	2.88377	4.0818	13.0839	0.00026822	0.000366733	43.7924	12.1068	3.61716	RG437
met133	6	74	1	2.72381e+06	1.83269	2.67804	8.23029	0.00367089	0.00450647	141.171	49.2083	2.86885	C235a	C236	64.5	134.2		met205	8	119.486	1	9.18006e+07	1.56097	2.38671	6.99154	0.00733711	0.00875839	914.48	345.85	2.64415	G2132a	R662	78.9	144		met170	2	198.135	1	208622	3.05759	4.33518	13.8961	0.000175131	0.000243746	35.7198	9.58215	3.72775	RZ273
met133	8	7.44615	1	1.76912e+06	1.1977	1.73938	5.34557	0.0188474	0.0216672	-101.962	44.1005	-2.31205	C424b	R662	0	144		met205	9.1	40.15	1	9.98483e+07	1.69559	2.59594	7.60446	0.00520016	0.00629432	-712.072	258.22	-2.75762	RZ698	CDO226b	28.8	59.5		met170	7	4.55556	1	318207	4.59401	6.61235	21.1954	4.23329e-06	6.89114e-06	-41.8342	9.08679	-4.60384	RG29
met133	12	11.15	1	5.04297e+06	3.34346	4.95821	15.2379	8.71e-05	0.00012484	-163.8	41.9615	-3.90357	G193	RZ797a	0	15.9		met205	12	87.1276	1	8.44427e+07	1.43758	2.19541	6.43117	0.0100823	0.0118828	899.464	354.682	2.53597	G402	G1106	69.5	121.4		met170	7	80.6385	1	126410	1.87418	2.6268	8.42001	0.00330507	0.00407474	35.4113	12.2035	2.90173	CDO497
met133	12	108.671	1	5.0245e+06	3.33161	4.94006	15.1821	8.97e-05	0.000128344	206.861	53.0899	3.89642	RG901a	G1106	97.9	121.4		met207	1	101.8	1	9.1531e+08	2.32012	3.74138	10.5607	0.00108034	0.00132809	-2062.53	634.681	-3.24972	C131	CDO118	20.2	122.9		met170	3.2	41	1	82480.8	1.23055	1.71396	5.49395	0.0172879	0.0199424	-19.1554	8.17241	-2.34392	RZ403b
met135	1	132.1	1	151569	1.0712	1.53978	4.77508	0.026348	0.0298931	25.7051	11.7633	2.1852	RG447	C112b	0	196.1		met207	3.1	1.73333	1	6.79492e+08	1.73226	2.77746	7.83985	0.00473664	0.00554507	1771.91	632.832	2.79997	RG104	RG944	0	15.3		met170	3.2	98.6182	1	242937	3.54362	5.04823	16.1817	5.35257e-05	7.82861e-05	48.4094	12.0342	4.02265	G249
met135	4	14.7	1	212095	1.49283	2.15465	6.6819	0.00874237	0.0103626	-34.1852	13.2248	-2.58494	Y1065Lc	c4.loc28	0	29.965		met207	8	17.6	1	6.02022e+08	1.53767	2.4608	6.94602	0.00778958	0.00897208	1621.82	615.367	2.63553	C424b	G56a	0	129.2		met176	1	117.145	1	2.27739e+12	5.95293	8.81123	27.7126	1.64217e-07	3.2583e-07	123785	23514.1	5.26428	CDO455
met135	4	43.335	1	502743	3.47094	5.10732	15.8386	6.39e-05	9.27e-05	57.7631	14.5142	3.97977	RZ69a1	G271	27.1	51.1		met207	8	138.08	1	1.21588e+09	3.05982	4.96995	14.0285	0.000174174	0.000227644	-2817.27	752.18	-3.74547	G187	R662	102	144		met176	2	17.55	1	8.60644e+11	2.33098	3.32983	10.4728	0.00105154	0.0013923	85560.3	26438.7	3.23617	RG555
met135	4	134.3	1	227787	1.60158	2.31406	7.17626	0.00661172	0.00792565	-33.4103	12.4719	-2.67885	G200b	HHU39a	51.6	135.3		met207	10	44.8	1	4.37129e+08	1.12103	1.78679	5.04352	0.023079	0.0256687	1375.62	612.534	2.24578	G1084	C223	0	102.4		met176	2	220.7	1	4.54929e+11	1.24522	1.76012	5.53584	0.0166353	0.0194856	44975.7	19115.5	2.35284	RG634
met135	6	60.8	1	250823	1.76082	2.54809	7.902	0.00440493	0.00536773	-38.4459	13.6767	-2.81105	G200a	G1314b	48.2	104.3		met207	12	59.8375	1	4.6966e+08	1.20349	1.91976	5.41885	0.0185622	0.020789	-1570.93	674.843	-2.32784	G193	G1106	0	121.4		met176	6	55.1222	1	9.89178e+11	2.67025	3.82713	12.0369	0.000453696	0.000624021	71315.9	20555.6	3.46942	RZ516
met135	6	106.214	1	247089	1.73504	2.51015	7.78436	0.00470327	0.00571608	36.998	13.2607	2.79005	RG424	RZ682	85	121.5		met207	9.2	2	1	6.99383e+08	1.7821	2.85876	8.06935	0.00417317	0.00490577	1880.38	661.951	2.84066	RG570	RZ404	0	19		met176	8	0.930769	1	6.46004e+11	1.75941	2.49939	7.86095	0.00442071	0.00548868	-55610.4	19834.4	-2.80374	C424b
met135	9.1	52.3167	1	497326	3.43475	5.05228	15.6679	6.98e-05	0.000100889	-50.126	12.6636	-3.95827	G103a	CDO226b	43.6	59.5		met209	1	31.8636	1	2.76839e+08	1.83741	2.49448	8.21568	0.00362726	0.00454335	1270.49	443.249	2.8663	RG447	RG462	0	129.6		met176	8	81.72	1	1.19522e+12	3.20952	4.62433	14.5442	0.000120786	0.000176469	84406.3	22132.5	3.81368	C225c
met135	12	0	1	282653	1.98004	2.87145	8.90478	0.00253049	0.00315393	-36.1698	12.1209	-2.98409	G193	RG91q	0	61.8		met209	2	72.2286	1	5.80972e+08	3.78341	5.23491	17.2414	2.99144e-05	4.66001e-05	-1980.96	477.078	-4.15227	RG83	RZ476a	61.7	81.3		met176	10	2.98333	1	6.22146e+11	1.69549	2.40709	7.57064	0.00520152	0.00641171	-59966.2	21794.2	-2.75148	G1084
met135	12	103.775	1	660904	4.51637	6.71406	20.8213	5.1e-06	8.24e-06	68.7368	15.0638	4.56304	G402	G1106	69.5	121.4		met209	2	123.787	1	2.2817e+08	1.51909	2.05595	6.77137	0.00817072	0.00987286	1624.26	624.192	2.60219	RZ599	G45	75.1	155.8		met176	10	74	1	6.00288e+11	1.63685	2.32252	7.30465	0.00604117	0.00739754	-52339.2	19365.4	-2.70271	c10.loc4
met139	2	66.4857	1	1.2711e+06	1.6552	2.32516	7.38787	0.00576445	0.00707336	-87.7455	32.2824	-2.71806	RG634	RG520	27.3	238.7		met209	2	180.667	1	2.87445e+08	1.90652	2.59005	8.53044	0.00304576	0.00384481	1250.25	428.067	2.92069	G45	RG520	155.8	238.7		met176	12	114.546	1	9.06551e+11	2.45241	3.50745	11.0314	0.000777681	0.00104382	-83900.6	25260.9	-3.32136	RG901a
met139	8	57.6333	1	1.71797e+06	2.22474	3.14259	9.98515	0.00137033	0.00179288	-168.294	53.2588	-3.15993	G104	G2140	50.1	64.4		met209	3.1	28.65	1	5.69768e+08	3.71301	5.13395	16.9089	3.54804e-05	5.48377e-05	-1674.52	407.224	-4.11204	RG944	RG100	15.3	29.3		met176	3.2	19	1	6.58249e+11	1.79219	2.54677	8.00996	0.00406773	0.00506914	62777	22181.2	2.83019	RZ403b
met139	8	64.95	1	947309	1.23857	1.73286	5.50593	0.0169278	0.0198133	114.18	48.6602	2.34647	G1314a	R662	61.4	144		met209	5	87.925	1	7.2278e+08	4.66632	6.51269	21.4498	3.55827e-06	6.11697e-06	-2366.89	511.053	-4.63139	R569a	CDSR49	51.4	101.4		met186	1	65.8	1	6.16013e+07	1.77089	2.4745	7.91313	0.00429365	0.00533785	535.686	190.43	2.81303	RG447
met139	9.1	49.3667	1	2.36654e+06	3.04033	4.32898	13.7547	0.00018269	0.000261907	-154.532	41.6669	-3.70874	G95	RZ777	38.2	53.3		met209	7	14.0714	1	3.89611e+08	2.56756	3.51063	11.5624	0.000584701	0.000795002	-1763.29	518.56	-3.40035	RG29	G20	0	21.9		met186	1	151.979	1	7.33641e+07	2.10225	2.94701	9.42415	0.00186161	0.00240234	900.56	293.354	3.06988	RG957
met139	9.1	59.5	1	1.2371e+06	1.61161	2.26296	7.19024	0.00644408	0.00786844	102.643	38.2788	2.68146	RZ777	CDO226b	53.3	59.5		met209	7	48.3034	1	3.67789e+08	2.42707	3.314	10.9148	0.000828137	0.00110839	2148.13	650.208	3.30375	CDO385	BCD855	30.8	59		met186	6	45.3636	1	7.10644e+07	2.03763	2.85463	9.12873	0.00218929	0.00280474	619.753	205.122	3.02138	RZ2
met139	11	40.2308	1	988913	1.2923	1.80897	5.74774	0.0147069	0.0173194	-78.6397	32.8014	-2.39745	RZ525a	RG16	0	111.6		met209	11	4.71875	1	3.45906e+08	2.28582	3.11683	10.2654	0.0011767	0.00155014	-1434.62	447.764	-3.20396	RZ525a	RG1094b	0	45		met186	7	16.0286	1	5.94784e+07	1.71086	2.38923	7.64042	0.00500177	0.00617619	-619.767	224.218	-2.76413	RG29
met139	11	167.022	1	2.66962e+06	3.4171	4.88339	15.5163	7.28e-05	0.000108878	-164.847	41.8493	-3.93907	RG1109	G2132b	149.5	174.4		met209	12	108.671	1	2.33409e+08	1.55345	2.10316	6.92683	0.00748015	0.00907364	1363.1	517.919	2.63189	G193	G1106	0	121.4		met186	8	110.743	1	6.76261e+07	1.94088	2.71652	8.68706	0.00279289	0.00353927	754.93	256.136	2.94738	RZ323a
met139	11	175.275	1	1.67312e+06	2.16786	3.06054	9.72446	0.00157962	0.00205354	131.68	42.2266	3.11841	RZ536a	L457b	166.1	177.9		met213	2	84.6	1	6.49706e+07	1.24056	1.77866	5.51488	0.0168397	0.0197146	-547.943	233.328	-2.34838	RG555	RZ260a	0	193.4		met186	10	102.4	1	5.1545e+07	1.48591	2.07054	6.62132	0.00889965	0.0107133	481.27	187.032	2.57319	G1084
met139	12	0	1	1.07285e+06	1.40051	1.96251	6.23562	0.0110977	0.0132306	-70.9346	28.4065	-2.49712	G193	c12.loc84	0	89.0862		met213	2	203.818	1	2.11109e+08	3.92671	5.7794	17.9195	2.11461e-05	3.34724e-05	-1158.79	273.743	-4.23315	RZ260a	RG256	193.4	209.5		met186	11	32.6	1	9.8343e+07	2.79894	3.9504	12.6329	0.000330412	0.000461054	-677.306	190.561	-3.55427	RG1022
met139	12	96.9207	1	6.44402e+06	7.89255	11.7877	37.4538	1.65e-09	4.07e-09	176.518	28.8431	6.11995	G402	G1106	69.5	121.4		met213	3.1	29.3	1	6.43554e+07	1.22895	1.76181	5.46266	0.0173606	0.0202976	560.102	239.643	2.33723	C515	RG100	2.6	29.3		met186	11	146.5	1	1.25718e+08	3.55184	5.05007	16.1494	5.24665e-05	7.96441e-05	996.15	247.882	4.01864	RZ537b
met140	1	67.6	1	1.96255e+07	1.96294	3.02986	8.78768	0.00264186	0.0033562	-305.359	103.009	-2.9644	RG472	RG236	7.1	184.6		met213	4	14.7	1	1.58693e+08	2.97924	4.34444	13.4703	0.000212193	0.00030213	874.608	238.3	3.67019	Y1065Lc	RG190	0	17.5		met186	11	169.789	1	1.02551e+08	2.91538	4.11943	13.1734	0.000248184	0.000350858	-873.304	240.612	-3.62951	RG1109
met140	1	184.6	1	1.4645e+07	1.4718	2.26096	6.55758	0.0092293	0.0110924	265.831	103.809	2.56078	CDO348	C112b	86.6	196.1		met213	6	97.545	1	1.21278e+08	2.29214	3.32015	10.2944	0.00115832	0.00152701	1054.6	328.692	3.20849	G294a	HHU37	75.7	117.7		met186	3.2	4.9	1	6.76736e+07	1.94221	2.71843	8.69316	0.00278348	0.00352788	553.06	187.579	2.94842	RZ403b
met140	7	3.64444	1	1.77749e+07	1.781	2.74417	7.95907	0.00418491	0.00520859	319.343	113.195	2.82118	RG29	CDO405	0	76.7		met213	6	121.5	1	5.40154e+07	1.03346	1.47874	4.58498	0.0291412	0.033319	-579.702	270.73	-2.14126	G1314b	RZ508	104.3	142.9		met192	1	47.8	1	3.77354e+07	1.17191	1.72716	5.20621	0.0201732	0.0234331	523.255	229.325	2.28171	RG447
met140	8	142.027	1	3.82578e+07	3.75997	5.90639	17.1306	3.17e-05	4.92e-05	-570.666	137.878	-4.13892	G56a	R662	129.2	144		met213	8	64.4	1	1.014e+08	1.92334	2.77595	8.60708	0.00291921	0.00369205	3432.55	1170.01	2.93378	C424b	G2140	0	64.4		met192	1	98.7	1	8.82079e+07	2.69896	4.0373	12.1697	0.000422679	0.000583233	635.514	182.173	3.48851	CDO348
met140	9.1	53.3	1	1.5868e+07	1.59283	2.44976	7.10518	0.00676144	0.00823844	-280.269	105.145	-2.66555	C397	CDO226b	0	59.5		met213	8	64.95	1	6.76392e+07	1.29089	1.85171	5.7414	0.0147612	0.0173804	-2860.5	1193.8	-2.39612	G2140	R662	64.4	144		met192	1	192.267	1	5.9275e+07	1.82912	2.71303	8.17795	0.00370422	0.0046354	589.488	206.136	2.85971	RG957
met140	10	56.8	1	1.289e+07	1.29763	1.99002	5.77176	0.0145035	0.0170902	342.864	142.714	2.40245	G1084	C16	0	88.6		met213	9.1	57.7286	1	6.40074e+07	1.22239	1.75229	5.43312	0.0176627	0.0206353	-568.372	243.842	-2.33091	C397	CDO226b	0	59.5		met192	2	82.95	1	1.20418e+08	3.65042	5.51157	16.6137	4.12975e-05	6.33839e-05	920.957	225.947	4.07599	RZ599
met140	11	9.4375	1	1.45308e+07	1.46049	2.24333	6.50645	0.00950279	0.0114065	-315.307	123.612	-2.55077	RZ525a	L457b	0	177.9		met213	10	99.7857	1	2.78428e+08	5.11863	7.62234	23.6337	1.20316e-06	2.17532e-06	1234.04	253.841	4.86146	RG561	C223	96.3	102.4		met192	2	118.881	1	8.03631e+07	2.46456	3.67824	11.0874	0.000754602	0.00101423	-1106.28	332.239	-3.32977	G294c
met140	12	0	1	2.55509e+07	2.54123	3.94466	11.4409	0.000624058	0.000846014	-356.724	105.464	-3.38244	G193	RZ797a	0	15.9		met214	1	98.7	1	5.85301e+06	2.89502	4.11104	13.194	0.000260908	0.000346611	162.928	44.8548	3.63235	CDO348	RZ14	86.6	164.9		met192	3.1	21.9	1	7.04214e+07	2.16596	3.2232	9.71578	0.00158713	0.00206285	5401.19	1732.81	3.11701	RG944
met140	12	36.3857	1	2.12823e+07	2.12528	3.28564	9.52953	0.00175723	0.00227352	342.023	110.795	3.08699	G193	G1106	0	121.4		met214	2	152.869	1	1.62437e+07	7.666	11.4093	36.6169	2.8216e-09	5.81653e-09	-308.245	50.9395	-6.05119	RZ386a	C624x	143.1	172.2		met192	3.1	22.7714	1	6.09309e+07	1.8793	2.78882	8.40641	0.00326255	0.00410587	-5242.44	1808.12	-2.89938	C74a
met140	3.2	107.4	1	1.11539e+07	1.12474	1.72199	4.99438	0.0228532	0.0264037	292.058	130.686	2.23481	RZ403b	RG418	0	107.4		met214	2	215.7	1	5.306e+06	2.63122	3.72683	11.9609	0.000499588	0.000647686	157.864	45.646	3.45845	RZ260a	RZ446b	193.4	220.7		met192	5	101.4	1	3.69468e+07	1.14769	1.69107	5.09742	0.0215061	0.0249125	-401.547	177.853	-2.25775	glabrous
met142	2	0	1	205920	2.01544	2.88624	9.02736	0.00231486	0.00295821	-30.7941	10.2491	-3.00456	RG555	RG520	0	238.7		met214	3.1	14.475	1	4.95532e+06	2.46139	3.48052	11.1704	0.000760546	0.000970616	376.82	112.746	3.34221	C636x	c3.loc14	12	16		met192	6	134.2	1	4.67655e+07	1.44845	2.14047	6.45206	0.00980291	0.0117507	542.272	213.485	2.54009	RZ762
met142	3.1	19.2	1	540292	5.12939	7.5729	23.6859	1.17e-06	2.12e-06	55.5775	11.4197	4.86682	RG341b	RG450	17.4	28		met214	3.1	16.7	1	2.56107e+06	1.28676	1.79885	5.77322	0.0149214	0.0170693	-269.515	112.169	-2.40275	c3.loc12	RG450	13.65	28		met192	11	174.4	1	4.34296e+07	1.34646	1.98778	5.99182	0.0127701	0.0151313	-447.111	182.657	-2.44782	RZ525a
met142	5	25.8667	1	123958	1.22263	1.73743	5.43422	0.0176514	0.0206227	-35.8162	15.3642	-2.33114	glabrous	RG346	0	138.5		met214	5	48.4923	1	4.50091e+06	2.2405	3.16135	10.146	0.00131748	0.00164729	-157.923	49.5789	-3.18529	glabrous	RG346	0	138.5		met194	1	98.7	1	4.71996e+09	2.23975	2.88838	10.054	0.00131994	0.00172986	4685.71	1477.77	3.1708	CDO348
met142	6	104.3	1	185628	1.82029	2.60182	8.13776	0.00378803	0.00473557	33.1487	11.6202	2.85268	RZ762	HHU37	0	117.7		met214	6	53.1444	1	4.00388e+06	1.9978	2.81224	9.02562	0.00241988	0.00295823	-146.636	48.8093	-3.00427	Capiculus	G1314b	37.8	104.3		met194	1	196.1	1	6.34502e+09	2.98896	3.88284	13.5156	0.000207196	0.000295336	5486.92	1492.49	3.67635	RG236
met142	6	121.5	1	126855	1.25086	1.77804	5.56122	0.0163911	0.0192119	-28.2712	11.9884	-2.35822	G1314b	C236	104.3	134.2		met214	7	102.3	1	5.49582e+06	2.72291	3.86015	12.3888	0.000398446	0.000520965	166.436	47.286	3.51977	CDO405	C586	76.7	102.3		met194	2	154.823	1	6.12661e+09	2.88889	3.74918	13.0503	0.000264861	0.000373326	-5547.09	1535.52	-3.61252	G294c
met142	7	82.6077	1	249059	2.42789	3.49089	10.9185	0.00082646	0.00110625	-51.7603	15.6644	-3.30432	CDO385	C586	30.8	102.3		met216	1	146.015	1	2.16865e+06	2.53617	3.84756	11.4679	0.000631924	0.000833838	151.211	44.6521	3.38642	CDO348	RZ14	86.6	164.9		met194	2	205.712	1	5.82663e+09	2.75114	3.5656	12.4113	0.000371675	0.000515862	5879.93	1669.03	3.52297	RZ260a
met142	9.1	38.2	1	108955	1.07618	1.52715	4.7765	0.0260003	0.0298734	-22.0748	10.1005	-2.18552	C397	CDO226b	0	59.5		met216	2	12.675	1	876039	1.03953	1.55425	4.63251	0.0286716	0.0324219	-92.5583	43.0038	-2.15233	RG555	G1327	0	52.4		met194	4	127.05	1	2.63769e+09	1.2636	1.61413	5.61856	0.0158531	0.0186082	3552.06	1498.54	2.37035	Y1065Lc
met142	10	35.8	1	176935	1.73646	2.47997	7.75667	0.00468632	0.00580342	-46.4387	16.6741	-2.78508	G1084	RG241a	0	38.5		met216	2	56.12	1	1.62689e+06	1.91417	2.88639	8.60304	0.0029875	0.0036984	98.8472	33.7006	2.93309	RG634	RZ476b	27.3	88.6		met194	6	81	1	2.69733e+09	1.29182	1.65063	5.7456	0.0147252	0.01734	3688.58	1538.83	2.397	RZ762
met142	10	40.3	1	262192	2.5528	3.67496	11.4943	0.000606449	0.000823209	59.8089	17.6411	3.39032	RZ400	Y1065La	35.8	73.8		met216	2	202.871	1	4.10559e+06	4.70073	7.28405	21.7105	3.27612e-06	5.39128e-06	163.098	35.0038	4.65945	RZ260a	RZ446a	193.4	215.7		met194	11	19	1	6.20149e+09	2.92322	3.795	13.2098	0.000243453	0.000344473	-5890.53	1620.71	-3.63453	RG1022
met142	12	108.671	1	185675	1.82074	2.60248	8.13983	0.00378368	0.00473037	38.5862	13.5246	2.85304	G402	G1106	69.5	121.4		met216	5	99.475	1	1.44239e+06	1.70062	2.55905	7.62738	0.00513397	0.00621743	87.7777	31.7831	2.76177	Y1049	RG346	38.8	138.5		met194	11	46.9333	1	2.06273e+10	9.14449	12.6229	43.9382	8.61965e-11	2.4396e-10	11633	1754.98	6.62859	RZ53
met143	1	65.8	1	1726515040	2.54658	3.84664	11.5666	0.000615853	0.000792185	-2798.81	822.946	-3.40097	RG532a	RZ776a	40.8	98.7		met216	6	55.1222	1	1.04483e+06	1.23745	1.85372	5.52511	0.0169778	0.0195987	-72.4869	30.8382	-2.35055	RZ762	RZ508	0	142.9		met194	11	130.5	1	2.50859e+09	1.20247	1.53513	5.34355	0.0186125	0.0216957	-3591.3	1553.59	-2.31161	RG1094d
met143	2	0	1	7.35434e+08	1.10013	1.63853	4.92696	0.0243956	0.0274212	-1795.17	808.754	-2.21968	RG555	RG256	0	209.5		met216	8	64.4	1	1.27743e+06	1.50893	2.26638	6.75505	0.00838713	0.00995812	-74.8146	28.7854	-2.59905	C424b	R662	0	144		met194	12	42.4	1	5.68173e+09	2.68447	3.47694	12.1027	0.000438055	0.000603468	5207.32	1496.83	3.47889	G193
met143	2	214.767	1	1697571051	2.50491	3.78215	11.3727	0.000682789	0.000874902	2899.14	859.682	3.37234	RZ273	RG520	186.6	238.7		met216	10	82.2	1	1.10307e+06	1.30555	1.95703	5.83303	0.0142066	0.0165161	-72.6023	30.061	-2.41517	G1084	C223	0	102.4		met198	1	84.7	1	4.26542e+07	1.05772	1.1167	4.69372	0.027312	0.0313143	-491.465	226.848	-2.1665	RG447
met143	4	132.3	1	8.25276e+08	1.23293	1.8387	5.52885	0.0171802	0.0195541	-1909.13	811.929	-2.35135	Y1065Lc	HHU39a	0	135.3		met216	3.2	32	1	1.50743e+06	1.776	2.67445	7.97133	0.00423828	0.00517274	-105.767	37.4614	-2.82335	CDO795a	RG418	10	107.4		met198	1	112.35	1	5.03121e+07	1.24535	1.31718	5.5364	0.0166298	0.0194794	-673.839	286.38	-2.35296	CDO348
met143	6	65.45	1	1174817015	1.7464	2.61747	7.87056	0.00456937	0.00545672	-2520.22	898.328	-2.80545	RZ2	G1314b	23.6	104.3		met217	4	17.5	1	1.95651e+10	1.89972	2.69993	8.57433	0.00309852	0.00375345	9392.47	3207.6	2.92819	Y1065Lc	HHU39a	0	135.3		met198	2	174.95	1	8.23515e+07	2.02304	2.15598	9.06205	0.00227107	0.00290474	-657.065	218.27	-3.01032	RG555
met143	6	104.3	1	8.61115e+08	1.28582	1.91855	5.76895	0.0149581	0.0171098	2051.5	854.13	2.40186	c6.loc63	RZ508	66.4	142.9		met217	5	72.3222	1	2.16103e+10	2.09433	2.98215	9.47061	0.00189896	0.00234234	-14196.1	4612.97	-3.07743	R569a	c5.loc97	51.4	98.5125		met198	4	95	1	5.46835e+07	1.35214	1.43163	6.01744	0.0125827	0.0149189	648.696	264.445	2.45305	RG1094e
met143	12	0	1	2975088657	4.31303	6.62843	19.9313	8.32e-06	1.26e-05	-3628.33	812.716	-4.46445	G193	RG574	0	8.3		met217	5	99.475	1	2.3118e+10	2.23733	3.19022	10.1314	0.00132794	0.00165989	12663.6	3978.53	3.18298	RG13	RG346	78.3	138.5		met198	6	9.91667	1	1.20171e+08	2.92622	3.14611	13.2237	0.000241668	0.000342062	-787.009	216.423	-3.63645	RZ762
met143	12	105.733	1	2832158410	4.11385	6.30999	18.9737	1.35e-05	2e-05	4709.76	1081.24	4.35588	G402	G1106	69.5	121.4		met217	7	0	1	1.70569e+10	1.66005	2.35381	7.47513	0.00569359	0.00674473	-10043.1	3673.3	-2.73407	RG29	G20	0	21.9		met198	6	87.895	1	5.08884e+07	1.25944	1.33227	5.59982	0.0160268	0.0188033	-532.695	225.108	-2.36639	C76
met144	1	22.66	1	69619855100	2.39146	3.1002	10.7509	0.000904705	0.00120604	19587.3	5973.83	3.27886	RG472	RG140	7.1	34.7		met217	7	25.5	1	3.29809e+10	3.16313	4.55126	14.4537	0.00013528	0.000184225	15146.3	3983.98	3.80181	G20	BCD855	21.9	59		met198	7	25.5	1	6.25306e+08	13.6833	16.3707	68.8094	1.9984e-15	9.54792e-15	-1725.28	207.987	-8.29514	G20
met144	1	68.5	1	174261000000	5.7898	7.75991	26.9099	2.42e-07	4.72e-07	29213.3	5631.5	5.18748	RZ382	RG811a	65.8	73.8		met217	7	69.2538	1	2.94791e+10	2.83632	4.06803	12.9191	0.000301389	0.00039822	16135.2	4489.1	3.59431	BCD855	CDO405	59	76.7		met198	9.1	10.7462	1	4.01144e+07	0.99534	1.0502	4.41423	0.0322772	0.0367436	-452.604	215.422	-2.10101	C397
met144	3.1	21.9	1	73027751657	2.50573	3.25195	11.2772	0.000681396	0.000920074	18369.7	5470.18	3.35815	RG104	RG450	0	28		met217	11	170.711	1	1.46619e+10	1.43015	2.0233	6.42553	0.0102779	0.0119165	9070.67	3578.37	2.53486	RZ53	L457b	32.6	177.9		met198	10	101.529	1	9.83308e+07	2.40657	2.57433	10.8204	0.00087138	0.00116359	-699.606	212.682	-3.28944	G1084
met144	4	135.3	1	58774600645	2.02612	2.61726	9.07615	0.00225353	0.0028833	-16384.6	5438.58	-3.01267	G200b	HHU39a	51.6	135.3		met217	12	34.5	1	2.70811e+10	2.61133	3.73712	11.8682	0.00052474	0.000679044	11307.4	3282.24	3.44502	RZ797a	RG901a	15.9	97.9		met198	11	161.218	1	5.93176e+07	1.46512	1.55295	6.52737	0.00938987	0.0112768	-603.197	236.097	-2.55487	RZ525a
met144	5	1.98974	1	93693985118	3.19332	4.17223	14.4685	0.00012566	0.000183257	-22000.1	5783.81	-3.80375	glabrous	Y1049	0	38.8		met219	2	203.818	1	3.22757e+07	1.6082	2.62961	7.33284	0.00650048	0.00727476	-455.431	168.185	-2.70792	RG555	RG520	0	238.7		met204	1	185.558	1	2.70453e+07	3.44501	4.67562	15.6473	6.80309e-05	0.000102045	371.021	93.7948	3.95567	RZ801
met144	5	91.775	1	57940675385	1.99793	2.58012	8.94737	0.00241911	0.00308535	-20805.1	6955.39	-2.99122	R569a	RG346	51.4	138.5		met219	4	51.1	1	1.99311e+07	0.999	1.62385	4.52821	0.0319614	0.0343953	-293.992	138.157	-2.12796	Y1065Lc	RG143a	0	132.3		met204	2	161.588	1	1.83013e+07	2.35612	3.16395	10.5884	0.000987771	0.00131156	-341.217	104.861	-3.25398	RZ386a
met144	6	100.44	1	37093268854	1.28792	1.65178	5.72805	0.0148759	0.0175096	15042.5	6285.18	2.39334	RZ762	RZ508	0	142.9		met219	5	101.4	1	7.31959e+07	3.57773	5.9635	16.6297	4.92687e-05	6.24685e-05	564.523	138.433	4.07795	RG13	RG346	78.3	138.5		met204	3.1	27.1286	1	5.53864e+07	6.82445	9.57527	32.0444	2.07e-08	4.52574e-08	529.921	93.6127	5.66078	C74a
met144	11	30.3	1	114967000000	3.89167	5.11951	17.7535	2.3e-05	3.63e-05	139644	33142	4.21349	RZ781	RZ781	30.3	30.3		met219	8	15.7667	1	6.33493e+07	3.11061	5.16127	14.3926	0.000153817	0.000189357	579.479	152.746	3.79375	RZ143	G104	12.1	50.1		met204	4	60.45	1	2.67044e+07	3.40299	4.61669	15.4501	7.53579e-05	0.000112506	491.115	124.945	3.93066	G271
met144	11	31.0667	1	138759000000	4.66171	6.179	21.4276	3.6e-06	6.18e-06	-158427	34225	-4.629	RZ781	RG1094b	30.3	45		met219	10	8.95	1	2.30836e+07	1.15526	1.88069	5.24445	0.0210799	0.0229154	435.625	190.223	2.29008	G1084	C223	0	102.4		met204	8	61.4	1	1.60413e+07	2.07092	2.77325	9.28088	0.00201375	0.00258953	-275.797	90.5305	-3.04645	C424b
met144	3.2	10	1	44484816100	1.54078	1.98093	6.86948	0.00772763	0.00936041	14122	5388.07	2.62097	RZ403b	RG418	0	107.4		met223	1	66.7	1	3.33228e+06	2.27374	3.17443	10.2099	0.00121267	0.00159536	-129.027	40.3801	-3.1953	RG532a	CDO118	40.8	122.9		met204	11	45	1	1.23797e+07	1.60546	2.14021	7.16239	0.00654625	0.00798764	254.371	95.0471	2.67626	RZ525a
met149	1	134.088	1	3.25081e+08	4.60325	6.8756	21.3331	4.14e-06	6.44e-06	1279.53	277.027	4.61878	RG462	RZ14	129.6	164.9		met223	2	16.575	1	3.20026e+06	2.18553	3.04867	9.80544	0.00151133	0.00196867	-163.366	52.171	-3.13136	RG555	G1327	0	52.4		met204	11	133.5	1	2.88565e+07	3.66772	4.98875	16.6952	3.95997e-05	6.08957e-05	-440.081	107.705	-4.08598	RG16
met149	2	204.765	1	4.29402e+08	5.99762	9.08204	28.1791	1.48e-07	2.61e-07	1994.2	375.669	5.3084	RZ260a	RG256	193.4	209.5		met223	2	177.7	1	2.64696e+06	1.81422	2.52157	8.11014	0.00384676	0.0048057	108.443	38.079	2.84783	RG634	RG520	27.3	238.7		met204	11	177.025	1	1.97927e+07	2.54348	3.42178	11.4513	0.0006206	0.000841538	315.679	93.2865	3.38397	RZ536a
met149	2	222.7	1	6.92588e+07	1.01569	1.46485	4.54504	0.0305619	0.0340792	-724.342	339.762	-2.13191	RZ446a	RG520	215.7	238.7		met223	4	18.46	1	6.03409e+06	4.04656	5.74826	18.4881	1.58281e-05	2.53919e-05	176.744	41.1052	4.29978	Y1065Lc	C949	0	46.2		met204	12	37.3286	1	1.0911e+07	1.41759	1.88631	6.31269	0.0106176	0.0126827	237.324	94.457	2.51251	G193
met149	4	38.56	1	1.47694e+08	2.14234	3.12379	9.69225	0.00168377	0.00208618	-1019.15	327.361	-3.11324	RZ69a1	RZ740b	27.1	87		met223	9.1	35.38	1	4.75313e+06	3.21361	4.52797	14.5633	0.000119584	0.000174793	212.013	55.5562	3.81619	RZ698	C147	28.8	42.1		met204	9.2	22.6	1	9.32548e+06	1.21399	1.6122	5.39536	0.0180568	0.0210756	205.675	88.5463	2.32279	RG570
met149	10	38.5	1	1.21468e+08	1.76836	2.56911	7.97124	0.00432135	0.00517111	741.612	262.672	2.82334	G1084	RG1094f	0	82.2		met223	9.1	53.3	1	6.7801e+06	4.52553	6.45892	20.7739	4.99079e-06	8.44592e-06	-230.268	50.5214	-4.55784	CDO1081	CDO226b	47.4	59.5		met205	2	68.4	1	4.80837e+07	4.00996	5.80307	18.3144	1.72913e-05	2.76261e-05	-560.013	130.858	-4.27953	RG83
met149	12	51.0063	1	1.48638e+08	2.15575	3.14376	9.75422	0.00162818	0.00201982	975.896	312.469	3.12317	RZ397	RG901a	41.1	97.9		met223	10	38.5	1	1.61966e+06	1.11765	1.54294	4.96256	0.0232868	0.0268829	84.7802	38.0576	2.22768	G1084	C223	0	102.4		met205	2	199.082	1	5.01588e+07	4.17621	6.05352	19.1048	1.15747e-05	1.88392e-05	587.295	134.365	4.3709	RZ273
met149	12	120.421	1	2.29361e+08	3.28989	4.85109	15.0516	9.93e-05	0.00013678	-1046.39	269.714	-3.87964	RG901a	G1106	97.9	121.4		met223	11	94.7	1	4.51454e+06	3.05698	4.30068	13.8323	0.000175391	0.000251912	-167.95	45.1578	-3.71918	G44	RG16	63.3	111.6		met205	4	0	1	2.11447e+07	1.80181	2.5519	8.05373	0.00396962	0.00495226	-303.686	107.01	-2.83791	Y1065Lc
met149	3.2	19	1	8.22924e+07	1.20461	1.74052	5.40036	0.0185077	0.021009	-689.439	296.677	-2.32387	RZ403b	G249	0	75.2		met223	11	112.595	1	5.70616e+06	3.83459	5.43586	17.4834	2.64267e-05	4.1403e-05	200.239	47.8889	4.18131	RZ797b	RZ537b	94.7	130.5		met205	6	136.2	1	1.45281e+07	1.24471	1.75335	5.53354	0.0166576	0.0195106	297.66	126.537	2.35235	RZ762
met150	2	155.8	1	53326805760	2.71396	4.20466	12.2391	0.000407338	0.000563009	-15197.9	4344.18	-3.49845	G294c	C624x	102.2	172.2		met223	12	110.629	1	2.53585e+06	1.73933	2.41572	7.7697	0.00465225	0.0057631	142.946	51.2824	2.78742	RZ797a	G1106	15.9	121.4		met205	8	134.133	1	2.08749e+07	1.77921	2.51933	7.95094	0.00420395	0.00523123	383.626	136.05	2.81974	G2132a
met150	4	16.5667	1	38915961876	1.99449	3.06841	8.93167	0.00244013	0.00311096	-15370.2	5142.94	-2.98859	Y1065Lc	RZ69a1	0	27.1		met225	1	0	1	2.05494e+11	3.27063	5.12511	14.83	0.000104047	0.000153056	-344394	89430.5	-3.85097	RG447	RG447	0	0		met205	10	19.8889	1	2.61544e+07	2.21965	3.1565	9.96184	0.00138784	0.00181475	-547.118	173.345	-3.15624	G1084
met150	4	48.16	1	20790031721	1.07508	1.63923	4.77156	0.0260767	0.0299575	11110.8	5086.46	2.18439	RG190	G379	17.5	114		met225	1	0.8875	1	2.06375e+11	3.28422	5.14708	14.8936	0.000100655	0.000148292	357753	92701	3.85922	RG447	C131	0	20.2		met205	12	64.275	1	3.33317e+07	2.81246	4.0227	12.6956	0.000319603	0.000446646	-522.419	146.62	-3.56308	RG341a
met150	4	117.92	1	29152493995	1.50128	2.29859	6.69084	0.00855393	0.0103151	15711.6	6074.06	2.58667	G200b	HHU39a	51.6	135.3		met225	2	7.8	1	2.06052e+11	3.27924	5.13902	14.8703	0.000101886	0.000150021	-41397.1	10735.2	-3.8562	RG555	RG634	0	27.3		met205	12	86.1483	1	3.45911e+07	2.91579	4.1747	13.1753	0.000247935	0.000350522	732.006	201.667	3.62978	G402
met150	4	135.3	1	47983930155	2.44838	3.78339	11.0129	0.000785497	0.00105384	-18238.4	5495.87	-3.31857	RZ590b	HHU39a	127.6	135.3		met225	2	81.3	1	2.22769e+11	3.53638	5.55596	16.0767	5.44757e-05	8.25513e-05	-54232.7	13525.8	-4.00958	RZ599	RG437	75.1	84.6		met205	3.2	20	1	2.15956e+07	1.83955	2.60631	8.22544	0.00360762	0.00451984	-358.977	125.166	-2.868	RG482
met150	8	34.3424	1	31935667958	1.64236	2.51803	7.32961	0.00595678	0.00729875	-18422.8	6804.78	-2.70733	RZ143	G187	12.1	102		met225	2	86.6	1	1.40913e+11	2.26489	3.51444	10.1694	0.0012397	0.0016293	49052.7	15382.1	3.18894	RZ476a	G294c	81.3	102.2		met205	9.2	10	1	2.37221e+07	2.01721	2.86295	9.03541	0.00230461	0.00294571	-394.413	131.213	-3.0059	RG570
met150	11	161.218	1	28622905861	1.4744	2.25683	6.56929	0.00916777	0.0110217	21229.4	8282.83	2.56306	RZ525a	c11.loc166	0	173.478		met225	2	118.881	1	7.23937e+10	1.17597	1.80553	5.22447	0.0199581	0.023194	34108.8	14922.6	2.28571	RZ476b	RG520	88.6	238.7		met206	1	14.5857	1	8.95886e+07	1.59715	2.24263	7.12471	0.00668718	0.00815194	-726.209	272.068	-2.66921	RG447
met150	11	172.556	1	38780979603	1.9877	3.05776	8.90069	0.00248217	0.00316213	-22788.5	7638.42	-2.9834	RZ536a	L457b	166.1	177.9		met225	7	80.6385	1	1.35621e+11	2.1816	3.38244	9.78742	0.00152627	0.00198724	-35715.6	11416.3	-3.12848	CDO497	C586	64.6	102.3		met206	1	122.9	1	1.67037e+08	2.93917	4.18136	13.2839	0.000234111	0.000331845	858.341	235.503	3.64471	CDO455
met150	12	26.6684	1	20964413639	1.084	1.65298	4.81158	0.0254645	0.029284	11936.5	5441.67	2.19353	G193	RG901a	0	97.9		met225	8	50.1	1	1.01104e+11	1.63504	2.52158	7.29642	0.00606928	0.00743044	21339.2	7899.92	2.70119	C825a	R662	17.6	144		met206	2	228.7	1	7.69508e+07	1.37481	1.92628	6.11966	0.0118629	0.0141017	727.95	294.265	2.47379	RG555
met150	3.2	4.9	1	22127325667	1.14347	1.74467	5.07848	0.0217473	0.0251798	10049.3	4459.33	2.25355	RZ403b	RG418	0	107.4		met225	11	63.3	1	8.02672e+10	1.30227	2.0019	5.79268	0.0143287	0.0168931	19177.2	7967.91	2.4068	RZ525a	L457b	0	177.9		met206	4	78.15	1	1.04281e+08	1.85443	2.61043	8.29318	0.00347428	0.00436009	933.67	324.215	2.87979	G200b
met151	1	171.9	1	2.7621e+08	1.33424	1.77732	5.93671	0.013183	0.0155989	1103.18	452.766	2.43654	RG447	RG236	0	184.6		met225	3.2	56.2667	1	1.31387e+11	2.11487	3.27686	9.4819	0.00180365	0.00233085	-30134.5	9786.27	-3.07927	C746	G249	43.2	75.2		met206	6	0	1	8.58501e+07	1.53148	2.14905	6.8274	0.00791457	0.00957676	616.114	235.794	2.61293	RZ762
met151	4	107	1	3.79881e+08	1.82626	2.4444	8.16495	0.00373113	0.00466758	1981.24	693.363	2.85744	RZ69a1	RG214	27.1	123.8		met226	2	51.4346	1	1.03347e+08	1.24783	1.69699	5.54756	0.016522	0.0193587	-716.38	304.153	-2.35533	RG555	RG520	0	238.7		met206	11	72.1312	1	1.52845e+08	2.69584	3.82609	12.1553	0.000425949	0.000587538	-1109.47	318.224	-3.48644	RG1094d
met151	4	133.3	1	4.1006e+08	1.96861	2.63859	8.81359	0.00260435	0.00331066	1632.3	549.823	2.96877	RZ590b	HHU39a	127.6	135.3		met226	3.1	2.6	1	9.81601e+07	1.18591	1.61182	5.26911	0.0194422	0.0226201	-684.428	298.167	-2.29545	RG104	RG450	0	28		met206	3.2	14	1	1.34764e+08	2.38418	3.3735	10.7174	0.000921229	0.00122707	-965.588	294.949	-3.27374	RG482
met151	5	0	1	824420546	3.88451	5.30485	17.7196	2.34e-05	3.69e-05	1909.82	453.697	4.20947	glabrous	Y1049	0	38.8		met226	4	21.34	1	1.68088e+08	2.01443	2.76005	9.02273	0.00232077	0.00296542	990.76	329.837	3.00379	Y1065Lc	C949	0	46.2		met206	3.2	43.2	1	3.60078e+08	6.13993	9.01369	28.6359	1.05224e-07	2.13173e-07	1980.06	370.017	5.35126	C944a
met151	6	74	1	2.90571e+08	1.40267	1.86972	6.24537	0.0110357	0.01316	1130.97	452.557	2.49907	C76	RZ508	11.9	142.9		met226	4	105	1	1.04602e+08	1.26278	1.71759	5.61488	0.015887	0.0186464	992.615	418.9	2.36957	RZ69a1	RG214	27.1	123.8		met206	3.2	55.3	1	1.33289e+08	2.35866	3.33656	10.6	0.000981565	0.00130369	-1457.98	447.813	-3.25577	CDO337
met151	7	71.1154	1	4.51637e+08	2.16409	2.90612	9.70722	0.00159457	0.00207209	-1950.04	625.887	-3.11564	BCD855	C586	59	102.3		met226	4	134.3	1	2.10181e+08	2.50683	3.45123	11.2823	0.000679536	0.000917677	1132.23	337.084	3.35891	RZ590b	HHU39a	127.6	135.3		met206	3.2	106.424	1	9.26622e+07	1.65107	2.31957	7.36914	0.00582559	0.00714505	716.47	263.931	2.71462	G249
met151	8	0	1	2.86945e+08	1.3854	1.84639	6.16744	0.0115412	0.0137358	1127.76	454.114	2.48343	C424b	R662	0	144		met226	5	80.225	1	2.08243e+08	2.48426	3.4194	11.1782	0.000718627	0.000968013	1082.73	323.842	3.34338	R569a	CDSR49	51.4	101.4		met209	1	130.433	1	1.90535e+08	1.00375	1.34765	4.45187	0.0315567	0.035958	-2994.14	1419.06	-2.10995	RG447
met151	11	40.2308	1	6.50879e+08	3.09072	4.18817	13.9896	0.000161487	0.000232818	2818.82	753.64	3.74027	RZ53	RG1094b	32.6	45		met226	6	104.3	1	1.24434e+08	1.49877	2.04325	6.67948	0.00860946	0.0103791	735.279	284.499	2.58447	RZ762	RG653	0	136.2		met209	1	133.094	1	3.68781e+08	1.92542	2.60837	8.6166	0.00290388	0.00367352	4224.26	1439.07	2.9354	RG462
met151	11	59.3	1	399625358	1.91944	2.57145	8.58932	0.00294805	0.00372689	-2007.46	684.963	-2.93075	RG1094b	RZ797b	45	94.7		met226	11	94.7	1	1.53266e+08	1.83992	2.51666	8.22709	0.00360431	0.00451587	820.518	286.065	2.86829	RZ53	G2132b	32.6	174.4		met209	2	70.3143	1	8.82968e+08	4.49564	6.2452	20.6306	5.36266e-06	9.04503e-06	-3526.61	776.429	-4.54209	RG83
met151	12	52.9688	1	436531813	2.09316	2.80893	9.38257	0.00190452	0.0024552	1722.04	562.188	3.0631	RZ797a	RG20q	15.9	65.1		met226	12	8.3	1	1.5208e+08	1.82594	2.4972	8.16348	0.00373419	0.00467123	-1018.77	356.566	-2.85718	G193	RZ797a	0	15.9		met209	2	81.3	1	3.57376e+08	1.86694	2.52771	8.35012	0.00336611	0.0042303	1927.22	666.936	2.88966	RZ599
met152	1	79.7455	1	6.20892e+08	2.03631	2.37646	9.1227	0.00219656	0.00281364	2122.53	702.735	3.02038	RG447	RZ776a	0	98.7		met226	12	26.6684	1	1.89473e+08	2.26518	3.1112	10.1707	0.00123882	0.0016282	1428.91	448.052	3.18915	RG574	G402	8.3	69.5		met209	3.1	28.65	1	1.16389e+09	5.84766	8.23213	27.1943	2.11018e-07	4.13808e-07	-2387.59	457.848	-5.21482	C74a
met152	1	108.514	1	1631050905	5.18686	6.24282	23.9648	1.02e-06	1.86e-06	3913.78	799.482	4.89539	RZ776a	CDO118	98.7	122.9		met227	2	181.656	1	3.95867e+08	10.1355	13.5508	49.4004	8.3763e-12	2.39462e-11	1514.97	215.546	7.02854	RG139	RZ273	177.7	186.6		met209	4	85.0333	1	4.73443e+08	2.45905	3.34864	11.062	0.000764978	0.00102754	1580.42	475.176	3.32596	G200b
met152	3.1	25.3857	1	7.46664e+08	2.43921	2.85784	10.9706	0.000803575	0.00107698	2027.71	612.196	3.3122	RG348a	RG100	6.5	29.3		met227	2	230.7	1	5.06805e+07	1.41405	1.73482	6.32444	0.0107154	0.0125982	605.584	240.804	2.51484	RZ273	RG520	186.6	238.7		met209	5	87.925	1	7.58413e+08	3.88467	5.36422	17.7204	2.34101e-05	3.68826e-05	-2412.51	573.103	-4.20956	R569a
met152	4	135.3	1	8.6258e+08	2.80777	3.30151	12.6738	0.000323315	0.000451597	1945.52	546.489	3.56003	RG190	HHU39a	17.5	135.3		met227	3.1	2.6	1	5.12277e+07	1.42911	1.75356	6.39273	0.0103057	0.0121355	711.224	281.296	2.52838	RG104	RG348a	0	6.5		met209	10	74	1	2.18014e+08	1.14691	1.54201	5.09392	0.0215504	0.0249616	-1016.42	450.346	-2.25697	G1084
met152	6	62.65	1	9.06448e+08	2.94657	3.46942	13.3183	0.000229898	0.000326144	2216.47	607.346	3.64943	G200a	G1314b	48.2	104.3		met227	3.1	11.0833	1	1.04616e+08	2.87759	3.58106	13.0551	0.000272322	0.000372107	-1220.23	337.717	-3.61318	RG348a	RG944	6.5	15.3		met209	11	166.1	1	3.19972e+08	1.67467	2.26315	7.47617	0.00548507	0.00674534	-1197.71	438.038	-2.73426	RZ525a
met152	8	90.2571	1	1059231857	3.42708	4.05419	15.5632	7.11e-05	0.000106382	2429.96	615.957	3.94502	G2132a	G187	78.9	102		met227	3.1	25.3857	1	1.23782e+08	3.38783	4.23712	15.4468	7.81909e-05	0.000112557	1042.7	265.301	3.93024	C74a	RG100	21.9	29.3		met209	3.2	0	1	3.81883e+08	1.99253	2.70104	8.92272	0.0024522	0.00312565	1302.46	436.029	2.98709	RZ403b
met152	10	17.9	1	8.59187e+08	2.79702	3.28853	12.6239	0.00033198	0.000463142	-3169.21	891.976	-3.55302	G1084	RG241a	0	38.5		met227	7	12.1143	1	9.42965e+07	2.60076	3.22782	11.7673	0.000538634	0.000715455	-771.64	224.945	-3.43035	RG29	G20	0	21.9		met216	1	98.7	1	2.58917e+06	2.26109	3.4995	10.1519	0.0012515	0.00164411	109.371	34.3265	3.18621	RG472
met152	11	130.5	1	5.65797e+08	1.85883	2.16558	8.31318	0.00343588	0.00431403	1592.04	552.165	2.88326	RZ781	RZ536a	30.3	166.1		met227	7	56.0828	1	6.47775e+07	1.80059	2.21737	8.0836	0.00398199	0.00487226	680.126	239.214	2.84317	CDO385	CDO405	30.8	76.7		met216	2	82.95	1	1.24435e+06	1.09903	1.68186	4.87901	0.0244668	0.0281851	78.1585	35.3843	2.20885	RG555
met152	3.2	91.7879	1	4.95475e+08	1.6314	1.89642	7.27995	0.0061259	0.00749668	-2518.29	933.344	-2.69814	RG482	RG418	4.9	107.4		met227	11	42.1385	1	6.57004e+07	1.82579	2.24896	8.19878	0.00373556	0.0045826	633.897	221.383	2.86335	RG1022	RZ537b	15.1	130.5		met216	4	126.5	1	1.35295e+06	1.19385	1.82864	5.3048	0.0190396	0.0221718	77.5667	33.6775	2.30322	Y1065Lc
met152	9.2	0	1	5.58887e+08	1.83653	2.13913	8.21166	0.00363539	0.00455307	-1617.7	564.523	-2.8656	RG570	RZ404	0	19		met227	12	119.442	1	3.82327e+07	1.0703	1.30873	4.77107	0.0264107	0.0299614	448.287	205.233	2.18428	G193	G1106	0	121.4		met216	5	138.5	1	1.80132e+06	1.58348	2.43465	7.06281	0.00692547	0.00842939	-87.8451	33.0543	-2.65759	glabrous
met154	1	179.715	1	5.04985e+06	1.34637	2.09647	6.12337	0.0127731	0.014057	-171.144	69.1617	-2.47454	RG447	C112b	0	196.1		met228	4	59.4667	1	1.54008e+06	1.72625	2.57189	7.77823	0.00480963	0.00573286	-111.429	39.9538	-2.78895	C949	RG143a	46.2	132.3		met216	6	18.125	1	2.00766e+06	1.76181	2.71354	7.87187	0.00439381	0.00545677	102.995	36.7093	2.80569	RZ762
met154	3.1	28	1	3.0058e+07	7.54127	12.4787	36.4479	3.79e-09	6.17e-09	1969.06	326.154	6.03721	RG450	RG450	28	28		met228	5	65.3481	1	2.24837e+06	2.50121	3.75471	11.3555	0.000689074	0.000882654	-151.053	44.8256	-3.36979	R569a	CDSR49	51.4	101.4		met216	9.1	2.93077	1	1.60636e+06	1.41442	2.17114	6.29839	0.010705	0.0127826	92.3346	36.7917	2.50966	C397
met154	3.1	28.65	1	3.0175e+07	7.56858	12.5273	36.5898	3.55e-09	5.79e-09	-2019.5	333.86	-6.04895	RG450	RG100	28	29.3		met228	5	103.353	1	1.94947e+06	2.1756	3.25557	9.84592	0.00154933	0.00192556	108.167	34.4721	3.13782	RG13	RG346	78.3	138.5		met216	10	74	1	2.64954e+06	2.31265	3.5811	10.3886	0.00110061	0.00145428	-110.83	34.3859	-3.22314	CDO98
met154	10	37.6	1	6.64288e+06	1.76392	2.75782	8.05506	0.00437032	0.00493971	183.842	64.7754	2.83814	G1084	Y1065La	0	73.8		met228	6	53.1444	1	3.16067e+06	3.48256	5.27824	15.9631	6.20903e-05	8.70867e-05	131.444	32.899	3.99539	Capiculus	C235a	37.8	64.5		met216	11	79	1	1.52127e+06	1.34046	2.05613	5.96476	0.0129711	0.015359	121.174	49.615	2.44229	RZ525a
met154	12	112.588	1	9.64842e+06	2.54264	4.00558	11.6995	0.000621889	0.000738555	270.583	79.1072	3.42046	G402	G1106	69.5	121.4		met228	6	134.2	1	2.38828e+06	2.65293	3.98837	12.0621	0.000473509	0.000615113	-124.542	35.8595	-3.47306	RZ682	RZ508	121.5	142.9		met216	12	45.4	1	1.16285e+06	1.02776	1.5717	4.55943	0.0295893	0.0338092	82.2188	38.5049	2.13528	G193
met156	1	94.0462	1	2.4421e+07	6.59558	10.3241	31.172	3.56e-08	6.66e-08	-382.907	68.5823	-5.58319	CDO348	CDO455	86.6	101.8		met228	7	83.5923	1	3.93152e+06	4.29748	6.56554	19.8564	8.6406e-06	1.30651e-05	213.296	47.8666	4.45605	CDO497	C586	64.6	102.3		met216	12	67.74	1	2.79043e+06	2.43278	3.77153	10.941	0.000816494	0.00109351	-136.654	41.3137	-3.30773	RG91q
met156	2	68.4	1	4.97961e+06	1.41493	2.10516	6.35618	0.010691	0.0123778	-177.009	70.2097	-2.52115	RG555	G45	0	155.8		met228	11	79	1	3.36493e+06	3.69975	5.61934	16.9947	3.66397e-05	5.24305e-05	181.157	43.9439	4.12247	G44	RG16	63.3	111.6		met218	1	48.8	1	1.25604e+07	3.20704	4.91443	14.6607	0.000121518	0.000166157	339.007	88.5385	3.82893	RG140
met156	2	155.8	1	5.97042e+06	1.69189	2.52403	7.62089	0.00524938	0.00623702	162.737	58.95	2.7606	RZ599	RZ446b	75.1	220.7		met228	12	84.1897	1	2.03482e+06	2.26879	3.3981	10.277	0.00122773	0.00153911	-138.586	43.2303	-3.20577	G402	G1106	69.5	121.4		met218	1	75.7818	1	8.52716e+06	2.19877	3.33637	9.95303	0.00146216	0.00182112	-245.596	77.8473	-3.15484	R210
met156	10	43.9	1	5.42197e+06	1.53876	2.29217	6.92082	0.00776767	0.00909809	161.973	61.5691	2.63075	G1084	Y1065La	0	73.8		met230	1	7.1	1	1.07696e+08	1.41554	1.93487	6.30346	0.0106739	0.0127471	-689.338	274.563	-2.51067	RG447	RG462	0	129.6		met218	1	99.475	1	1.06071e+07	2.7212	4.15018	12.3808	0.000400133	0.000523088	247.025	70.2049	3.51863	CDO348
met156	10	96.3	1	6.12185e+06	1.73409	2.58805	7.81418	0.00471457	0.00562367	165.209	59.1006	2.79539	CDO98	C223	44.8	102.4		met230	1	131.267	1	2.61567e+08	3.37303	4.69934	15.3096	8.1061e-05	0.000120616	-1110.01	283.689	-3.91275	CDO118	RZ14	122.9	164.9		met218	2	79.5286	1	9.791e+06	2.51684	3.83087	11.4282	0.000662905	0.000850362	223.054	65.9812	3.38056	RG83
met156	11	108.618	1	7.08116e+06	2.00063	2.9936	9.03868	0.00240269	0.00293799	-222.601	74.0415	-3.00644	C975	RZ537b	19	130.5		met230	2	210.1	1	1.60144e+08	2.09113	2.87716	9.37326	0.00191426	0.00246719	847.342	276.766	3.06158	RG555	RG520	0	238.7		met218	2	193.4	1	4.99343e+06	1.2989	1.95375	5.8284	0.0144554	0.0165551	151.363	62.6968	2.41421	RZ476b
met156	11	134.5	1	6.58094e+06	1.86182	2.78213	8.40019	0.00340995	0.00411616	223.884	77.2464	2.89831	RG16	RG1109	111.6	149.5		met230	3.1	23.6429	1	1.70013e+08	2.21727	3.05447	9.95091	0.00139613	0.0018251	941.235	298.378	3.15451	RG341b	RG100	17.4	29.3		met218	3.1	21.9	1	1.4253e+07	3.62439	5.57669	16.6363	4.39903e-05	6.2513e-05	2434.7	596.922	4.07876	C74a
met156	12	77.3345	1	5.24954e+06	1.49053	2.21928	6.70073	0.00879426	0.0102542	206.828	79.9003	2.58858	RG574	G1106	8.3	121.4		met230	7	57.0552	1	1.02787e+08	1.35187	1.84669	6.01618	0.0125918	0.0149292	790.833	322.422	2.45279	RG29	CDO497	0	64.6		met218	3.1	22.7714	1	1.26653e+07	3.23302	4.9555	14.7832	0.00011405	0.00015632	-2390.18	621.65	-3.84489	C74a
met160	1	11.7786	1	2.83853e+07	4.14862	5.70176	18.9734	1.24e-05	2.01e-05	-408.865	93.8658	-4.35585	RG472	C131	7.1	20.2		met230	11	8.49375	1	6.00701e+08	7.44218	10.7923	35.1593	4.79101e-09	1.12204e-08	-2263.15	381.675	-5.92952	RZ525a	RG1022	0	15.1		met218	5	112.139	1	6.74097e+06	1.74587	2.6375	7.86815	0.00457546	0.00546373	-254.133	90.5994	-2.80502	RG13
met160	1	169.9	1	3.27052e+07	4.75179	6.56951	21.861	2.9e-06	5.03e-06	-419.409	89.7021	-4.67558	RG957	RG236	132.1	184.6		met230	11	30.3	1	1.7849e+08	2.32537	3.20677	10.4471	0.00106631	0.00141096	1112.51	344.196	3.23219	C975	RG1094d	19	54.3		met219	2	38.8846	1	4.15372e+07	1.25888	1.8836	5.59732	0.0160502	0.0188295	-617.98	261.207	-2.36586	RG555
met160	2	143.1	1	1.044e+07	1.56483	2.09709	6.97837	0.00726471	0.00882367	-217.574	82.3628	-2.64166	RG555	RZ260a	0	193.4		met230	11	80.9625	1	2.43936e+08	3.15246	4.38259	14.2777	0.000138854	0.000201576	-1575.99	417.085	-3.77858	G44	RG16	63.3	111.6		met219	5	101.4	1	9.8265e+07	2.93007	4.45605	13.2416	0.000239397	0.000338993	675.464	185.623	3.63891	RG13
met160	2	193.4	1	9.81984e+06	1.47319	1.97252	6.56384	0.00919636	0.0110546	-213.252	83.2367	-2.562	RZ386a	RG520	143.1	238.7		met230	12	57.875	1	1.91209e+08	2.48715	3.43528	11.1915	0.000713491	0.000961406	-1789.74	534.99	-3.34537	RG341a	RG20q	46.1	65.1		met219	7	0	1	1.29791e+08	3.83596	5.88565	17.4899	2.63392e-05	4.12722e-05	976.542	233.506	4.18209	RG29
met160	7	41.4966	1	1.93421e+07	2.86271	3.88525	12.9287	0.000282457	0.000396963	-432.005	120.146	-3.59566	RG30	BCD855	8.2	59		met230	12	66.86	1	2.72431e+08	3.50847	4.89452	15.9455	5.82998e-05	8.80711e-05	1941.66	486.245	3.99318	RG91q	RG901a	61.8	97.9		met219	7	16.0286	1	4.08273e+07	1.23762	1.8514	5.50165	0.0169701	0.0198607	-637.544	271.809	-2.34556	RG29
met160	8	112.686	1	2.17181e+07	3.20369	4.36253	14.517	0.000122517	0.000178881	454.624	119.32	3.81011	G2140	G56a	64.4	129.2		met232	2	92.4857	1	2.43229e+07	2.17408	3.15357	9.75296	0.00155524	0.00202325	-376.76	120.641	-3.12297	G1327	RG520	52.4	238.7		met219	8	117.543	1	4.84825e+07	1.46641	2.19855	6.53322	0.00935855	0.0112409	678.818	265.577	2.55602	C424b
met160	9.1	53.3	1	1.65226e+07	2.45516	3.31889	11.0441	0.000772392	0.00103704	278.857	83.9105	3.32327	CDO1081	CDO226b	47.4	59.5		met232	4	89	1	1.11409e+07	1.00718	1.44446	4.46725	0.0312671	0.0356421	239.899	113.503	2.11359	Y1065Lc	HHU39a	0	135.3		met219	9.1	3.90769	1	8.91949e+07	2.66647	4.04474	12.0194	0.000457952	0.000629607	708.13	204.255	3.4669	C397
met160	10	18.8944	1	1.78737e+07	2.65086	3.59029	11.9472	0.000475936	0.000653189	-453.982	131.342	-3.45648	G1084	RZ400	0	35.8		met232	7	25.5	1	8.19548e+07	6.98734	10.6258	32.8621	1.40682e-08	3.13208e-08	-924.8	161.324	-5.73255	G20	RG678	21.9	25.5		met219	11	58.3	1	6.42219e+07	1.93366	2.91228	8.65417	0.00284414	0.00360129	-613.185	208.439	-2.9418	RZ53
met160	11	32.6	1	1.27534e+07	1.90527	2.56179	8.52473	0.0030554	0.00385644	252.314	86.4174	2.91971	RZ525a	RG1109	0	149.5		met232	7	43.4414	1	2.64181e+07	2.35715	3.42523	10.5931	0.000985248	0.00130836	775.014	238.121	3.25471	CDO385	BCD855	30.8	59		met219	11	137.5	1	4.30588e+07	1.30442	1.9526	5.80235	0.0142486	0.0168028	568.986	236.211	2.40881	RZ797b
met160	11	165.124	1	1.82053e+07	2.69878	3.65691	12.1689	0.000422864	0.000583476	-300.331	86.0944	-3.4884	RZ797b	G2132b	94.7	174.4		met232	8	51.0417	1	1.44236e+07	1.30025	1.87008	5.78357	0.0144046	0.0169787	-269.751	112.167	-2.4049	C424b	R662	0	144		met219	12	17.8579	1	5.0911e+07	1.53879	2.30867	6.86047	0.00776725	0.00940628	-540.123	206.213	-2.61925	G193
met161	2	186.6	1	1.59839e+06	1.21689	1.95667	5.5037	0.0179197	0.0198229	83.7449	35.6969	2.346	RG555	RG520	0	238.7		met232	12	113.567	1	2.55657e+07	2.28275	3.31471	10.2513	0.00118573	0.0015615	451.377	140.977	3.20177	RG901a	G1106	97.9	121.4		met219	3.2	36	1	4.94642e+07	1.49568	2.24306	6.66551	0.00867825	0.0104584	-567.521	219.819	-2.58177	RG482
met161	3.1	10.1667	1	6.07395e+06	4.47926	7.43545	20.9143	5.58e-06	7.83e-06	-176.457	38.585	-4.57322	RG348a	RG944	6.5	15.3		met232	3.2	4.9	1	1.82539e+07	1.64011	2.36669	7.31942	0.0059911	0.00733893	306.835	113.414	2.70544	RZ403b	C746	0	43.2		met223	1	92.1846	1	809974	1.17276	1.62966	5.23298	0.0201281	0.0230794	68.7774	30.0657	2.28757	RG447
met161	6	119.6	1	1.42848e+06	1.08889	1.74868	4.91866	0.0251357	0.0275418	-86.7984	39.1371	-2.21781	RZ762	RZ508	0	142.9		met232	3.2	44.05	1	5.22807e+07	4.56506	6.77842	20.9635	4.53834e-06	7.71418e-06	-941.571	205.647	-4.57859	C746	CDO337	43.2	46.6		met223	4	8.82	1	3.70488e+06	5.1593	7.45421	23.9361	1.09158e-06	1.88216e-06	153.117	31.2966	4.89245	Y1065Lc
met161	10	37.6	1	2.42374e+06	1.83421	2.96703	8.34563	0.00365677	0.00423376	116.232	40.2344	2.88888	G1084	Y1065La	0	73.8		met232	3.2	54.3333	1	3.11321e+07	2.76668	4.03642	12.4833	0.000357717	0.000497354	934.249	264.422	3.53318	CDO337	G249	46.6	75.2		met223	4	51.1	1	2.51029e+06	3.55133	5.0507	16.2182	5.25313e-05	7.68921e-05	111.314	27.6407	4.02718	C949
met161	11	30.3	1	1.37814e+06	1.0509	1.68706	4.74533	0.0278135	0.0303897	-82.8099	38.0145	-2.17838	RZ525a	RG1109	0	149.5		met232	3.2	83.9818	1	1.77613e+07	1.59652	2.30283	7.12189	0.00669782	0.00816433	-479.232	179.576	-2.66869	RZ761	RG418	64	107.4		met223	4	95	1	933061	1.34867	1.87732	6.02821	0.0126969	0.0148272	-85.7065	34.9076	-2.45524	G200b
met161	11	151.453	1	3.08147e+06	2.32093	3.77219	10.6104	0.00107818	0.00129366	-129.128	39.6418	-3.25736	G44	G2132b	63.3	174.4		met233	1	98.7	1	7.32516e+07	2.3571	3.63602	10.7329	0.000985376	0.00121507	-574.158	175.256	-3.27611	CDO348	RZ14	86.6	164.9		met223	6	76.525	1	709496	1.02872	1.4275	4.58383	0.0295135	0.0333361	-57.3684	26.7953	-2.14099	RZ762
met164	1	109.473	1	8.19647e+06	2.56391	3.49997	11.5455	0.000590011	0.000801894	-251.711	74.0789	-3.39787	RG811a	CDO118	73.8	122.9		met233	2	88.6	1	3.1124e+07	1.01468	1.54492	4.56031	0.0306448	0.0337782	-371.992	174.195	-2.13549	RG555	RZ446b	0	220.7		met223	7	88.5154	1	996982	1.43979	2.00592	6.44118	0.0100249	0.0118179	117.499	46.2968	2.53795	RG29
met164	2	61.7	1	5.47019e+06	1.72515	2.33582	7.70531	0.00482309	0.00596517	-159.716	57.5377	-2.77584	RG555	C624x	0	172.2		met233	5	118.974	1	6.48864e+07	2.0933	3.2208	9.5072	0.00190386	0.0022968	-850.911	275.967	-3.08338	RG13	RG346	78.3	138.5		met223	9.1	59.5	1	1.33374e+06	1.91719	2.68349	8.61688	0.0029648	0.00367144	79.2364	26.9929	2.93545	G103b1
met164	2	194.347	1	9.83845e+06	3.06258	4.20111	13.8584	0.000173002	0.000248636	-217.714	58.4829	-3.72269	RG139	RZ446b	177.7	220.7		met233	6	125.408	1	1.08831e+08	3.46432	5.40211	15.946	6.49075e-05	8.77169e-05	-846.408	211.96	-3.99325	G1314b	C236	104.3	134.2		met223	12	4.61111	1	787184	1.14012	1.58381	5.08574	0.021941	0.0250728	65.5591	29.0707	2.25516	G193
met164	3.1	0	1	9.7334e+06	3.03082	4.15625	13.7105	0.000186995	0.000267793	1402.08	378.657	3.70276	RG104	c3.loc2	0	1.73333		met233	7	59	1	4.26263e+07	1.38468	2.11586	6.24564	0.0115629	0.0131487	475.775	190.376	2.49913	RG29	C586	0	102.3		met223	12	50.025	1	1.05826e+06	1.52698	2.12921	6.83705	0.00800655	0.00952401	-80.4411	30.764	-2.61478	RG574
met164	3.1	0.866667	1	1.04474e+07	3.24631	4.46115	14.7162	0.000110408	0.000161972	-1481.68	386.239	-3.83617	RG104	C515	0	2.6		met233	8	68	1	4.6813e+07	1.5187	2.32368	6.85908	0.0081789	0.00940557	456.156	174.173	2.61898	C424b	R662	0	144		met224	1	111.391	1	5.6365e+09	3.29433	5.62943	15.2042	9.82027e-05	0.00012651	-6395.63	1640.22	-3.89925	CDO348
met164	6	13.66	1	1.30534e+07	4.02526	5.57393	18.387	1.67e-05	2.67e-05	-252.381	58.8573	-4.28801	RZ762	RZ2	0	23.6		met233	11	0	1	7.76546e+07	2.49541	3.85458	11.378	0.000699041	0.000871934	-579.453	171.785	-3.37313	RZ525a	RZ900	0	53.7		met224	2	193.4	1	2.31673e+09	1.37955	2.31382	6.24926	0.0117178	0.0131195	3191.27	1276.58	2.49985	RG555
met164	7	61.8	1	5.12479e+06	1.61791	2.18834	7.21878	0.00634104	0.00774814	188.315	70.0895	2.68678	RG29	C586	0	102.3		met234	2	70.3143	1	8.76831e+08	8.55596	11.4854	40.8704	3.45004e-10	9.14584e-10	-2455.09	384.028	-6.39299	RG83	RZ476a	61.7	81.3		met224	4	82.0833	1	3.39285e+09	2.00804	3.38859	9.15204	0.00235833	0.00276552	-4919.1	1626.02	-3.02523	G200b
met164	9.1	33.5	1	3.19568e+06	1.01481	1.36459	4.50143	0.0306336	0.0349505	137.725	64.914	2.12166	C397	CDO226b	0	59.5		met234	2	128.694	1	3.05004e+08	3.1394	3.99517	14.2167	0.00014336	0.000207814	1556.65	412.849	3.7705	G294c	RZ386a	102.2	143.1		met224	4	119.88	1	2.86967e+09	1.70344	2.86607	7.74079	0.00509715	0.00584492	4168.09	1498.11	2.78223	RZ740b
met164	10	86.7714	1	11098233	3.44195	4.73905	15.633	6.85e-05	0.000102772	-240.752	60.8905	-3.95385	RG1094f	C223	82.2	102.4		met234	7	15.05	1	3.61825e+08	3.70375	4.73945	16.8652	3.62855e-05	5.60242e-05	-1615.32	393.336	-4.10673	RG29	RG678	0	25.5		met224	6	121.5	1	2.2187e+09	1.32192	2.21592	5.98484	0.0136128	0.0151764	3313.48	1354.43	2.44639	RZ762
met164	11	111.6	1	7.42344e+06	2.32746	3.16988	10.4567	0.00106078	0.00140399	182.206	56.3464	3.23367	RZ525a	RZ537b	0	130.5		met234	7	56.0828	1	3.23657e+08	3.32534	4.2395	15.0861	9.10503e-05	0.000134759	2047.95	527.268	3.88409	CDO385	CDO497	30.8	64.6		met224	10	40.3	1	2.24864e+09	1.33953	2.24582	6.06559	0.0130026	0.014515	-3429.88	1392.65	-2.46284	G1084
met166	2	186.6	1	5.26668e+06	2.09609	2.86443	9.39595	0.00189059	0.00243805	154.121	50.2795	3.06528	RG555	RG520	0	238.7		met234	7	64.6	1	1.4466e+08	1.51278	1.89487	6.74284	0.00830444	0.0100273	-1206.76	464.729	-2.5967	BCD855	C586	59	102.3		met226	2	120.844	1	9.40519e+07	1.66959	2.40188	7.45315	0.00555655	0.00682934	1025.08	375.482	2.73005	G1327
met166	3.1	5.525	1	3.26353e+06	1.30884	1.77496	5.82226	0.0140852	0.0166184	-127.22	52.7239	-2.41294	RG104	RG100	0	29.3		met234	9.1	40.15	1	1.12846e+08	1.18386	1.47814	5.25993	0.0195471	0.0227369	-784.778	342.182	-2.29345	C397	CDO226b	0	59.5		met226	2	155.8	1	1.36783e+08	2.41069	3.49314	10.8394	0.000862516	0.00115229	876.591	266.253	3.29232	RZ386a
met166	6	74	1	7.50978e+06	2.96364	4.0844	13.3977	0.00022047	0.000313367	-189.032	51.644	-3.66029	C235a	G1314b	64.5	104.3		met234	10	102.4	1	1.31321e+08	1.37512	1.72013	6.12104	0.0118535	0.014091	-773.547	312.661	-2.47407	G1084	C223	0	102.4		met226	2	181.656	1	1.43546e+08	2.52702	3.66586	11.3753	0.000646404	0.000874912	-982.246	291.231	-3.37273	G45
met166	6	131.269	1	16474715	6.29246	8.96022	29.3915	7.32e-08	1.51e-07	-442.135	81.5538	-5.42139	RZ682	C236	121.5	134.2		met234	11	0.94375	1	1.61818e+08	1.68931	2.11962	7.5426	0.00528409	0.00650894	-885.912	322.575	-2.74638	RZ525a	L457b	0	177.9		met226	4	117.92	1	1.67633e+08	2.9392	4.28098	13.2841	0.000234091	0.000331818	969.853	266.097	3.64473	RZ740b
met166	6	142.9	1	7.49749e+06	2.95892	4.07771	13.3758	0.000223035	0.000316846	265.898	72.7036	3.65729	RG653	RZ508	136.2	142.9		met234	12	45.4	1	3.99854e+08	4.07805	5.23758	18.6378	1.46689e-05	2.36151e-05	-1387.09	321.298	-4.31715	L102	RG91q	41.4	61.8		met226	6	79	1	1.4724e+08	2.59044	3.76018	11.668	0.000552549	0.000753216	814.244	238.372	3.41585	C235a
met166	7	2.73333	1	3.25267e+06	1.30454	1.76905	5.80289	0.0142442	0.0167978	-134.624	55.8855	-2.40892	RG29	c7.loc62	0	65.5308		met234	12	89.0862	1	3.79064e+08	3.87376	4.96525	17.6687	2.40366e-05	3.78234e-05	1840.41	437.837	4.20342	G402	G1106	69.5	121.4		met226	6	134.2	1	6.26522e+07	1.11817	1.6	4.96487	0.023255	0.0268478	-655.249	294.071	-2.2282	G1468b
met166	7	74.8385	1	6.41493e+06	2.54201	3.48893	11.4445	0.000622864	0.000844468	217.442	64.2754	3.38297	CDO497	C586	64.6	102.3		met240	1	127.686	1	1.23078e+08	2.36862	3.45582	10.6459	0.000957542	0.00127321	-800.659	245.39	-3.2628	CDO455	RZ14	101.8	164.9		met226	7	69.2538	1	7.18764e+07	1.28077	1.83557	5.69585	0.0151566	0.0178255	-781.042	327.261	-2.3866	RG29
met166	9.1	31.62	1	5.41305e+06	2.15314	2.94403	9.65708	0.00163884	0.002127	174.621	56.192	3.10758	C397	G95	0	38.2		met240	2	84.6	1	9.61363e+07	1.85934	2.69935	8.31551	0.00343144	0.00430871	-661.702	229.466	-2.88366	RG555	RG520	0	238.7		met226	8	15.7667	1	1.5169e+08	2.66674	3.87383	12.0207	0.000457639	0.000629197	874.161	252.131	3.46708	C424b
met166	10	73.8	1	3.55577e+06	1.42444	1.9339	6.34363	0.0104308	0.0124694	129.107	51.2604	2.51866	G1084	C16	0	88.6		met240	4	104	1	7.82712e+07	1.51884	2.19772	6.77023	0.008176	0.00987896	810.855	311.632	2.60197	Y1065Lc	G177	0	126.5		met226	11	0	1	7.38289e+07	1.31512	1.88543	5.85057	0.0138562	0.0163599	581.209	240.289	2.4188	RZ525a
met166	11	105.635	1	1.11518e+07	4.34193	6.06521	19.8952	7.76e-06	1.29e-05	261.216	58.5633	4.46041	RZ797b	RZ537b	94.7	130.5		met240	6	69.25	1	1.39761e+08	2.6815	3.92426	12.0889	0.000441276	0.000607704	892.757	256.767	3.47692	RZ667	C236	57.1	134.2		met226	11	98.6765	1	1.03619e+08	1.83645	2.6462	8.2113	0.00363612	0.00455395	767.985	268.007	2.86554	G44
met167	1	23.48	1	5.59548e+08	4.16704	6.13591	19.0611	1.18e-05	1.92e-05	1621.03	371.292	4.3659	C131	RG140	20.2	34.7		met240	7	92.4538	1	2.15898e+08	4.08578	6.06205	18.6745	1.43976e-05	2.31984e-05	-1615.1	373.743	-4.3214	CDO405	C586	76.7	102.3		met227	2	177.7	1	5.54347e+07	2.66576	3.13938	12.0161	0.000458748	0.000630652	591.64	170.677	3.46643	G1327
met167	1	136.076	1	2.86691e+08	2.17696	3.1438	9.76618	0.00154406	0.00200936	1325.66	424.199	3.12509	CDO118	RZ14	122.9	164.9		met240	8	118.514	1	7.20961e+07	1.40062	2.02434	6.2361	0.0110946	0.0132271	-812.823	325.491	-2.49722	C424b	R662	0	144		met227	2	200.029	1	4.19346e+07	2.02912	2.37484	9.08982	0.00223664	0.00286266	621.115	206.013	3.01493	RZ273
met167	2	3.9	1	1.65598e+08	1.26861	1.81592	5.64112	0.0156464	0.0183761	998.005	420.194	2.3751	RG555	RG520	0	238.7		met240	11	127.516	1	6.81798e+07	1.3255	1.91437	5.89735	0.0134863	0.0159419	-629.676	259.291	-2.42845	RZ525a	L457b	0	177.9		met227	4	34.74	1	2.46541e+07	1.20258	1.39621	5.34408	0.0186067	0.0216892	-420.053	181.705	-2.31173	Y1065Lc
met167	5	13.9282	1	2.28751e+08	1.74434	2.50845	7.79246	0.00459336	0.00569336	-1591.68	570.189	-2.7915	glabrous	Y1049	0	38.8		met240	12	88.1069	1	2.28427e+08	4.31327	6.41386	19.7583	8.31807e-06	1.37473e-05	1452.55	326.78	4.44503	G402	G1106	69.5	121.4		met227	4	127.6	1	3.66479e+07	1.77765	2.07545	7.94388	0.00422055	0.00525098	412.595	146.389	2.81849	RZ740b
met167	5	127.761	1	353844082	2.6739	3.8802	12.0538	0.000449629	0.000618679	-1854.09	534.033	-3.47186	CDSR49	RG346	101.4	138.5		met240	3.2	29	1	6.43682e+07	1.25229	1.80735	5.56767	0.0163296	0.019143	-668.043	283.118	-2.35959	CDO795a	RG418	10	107.4		met227	6	55.1222	1	8.20195e+07	3.89699	4.64493	17.7787	2.27226e-05	3.58486e-05	652.456	154.739	4.21648	G200a
met167	6	78.175	1	4.55571e+08	3.41769	4.99571	15.5191	7.27e-05	0.000108727	-1504.79	381.982	-3.93943	C235a	G1314b	64.5	104.3		met240	9.2	22.6	1	6.44136e+07	1.25317	1.80863	5.57159	0.0162924	0.0191012	546.726	231.622	2.36042	RG570	RG451	0	22.6		met227	8	2.79231	1	3.69343e+07	1.79131	2.09166	8.00595	0.00407683	0.00507999	458.178	161.93	2.82948	C424b
met167	6	135.2	1	1.51235e+08	1.15981	1.65842	5.15186	0.0208281	0.0241605	1071.41	472.037	2.26977	G1468b	RZ508	79	142.9		met243	1	111.391	1	1.29594e+07	2.66477	3.77758	12.0115	0.000459879	0.000632136	-311.817	89.9706	-3.46576	CDO348	CDO118	86.6	122.9		met227	10	87.6857	1	2.82441e+07	1.37539	1.59952	6.12226	0.0118452	0.0140816	-378.05	152.789	-2.47432	G1084
met167	7	8.2	1	2.19622e+08	1.67584	2.40834	7.48146	0.00546878	0.0067262	-1001.67	366.211	-2.73523	RG29	C586	0	102.3		met243	2	0	1	9.30131e+06	1.92639	2.71128	8.62102	0.00289678	0.00366494	-206.314	70.2666	-2.93616	RG555	RG83	0	61.7		met227	11	38.3231	1	5.2385e+07	2.52263	2.96667	11.3551	0.000653473	0.000884045	579.789	172.058	3.36973	RZ525a
met167	10	0	1	1.54204e+08	1.18232	1.69097	5.25299	0.0196269	0.0228256	830.489	362.352	2.29194	G1084	C223	0	102.4		met243	2	122.806	1	5.87239e+06	1.22456	1.71177	5.44289	0.0175622	0.020523	-238.171	102.088	-2.333	RG634	RG520	27.3	238.7		met227	3.2	3.92	1	1.12313e+08	5.26513	6.36052	24.3452	8.47473e-07	1.55746e-06	739.121	149.799	4.93409	RZ403b
met167	12	44.4	1	2.97373e+08	2.25634	3.26095	10.1301	0.00126644	0.00166285	-1200.94	377.323	-3.18278	RZ797a	RG901a	15.9	97.9		met243	3.1	0	1	6.72088e+06	1.39912	1.9591	6.22932	0.0111379	0.0132765	183.34	73.4577	2.49586	RG104	RG450	0	28		met227	3.2	79.103	1	2.38485e+07	1.16372	1.35059	5.16944	0.0206138	0.0239226	-397.185	174.691	-2.27364	RG482
met174	1	49.8	1	72194.9	1.45031	2.075	6.46048	0.00975585	0.0116967	-24.2657	9.54688	-2.54175	RG447	RZ776a	0	98.7		met243	4	66.35	1	1.19112e+07	2.45428	3.47206	11.0401	0.000774085	0.00103922	-358.771	107.977	-3.32266	RZ69a1	G379	27.1	114		met228	1	23.48	1	3.83171e+06	1.41784	2.27441	6.39726	0.0106107	0.0120995	-135.928	53.7418	-2.52928	RG447
met174	1	132.1	1	71329	1.43316	2.05011	6.38299	0.0101982	0.0122034	18.0849	7.1582	2.52646	RG811a	RZ14	73.8	164.9		met243	10	43	1	8.66738e+06	1.79736	2.52649	8.03345	0.00401476	0.00500605	210.958	74.4293	2.83433	G1084	Y1065La	0	73.8		met228	2	144.077	1	6.18229e+06	2.26875	3.66966	10.3217	0.00122783	0.00150299	-192.495	59.9162	-3.21274	RG555
met174	1	182.646	1	182900	3.59808	5.25684	16.3671	4.69e-05	7.16e-05	-30.9425	7.64839	-4.04562	RZ801	C112b	171.9	196.1		met243	11	123.537	1	9.30484e+06	1.92711	2.71231	8.62429	0.00289155	0.00365862	258.863	88.147	2.93671	RZ525a	RG1109	0	149.5		met228	2	167.376	1	1.11711e+07	4.02959	6.63091	18.6509	1.64902e-05	2.33494e-05	424.639	98.3265	4.31866	G45
met174	4	123.8	1	69830	1.40345	2.00703	6.24885	0.0110137	0.0131348	-17.5174	7.00761	-2.49977	Y1065Lc	HHU39a	0	135.3		met243	12	0	1	1.31782e+07	2.70861	3.84138	12.2144	0.000412743	0.000570139	-243.708	69.7324	-3.49491	G193	RG574	0	8.3		met228	2	178.689	1	9.50409e+06	3.44785	5.6414	15.8676	6.7562e-05	9.118e-05	-332.332	83.4289	-3.98342	C624x
met174	5	44.6154	1	104948	2.0951	3.01638	9.39146	0.00189525	0.00244379	-25.1568	8.20899	-3.06455	glabrous	RG13	0	78.3		met243	12	112.588	1	1.55245e+07	3.17632	4.52531	14.3891	0.000130991	0.000190669	348.582	91.8944	3.79329	RG901a	G1106	97.9	121.4		met228	4	15.6333	1	3.99934e+06	1.47899	2.37391	6.67713	0.00905987	0.0103841	143.032	55.3526	2.58401	Y1065Lc
met174	8	102	1	54687.7	1.10233	1.57181	4.89382	0.0242532	0.0279495	-16.4455	7.43403	-2.2122	C424b	G56a	0	129.2		met243	3.2	2.94	1	6.80784e+06	1.41697	1.98445	6.30992	0.0106344	0.012702	-185.993	74.043	-2.51195	RZ403b	RG418	0	107.4		met228	6	23.6	1	3.98083e+06	1.47224	2.36292	6.64623	0.00921897	0.0105605	132.833	51.5252	2.57803	RZ762
met174	9.1	12.7	1	58845	1.18518	1.6913	5.26584	0.0194795	0.0226616	16.5737	7.22248	2.29474	C397	CDO226b	0	59.5		met248	2	197.188	1	1.24424e+08	3.67938	5.85167	16.9716	3.84954e-05	5.29551e-05	844.468	204.985	4.11966	RZ273	RG256	186.6	209.5		met228	7	0	1	7.14251e+06	2.61236	4.23962	11.9248	0.000523406	0.000659217	178.253	51.6192	3.45324	RG29
met174	12	69.5	1	60142	1.211	1.72858	5.3819	0.0181995	0.0212349	-16.8431	7.26027	-2.31989	RG574	c12.loc98	8.3	103.775		met248	3.1	15.3	1	4.87616e+07	1.47331	2.29327	6.65116	0.0091934	0.0105321	666.54	258.451	2.57898	RG104	C74a	0	21.9		met230	1	129.6	1	2.33966e+08	3.98114	5.4244	18.2577	1.85386e-05	2.83515e-05	-1030.72	241.223	-4.2729	CDO118
met174	12	108.671	1	177808	3.50124	5.1105	15.9115	5.93e-05	8.96e-05	39.3097	9.85472	3.98892	G402	G1106	69.5	121.4		met248	3.1	25.3857	1	8.85204e+07	2.64428	4.16313	12.0743	0.000483725	0.000610853	-979.741	281.955	-3.47481	RG341b	RG100	17.4	29.3		met230	2	210.1	1	1.07545e+08	1.86813	2.49339	8.39235	0.003356	0.00413495	695.497	240.079	2.89696	RG555
met174	3.2	41	1	134045	2.66124	3.85267	11.9952	0.000463898	0.000637409	-24.5292	7.08238	-3.46341	RZ474	RZ761	23	64		met248	5	0	1	5.19312e+07	1.56764	2.44233	7.0835	0.0072125	0.00832824	-27693.3	10405.2	-2.66148	glabrous	c5.loc2	0	1.98974		met230	3.1	6.5	1	1.27525e+08	2.20788	2.95662	9.95152	0.00142924	0.00182352	756.293	239.743	3.1546	RG104
met175	1	15.5214	1	4.14445e+08	1.33977	1.90022	5.96163	0.0129946	0.0153856	-1583.94	648.719	-2.44164	RG447	RZ382	0	65.8		met248	5	0.994872	1	5.07222e+07	1.53168	2.38548	6.91859	0.0079103	0.00910657	28417.9	10803.9	2.63032	glabrous	R569a	0	51.4		met230	6	42.5273	1	9.13432e+07	1.59098	2.11775	7.12803	0.00679368	0.00813486	719.959	269.664	2.66984	RZ762
met175	1	73.8	1	4.22243e+08	1.36464	1.93597	6.07379	0.0121805	0.0144625	1396.79	566.764	2.46451	C131	RG462	20.2	129.6		met248	9.1	3.90769	1	4.67199e+07	1.41246	2.19724	6.37266	0.0107595	0.0122636	516.158	204.467	2.52441	C397	CDO226b	0	59.5		met230	6	134.2	1	7.87655e+07	1.37479	1.82615	6.14652	0.0118636	0.0138915	713.857	287.936	2.47922	c6.loc40
met175	1	130.433	1	1280220452	4.03125	5.86976	18.4154	1.64e-05	2.63e-05	2533.1	590.284	4.29132	CDO118	RZ14	122.9	164.9		met248	12	1.84444	1	4.81546e+07	1.45523	2.26472	6.56836	0.00963272	0.0110187	490.161	191.254	2.56288	G193	G1106	0	121.4		met230	10	74	1	1.38414e+08	2.3921	3.20907	10.8012	0.000903267	0.00117442	-9423.28	2867.25	-3.28652	G1084
met175	2	71.2714	1	5.04269e+08	1.62561	2.31205	7.2537	0.0062173	0.00760356	-1748.58	649.241	-2.69327	RG555	RG520	0	238.7		met249	1	20.2	1	1.58235e+08	3.35618	4.57623	15.2306	8.44591e-05	0.000125436	871.646	223.348	3.90264	RG472	RG140	7.1	34.7		met230	10	74.9111	1	1.23231e+08	2.13505	2.85705	9.6164	0.00171479	0.00217155	9258.58	2985.64	3.10103	RG752
met175	9.1	33.5	1	6.08269e+08	1.95461	2.78889	8.7497	0.00269786	0.00342414	2834.95	958.404	2.95799	G103b1	G95	12.7	38.2		met249	1	106.595	1	6.68483e+07	1.44453	1.93329	6.43436	0.0099027	0.011865	-666.075	262.585	-2.5366	CDO348	C112b	86.6	196.1		met230	11	9.4375	1	5.24874e+08	8.53838	12.169	40.9589	3.5961e-10	8.7417e-10	-1848.98	288.907	-6.39991	RZ525a
met175	9.1	42.85	1	9.28146e+08	2.95359	4.25551	13.351	0.000225973	0.000320827	-3150.4	862.201	-3.6539	G95	CDO1081	38.2	47.4		met249	2	76.8714	1	3.02818e+08	6.24317	8.75763	29.1471	8.23124e-08	1.68685e-07	-1300.31	240.852	-5.39881	RG83	RZ476a	61.7	81.3		met230	3.2	9.15	1	8.68383e+07	1.51365	2.01331	6.77649	0.00828588	0.0098427	-652.117	250.509	-2.60317	RZ403b
met175	10	76.7333	1	5.6757e+08	1.82611	2.60229	8.16426	0.00373256	0.00466929	-1787.1	625.448	-2.85732	G1084	RG561	0	96.3		met249	2	215.7	1	2.0639e+08	4.33574	5.96889	19.8657	7.87972e-06	1.30555e-05	962.325	215.909	4.45709	RG654	RZ446b	210.1	220.7		met233	1	30.9182	1	2.19804e+07	1.19089	1.73535	5.29149	0.0191887	0.0223379	-367.872	159.922	-2.30032	RG472
met175	11	174.4	1	794436073	2.53836	3.64246	11.4276	0.000628516	0.000851783	-12788.1	3782.94	-3.38048	RG1022	G2132b	15.1	174.4		met249	3.1	5.525	1	1.02406e+08	2.19675	2.96162	9.85686	0.00146954	0.00191664	753.282	239.932	3.13956	RG104	C74a	0	21.9		met233	1	73.8	1	3.23205e+07	1.74175	2.5517	7.78073	0.00462361	0.00572919	388.075	139.125	2.7894	RG532a
met175	11	175.275	1	6.33257e+08	2.03334	2.90346	9.10913	0.00221301	0.00283376	11923.9	3950.74	3.01813	G2132b	L457b	174.4	177.9		met249	4	17.5	1	1.15772e+08	2.47671	3.34818	11.1434	0.000732194	0.000985453	-795.888	238.42	-3.33818	Y1065Lc	RZ69a1	0	27.1		met233	2	75.1	1	5.00367e+07	2.67215	3.95039	12.0457	0.000451578	0.00062124	-469.71	135.336	-3.47069	RG83
met175	12	33.5211	1	1397834438	4.3863	6.40902	20.1073	6.98e-06	1.16e-05	2622.76	584.901	4.48411	RZ797a	RZ397	15.9	41.1		met249	4	51.6	1	7.98609e+07	1.72109	2.30962	7.68686	0.00487322	0.00602441	620.359	223.753	2.77252	RZ69a1	RG143a	27.1	132.3		met233	4	21.34	1	2.61057e+07	1.41136	2.06104	6.28459	0.0107901	0.0128797	-403.614	161.001	-2.50691	Y1065Lc
met176	1	112.35	1	460447000000	2.60187	3.85241	11.8241	0.000537157	0.000694503	60651.1	17638.2	3.43862	CDO348	RG462	86.6	129.6		met249	8	64.4	1	5.48603e+07	1.18843	1.58659	5.28047	0.0193131	0.0224763	504.09	219.367	2.29793	RZ143	R662	12.1	144		met233	4	74.2167	1	5.37291e+07	2.86397	4.2419	12.9346	0.000281589	0.000395799	759.099	211.068	3.59646	G200b
met176	3.1	11.0833	1	414952000000	2.35054	3.47177	10.6558	0.00100158	0.00126516	45533.7	13948.9	3.26432	RG348a	RG100	6.5	29.3		met249	11	7.55	1	1.71466e+08	3.62718	4.95889	16.5042	4.36936e-05	6.68875e-05	-1045.17	257.271	-4.06253	RZ525a	C975	0	19		met233	6	76.525	1	5.7405e+07	3.05423	4.53212	13.8195	0.000176577	0.000253537	-516.98	139.068	-3.71746	C235a
met176	4	135.3	1	274355000000	1.56603	2.29544	7.04532	0.00724244	0.00850454	34674.3	13063.4	2.6543	Y1065Lc	HHU39a	0	135.3		met249	12	25.6895	1	1.08736e+08	2.32952	3.14469	10.4661	0.00105535	0.00139711	892.316	275.82	3.23514	RG574	RZ397	8.3	41.1		met233	7	8.2	1	5.7808e+07	3.07504	4.56393	13.9165	0.000167806	0.000241505	-514.564	137.935	-3.73048	RG29
met176	6	62.65	1	326052000000	1.85588	2.72797	8.37287	0.00346162	0.00417623	40360.8	13948.3	2.89359	RZ2	HHU37	23.6	117.7		met251	2	201.924	1	4.15595e+07	1.32241	1.91718	5.88342	0.0135954	0.0160652	-538.426	221.979	-2.42558	RG555	RG520	0	238.7		met233	10	75.8222	1	2.734e+07	1.47715	2.15849	6.58173	0.00910292	0.0109471	-380.443	148.293	-2.56549	CDO98
met176	8	84.54	1	290598000000	1.65727	2.43134	7.46243	0.00573408	0.00679094	41644.5	15244.7	2.73175	RZ143	R662	12.1	144		met251	6	41.5818	1	5.85175e+07	1.85244	2.69947	8.2841	0.00349186	0.00438116	-578.038	200.832	-2.87821	RZ2	RG424	23.6	85		met233	11	167.944	1	1.94314e+07	1.05418	1.53411	4.67786	0.0275712	0.0315987	-321.105	148.465	-2.16283	RG1022
met176	10	37.6	1	347585000000	1.97613	2.90813	8.92583	0.00255554	0.00311778	-41687.2	13953.4	-2.98761	G1084	Y1065La	0	73.8		met251	6	131.269	1	4.47301e+07	1.42192	2.06344	6.33227	0.010499	0.0125473	-593.605	235.895	-2.5164	C235a	RZ508	64.5	142.9		met233	12	99.8583	1	2.55114e+07	1.37966	2.01412	6.14153	0.0117145	0.013933	375.407	151.483	2.47821	G193
met176	11	131.5	1	310646000000	1.76967	2.59907	7.97725	0.004307	0.00515457	38690.7	13698.7	2.8244	C975	RZ536a	19	166.1		met251	7	8.2	1	5.98568e+07	1.89407	2.76126	8.47371	0.00314304	0.00396205	-585.375	201.093	-2.91096	RG29	G20	0	21.9		met241	1	36.4429	1	1.14201e+07	4.38484	6.61626	20.2774	7.00109e-06	1.06716e-05	237.098	52.6529	4.50304	RZ288
met176	9.2	0	1	309458000000	1.76301	2.58913	7.94674	0.00438041	0.00523918	-37602.5	13339	-2.819	RG570	RZ404	0	19		met251	7	40.5241	1	8.19173e+07	2.57499	3.77893	11.5967	0.000574053	0.000781175	948.609	278.56	3.4054	RG30	BCD855	8.2	59		met241	1	165.9	1	2.75033e+06	1.09052	1.59341	4.88344	0.0250271	0.0281055	113.996	51.5852	2.20985	RG532a
met179	5	61.363	1	1.24633e+08	4.47142	6.36516	20.5146	5.68e-06	9.56e-06	997.476	220.227	4.5293	Y1049	RG13	38.8	78.3		met251	8	29.4182	1	7.78172e+07	2.44912	3.58979	11.0163	0.000784055	0.00105199	887.601	267.424	3.31908	RZ143	G104	12.1	50.1		met241	7	29.86	1	7.29553e+06	2.84375	4.22668	12.9539	0.000295933	0.00039128	204.123	56.7142	3.59915	C285
met179	6	32.12	1	1.13967e+08	4.10353	5.82043	18.7589	1.38e-05	2.23e-05	-1007.43	232.6	-4.33116	RZ516	G200a	16.3	48.2		met251	8	126.286	1	9.73998e+07	3.04758	4.49316	13.7885	0.000179474	0.000257505	-769.814	207.313	-3.71329	G187	R662	102	144		met241	7	59	1	1.04322e+07	4.01991	6.04394	18.5234	1.68807e-05	2.48798e-05	-256.282	59.5469	-4.30388	CDO385
met179	6	49.1889	1	1.34146e+08	4.79731	6.85096	22.0803	2.6e-06	4.53e-06	999.648	212.738	4.69897	Capiculus	RZ667	37.8	57.1		met251	11	177.9	1	8.02738e+07	2.52458	3.70311	11.3641	0.000650328	0.000879982	614.606	182.318	3.37106	RG1022	L457b	15.1	177.9		met241	7	97.3769	1	4.70689e+06	1.85253	2.72695	8.35749	0.00349108	0.00421045	-197.513	68.3215	-2.89093	CDO405
met179	6	79	1	3.49455e+07	1.29324	1.7847	5.752	0.0146706	0.0172785	-410.147	171.013	-2.39833	c6.loc48	RG653	50.1778	136.2		met251	12	90.0655	1	4.73333e+07	1.50349	2.18353	6.7008	0.00850557	0.0102593	-615.513	237.779	-2.58859	G193	G1106	0	121.4		met241	8	12.1	1	2.54542e+06	1.01006	1.47469	4.51961	0.0310266	0.034579	105.923	49.8241	2.12594	C424b
met179	6	138.114	1	1.14273e+08	4.11411	5.83604	18.8093	1.34e-05	2.17e-05	923.011	212.824	4.33696	RG653	RZ508	136.2	142.9		met251	9.2	3	1	4.33833e+07	1.37968	2.00132	6.14161	0.011714	0.0139324	493.551	199.155	2.47823	RG570	RZ404	0	19		met241	11	28.4167	1	2.52115e+06	1.00052	1.46063	4.47652	0.0318312	0.0354436	117.81	55.6818	2.11578	RZ525a
met179	7	45.3862	1	1.31043e+08	4.69125	6.69252	21.5697	3.35e-06	5.78e-06	-1207.93	260.089	-4.64432	CDO385	BCD855	30.8	59		met255	2	52.4	1	3.84613e+08	6.19347	8.8126	29.0282	9.26396e-08	1.77454e-07	19104.1	3545.81	5.38779	G1327	G1327	52.4	52.4		met241	3.2	72.4	1	5.44292e+06	2.13631	3.15337	9.66439	0.00170939	0.00211674	170.538	54.8572	3.10876	CDO795a
met179	11	109.612	1	5.08517e+07	1.87134	2.59705	8.37016	0.00332886	0.00418556	-505.997	174.896	-2.89312	RZ781	RZ537b	30.3	130.5		met255	2	53.33	1	3.93522e+08	6.3285	9.01672	29.7006	6.72004e-08	1.30503e-07	-20210.7	3708.5	-5.44983	G1327	RZ599	52.4	75.1		met248	2	88.6	1	2.07027e+08	1.62069	1.96952	7.26323	0.00629612	0.00756222	-970.287	360.027	-2.69504	RG555
met179	11	168.867	1	5.31926e+07	1.95588	2.71661	8.75548	0.00268926	0.0034137	-542.096	183.205	-2.95897	RG1109	L457b	149.5	177.9		met255	2	91.5143	1	1.02771e+08	1.72894	2.35478	7.75652	0.00477685	0.00580185	878.459	315.419	2.78505	RG83	G45	61.7	155.8		met248	2	199.082	1	1.72957e+09	12.1952	16.4539	60.6791	6.67244e-14	2.35256e-13	3360.39	431.39	7.78968	RZ260a
met179	12	34.5	1	3.76119e+07	1.3906	1.92088	6.19089	0.0113866	0.0135598	517.969	208.174	2.48815	G193	RG869	0	45.4		met255	4	20.38	1	9.91666e+07	1.66927	2.2722	7.4845	0.00556117	0.00671304	-745	272.317	-2.73578	Y1065Lc	RZ740b	0	87		met248	3.1	15.3	1	1.57766e+08	1.23963	1.50088	5.53496	0.0168809	0.0194913	1061.89	451.36	2.35265	C515
met179	12	45.4	1	8.71665e+07	3.16743	4.45169	14.3476	0.000133866	0.00019466	-778.203	205.449	-3.78782	L102	RG91q	41.4	61.8		met255	6	8.925	1	1.70134e+08	2.83161	3.89827	12.8407	0.000304903	0.000414672	-975.646	272.269	-3.58339	RZ762	RZ516	0	16.3		met248	3.1	28.65	1	4.45388e+08	3.42581	4.23712	15.6257	7.12851e-05	0.000103015	-1843.71	466.416	-3.95294	C74a
met186	1	67.6	1	6.58294e+07	2.54805	3.51735	11.4724	0.000613611	0.000832488	579.72	171.156	3.38709	RG532a	RZ14	40.8	164.9		met255	6	118.65	1	8.75563e+07	1.4766	2.00617	6.60822	0.00911591	0.0107873	713.192	277.437	2.57065	C76	RZ508	11.9	142.9		met248	6	95.615	1	1.83287e+08	1.4374	1.74367	6.43035	0.010087	0.0118881	1158.15	456.716	2.53581	RZ762
met186	3.1	20.1	1	51703389	2.01177	2.76257	9.01057	0.00233635	0.00298444	530.502	176.73	3.00176	RG348a	RG450	6.5	28		met255	7	22.8	1	4.01256e+08	6.44543	9.19395	30.2844	5.08968e-08	1.00024e-07	-1425.9	259.108	-5.50313	RG30	RG678	8.2	25.5		met248	9.1	53.3	1	1.59866e+08	1.25594	1.52086	5.60866	0.0161746	0.0187073	851.991	359.754	2.36826	C397
met186	4	17.5	1	2.95137e+07	1.15795	1.57696	5.14349	0.0209308	0.0242745	-377.163	166.303	-2.26793	Y1065Lc	G177	0	126.5		met255	11	160.241	1	1.76721e+08	2.93818	4.0492	13.3378	0.000234678	0.000322661	-1100.52	301.338	-3.6521	RG1109	G2132b	149.5	174.4		met248	11	32.6	1	3.18738e+08	2.47453	3.03226	11.1824	0.000736163	0.000965272	1215.75	363.559	3.34401	C975
met186	5	120.926	1	5.10173e+07	1.98558	2.72592	8.89101	0.00249546	0.0031783	-784.45	263.081	-2.98178	RG13	RG346	78.3	138.5		met255	12	112.588	1	1.6134e+08	2.68898	3.69677	12.177	0.000433208	0.000580638	1164.01	333.571	3.48955	RG901a	G1106	97.9	121.4		met248	3.2	8.3	1	6.30036e+08	4.78207	5.99373	22.1038	2.69508e-06	4.47199e-06	2143.27	455.873	4.70147	RG482
met186	6	63.575	1	6.71259e+07	2.597	3.58662	11.6983	0.00054366	0.000741644	573.84	167.776	3.42028	Capiculus	G294d	37.8	74		met256	2	79.5286	1	8.36804e+07	0.977262	1.58347	4.42874	0.0338858	0.0364149	650.23	308.978	2.10446	RG555	RG520	0	238.7		met248	3.2	33	1	4.87738e+08	3.74004	4.64002	17.1115	3.32296e-05	4.95847e-05	-2269.09	548.54	-4.13661	RZ474
met186	8	67.1667	1	5.09346e+07	1.98242	2.7215	8.87659	0.00251537	0.00320253	495.282	166.238	2.97936	C424b	C1073a	0	88.3		met256	4	10.78	1	3.0549e+08	3.48165	5.78072	16.1679	6.22279e-05	7.84226e-05	-1342.48	333.874	-4.02093	Y1065Lc	RG1094e	0	14.7		met255	4	80.1167	1	1.37492e+07	1.40223	1.37425	6.24338	0.0110484	0.0131744	324.749	129.969	2.49868	Y1065Lc
met186	11	33.5538	1	7.48236e+07	2.88664	3.99792	13.0398	0.000266334	0.000375307	-631.851	174.976	-3.61107	RZ525a	RG1094b	0	45		met256	4	51.1	1	1.18506e+08	1.37859	2.24246	6.27185	0.0117473	0.0129548	740.566	295.71	2.50437	RG1094e	G177	14.7	126.5		met255	4	126.5	1	1.8127e+07	1.84084	1.81181	8.23129	0.00359591	0.00450582	290.184	101.144	2.86902	RZ740b
met186	11	149.5	1	3.66591e+07	1.43443	1.95874	6.38874	0.0101647	0.012165	416.26	164.686	2.52759	c11.loc33	L457b	34.5077	177.9		met256	5	138.5	1	1.13968e+08	1.32647	2.1566	6.03171	0.0134523	0.0147855	-705.914	287.43	-2.45595	glabrous	RG346	0	138.5		met255	6	2.975	1	1.94741e+07	1.97506	1.94646	8.84301	0.0025624	0.00325971	-325.671	109.517	-2.97372	RZ762
met186	12	87.1276	1	4.92629e+07	1.91855	2.63217	8.58525	0.00295469	0.00373491	668.328	228.094	2.93006	G402	G1106	69.5	121.4		met256	12	58.8563	1	4.01936e+08	4.53385	7.60575	21.2722	4.89188e-06	6.58796e-06	1485.4	322.06	4.61218	RG341a	RG20q	46.1	65.1		met255	6	86.93	1	2.24396e+07	2.26931	2.24287	10.1896	0.00122613	0.00161227	-335.092	104.975	-3.19212	G294a
met186	3.2	8.3	1	4.08732e+07	1.5968	2.1839	7.12314	0.00669309	0.00815883	454.044	170.123	2.66892	RZ403b	RG418	0	107.4		met258	1	7.1	1	4.02898e+07	2.66322	3.35715	12.0044	0.000461639	0.000634445	-425.645	122.851	-3.46473	RG447	C131	0	20.2		met255	7	25.5	1	2.35904e+08	19.9776	23.5788	107.122	0	0	-1067.15	103.107	-10.35	G20
met187	1	29.9727	1	6659385129	3.74162	5.40957	17.119	3.31e-05	4.94e-05	6442.64	1557.13	4.13751	C131	RZ382	20.2	65.8		met258	1	130.433	1	4.31801e+07	2.84909	3.59797	12.8655	0.000292073	0.000409851	-457.108	127.44	-3.58685	CDO455	RZ14	101.8	164.9		met255	7	102.3	1	1.3821e+07	1.40945	1.38142	6.27595	0.0108437	0.0129409	-263.411	105.146	-2.50518	C285
met187	1	73.8	1	2494890956	1.43369	2.02666	6.41352	0.0101843	0.0119981	-3534.42	1395.63	-2.53249	RG140	C112b	34.7	196.1		met258	1	171.9	1	3.82468e+07	2.53142	3.18691	11.3957	0.000639394	0.000865852	-427.524	126.646	-3.37574	RZ14	RG236	164.9	184.6		met255	8	13.0167	1	1.42537e+07	1.45296	1.42467	6.47245	0.00968929	0.0116204	-266.236	104.648	-2.5441	C424b
met187	2	209.5	1	2661632606	1.5281	2.16211	6.84215	0.00798348	0.00949767	3455.16	1320.91	2.61575	RG555	RG520	0	238.7		met258	2	210.1	1	2.54551e+07	1.69851	2.12104	7.58434	0.00516165	0.00636473	339.62	123.32	2.75397	RG555	RG520	0	238.7		met255	11	167.022	1	3.77642e+07	3.76372	3.77457	17.1483	3.13764e-05	4.87701e-05	-425.258	102.693	-4.14105	RG1109
met187	4	0	1	5444646284	3.079	4.42281	13.9963	0.000166187	0.000231805	-5030.82	1344.72	-3.74117	Y1065Lc	RG1094e	0	14.7		met258	3.1	22.7714	1	6.40247e+07	4.1702	5.33485	19.0762	1.17437e-05	1.91014e-05	561.553	128.572	4.36763	RG341b	RG450	17.4	28		met255	3.2	12	1	3.11701e+07	3.12597	3.11548	14.154	0.000148148	0.000214431	-437.841	116.379	-3.76218	RG482
met187	7	41.4966	1	7324264267	4.10073	5.94967	18.8282	1.39e-05	2.15e-05	8270.43	1906	4.33915	CDO385	BCD855	30.8	59		met258	6	138.114	1	2.8045e+07	1.86823	2.33684	8.35601	0.00335512	0.0042171	457.237	158.177	2.89068	RZ762	RZ508	0	142.9		met255	3.2	44.05	1	1.77079e+07	1.79901	1.76992	8.04097	0.00399798	0.00498605	310.244	109.408	2.83566	RZ474
met187	8	144	1	2294916086	1.32023	1.86421	5.89945	0.0136731	0.01592	-3309.17	1362.43	-2.42888	C424b	R662	0	144		met258	11	8.49375	1	1.28718e+08	8.06771	10.7254	38.3516	1.09205e-09	2.74191e-09	-1057.09	170.695	-6.19287	RZ525a	RG1022	0	15.1		met256	2	216.7	1	1.23011e+09	2.2853	4.08229	10.5795	0.00117822	0.00131219	2361.86	726.143	3.25261	G294c
met187	9.1	28.8	1	4001250883	2.28045	3.25031	10.2859	0.00119255	0.00153291	4217.4	1315	3.20716	G103b1	CDO226b	12.7	59.5		met258	11	30.3	1	2.89832e+07	1.92958	2.41502	8.63556	0.00287357	0.00363688	446.216	151.845	2.93863	C975	G44	19	63.3		met256	7	3.64444	1	6.34686e+08	1.19173	2.10628	5.45856	0.0191463	0.0203179	-1824.23	780.8	-2.33636	RG29
met187	11	0	1	2187329347	1.25908	1.77682	5.62288	0.0160418	0.0185598	3117.08	1314.53	2.37126	RZ525a	RZ53	0	32.6		met258	11	82.925	1	5.49854e+07	3.60144	4.58165	16.3829	4.6511e-05	7.0996e-05	-740.128	182.857	-4.04758	G44	RG16	63.3	111.6		met256	8	137.093	1	1.02879e+09	1.91813	3.41417	8.84803	0.00295781	0.00324136	2664.34	895.708	2.97456	C1073a
met187	11	45	1	4613688741	2.62078	3.74781	11.8602	0.00051263	0.00068231	4638.09	1346.77	3.44387	C975	RZ537b	19	130.5		met258	12	84.1897	1	2.72297e+07	1.81486	2.26891	8.11308	0.00384046	0.00479818	517.686	181.749	2.84835	RG20q	G1106	65.1	121.4		met258	1	8.03571	1	2.22275e+07	1.06074	1.30048	4.70728	0.0270925	0.0310734	-329.348	151.799	-2.16963	RG447
met189	1	31.8636	1	7.12259e+07	2.00289	2.68374	8.97002	0.00238911	0.00304879	633.465	211.507	2.995	C131	RZ14	20.2	164.9		met260	1	101.025	1	3.50388e+07	2.55047	3.49042	11.4835	0.000609962	0.000827761	-414.622	122.353	-3.38873	CDO348	CDO118	86.6	122.9		met258	1	130.433	1	9.32678e+07	4.31194	5.45687	19.752	8.34474e-06	1.37893e-05	-671.377	151.064	-4.44432	CDO118
met189	3.1	2.6	1	1.28111e+08	3.54855	4.82713	16.134	5.29e-05	8.03e-05	-865.819	215.554	-4.01671	RG104	RG348a	0	6.5		met260	2	87.6	1	3.12664e+07	2.28184	3.11462	10.2471	0.00118843	0.00156489	406.674	127.041	3.20111	G1327	CDO718	52.4	133.6		met258	3.1	29.3	1	5.02489e+07	2.36769	2.93994	10.6416	0.000959771	0.00127604	488.777	149.833	3.26214	RG104
met189	3.1	20.1	1	1.45391e+08	4.00907	5.47822	18.3102	1.73e-05	2.77e-05	1057.03	247.025	4.27904	RG341b	RG450	17.4	28		met260	2	209.5	1	2.38646e+07	1.75068	2.37729	7.82129	0.00451987	0.00560628	325.293	116.315	2.79666	RZ386a	RG520	143.1	238.7		met258	6	12.78	1	3.91017e+07	1.85172	2.28775	8.28084	0.00349818	0.00438874	436.686	151.751	2.87765	RZ762
met189	4	0	1	9.33078e+07	2.6084	3.51578	11.751	0.000528561	0.000721969	-675.587	197.081	-3.42797	Y1065Lc	RG1094e	0	14.7		met260	3.1	17.4	1	2.06209e+07	1.51618	2.05416	6.7582	0.00823214	0.00994379	-312.929	120.373	-2.59965	C515	RG100	2.6	29.3		met258	6	139.071	1	5.8686e+07	2.75482	3.43358	12.4284	0.000368324	0.000511421	679.02	192.609	3.52539	RZ682
met189	4	122.82	1	6.28446e+07	1.77119	2.36794	7.9145	0.00429038	0.00533396	-926.454	329.316	-2.81327	RG190	RZ590b	17.5	127.6		met260	7	24.6	1	1.21735e+08	8.36783	12.1267	39.897	5.37733e-10	1.39598e-09	-2023.46	320.349	-6.31641	G20	RG678	21.9	25.5		met258	7	21.9	1	2.46666e+07	1.17583	1.44318	5.22382	0.0199657	0.0232025	-341.032	149.211	-2.28557	RG29
met189	4	129.48	1	1.26537e+08	3.50642	4.76784	15.9358	5.86e-05	8.85e-05	1356.49	339.805	3.99197	G177	RG143a	126.5	132.3		met260	7	27.04	1	7.44772e+07	5.27822	7.4191	24.4089	8.21361e-07	1.51167e-06	1585.4	320.896	4.94054	C285	CDO385	26.1	30.8		met258	10	74	1	8.56369e+07	3.97235	5.01041	18.1359	1.89365e-05	3.01279e-05	-7505.88	1762.51	-4.25863	RG752
met189	6	0	1	3.7561e+07	1.06589	1.41527	4.73034	0.0267234	0.0306681	-422.457	194.239	-2.17493	RZ762	RZ508	0	142.9		met260	9.1	57.7286	1	3.34028e+07	2.43414	3.32745	10.9473	0.000813738	0.00108998	-415.209	125.491	-3.30867	CDO1081	CDO226b	47.4	59.5		met258	10	74.9111	1	7.72544e+07	3.59673	4.51997	16.3607	4.70465e-05	7.17757e-05	7398.28	1829.07	4.04484	RG752
met189	7	40.5241	1	1.8827e+08	5.13441	7.09388	23.7103	1.16e-06	2.1e-06	1308.63	268.75	4.86932	CDO385	BCD855	30.8	59		met260	10	37.6	1	3.41465e+07	2.48705	3.40153	11.1911	0.000713674	0.000961643	414.344	123.858	3.3453	G1084	Y1065La	0	73.8		met258	11	7.55	1	1.62372e+08	7.28966	9.50001	34.3867	6.87399e-09	1.58277e-08	-1045.4	178.274	-5.86402	RZ525a
met189	9.1	29.74	1	8.77879e+07	2.4577	3.30779	11.0558	0.000767547	0.00103083	656.85	197.547	3.32503	G103b1	CDO226b	12.7	59.5		met260	12	61.8	1	1.37958e+07	1.01927	1.37428	4.52138	0.0302701	0.0345534	252.948	118.958	2.12635	G193	RG901a	0	97.9		met258	3.2	10	1	4.12599e+07	1.95202	2.41402	8.73789	0.00271552	0.00344554	-431.432	145.952	-2.95599	RZ403b
met189	11	43.0923	1	9.12559e+07	2.55243	3.43846	11.4926	0.000607007	0.000823932	706.328	208.352	3.39007	C975	RZ537b	19	130.5		met260	12	117.483	1	2.76409e+07	2.02236	2.75347	9.05893	0.00227498	0.00290951	405.584	134.754	3.00981	RG901a	G1106	97.9	121.4		met259	1	36.4429	1	3.85487e+07	2.4469	3.47547	11.0061	0.000788378	0.00105753	452.582	136.421	3.31754	RG447
met192	1	63.8	1	3.9584e+07	3.16992	4.33767	14.3592	0.000133053	0.000193532	984.45	259.794	3.78936	RG532a	R210	40.8	68.5		met262	2	83.775	1	3.7583e+08	1.52509	2.16651	6.7985	0.00804564	0.00972833	-1362.68	522.623	-2.60739	RG555	RG520	0	238.7		met259	1	107.555	1	1.67643e+07	1.07839	1.51144	4.78641	0.0258478	0.0297058	335.442	153.325	2.18779	c1.loc35
met192	1	68.5	1	1.97423e+07	1.60529	2.1634	7.1616	0.00654918	0.00799106	-644.344	240.776	-2.67612	RZ382	CDO118	65.8	122.9		met262	6	57.1	1	2.97814e+08	1.21218	1.71678	5.38724	0.0181427	0.0211715	1139.42	490.908	2.32104	RZ762	RZ508	0	142.9		met259	2	171.235	1	3.1287e+07	1.99473	2.82077	8.93279	0.00243863	0.00310913	388.488	129.982	2.98878	G1327
met192	1	127.686	1	5.15225e+07	4.08902	5.64591	18.6899	1.43e-05	2.3e-05	537.319	124.288	4.32319	CDO455	RZ14	101.8	164.9		met262	9.1	44.1	1	3.02244e+08	1.23	1.74232	5.46738	0.0173129	0.0202442	-1159.03	495.683	-2.33824	C397	CDO1081	0	47.4		met259	3.1	17.4	1	3.15085e+07	2.00858	2.84074	8.99601	0.00235515	0.00300738	388.724	129.603	2.99934	RG104
met192	2	78.6429	1	2.64415e+07	2.13887	2.8975	9.59174	0.00169843	0.00220081	392.122	126.611	3.09705	RG83	G45	61.7	155.8		met262	10	24.8611	1	4.40375e+08	1.78254	2.53859	7.96608	0.00416855	0.00518913	-2140.77	758.485	-2.82243	G1084	RG1094f	0	82.2		met259	4	67.3333	1	2.24778e+07	1.44083	2.02655	6.41765	0.00999785	0.011974	-515.588	203.523	-2.53331	RZ69a1
met192	2	155.8	1	3.0732e+07	2.47774	3.36766	11.1481	0.000730339	0.00098307	-391.506	117.257	-3.33888	RZ386a	RZ273	143.1	186.6		met262	11	18.025	1	2.49002e+08	1.01545	1.4354	4.50428	0.0305815	0.0348936	-1186.84	559.216	-2.12233	RZ525a	RZ537b	0	130.5		met259	4	135.3	1	2.88756e+07	1.8437	2.60337	8.24431	0.00356995	0.00447474	363.442	126.578	2.87129	RZ740b
met192	2	195.294	1	3.1158e+07	2.51126	3.41434	11.3027	0.000672128	0.000908124	423.481	125.963	3.36194	G45	RG520	155.8	238.7		met262	11	137.5	1	4.60383e+08	1.86208	2.65393	8.32801	0.00340769	0.00428021	-1809.24	626.939	-2.88583	RG1094d	RZ536a	54.3	166.1		met259	6	23.6	1	2.65836e+07	1.69973	2.39672	7.58991	0.00514555	0.00634575	348.991	126.676	2.75498	RZ762
met192	3.1	20.1	1	2.34849e+07	1.90406	2.57352	8.51924	0.00306471	0.00386767	351.697	120.495	2.91877	C636x	RG450	12	28		met262	12	84.1897	1	7.31656e+08	2.92867	4.2177	13.2351	0.000240218	0.000340102	2682	737.215	3.63801	G402	RG901a	69.5	97.9		met259	6	74.85	1	5.22804e+07	3.29128	4.7135	14.9266	9.89351e-05	0.000145872	499.466	129.278	3.8635	C235a
met192	8	6.51538	1	1.72191e+07	1.40288	1.8869	6.2463	0.0110299	0.0131533	-330.096	132.078	-2.49926	C424b	C1073a	0	88.3		met262	3.2	23	1	2.69227e+08	1.09705	1.55198	4.87012	0.0245958	0.0283273	-1114.35	504.954	-2.20684	RZ403b	c13.loc64	0	67.7333		met259	7	73.9077	1	5.60999e+07	3.52371	5.05785	16.0171	5.61786e-05	8.50115e-05	-679.128	169.691	-4.00214	CDO497
met192	8	90.2571	1	2.74918e+07	2.22203	3.01259	9.97273	0.00137963	0.0018045	385.352	122.025	3.15796	C825a	G56a	17.6	129.2		met262	3.2	73.3333	1	3.28127e+08	1.33399	1.89152	5.93559	0.0131915	0.0156085	-1357.42	557.163	-2.43631	C944a	RG418	41	107.4		met259	10	33.8111	1	2.17774e+07	1.39654	1.9634	6.21768	0.0112127	0.0133617	-344.652	138.219	-2.49353	G1084
met192	12	116.504	1	6.17214e+07	4.86145	6.76353	22.3896	2.23e-06	3.91e-06	-648.479	137.048	-4.73177	RG901a	G1106	97.9	121.4		met262	9.2	0	1	4.77576e+08	1.93034	2.75304	8.63902	0.00286808	0.00363024	-1453.37	494.476	-2.93922	RG570	RZ404	0	19		met262	1	36.4429	1	2.88467e+08	1.39547	2.23136	6.29499	0.0112436	0.0127972	-1206.57	480.9	-2.50898	RG447
met193	1	50.8	1	1391855498	1.88489	2.73446	8.43187	0.00321681	0.00405085	3363.38	1158.28	2.90377	RG472	C112b	7.1	196.1		met266	1	0	1	3.95651e+08	1.483	1.80994	6.6082	0.0089665	0.0107902	1348.35	524.518	2.57064	RG447	C112b	0	196.1		met262	2	205.712	1	2.04297e+08	0.992178	1.58029	4.45822	0.0325527	0.0358129	1078.72	510.891	2.11145	RG555
met193	2	156.765	1	1331509641	1.80458	2.6159	8.06629	0.00394192	0.00491924	-2520.84	887.583	-2.84012	RG634	RG520	27.3	238.7		met266	5	75.3111	1	1.61471e+09	5.80184	7.38662	26.969	2.35365e-07	4.59202e-07	-3109.33	598.734	-5.19317	R569a	CDSR49	51.4	101.4		met262	4	0	1	4.04442e+08	1.94606	3.12845	8.82581	0.00275664	0.00328511	-1360.62	457.993	-2.97083	Y1065Lc
met193	6	117.7	1	2057760032	2.76292	4.0427	12.4659	0.000361043	0.000501768	-3113.92	881.952	-3.53071	Capiculus	C236	37.8	134.2		met266	6	136.2	1	4.91448e+08	1.83577	2.24816	8.2082	0.00364239	0.00456144	-1716.93	599.277	-2.865	RZ762	RZ508	0	142.9		met262	7	8.2	1	2.9241e+08	1.41429	2.26185	6.38102	0.0107087	0.0122076	-1132.51	448.327	-2.52607	RG29
met193	7	74.8385	1	1142925422	1.55279	2.24541	6.92385	0.00749283	0.00908835	-2913.35	1107.18	-2.63132	RG29	C586	0	102.3		met266	8	129.2	1	5.27748e+08	1.96881	2.41422	8.81449	0.00260306	0.00330909	1587.35	534.657	2.96892	RZ143	R662	12.1	144		met262	7	102.3	1	4.47068e+08	2.14696	3.45817	9.75601	0.0016644	0.00201689	-1483.89	475.078	-3.12346	C285
met193	9.1	28.8	1	9.36002e+08	1.2751	1.83888	5.6703	0.0153832	0.0180804	2076.2	871.899	2.38124	C397	CDO226b	0	59.5		met266	9.1	42.85	1	6.17133e+08	2.29496	2.82312	10.3074	0.00115018	0.00151676	-2729.62	850.212	-3.21051	RZ698	CDO1081	28.8	47.4		met262	10	38.5	1	5.2797e+08	2.52612	4.08396	11.5215	0.000647845	0.000810135	-1552.89	457.495	-3.39433	G1084
met193	10	24.8611	1	2610199714	3.4802	5.12803	15.8126	6.24e-05	9.4e-05	5086.63	1279.17	3.97651	G1084	RZ400	0	35.8		met266	9.1	51.3333	1	9.17702e+08	3.37685	4.19809	15.3275	8.03105e-05	0.00011955	3534.47	902.794	3.91504	CDO1081	RZ777	47.4	53.3		met262	10	88.6	1	2.88251e+08	1.39444	2.22968	6.29026	0.0112738	0.0128304	1150.77	458.831	2.50804	RG241a
met193	11	53.7	1	1796339079	2.42	3.52911	10.8822	0.000842805	0.00112713	-2917.46	884.395	-3.29882	C975	G2132b	19	174.4		met266	11	15.1	1	4.77037e+08	1.78285	2.18224	7.9675	0.00416526	0.00518522	1979.86	701.411	2.82268	RZ525a	C975	0	19		met264	1	113.309	1	4.44756e+06	2.85391	4.86231	13.1717	0.000288636	0.000349606	184.182	50.7488	3.62929	RZ776a
met193	11	177.9	1	1447910016	1.95938	2.84458	8.77144	0.00266565	0.00338507	2633.26	889.115	2.96166	RG1094d	L457b	54.3	177.9		met266	11	27.475	1	1.0079e+09	3.69714	4.61071	16.834	3.68719e-05	5.68876e-05	3086.96	752.381	4.10293	C975	RZ900	19	53.7		met264	2	58.91	1	2.87357e+06	1.86183	3.14154	8.51025	0.00340991	0.00387828	-124.698	42.7452	-2.91723	RG634
met193	12	0	1	2796343459	3.71966	5.49373	16.9403	3.49e-05	5.4e-05	-3651.43	887.162	-4.11585	G193	RG574	0	8.3		met266	12	56.8937	1	7.73832e+08	2.86182	3.53995	12.9246	0.000283077	0.000397794	-2241.94	623.613	-3.59508	RZ797a	RG20q	15.9	65.1		met264	9.1	44.1	1	2.08023e+06	1.35448	2.27422	6.16074	0.0125065	0.0137707	-95.3431	38.4125	-2.48208	C397
met193	12	86.1483	1	982192122	1.33721	1.92963	5.95012	0.0130812	0.0154837	-3038.68	1245.72	-2.43929	G1468a	G1106	41.2	121.4		met266	3.2	0.98	1	5.32947e+08	1.98784	2.438	8.90132	0.00248131	0.00316109	1581.46	530.067	2.98351	RZ403b	RZ761	0	64		met264	11	121.547	1	2.86326e+06	1.85527	3.13027	8.47974	0.00346695	0.00394151	139.117	47.7739	2.912	RG1094b
met194	1	148.997	1	3888376204	2.69834	3.13229	12.1668	0.000423327	0.000584086	6630.22	1900.81	3.4881	RG957	RZ14	132.1	164.9		met268	4	134.3	1	1.53484e+09	1.22376	1.76746	5.46326	0.0175991	0.020287	2683.65	1148.15	2.33736	Y1065Lc	HHU39a	0	135.3		met264	9.2	22.6	1	2.82651e+06	1.83187	3.09009	8.37089	0.00367848	0.00417577	111.945	38.6918	2.89325	RG570
met194	2	155.8	1	2752534322	1.92458	2.21731	8.61276	0.00291005	0.00368097	-3565.47	1214.91	-2.93475	RG634	C624x	27.3	172.2		met268	6	16.3	1	1.26838e+09	1.01337	1.46061	4.51479	0.030752	0.0346794	2433.98	1145.51	2.1248	RZ762	RZ508	0	142.9		met266	1	173.854	1	4.84862e+08	2.66983	2.97655	12.0349	0.000454169	0.000624642	1626.09	468.73	3.46914	RG957
met194	2	209.5	1	4321174103	2.99015	3.48093	13.5211	0.000206594	0.000294517	4439.11	1207.23	3.6771	RZ260a	RG520	193.4	238.7		met268	7	0	1	3.28382e+09	2.58383	3.78152	11.6888	0.000561653	0.000744739	-3943.09	1153.33	-3.41888	RG29	G20	0	21.9		met266	5	76.3074	1	1.00214e+09	5.37384	6.1521	24.8745	6.53554e-07	1.21572e-06	-2283.1	457.77	-4.98743	R569a
met194	4	127.6	1	6060436158	4.14649	4.88199	18.9633	1.24e-05	2.02e-05	8025.48	1842.95	4.35469	G177	RG143a	126.5	132.3		met268	7	76.7	1	2.30767e+09	1.82916	2.65743	8.21418	0.00370381	0.00454523	101755	35503.6	2.86604	RG29	CDO405	0	76.7		met266	6	129.315	1	2.09291e+08	1.16939	1.28483	5.19488	0.0203079	0.0235829	-1294.41	567.918	-2.27923	RZ762
met194	4	134.3	1	2912072590	2.03396	2.34582	9.11196	0.00220957	0.00282955	-5700.51	1888.46	-3.0186	RZ590b	HHU39a	127.6	135.3		met268	7	77.6846	1	2.13879e+09	1.69747	2.46295	7.61303	0.00517531	0.00626545	-102441	37127.6	-2.75917	CDO405	C586	76.7	102.3		met266	8	12.1	1	3.03479e+08	1.68714	1.86305	7.53276	0.00531335	0.00654338	-1158.48	422.095	-2.74459	C424b
met194	5	44.6154	1	2036023616	1.43045	1.64012	6.37078	0.0102698	0.0122853	3542.98	1403.69	2.52404	glabrous	RG346	0	138.5		met268	11	166.1	1	1.33272e+09	1.06425	1.53471	4.74382	0.02684	0.0304292	-2424.11	1112.98	-2.17803	RZ525a	L457b	0	177.9		met266	10	45.8	1	3.87823e+08	2.14642	2.38083	9.6263	0.00166664	0.00216145	-1408.6	454.001	-3.10263	G1084
met194	6	5.95	1	3294207499	2.29503	2.65365	10.3077	0.00115001	0.00151655	-4399.96	1370.47	-3.21056	RZ762	G1314b	0	104.3		met268	12	41.1	1	1.79953e+09	1.4319	2.07226	6.40542	0.0102314	0.0120514	-2974.73	1175.37	-2.53089	RZ797a	G402	15.9	69.5		met266	11	25.5917	1	4.09586e+09	19.1266	25.1443	101.665	0	0	5142.87	510.059	10.0829	C975
met194	11	19	1	2048750263	1.43927	1.65037	6.4106	0.0100383	0.0120203	-3300.15	1303.42	-2.53192	RZ525a	RG1094b	0	45		met268	12	81.2517	1	5.47141e+09	4.23609	6.30066	19.4755	1.00184e-05	1.57246e-05	7717.31	1748.72	4.41311	G402	RG901a	69.5	97.9		met266	11	177.9	1	2.01036e+08	1.12376	1.23415	4.98998	0.0229127	0.0264695	-971.232	434.784	-2.23383	RZ781
met194	11	47.9	1	18683447007	11.843	15.0505	58.4611	1.52e-13	5.82e-13	10782.2	1410.18	7.64598	RZ53	RZ900	32.6	53.7		met268	3.2	92.7636	1	4.8409e+09	3.76527	5.5746	17.2312	3.12586e-05	4.67638e-05	7511.82	1809.62	4.15105	G249	RG418	75.2	107.4		met266	12	8.3	1	4.93482e+08	2.71607	3.02947	12.2489	0.000405221	0.000560217	1546.56	441.895	3.49984	G193
met194	12	24.7105	1	7444762830	5.04871	5.99714	23.2949	1.42e-06	2.55e-06	7190.75	1489.85	4.82648	RG574	RZ257	8.3	34.5		met270	1	29.9727	1	8.84132e+06	3.90586	5.07015	17.8207	2.22401e-05	3.51222e-05	-231.829	54.9168	-4.22146	RZ288	RG532a	24.3	40.8		met266	12	68.62	1	2.47136e+08	1.37805	1.51716	6.13425	0.0117637	0.0139889	-1114.94	450.162	-2.47674	RZ797a
met198	1	84.7	1	6.10779e+07	1.51334	1.49603	6.74536	0.00829252	0.0100135	-561.38	216.149	-2.59718	RG472	c1.loc109	7.1	113.309		met270	1	158.936	1	1.63421e+07	7.00273	9.37159	32.9396	1.35642e-08	3.02505e-08	-342.181	59.6208	-5.7393	RG957	RZ801	132.1	171.9		met266	3.2	14	1	2.75764e+08	1.53533	1.69291	6.84485	0.0078365	0.00948643	1287.63	492.163	2.61627	RZ403b
met198	1	114.268	1	1.55441e+08	3.76762	3.80736	17.1667	3.11e-05	4.83e-05	-1140.55	275.278	-4.14328	CDO455	CDO118	101.8	122.9		met270	2	78.6429	1	4.57366e+06	2.05733	2.62282	9.21876	0.00208362	0.00267528	-250.027	82.3475	-3.03624	RG555	c2.loc85	0	86.6		met267	1	142.039	1	1.07135e+06	2.67512	4.19284	12.2188	0.000448274	0.000567532	103.821	29.701	3.49554	RG462
met198	2	0	1	4.78963e+07	1.19047	1.17317	5.2896	0.01921	0.0223615	465.589	202.438	2.29991	RG555	RG139	0	177.7		met270	2	87.6	1	2.7807e+06	1.26055	1.59463	5.60484	0.0159801	0.0187508	186.898	78.9446	2.36745	RZ476a	RZ386a	81.3	143.1		met267	4	127.6	1	560828	1.41762	2.19485	6.39626	0.0106167	0.0121061	49.3389	19.5086	2.52908	Y1065Lc
met198	2	177.7	1	7.23488e+07	1.78782	1.7721	7.99011	0.00411302	0.00512306	-571.757	202.272	-2.82668	RG555	RG520	0	238.7		met270	2	147.008	1	6.02629e+06	2.69399	3.45585	12.1467	0.000427893	0.000590098	-202.43	58.0827	-3.48521	CDO718	G45	133.6	155.8		met267	6	0	1	1.08801e+06	2.71565	4.25804	12.4088	0.000405641	0.000515284	-69.4136	19.7051	-3.52262	RZ762
met198	6	13.66	1	144814989	3.51862	3.54708	15.9932	5.69e-05	8.6e-05	-835.249	208.857	-3.99915	RZ762	RZ2	0	23.6		met270	4	16.5667	1	3.93315e+06	1.7741	2.25551	7.92774	0.00425877	0.0052964	-144.061	51.1647	-2.81562	Y1065Lc	RG214	0	123.8		met267	9.1	16.4882	1	845078	2.12155	3.30729	9.63815	0.00177375	0.00214486	69.4793	22.3799	3.10454	C397
met198	6	87.895	1	5.38315e+07	1.33609	1.31854	5.94508	0.0131194	0.0155269	-549.085	225.196	-2.43825	Capiculus	RZ508	37.8	142.9		met270	5	0	1	3.78256e+06	1.70729	2.16915	7.62421	0.00504746	0.0062301	131.128	47.4897	2.7612	glabrous	RG346	0	138.5		met267	10	22.8722	1	681008	1.71641	2.66519	7.76692	0.00493161	0.00576568	-83.1705	29.8432	-2.78692	G1084
met198	7	25.5	1	7.18068e+08	15.4848	17.5883	79.3025	0	2.22e-16	-1985.7	222.982	-8.9052	G20	CDO385	21.9	30.8		met270	9.1	12.7	1	2.24628e+06	1.02066	1.28815	4.52764	0.0301569	0.0344298	103.341	48.5664	2.12783	C397	RZ777	0	53.3		met267	11	150.476	1	1.00821e+06	2.52124	3.94572	11.4987	0.000655723	0.000819655	1297.4	382.604	3.39097	RZ525a
met198	7	59	1	5.37687e+07	1.33456	1.31701	5.93815	0.013172	0.0155864	593.064	243.375	2.43683	C285	C586	26.1	102.3		met270	11	32.6	1	3.11824e+06	1.41149	1.78819	6.28518	0.0107864	0.0128755	121.867	48.6103	2.50703	RZ525a	RZ797b	0	94.7		met267	11	151.453	1	988595	2.47335	3.86896	11.275	0.000738333	0.000919261	-1331.84	396.638	-3.35782	c11.loc144
met198	9.1	40.15	1	5.61464e+07	1.39278	1.37524	6.20073	0.0113224	0.0134867	-533.248	214.145	-2.49013	G103b1	CDO226b	12.7	59.5		met270	11	94.7	1	8.39283e+06	3.71468	4.81297	16.9168	3.53367e-05	5.46259e-05	-195.538	47.5414	-4.113	G44	RG16	63.3	111.6		met269	1	24.3	1	6.12424e+09	2.9679	4.77332	13.5358	0.000218177	0.000291802	-5214.67	1417.38	-3.6791	RG472
met198	10	102.4	1	7.69767e+07	1.90011	1.88546	8.5012	0.0030955	0.00390477	-600.407	205.923	-2.91568	G1084	C223	0	102.4		met276	1	20.2	1	4.27252e+07	4.33754	5.99286	19.8742	7.84572e-06	1.30018e-05	447.449	100.369	4.45805	RG472	RZ288	7.1	24.3		met269	2	0	1	3.83872e+09	1.88014	2.99195	8.48433	0.00325565	0.00393661	-4157.1	1427.19	-2.91279	RG555
met202	1	72.0333	1	5.61748e+06	1.6089	2.4641	7.20957	0.00648898	0.00778439	170.843	63.6271	2.68506	RG472	CDO118	7.1	122.9		met276	1	113.309	1	1.86526e+07	1.93856	2.61631	8.67651	0.00280922	0.00355904	-367.936	124.911	-2.94559	RZ776a	RZ14	98.7	164.9		met269	2	238.7	1	2.76744e+09	1.36229	2.15698	6.1166	0.0122552	0.014119	3573.93	1445.08	2.47318	RG555
met202	1	131.267	1	6.46743e+06	1.84802	2.83692	8.3004	0.0035311	0.0043417	176.797	61.3655	2.88104	CDO348	RZ14	86.6	164.9		met276	2	83.775	1	3.09555e+07	3.17852	4.34197	14.3994	0.000130287	0.000189692	-394.003	103.831	-3.79465	RZ599	G294c	75.1	102.2		met269	8	68.9909	1	2.21048e+09	1.09099	1.72288	4.88559	0.0249955	0.0280713	-3305.48	1495.46	-2.21034	RZ143
met202	2	84.6	1	4.7655e+06	1.36808	2.09037	6.11611	0.0120722	0.014126	182.53	73.8067	2.47308	RG634	G294c	27.3	102.2		met276	4	17.5	1	5.08991e+07	5.12743	7.13936	23.6764	1.17809e-06	2.13208e-06	-497.435	102.23	-4.86584	RG1094e	RZ69a1	14.7	27.1		met269	9.1	47.4	1	4.21306e+09	2.05987	3.28372	9.31169	0.00207038	0.00254562	-6119.37	2005.36	-3.05151	RZ698
met202	2	102.2	1	6.82361e+06	1.94791	2.99316	8.75753	0.00274383	0.00340855	-212.416	71.7789	-2.95931	RZ476b	CDO718	88.6	133.6		met276	4	71.2667	1	2.33753e+07	2.41807	3.27873	10.8733	0.000846864	0.00113231	519.255	157.471	3.29747	G200b	G379	51.6	114		met269	9.1	55.0714	1	5.96513e+09	2.89291	4.64931	13.1841	0.000262261	0.000348339	7820.88	2153.92	3.631	CDO1081
met202	2	151.892	1	1.24749e+07	3.50735	5.47207	16.0104	5.85e-05	8.52e-05	-287.546	71.8631	-4.0013	RZ386a	C624x	143.1	172.2		met276	4	126.5	1	3.78638e+07	3.86196	5.31097	17.6129	2.47328e-05	3.88678e-05	424.89	101.242	4.19677	RG214	RG143a	123.8	132.3		met269	10	23.8667	1	3.53896e+09	1.73576	2.75832	7.8218	0.00469466	0.00560079	-6087	2176.45	-2.79675	G1084
met202	6	54.1333	1	5.78966e+06	1.65743	2.53962	7.43054	0.00573184	0.00691062	-176.98	64.9251	-2.7259	C76	C236	11.9	134.2		met276	5	138.5	1	1.05239e+07	1.10268	1.47614	4.89535	0.0242312	0.0279253	-218.026	98.5407	-2.21254	glabrous	RG346	0	138.5		met269	11	63.3	1	2.21242e+09	1.09194	1.72439	4.88988	0.0249326	0.0280032	3172.18	1434.52	2.21131	RZ525a
met202	6	138.114	1	7.78006e+06	2.21516	3.4127	9.98505	0.00140349	0.00179201	236.288	74.7767	3.15991	RZ682	RZ508	121.5	142.9		met276	7	102.3	1	1.43073e+07	1.49341	2.00681	6.65523	0.00872926	0.0105171	-275.438	106.768	-2.57977	RG29	C586	0	102.3		met270	1	29.9727	1	5.41761e+06	5.1218	7.4622	23.8575	1.19407e-06	1.94793e-06	-184.04	37.679	-4.88441	RZ288
met202	7	59	1	6.00289e+06	1.71746	2.63315	7.7042	0.00491836	0.00596667	-185.643	66.8829	-2.77564	RG29	C586	0	102.3		met276	11	53.7	1	1.75525e+07	1.82623	2.462	8.16479	0.00373145	0.00466796	-287.733	100.697	-2.85741	RZ525a	RZ537b	0	130.5		met270	1	159.93	1	2.42058e+06	2.35134	3.3341	10.6595	0.000999592	0.00126274	-126.885	38.8635	-3.26489	RG957
met202	12	65.1	1	5.19474e+06	1.48955	2.27866	6.66701	0.00881657	0.010447	-154.058	59.6649	-2.58206	G193	RG901a	0	97.9		met276	3.2	0	1	2.03196e+07	2.10833	2.85013	9.45195	0.00183347	0.00236765	-300.145	97.627	-3.0744	RZ403b	RZ761	0	64		met270	2	52.4	1	1.15141e+06	1.13183	1.58595	5.07047	0.0224283	0.0252854	74.6329	33.1441	2.25177	RG555
met203	1	83.7091	1	2.64467e+07	2.49859	3.79814	11.2938	0.000693554	0.000911646	785.042	233.6	3.36062	RG811a	CDO348	73.8	86.6		met285	2	61.7	1	7.24502e+06	1.14315	1.85327	5.14415	0.0217657	0.0242532	188.597	83.1531	2.26807	RG555	RZ446a	0	215.7		met270	3.1	21.9	1	3.5085e+06	3.37426	4.83259	15.4503	8.08184e-05	0.000112227	-125.602	31.9541	-3.93069	C636x
met203	1	89.3923	1	1.84254e+07	1.75345	2.64617	7.8684	0.00448812	0.00546495	-689.554	245.825	-2.80507	CDO226a	RG236	84.7	184.6		met285	4	52.5833	1	8.2876e+06	1.3056	2.11997	5.88441	0.0142049	0.0160462	198.965	82.0212	2.42578	Y1065Lc	HHU39a	0	135.3		met270	4	33.785	1	1.44666e+06	1.4181	1.99262	6.37062	0.0106036	0.0122803	-100.822	39.9452	-2.52401	Y1065Lc
met203	2	143.1	1	1.59477e+07	1.52109	2.29033	6.8103	0.00812873	0.00966347	-276.722	106.038	-2.60965	RG555	RG520	0	238.7		met285	6	120.55	1	9.49123e+06	1.4925	2.42786	6.73902	0.00874974	0.01004	-225.181	86.7428	-2.59596	RZ762	RZ508	0	142.9		met270	4	127.6	1	1.15788e+06	1.13811	1.59486	5.09894	0.022058	0.0248828	105.949	46.9199	2.25808	c4.loc33
met203	3.1	3.575	1	3.69935e+07	3.46228	5.31283	15.7977	6.52e-05	9.46e-05	432.69	108.863	3.97463	RG104	C636x	0	12		met285	7	13.0929	1	1.05743e+07	1.66011	2.70491	7.50804	0.00569274	0.00662435	-305.955	111.659	-2.74008	RG29	RG678	0	25.5		met270	4	134.3	1	2.47312e+06	2.4012	3.40646	10.8908	0.000883078	0.00112072	-159.037	48.1911	-3.30013	RZ590b
met203	6	37.8	1	2.18042e+07	2.06863	3.13141	9.31125	0.00202536	0.00254742	-314.521	103.073	-3.05143	C76	RZ508	11.9	142.9		met285	7	32.7448	1	2.29579e+07	3.5388	5.87263	16.3007	5.41556e-05	7.36381e-05	411.918	102.025	4.03741	C285	BCD855	26.1	59		met270	9.2	21.7	1	1.25234e+06	1.22986	1.72496	5.5149	0.0173194	0.0197068	80.7903	34.4025	2.34838	RG570
met203	7	59.9333	1	2.28554e+07	2.16631	3.28239	9.76018	0.00158574	0.00201459	385.793	123.488	3.12413	CDO385	CDO405	30.8	76.7		met285	7	74.8385	1	7.26345e+06	1.14603	1.85799	5.15723	0.0216007	0.0240752	244.451	107.643	2.27095	c7.loc31	C586	33.7172	102.3		met273	1	40.8	1	2.67332e+07	1.6254	2.74615	7.41247	0.00622073	0.00696934	-348.289	127.926	-2.72259	RG447
met203	7	89.5	1	2.31067e+07	2.18962	3.31846	9.86746	0.00149596	0.00190507	-550.976	175.4	-3.14125	CDO405	C586	76.7	102.3		met285	11	105.635	1	7.56467e+06	1.19301	1.93504	5.37111	0.0190816	0.0213518	221.182	95.4372	2.31756	RG1022	G2132b	15.1	174.4		met273	1	132.1	1	2.16742e+07	1.3217	2.22647	6.00973	0.0136207	0.014966	-320.681	130.812	-2.45147	RZ382
met203	9.1	45.75	1	1.3151e+07	1.25756	1.88868	5.61601	0.0161058	0.018631	-256.242	108.127	-2.36981	G103b1	CDO226b	12.7	59.5		met299	1	151.979	1	218158	1.20052	1.73178	5.33478	0.0187082	0.0218024	52.2009	22.6006	2.30972	C131	RG236	20.2	184.6		met273	1	171.9	1	1.7317e+07	1.0587	1.77888	4.80159	0.0272407	0.0294285	-276.814	126.327	-2.19125	RG957
met203	12	87.1276	1	3.82846e+07	3.57902	5.49824	16.349	4.91e-05	7.21e-05	584.702	144.607	4.04339	G402	G1106	69.5	121.4		met299	1	187.475	1	434748	2.36544	3.4511	10.6312	0.00096516	0.00128288	-54.6705	16.7672	-3.26055	RZ801	C112b	171.9	196.1		met273	7	28.92	1	2.21986e+07	1.35327	2.28034	6.15515	0.012546	0.0138132	-352.467	142.069	-2.48096	RG29
met204	2	85.6	1	5.47292e+07	1.34335	1.84883	5.97779	0.0128739	0.0152489	527.572	215.78	2.44495	RG555	RG520	0	238.7		met299	2	180.667	1	479451	2.60264	3.80597	11.7244	0.000536136	0.000731843	51.2412	14.9649	3.42409	G45	RG256	155.8	209.5		met273	7	69.2538	1	3.55536e+07	2.15066	3.65223	9.85817	0.00164905	0.00191033	553.981	176.44	3.13977	CDO385
met204	3.1	15.3	1	6.25112e+07	1.53156	2.11171	6.82777	0.00791289	0.00957482	-747.002	285.879	-2.613	RG348a	RG450	6.5	28		met299	3.1	21	1	705147	3.78386	5.59758	17.2435	2.98821e-05	4.65521e-05	59.9459	14.436	4.15253	RG341b	RG450	17.4	28		met276	1	36.4429	1	3.65186e+07	3.18329	4.68673	14.4216	0.000128778	0.000187595	-435.385	114.648	-3.79758	RG447
met204	3.1	28	1	3.65571e+08	8.3741	12.3495	39.9294	5.3e-10	1.38e-09	6976.84	1104.11	6.31898	RG450	RG450	28	28		met299	4	118.9	1	377093	2.0579	2.99343	9.22135	0.00208066	0.00267166	-46.0194	15.1546	-3.03667	RZ740b	HHU39a	87	135.3		met276	1	85.65	1	1.62271e+07	1.43875	2.08255	6.40826	0.0100517	0.0120357	334.035	131.954	2.53146	R210
met204	3.1	28.65	1	2.63212e+08	6.16285	8.89167	28.7493	9.96e-08	2.02e-07	-5980.6	1115.4	-5.36184	RG450	RG100	28	29.3		met299	7	26.1	1	290222	1.59103	2.30384	7.09703	0.00679269	0.00827483	39.1633	14.7008	2.66402	RG30	C586	8.2	102.3		met276	1	98.7	1	3.27715e+07	2.86554	4.20583	12.9418	0.000280505	0.000394343	-467.894	130.062	-3.59748	CDO348
met204	4	0	1	8.58241e+07	2.09131	2.89925	9.37412	0.00191336	0.00246608	638.792	208.638	3.06172	Y1065Lc	G379	0	114		met299	10	102.4	1	373695	2.03972	2.96646	9.13825	0.00217787	0.00279076	-41.4181	13.7012	-3.02295	G1084	C223	0	102.4		met276	2	75.1	1	1.89164e+07	1.67338	2.42769	7.4703	0.0055032	0.00676666	-289.806	106.032	-2.73319	RG555
met204	8	63.65	1	6.882e+07	1.68363	2.32483	7.51685	0.00536108	0.00659956	-590.364	215.329	-2.74169	C825a	G56a	17.6	129.2		met299	12	0	1	401517	2.1884	3.18732	9.8186	0.00150052	0.00195521	-43.0867	13.7505	-3.13346	G193	RZ397	0	41.1		met276	3.1	2.6	1	2.08435e+07	1.84085	2.67501	8.23133	0.00359582	0.00450571	-307.579	107.206	-2.86903	RG104
met204	9.1	40.15	1	8.50747e+07	2.07342	2.87394	9.29227	0.0020012	0.00257412	1034.55	339.382	3.04832	G103b1	CDO1081	12.7	47.4		met299	12	111.608	1	566773	3.06286	4.49914	13.8597	0.000172884	0.000248474	66.958	17.9856	3.72286	RG901a	G1106	97.9	121.4		met276	4	25.18	1	2.26026e+07	1.99325	2.90078	8.92604	0.00244772	0.0031202	-349.485	116.977	-2.98765	Y1065Lc
met204	9.1	49.3667	1	2.0654e+08	4.89659	6.97719	22.5593	2.05e-06	3.61e-06	-1697.03	357.295	-4.74966	CDO1081	RZ777	47.4	53.3		met299	3.2	0	1	223862	1.23153	1.77705	5.47425	0.0172436	0.0201666	-31.9914	13.6732	-2.33971	RZ403b	RG418	0	107.4		met276	4	100	1	1.55063e+07	1.37569	1.99005	6.12361	0.0118359	0.014071	368.028	148.723	2.47459	G200b
met204	12	8.3	1	5.0173e+07	1.23284	1.69491	5.48013	0.0171845	0.0201006	483.38	206.487	2.34097	G193	RG901a	0	97.9		met304	1	31.8636	1	2.80561e+08	1.52136	2.23881	6.78162	0.0081232	0.00981796	-1255.93	482.279	-2.60416	RG447	RZ14	0	164.9		met276	7	14.0714	1	1.98261e+07	1.7525	2.54445	7.82956	0.00449898	0.00558152	-352.364	125.928	-2.79814	RG29
met204	12	111.608	1	5.42829e+07	1.33254	1.83375	5.92904	0.0132415	0.0156651	666.046	273.534	2.43496	RZ797a	G1106	15.9	121.4		met304	1	169.9	1	2.42546e+08	1.31782	1.93546	5.86274	0.013759	0.0162502	-1119.74	462.453	-2.42131	RG532a	C112b	40.8	196.1		met276	12	97.9	1	2.73278e+07	2.40041	3.5072	10.7921	0.000884819	0.00118072	359.137	109.322	3.28513	G402
met205	1	84.7	1	2.37926e+07	1.126	1.63248	5.00001	0.0227774	0.0263199	331.647	148.317	2.23607	RG447	RZ801	0	171.9		met304	2	81.3	1	5.26881e+08	2.82109	4.20439	12.7356	0.00031289	0.000437688	-9977.44	2795.82	-3.5687	RG555	RZ476a	0	81.3		met276	3.2	0	1	1.32015e+07	1.17351	1.69425	5.21341	0.0200881	0.0233386	243.628	106.701	2.28329	RZ403b
met205	1	190.35	1	2.79367e+07	1.31963	1.91682	5.8709	0.0136942	0.016177	-415.177	171.349	-2.42299	CDO226a	C112b	84.7	196.1		met304	2	82.125	1	5.80807e+08	3.10133	4.6347	14.0391	0.00015735	0.000227124	10862.5	2899.09	3.74687	RZ476a	G294c	81.3	102.2		met279	1	40.8	1	3.12809e+06	2.61144	3.47624	11.765	0.000524599	0.000716801	-119.161	34.7407	-3.43002	RZ288
met205	2	64.5714	1	1.3597e+08	6.12743	9.32933	28.5741	1.08e-07	2.19e-07	-892.93	167.044	-5.34548	G1327	RZ599	52.4	75.1		met304	3.1	16.7	1	5.91068e+08	3.15448	4.71659	14.2871	0.00013817	0.000200628	-1761.94	466.142	-3.77983	RG348a	C74a	6.5	21.9		met279	1	185.558	1	3.9253e+06	3.2564	4.36217	14.7634	0.000107723	0.000158212	139.857	36.399	3.84232	RZ801
met205	6	0	1	3.00773e+07	1.41937	2.0637	6.32075	0.0105686	0.0126268	-366.384	145.731	-2.51411	RZ762	C236	0	134.2		met304	5	129.713	1	3.11932e+08	1.68872	2.48914	7.53991	0.00529207	0.00651833	1603.71	584.039	2.74589	glabrous	RG346	0	138.5		met279	2	94.4286	1	4.66919e+06	3.85105	5.18886	17.5613	2.53944e-05	3.98588e-05	-172.441	41.1493	-4.19062	G1327
met205	6	137.157	1	4.05411e+07	1.90417	2.78165	8.51972	0.00306389	0.00386667	515.858	176.733	2.91886	RZ2	RZ508	23.6	142.9		met304	6	9.91667	1	5.31471e+08	2.84501	4.24102	12.8466	0.000295021	0.000413799	-3897.06	1087.29	-3.58421	RZ762	c6.loc14	0	14.54		met279	2	167.376	1	2.16611e+06	1.8223	2.40719	8.14692	0.00376876	0.00471254	115.981	40.6341	2.85428	RZ386a
met205	8	135.12	1	4.59689e+07	2.15386	3.15407	9.66037	0.0016359	0.00212336	574.219	184.749	3.10811	G187	R662	102	144		met304	6	15.42	1	6.17233e+08	3.28977	4.92538	14.9196	9.93008e-05	0.000146387	3985.69	1031.87	3.86258	C76	RZ2	11.9	23.6		met279	4	72.25	1	3.24185e+06	2.70396	3.60265	12.1929	0.000417497	0.000576406	188.834	54.0787	3.49183	G200b
met205	11	96.6882	1	2.22799e+07	1.05513	1.52869	4.68212	0.0275012	0.031522	-338.292	156.34	-2.16382	RZ525a	RZ536a	0	166.1		met304	7	93.4385	1	3.38457e+08	1.8298	2.70081	8.18107	0.0036978	0.00462773	-1961.88	685.911	-2.86026	CDO497	C586	64.6	102.3		met279	6	104.3	1	1.87191e+06	1.57854	2.08025	7.04044	0.00701373	0.00853205	-92.2803	34.7784	-2.65338	RZ516
met205	12	102.796	1	4.99761e+07	2.33743	3.42901	10.5025	0.00103479	0.00137111	574.119	177.156	3.24075	G402	G1106	69.5	121.4		met304	12	81.2517	1	3.76366e+08	2.03077	3.00331	9.09739	0.00222735	0.0028513	1950.13	646.556	3.01619	G193	G1106	0	121.4		met279	7	61.8	1	3.68809e+06	3.06533	4.09856	13.8712	0.000171842	0.000247045	158.4	42.5302	3.72441	CDO385
met205	9.2	19	1	3.44135e+07	1.62082	2.36122	7.232	0.00629389	0.00769307	-2842.55	1057.01	-2.68924	RG570	RZ404	0	19		met306	1	27.1364	1	1.07538e+08	3.25898	4.38561	14.7755	0.000107048	0.000157265	-751.201	195.427	-3.84389	RG472	RG140	7.1	34.7		met279	9.1	11.7231	1	1.31611e+06	1.11486	1.46259	4.95002	0.0234601	0.0270743	79.5723	35.765	2.22486	C397
met205	9.2	19.9	1	2.51672e+07	1.1903	1.7268	5.28888	0.0192181	0.0223706	2512.22	1092.39	2.29976	RZ404	RG451	19	22.6		met306	1	155.955	1	1.52714e+08	4.56903	6.22797	20.9825	4.49518e-06	7.6442e-06	-1144.19	249.786	-4.58067	RG957	RZ801	132.1	171.9		met279	10	102.4	1	5.43281e+06	4.45444	6.03746	20.4333	5.92139e-06	9.94163e-06	-160.951	35.606	-4.52032	RG561
met209	1	65.8	1	1.43769e+08	1.14654	1.54964	5.1147	0.0215714	0.0246669	825.618	365.064	2.26157	RG447	RG957	0	132.1		met306	5	0	1	3.34798e+07	1.03682	1.36537	4.60005	0.0288802	0.0330332	388.657	181.211	2.14477	glabrous	RG346	0	138.5		met279	11	69.1875	1	2.14381e+06	1.80387	2.38241	8.06307	0.00394901	0.00492768	119.829	42.2	2.83955	RZ53
met209	1	132.1	1	1.44813e+08	1.15478	1.5609	5.15187	0.0211066	0.0241562	816.009	359.511	2.26977	RG811a	C112b	73.8	196.1		met306	7	25.5	1	2.11519e+08	6.22604	8.62615	29.0622	8.57356e-08	1.75365e-07	-2809.02	521.064	-5.39094	RG678	RG678	25.5	25.5		met286	2	138.35	1	233623	1.74396	2.63808	7.82507	0.00459774	0.00559296	-38.5926	13.7962	-2.79733	RG555
met209	2	71.2714	1	4.9252e+08	3.82648	5.30874	17.5218	2.7e-05	4.06e-05	-1716.68	410.11	-4.18591	RG83	RZ476a	61.7	81.3		met306	7	27.04	1	1.79056e+08	5.31789	7.30226	24.6019	7.47054e-07	1.38101e-06	2699.7	544.29	4.96003	C285	CDO385	26.1	30.8		met286	2	215.7	1	455831	3.34982	5.14727	15.2678	8.57767e-05	0.000122999	45.1045	11.5434	3.9074	RG654
met209	2	182.644	1	2.37652e+08	1.88176	2.56159	8.4547	0.00324235	0.00400052	1161.26	399.373	2.9077	RZ599	RG520	75.1	238.7		met306	9.1	47.4	1	6.0279e+07	1.85202	2.45829	8.28219	0.00349557	0.00438562	4130.4	1435.22	2.87788	C397	CDO1081	0	47.4		met286	5	78.3	1	465236	3.4167	5.25347	15.5828	7.28828e-05	0.000105226	-45.3884	11.498	-3.94751	R569a
met209	3.1	29.3	1	7.42686e+08	5.66671	8.00522	26.4217	3.25e-07	5.9e-07	-1862.31	362.303	-5.14021	C74a	RG100	21.9	29.3		met306	9.1	48.3833	1	5.01213e+07	1.54455	2.04404	6.88655	0.00765309	0.00927408	-3986.91	1519.27	-2.62422	CDO1081	CDO226b	47.4	59.5		met286	7	3.64444	1	326472	2.42104	3.68654	10.935	0.000840627	0.00109622	-49.9696	15.1111	-3.30681	RG29
met209	5	85.0375	1	658379883	5.05384	7.0965	23.4225	1.41e-06	2.4e-06	-2140.32	442.244	-4.83968	R569a	CDSR49	51.4	101.4		met306	11	95.6941	1	1.01174e+08	3.07172	4.12605	13.901	0.000169175	0.000243385	-692.179	185.65	-3.72841	G44	RG16	63.3	111.6		met286	7	26.1	1	192204	1.43904	2.17038	6.43777	0.0100444	0.0118399	35.4083	13.9552	2.53728	c7.loc5
met209	6	1.98333	1	4.03617e+08	3.1564	4.35048	14.359	0.000137524	0.000193346	-19336.5	5102.88	-3.78933	RZ762	c6.loc2	0	1.98333		met306	12	45.4	1	5.26508e+07	1.62129	2.1472	7.23409	0.00628647	0.0076844	-633.091	235.382	-2.68963	G193	c12.loc56	0	59.8375		met286	7	97.3769	1	294540	2.18918	3.32595	9.86543	0.00149761	0.00190709	50.2067	15.9847	3.14093	CDO405
met209	6	2.975	1	3.98087e+08	3.11443	4.29087	14.1623	0.000152387	0.000213326	19752.5	5248.74	3.76328	c6.loc1	RZ516	0.991667	16.3		met306	12	58.8563	1	6.07426e+07	1.86601	2.4772	8.34589	0.00337402	0.0042398	755.559	261.536	2.88893	RG341a	RG901a	46.1	97.9		met286	8	60.4583	1	202621	1.51589	2.28801	6.78668	0.00823819	0.00978833	-31.3247	12.0243	-2.60513	C424b
met209	11	10.3812	1	3.86019e+08	3.02273	4.1608	13.733	0.000190741	0.000264528	-1553.96	419.331	-3.7058	RZ525a	RZ781	0	30.3		met308	4	123.8	1	3.28575e+06	1.61944	2.43379	7.25754	0.00631629	0.00758548	166.87	61.9419	2.69398	Y1065Lc	RG143a	0	132.3		met286	10	101.529	1	210595	1.57465	2.37805	7.05377	0.007084	0.0084682	32.4352	12.2125	2.65589	G1084
met210	2	53.33	1	328091	1.27392	1.94759	5.68995	0.0154308	0.0178804	-43.2593	18.1353	-2.38536	RG555	RZ599	0	75.1		met308	4	134.3	1	9.02931e+06	4.33381	6.6881	19.9439	7.91657e-06	1.25499e-05	-288.524	64.6067	-4.46586	RG143a	HHU39a	132.3	135.3		met286	3.2	83.9818	1	147034	1.10443	1.66032	4.92482	0.0241185	0.0274587	36.338	16.3744	2.21919	RG482
met210	2	81.3	1	587490	2.25935	3.48741	10.1886	0.00125697	0.00161221	-69.6672	21.8259	-3.19196	RG83	RG437	61.7	84.6		met308	5	120.926	1	4.664e+06	2.2839	3.45467	10.3018	0.00118232	0.00152029	-234.303	72.9997	-3.20964	CDSR49	RG346	101.4	138.5		met289	1	65.8	1	1.30781e+06	1.24117	1.83078	5.56624	0.0168128	0.0191507	76.7705	32.5397	2.35929	RG447
met210	2	95.4	1	591486	2.27438	3.51113	10.2579	0.00121072	0.00155529	82.402	25.7282	3.20279	RZ476a	CDO718	81.3	133.6		met308	8	26.4636	1	2.90092e+06	1.43237	2.14874	6.40754	0.010219	0.0120375	-155.903	61.5897	-2.53131	C424b	R662	0	144		met289	2	72.2286	1	5.69209e+06	5.19715	7.96823	24.2264	9.97089e-07	1.63791e-06	-175.983	35.7542	-4.92203	RG83
met210	2	186.6	1	371489	1.44009	2.2052	6.44257	0.010017	0.0118089	41.3752	16.3008	2.53822	G294c	RG520	102.2	238.7		met308	11	55.3	1	6.47067e+06	3.14218	4.79289	14.2924	0.000142389	0.000199896	189.094	50.0178	3.78052	RG1094b	RZ797b	45	94.7		met289	4	0	1	3.02423e+06	2.82617	4.23355	12.8716	0.000309006	0.000407901	-115.422	32.1717	-3.5877	Y1065Lc
met210	3.1	17.4	1	260443	1.01381	1.54602	4.51675	0.0307161	0.0346404	34.1498	16.0685	2.12526	RG104	RG100	0	29.3		met308	11	127.516	1	5.77367e+06	2.81275	4.27661	12.7528	0.000319377	0.000433521	-213.119	59.6786	-3.57111	RG16	RG1109	111.6	149.5		met289	6	131.269	1	2.54386e+06	2.38746	3.56109	10.8271	0.000913748	0.00115817	140.972	42.8428	3.29045	G1314b
met210	6	136.2	1	324926	1.26177	1.9288	5.63505	0.0159291	0.0184346	-44.1844	18.6132	-2.37383	RZ762	RZ508	0	142.9		met308	11	153.406	1	4.63916e+06	2.27201	3.43627	10.2469	0.00121791	0.00156415	205.114	64.0765	3.20108	RZ537b	RZ536a	130.5	166.1		met289	7	25.5	1	5.33687e+06	4.88766	7.47097	22.7145	2.09213e-06	3.34018e-06	-162.971	34.1947	-4.76598	RG30
met210	9.1	53.3	1	520422	2.00636	3.08928	9.02546	0.00236835	0.00295983	-48.1521	16.0281	-3.00424	C397	CDO226b	0	59.5		met308	11	177.025	1	4.43483e+06	2.17401	3.28492	9.79561	0.0015555	0.00197773	-167.648	53.5651	-3.12979	RZ536a	L457b	166.1	177.9		met289	8	116.571	1	1.82984e+06	1.7284	2.56156	7.78809	0.00478337	0.0057027	131.997	47.2987	2.79071	C424b
met210	10	100.657	1	301750	1.17279	1.79122	5.23312	0.0201264	0.0230776	-40.2616	17.5999	-2.2876	G1084	C223	0	102.4		met308	12	104.754	1	2.60955e+06	1.29028	1.93292	5.76396	0.0147845	0.0171607	137.698	57.3546	2.40083	G193	G1106	0	121.4		met289	12	56.8937	1	1.94225e+06	1.83272	2.71892	8.26652	0.00367062	0.00441883	-119.437	41.5412	-2.87516	RG341a
met210	12	107.692	1	1.22509e+06	4.60454	7.27225	21.2461	4.13e-06	6.73e-06	99.2507	21.5325	4.60935	RG901a	G1106	97.9	121.4		met310	4	11.76	1	1.60916e+09	3.25664	5.35306	14.9596	0.000107662	0.00014302	-3014.3	779.337	-3.86777	Y1065Lc	RG190	0	17.5		met289	12	90.0655	1	2.26431e+06	2.13043	3.16976	9.63725	0.00173472	0.00214694	146.598	47.2227	3.10439	G402
met213	1	76.7727	1	308476866	2.20444	3.39573	9.97926	0.00144158	0.00179644	1308.21	414.122	3.159	RZ382	CDO118	65.8	122.9		met310	6	33.0667	1	6.79597e+08	1.40049	2.26077	6.31792	0.0110984	0.0126372	-2015.83	801.987	-2.51355	C76	G1314b	11.9	104.3		met293	2	121.825	1	1.11176e+08	5.51644	8.54283	25.5704	4.64914e-07	8.78671e-07	1074.25	212.441	5.05672	G294c
met213	3.1	24.5143	1	2.59821e+08	1.86292	2.86012	8.40524	0.00340048	0.00410515	1176.49	405.801	2.89918	RG104	RG100	0	29.3		met310	6	139.071	1	5.41993e+08	1.11997	1.80301	5.03868	0.0231443	0.0257389	2057.43	916.572	2.2447	Capiculus	RZ508	37.8	142.9		met293	4	0	1	4.48056e+07	2.29451	3.4429	10.3053	0.00115149	0.00151841	34356.3	10702.3	3.21019	Y1065Lc
met213	5	18.9026	1	225122001	1.61798	2.47815	7.28272	0.00633985	0.00748087	-1654.38	613.04	-2.69865	glabrous	RG346	0	138.5		met310	8	64.4	1	9.36316e+08	1.91981	3.11478	8.70453	0.00294532	0.00350231	-4486.5	1520.67	-2.95034	C424b	C225c	0	68		met293	4	0.98	1	4.36829e+07	2.23824	3.35663	10.0471	0.00132491	0.00173609	-36658.9	11565.4	-3.16971	Y1065Lc
met213	6	64.5	1	297523912	2.12776	3.27516	9.62493	0.00174636	0.00216081	1157.39	373.061	3.10241	RZ667	G1314b	57.1	104.3		met310	8	67.1667	1	1.46344e+09	2.97004	4.86833	13.605	0.000217033	0.000281562	5783.7	1568.04	3.68849	RZ323a	G2132a	65.5	78.9		met293	4	15.6333	1	3.18986e+07	1.64392	2.45112	7.3367	0.00593303	0.00727093	2121.79	783.344	2.70863	RG1094e
met213	8	9.30769	1	4.68265e+08	3.31039	5.15468	15.1484	9.44e-05	0.000130357	1612.24	414.233	3.8921	C424b	C825a	0	17.6		met310	8	112.686	1	9.3255e+08	1.91222	3.10225	8.66952	0.00300222	0.00356771	-2912.78	989.259	-2.9444	C1073a	G56a	88.3	129.2		met293	4	134.3	1	6.28707e+07	3.19156	4.83104	14.4603	0.0001262	0.00018401	-555.624	146.114	-3.80267	RZ590b
met213	8	139.067	1	227750693	1.63658	2.50709	7.36776	0.00604541	0.00714583	1444.78	532.272	2.71436	C825a	R662	17.6	144		met310	9.1	32.56	1	8.42019e+08	1.72966	2.80108	7.82789	0.00476806	0.00558064	2153.68	769.765	2.79784	C397	CDO226b	0	59.5		met293	5	101.4	1	2.0784e+07	1.07704	1.59706	4.78033	0.0259412	0.0298085	-303.973	139.029	-2.1864	glabrous
met213	11	21.825	1	2.33773e+08	1.67916	2.57339	7.56259	0.0054226	0.00643518	-1147.89	417.413	-2.75002	RZ525a	L457b	0	177.9		met315	1	99.475	1	2.44102e+07	3.19836	3.58908	14.6197	0.000124122	0.000169581	-346.272	90.5622	-3.82358	CDO348	CDO118	86.6	122.9		met293	7	64.6	1	5.38744e+07	2.74679	4.13976	12.3911	0.000375683	0.000521171	548.666	155.866	3.52011	BCD855
met213	3.2	100.57	1	2.83387e+08	2.02861	3.11953	9.16759	0.00223947	0.00274553	-1848.14	610.39	-3.0278	G249	RG418	75.2	107.4		met315	6	11.9	1	1.71277e+07	2.26471	2.51832	10.2581	0.00124027	0.00155424	-273.169	85.2899	-3.20283	RZ762	G294a	0	75.7		met293	9.1	59.5	1	3.05804e+07	1.57701	2.34983	7.03352	0.00704128	0.00856407	-385.144	145.223	-2.65208	C397
met214	1	131.267	1	7.26629e+06	2.76552	4.52584	12.6978	0.000358745	0.000444665	182.905	51.3287	3.5634	CDO348	RZ14	86.6	164.9		met315	6	83	1	8.72982e+06	1.1667	1.28356	5.22846	0.0204527	0.0231341	-210.476	92.0482	-2.28658	C76	RZ508	11.9	142.9		met293	3.2	72.4	1	3.59913e+07	1.8511	2.7656	8.27802	0.00350368	0.00439534	-441.629	153.495	-2.87715	CDO337
met214	2	162.553	1	7.9539e+06	3.01971	4.95412	13.8994	0.000192154	0.000242635	-222.098	59.5725	-3.72819	RZ386a	RG139	143.1	177.7		met315	7	25.5	1	1.22848e+08	14.3988	18.0625	73.5758	3.33067e-16	1.55431e-15	-767.125	89.4332	-8.57763	G20	RG678	21.9	25.5		met293	9.2	0	1	2.07996e+07	1.07784	1.59826	4.78393	0.0258859	0.0297477	302.52	138.313	2.18722	RG570
met214	6	137.157	1	4.99697e+06	1.91761	3.11238	8.73218	0.0029617	0.00345009	181.087	61.2811	2.95503	RZ762	RZ508	0	142.9		met315	7	96.3923	1	1.42465e+07	1.89062	2.09469	8.53251	0.00317053	0.00383744	-357.992	122.556	-2.92105	CDO405	C586	76.7	102.3		met296	1	131.267	1	800440	1.76936	2.60708	7.94101	0.00431036	0.0052571	62.2245	22.0812	2.81798	RG140
met214	7	59	1	5.39027e+06	2.06556	3.35735	9.41948	0.00204103	0.00240355	-176.216	57.4159	-3.06912	CDO385	C586	30.8	102.3		met315	10	75.8222	1	1.34399e+07	1.78541	1.97609	8.04942	0.00413832	0.00495996	307.817	108.495	2.83715	RZ400	C16	35.8	88.6		met296	2	143.1	1	683518	1.51465	2.22626	6.78105	0.0082645	0.00981833	-56.3042	21.6218	-2.60404	RG555
met214	12	15.9	1	4.78883e+06	1.83914	2.98274	8.36846	0.00361141	0.00418276	-149.202	51.5765	-2.89283	G193	RG901a	0	97.9		met315	10	96.3	1	1.73635e+07	2.29521	2.55299	10.3994	0.00114947	0.00144454	-322.154	99.8986	-3.22481	C16	C223	88.6	102.4		met296	3.1	28.65	1	994782	2.18997	3.24007	9.86904	0.00149468	0.00190351	-69.8483	22.234	-3.1415	RG104
met214	3.2	4.9	1	2.68855e+06	1.04058	1.67458	4.69823	0.0285916	0.0312159	110.589	51.0204	2.16754	RZ403b	RG418	0	107.4		met315	11	149.5	1	1.347e+07	1.78934	1.98052	8.06744	0.00409727	0.00491256	-249.467	87.8305	-2.84032	RZ525a	L457b	0	177.9		met296	5	13.9282	1	646448	1.43364	2.10552	6.41328	0.0101856	0.0119997	-86.7997	34.2751	-2.53245	glabrous
met217	1	84.7	1	6476840999	2.42063	3.43357	10.9331	0.000841484	0.0010973	24598.6	7439.42	3.30652	RG447	CDO226a	0	84.7		met319	1	84.7	1	4.63202e+07	1.53711	2.24821	6.88307	0.00780083	0.00928902	480.541	183.164	2.62356	RG447	CDO118	0	122.9		met296	6	77.35	1	808226	1.78628	2.63244	8.01825	0.00412918	0.00504492	61.859	21.8455	2.83165	RZ762
met217	1	85.65	1	4621878864	1.73887	2.4502	7.80186	0.00465761	0.00566281	-21287.1	7621.1	-2.79318	CDO226a	C112b	84.7	196.1		met319	1	127.686	1	7.02065e+07	2.31224	3.40756	10.4325	0.00110173	0.00142079	-617.72	191.248	-3.22994	CDO348	RZ14	86.6	164.9		met296	7	10.1571	1	1.91342e+06	4.13306	6.23213	18.9827	1.28446e-05	1.995e-05	-128.627	29.5226	-4.35691	RG29
met217	4	21.34	1	4381458716	1.64985	2.32275	7.39602	0.00584384	0.00704015	5023.49	1847.17	2.71956	Y1065Lc	HHU39a	0	135.3		met319	2	210.1	1	5.13837e+07	1.7024	2.49397	7.63549	0.00511076	0.00619045	3971.96	1437.43	2.76324	RG555	RG654	0	210.1		met296	7	25.5	1	1.28139e+06	2.80408	4.17358	12.7125	0.000326259	0.00044247	97.6941	27.4002	3.56545	G20
met217	7	0	1	2751404859	1.04218	1.4586	4.64445	0.0284691	0.0322018	-3861.08	1791.6	-2.1551	RG29	G20	0	21.9		met319	2	211.033	1	4.42146e+07	1.46822	2.14601	6.57018	0.00931511	0.0110135	-3858.58	1505.36	-2.56324	RG654	RG520	210.1	238.7		met296	9.1	52.3167	1	715478	1.5844	2.33036	7.09811	0.00690914	0.0082675	61.6537	23.1413	2.66423	C397
met217	7	25.5	1	11513740698	4.22774	6.10379	19.4355	1.02e-05	1.6e-05	8474.23	1922.22	4.40857	G20	BCD855	21.9	59		met319	3.1	23.6429	1	3.97766e+07	1.32271	1.93061	5.91071	0.0135847	0.0158212	454.973	187.14	2.43119	C636x	RG100	12	29.3		met296	12	97.9	1	876454	1.93428	2.85467	8.69513	0.00283971	0.00352272	64.1071	21.7404	2.94875	RG341a
met217	7	64.6	1	7300022282	2.72032	3.86997	12.3226	0.000400997	0.00053919	6513.08	1855.39	3.51036	BCD855	CDO405	59	76.7		met319	4	104	1	3.49888e+07	1.16529	1.69823	5.19926	0.0205291	0.0235209	534.776	234.532	2.28019	RG1094e	HHU39a	14.7	135.3		met297	1	38.1857	1	7.10642e+06	2.18326	3.12665	9.79503	0.00151994	0.00197937	-198.658	63.4751	-3.1297	RZ288
met217	11	173.478	1	2785122297	1.05483	1.47648	4.70136	0.0275238	0.0311737	3696.56	1704.85	2.16826	RZ525a	L457b	0	177.9		met319	11	5.6625	1	1.6536e+08	5.2896	8.02593	24.572	7.99319e-07	1.39663e-06	-1015.91	204.944	-4.95702	RZ525a	RG1022	0	15.1		met297	1	76.7727	1	6.82004e+06	2.09704	3.00065	9.40031	0.00188608	0.0024325	203.269	66.2978	3.06599	RG532a
met217	12	79.2931	1	3368182648	1.27295	1.78558	5.68559	0.0154698	0.0179239	5362.95	2249.14	2.38445	RZ257	G1106	34.5	121.4		met319	12	55.9125	1	8.00531e+07	2.62843	3.88548	11.8957	0.000503045	0.000670076	-986.751	286.097	-3.44901	RG869	RG20q	45.4	65.1		met297	1	122.9	1	6.54046e+06	2.01273	2.87764	9.01495	0.00233072	0.00297757	-172.529	57.4621	-3.00249	CDO455
met217	3.2	43.2	1	2839538889	1.07522	1.50533	4.79322	0.0260668	0.0295865	-3491.07	1594.58	-2.18934	RZ403b	RG418	0	107.4		met319	12	77.3345	1	1.30531e+08	4.21959	6.33546	19.3965	1.0425e-05	1.63352e-05	1398.77	317.602	4.40415	G402	RG901a	69.5	97.9		met297	3.1	21.9	1	5.00389e+06	1.54686	2.20158	6.89704	0.00760769	0.00922148	150.522	57.3152	2.62622	RG104
met218	1	7.1	1	3.85017e+06	1.37365	2.06511	6.14135	0.0118988	0.0139311	130.383	52.6125	2.47817	RG447	c1.loc57	0	57.8		met326	1	1.775	1	4.76063e+06	1.09645	1.34031	4.8674	0.0246356	0.0283712	159.52	72.3046	2.20622	RG447	C112b	0	196.1		met297	5	136.547	1	4.99373e+06	1.54377	2.19712	6.88304	0.00766837	0.00929178	-160.584	61.2084	-2.62355	glabrous
met218	1	64.8	1	3.80232e+06	1.3568	2.03944	6.06502	0.0124313	0.0145292	137.429	55.8037	2.46273	C131	RG957	20.2	132.1		met326	2	75.1	1	5.92269e+06	1.36059	1.66747	6.05551	0.0123095	0.0146089	166.591	67.698	2.46079	RG555	RG520	0	238.7		met297	6	76.525	1	9.47501e+06	2.89092	4.16876	13.0597	0.000263545	0.000371555	-209.48	57.9664	-3.61383	C235a
met218	1	144.027	1	8.35771e+06	2.93677	4.48281	13.3313	0.000235492	0.000323734	292.256	80.0438	3.6512	CDO118	RZ14	122.9	164.9		met326	3.1	7.41667	1	7.68713e+06	1.7591	2.16424	7.85952	0.00442424	0.00549288	-195.669	69.7949	-2.80348	C515	RG944	2.6	15.3		met297	11	39.2769	1	1.2811e+07	3.87146	5.63651	17.6578	2.41705e-05	3.80244e-05	-304.338	72.4248	-4.20212	RZ53
met218	3.1	21	1	8.42489e+06	2.95971	4.51884	13.4384	0.000222604	0.000306735	505.086	137.782	3.66584	RG341b	c3.loc24	17.4	26.2571		met326	5	78.3	1	6.20631e+06	1.42485	1.74733	6.34549	0.0104197	0.0124567	-172.098	68.3192	-2.51903	glabrous	RG346	0	138.5		met297	11	136.5	1	1.19527e+07	3.62097	5.25891	16.4749	4.43571e-05	6.78561e-05	311.087	76.6427	4.05893	RG16
met218	3.1	25.3857	1	4.78298e+06	1.70103	2.56543	7.62925	0.00512859	0.00621117	-395.163	143.066	-2.76211	C74a	RG450	21.9	28		met326	6	135.2	1	1.24244e+07	2.81406	3.49796	12.703	0.000318345	0.000444969	-299.694	84.0862	-3.56413	RZ682	RZ508	121.5	142.9		met297	11	172.556	1	6.23667e+06	1.92096	2.74398	8.59623	0.00293679	0.00371329	-186.706	63.6803	-2.93193	RG1109
met218	4	7.84	1	4.82139e+06	1.71447	2.58604	7.69053	0.00495604	0.00601051	-172.442	62.182	-2.77318	Y1065Lc	RG143a	0	132.3		met326	7	4.55556	1	7.93033e+06	1.81378	2.23271	8.10817	0.00385098	0.00481074	216.16	75.9125	2.84749	RG29	BCD855	0	59		met297	9.2	11	1	5.32792e+06	1.64545	2.34415	7.34366	0.00590981	0.00724373	-192.302	70.9623	-2.70992	RG570
met218	6	48.2	1	4.0026e+06	1.42729	2.14686	6.38448	0.0103543	0.0121904	-131.773	52.151	-2.52675	RZ762	RZ508	0	142.9		met326	11	15.1	1	1.84245e+07	4.12008	5.18723	18.8376	1.32534e-05	2.14368e-05	353.56	81.461	4.34024	RZ525a	C975	0	19		met298	2	180.667	1	8.84763e+07	1.94914	3.24924	8.87847	0.00273533	0.00319378	737.504	247.511	2.97968	RG634
met218	10	36.7	1	6.23292e+06	2.20582	3.34314	9.94204	0.00143661	0.00183254	177.405	56.2635	3.1531	G1084	CDO98	0	44.8		met326	11	30.3	1	7.22118e+06	1.65416	2.03305	7.38312	0.00577991	0.00709148	227.235	83.6288	2.71719	C975	RG1094b	19	45		met298	2	211.033	1	1.10835e+08	2.43027	4.07034	11.1221	0.000821592	0.000993713	-794.257	238.159	-3.33498	RZ260a
met218	12	111.608	1	5.73405e+06	2.0327	3.07556	9.14629	0.00221661	0.0027777	-214.775	71.017	-3.02428	G402	G1106	69.5	121.4		met326	11	61.3	1	9.31825e+06	2.12478	2.62346	9.52722	0.00175945	0.00227627	239.507	77.5951	3.08662	RZ53	RZ797b	32.6	94.7		met298	4	2.94	1	1.11911e+08	2.45332	4.10986	11.2301	0.000775928	0.000940066	-771.169	230.122	-3.35113	Y1065Lc
met219	2	38.8846	1	1.75356e+07	1.14053	1.62137	5.06528	0.0219171	0.0253679	-402.711	178.933	-2.25062	RG555	CDO718	0	133.6		met326	12	43.4	1	5.78433e+06	1.32921	1.62852	5.91405	0.0133567	0.0157954	-169.961	69.8885	-2.43188	RG574	G1106	8.3	121.4		met298	5	107.258	1	4.48904e+07	0.998121	1.64857	4.50469	0.0320369	0.0348666	-553.398	260.739	-2.12242	glabrous
met219	2	134.55	1	3.90774e+07	2.50804	3.61316	11.2878	0.000677513	0.000915068	454.485	135.274	3.35973	G294c	RZ386a	102.2	143.1		met329	1	21.84	1	6.02498e+06	1.82617	2.87307	8.27245	0.00373197	0.00440326	167.215	58.1377	2.87619	RG447	C112b	0	196.1		met298	6	134.2	1	8.62473e+07	1.90092	3.16738	8.6548	0.00308911	0.0035941	-904.114	307.323	-2.9419	RZ762
met219	5	106.282	1	7.93463e+07	4.9712	7.33649	22.9198	1.71e-06	3.05e-06	737.821	154.115	4.78746	RG13	RG346	78.3	138.5		met329	2	9.75	1	7.61567e+06	2.29773	3.6316	10.4565	0.00114228	0.00140163	-251.122	77.6589	-3.23365	RG555	G1327	0	52.4		met298	6	141.943	1	9.5266e+07	2.09572	3.49859	9.55981	0.00189233	0.00223338	993.094	321.193	3.09189	RG653
met219	7	26.1	1	2.79145e+07	1.80392	2.58102	8.06332	0.00394846	0.00492702	380.136	133.87	2.8396	RG29	C586	0	102.3		met329	8	80.78	1	6.56556e+06	1.98691	3.13084	9.01467	0.0024871	0.002974	185.194	61.6812	3.00244	C225c	G56a	68	129.2		met304	1	31.8636	1	1.79293e+07	2.46711	3.45515	11.0992	0.000749835	0.00100811	-319	95.7516	-3.33154	RG472
met219	7	102.3	1	3.41961e+07	2.20132	3.16182	9.8778	0.00145286	0.00189586	-419.921	133.609	-3.1429	CDO405	C586	76.7	102.3		met329	11	6.60625	1	7.45574e+06	2.25052	3.55533	10.2369	0.00128496	0.00157054	218.005	68.1369	3.19952	RZ525a	RG1022	0	15.1		met304	1	189.392	1	1.24073e+07	1.71975	2.39101	7.68077	0.00488989	0.0060441	-279.579	100.88	-2.77142	RG532a
met219	8	26.4636	1	3.3999e+07	2.1889	3.1436	9.82088	0.00149866	0.0019529	544.052	173.606	3.13383	C424b	G104	0	50.1		met329	11	45	1	4.65528e+06	1.41665	2.21991	6.39181	0.0106434	0.0121356	148.021	58.5479	2.5282	RZ781	L457b	30.3	177.9		met304	3.1	29.3	1	2.26439e+07	3.09676	4.36369	14.0177	0.00015912	0.000229562	-333.331	89.0301	-3.74403	C74a
met219	9.1	4.88462	1	3.45881e+07	2.22602	3.19807	9.99103	0.00136596	0.00178741	453.176	143.371	3.16086	C397	RZ698	0	28.8		met329	12	14	1	5.5178e+06	1.67491	2.63121	7.57607	0.00548173	0.0063867	166.71	60.5674	2.75247	G193	RG869	0	45.4		met304	6	64.5	1	1.03229e+07	1.43479	1.98931	6.39038	0.0101552	0.0121541	-219.476	86.8206	-2.52792	RZ2
met219	11	54.3	1	4.0115e+07	2.573	3.7091	11.5875	0.000576885	0.000784854	-434.853	127.746	-3.40405	RZ53	RZ797b	32.6	94.7		met329	3.2	42.4667	1	6.02499e+06	1.82617	2.87307	8.27246	0.00373195	0.00440323	-168.198	58.4796	-2.87619	RG482	RG418	4.9	107.4		met304	6	121.5	1	2.35514e+07	3.21709	4.53859	14.5796	0.000118574	0.000173384	-354.985	92.9689	-3.81832	G1314b
met219	12	8.3	1	4.22965e+07	2.70932	3.9108	12.2177	0.00041202	0.000569185	-464.556	132.906	-3.49538	G193	RG869	0	45.4		met331	2	42.7462	1	6.71332e+09	2.6113	3.80998	11.7644	0.000524782	0.000717039	-9842.43	2869.57	-3.42993	RG555	RG83	0	61.7		met304	9.1	12.7	1	1.01686e+07	1.41365	1.95959	6.29491	0.0107264	0.012807	222.398	88.6415	2.50897	C397
met219	3.2	64	1	22510632	1.45959	2.08137	6.50237	0.00952497	0.0114319	-323.052	126.688	-2.54997	RZ403b	RG418	0	107.4		met331	2	64.5714	1	8.18836e+09	3.16779	4.64711	14.3492	0.000133748	0.000194497	11236	2966.18	3.78804	G1327	RZ599	52.4	75.1		met304	9.1	53.3	1	1.19142e+07	1.65248	2.29598	7.37551	0.00580474	0.0071206	2296.44	845.589	2.71579	G103b1
met223	1	68.5	1	798610	1.13842	1.54904	5.07807	0.0220399	0.0251814	-60.2012	26.715	-2.25346	RG447	C112b	0	196.1		met331	2	80.4143	1	1.04525e+10	4.01051	5.93208	18.317	1.72684e-05	2.75913e-05	-13561.2	3168.62	-4.27983	RZ599	RG437	75.1	84.6		met304	9.1	54.1857	1	9.27055e+06	1.29034	1.78652	5.73895	0.0147822	0.0174041	-2105.73	878.995	-2.39561	RZ777
met223	4	4.9	1	2.40225e+06	3.35136	4.65956	15.275	8.55e-05	0.000122559	126.841	32.454	3.90833	Y1065Lc	RG190	0	17.5		met331	2	86.6	1	7.64646e+09	2.96404	4.33956	13.3996	0.000220251	0.00031307	11306.8	3088.83	3.66055	RZ476a	G294c	81.3	102.2		met304	10	44.8	1	1.56763e+07	2.16348	3.02097	9.70443	0.001597	0.00207511	274.106	87.9901	3.11519	G1084
met223	4	40.47	1	3.51542e+06	4.8336	6.81875	22.3533	2.38e-06	3.97e-06	163.537	34.5896	4.72793	RZ69a1	RZ740b	27.1	87		met331	7	81.6231	1	3.21624e+09	1.2675	1.8253	5.63612	0.0156919	0.0184273	-6057.42	2551.51	-2.37405	RG30	C586	8.2	102.3		met304	11	106.629	1	1.17612e+07	1.63159	2.2665	7.2808	0.00612299	0.00749328	-263.938	97.8166	-2.6983	RZ525a
met223	4	87	1	976359	1.38843	1.89381	6.20832	0.011451	0.0134274	-66.6409	26.7457	-2.49165	G200b	HHU39a	51.6	135.3		met331	11	9.4375	1	6.19939e+09	2.41599	3.51832	10.8638	0.000851231	0.00113789	8431.42	2558.06	3.29603	RZ525a	RG1022	0	15.1		met305	3.1	21.9	1	2.47845e+08	1.38786	2.01129	6.20573	0.011468	0.0134465	1089.56	437.375	2.49113	RG348a
met223	6	82	1	1.05967e+06	1.5052	2.05542	6.73809	0.00846815	0.0100504	-73.1629	28.1853	-2.59578	RZ762	RZ508	0	142.9		met331	11	26.5333	1	1.89063e+10	7.04086	10.7298	33.1314	1.23925e-08	2.77549e-08	-23840.5	4141.86	-5.75598	C975	RZ781	19	30.3		met305	4	123.8	1	5.61708e+08	3.09354	4.55832	14.0644	0.000160377	0.000224032	-3036.07	809.563	-3.75026	G379
met223	9.1	12.7	1	978886	1.39197	1.89871	6.22439	0.0113462	0.0133094	66.7659	26.7612	2.49487	C397	C147	0	42.1		met331	11	35.4615	1	1.74582e+10	6.5342	9.90796	30.5936	4.12219e-08	8.72596e-08	20493.3	3705.07	5.53115	RZ53	RG1094b	32.6	45		met305	4	127.05	1	3.87579e+08	2.1542	3.14525	9.70449	0.00163451	0.00207396	2778.38	891.879	3.1152	RG214
met223	11	94.7	1	2.18741e+06	3.06034	4.24285	13.909	0.000173955	0.000242177	-2072.25	555.641	-3.72947	RZ525a	RZ797b	0	94.7		met331	11	103.647	1	4.03043e+09	1.5835	2.28737	7.06291	0.00692509	0.00842894	-5525.17	2079	-2.65761	G44	G2132b	63.3	174.4		met305	4	135.3	1	3.76848e+08	2.09575	3.05816	9.43578	0.00189221	0.00238658	1915.91	623.715	3.07177	RZ590b
met223	11	95.6941	1	2.07856e+06	2.91226	4.03172	13.2168	0.000250094	0.000342948	2100.74	577.842	3.6355	RZ797b	RZ537b	94.7	130.5		met331	12	84.1897	1	4.11556e+09	1.61643	2.33568	7.21208	0.00636508	0.00777621	6305.6	2347.99	2.68553	RG574	G1106	8.3	121.4		met305	5	138.5	1	4.8926e+08	2.70479	3.9704	12.2504	0.000416645	0.000559342	-1460.57	417.299	-3.50006	CDSR49
met223	12	105.733	1	1.00515e+06	1.42881	1.94965	6.39137	0.0103137	0.0121445	86.26	34.1203	2.52812	RZ797a	G1106	15.9	121.4		met333	1	7.1	1	7.42036e+07	1.16875	1.77201	5.28352	0.0203419	0.0224221	-565.997	246.237	-2.29859	RG447	C112b	0	196.1		met305	6	0	1	4.58803e+08	2.54049	3.72324	11.4878	0.00062521	0.000825344	-1505.57	444.204	-3.38937	RZ762
met224	1	58.8	1	6.47156e+08	1.13116	1.82349	5.08957	0.022468	0.0250104	-2329.33	1032.5	-2.25601	RG447	RZ776a	0	98.7		met333	2	177.7	1	1.37949e+08	2.1521	3.29426	9.82237	0.00164314	0.0019473	777.17	247.975	3.13407	RZ386a	RG520	143.1	238.7		met305	7	8.2	1	2.65966e+08	1.48788	2.15835	6.65945	0.00885447	0.0104901	-1107.24	429.065	-2.58059	RG29
met224	1	108.514	1	1287421321	2.22642	3.62756	10.1249	0.00136458	0.00166453	-3170.69	996.455	-3.18197	CDO348	RG462	86.6	129.6		met333	6	104.3	1	2.12887e+08	3.28467	5.0838	15.1582	0.000100544	0.000129435	960.914	246.809	3.89335	RG424	HHU37	85	117.7		met305	8	28.4333	1	4.22451e+08	2.34369	3.42824	10.5776	0.00101879	0.00131807	2012.68	618.844	3.25233	C424b
met224	2	189.514	1	731600932	1.27695	2.06143	5.75369	0.0153089	0.0172517	2058.29	858.092	2.39868	RG555	RZ446b	0	220.7		met333	10	93.4125	1	2.48838e+08	3.81934	5.94234	17.718	2.7421e-05	3.67025e-05	-1164.72	276.702	-4.20928	RG752	C223	74	102.4		met305	10	38.5	1	2.54372e+08	1.4239	2.06426	6.36914	0.0104453	0.0122932	-1064.84	421.933	-2.52372	G1084
met224	2	238.7	1	6.28459e+08	1.09882	1.7708	4.94253	0.0244805	0.0271764	1699.75	764.56	2.22318	RZ260a	RG520	193.4	238.7		met333	12	14	1	1.46982e+08	2.28994	3.50997	10.4655	0.00116468	0.00139428	-854.907	264.264	-3.23505	G193	RZ257	0	34.5		met306	1	8.03571	1	7.08604e+07	2.20139	2.86846	9.87813	0.0014526	0.00189553	-593.67	188.889	-3.14295	RG447
met224	9.1	6.83846	1	5.83747e+08	1.02141	1.64482	4.59089	0.0300963	0.0331926	-1872.85	874.088	-2.14264	C397	RZ777	0	53.3		met333	12	108.671	1	3.84111e+08	5.78296	9.1727	27.3499	2.46194e-07	3.80088e-07	1768.58	338.179	5.22971	RG901a	G1106	97.9	121.4		met306	1	48.8	1	6.86578e+07	2.13436	2.7793	9.57109	0.00171773	0.00222468	-748.425	241.918	-3.09372	RG140
met224	11	0	1	6.20534e+08	1.08511	1.74847	4.8802	0.0253896	0.0281529	1647.19	745.63	2.20912	RZ525a	L457b	0	177.9		met349	1	24.3	1	1.30902e+07	3.88474	6.76287	18.1891	2.34062e-05	2.90844e-05	-234.778	55.0493	-4.26487	RG472	RG140	7.1	34.7		met306	1	154.961	1	1.90787e+08	5.72592	7.72314	26.5962	2.82058e-07	5.45667e-07	-1354.65	262.673	-5.15715	RG957
met224	3.2	44.05	1	8.37781e+08	1.45968	2.36061	6.58874	0.00952264	0.0108969	2018.77	786.475	2.56685	RZ403b	G249	0	75.2		met349	6	79	1	4.86332e+06	1.47757	2.51256	6.75766	0.00909299	0.00993076	143.317	55.1316	2.59955	RZ762	RZ508	0	142.9		met306	7	11.1357	1	1.2766e+08	3.90067	5.16773	17.7962	2.25211e-05	3.55453e-05	-866.355	205.368	-4.21855	RG29
met226	1	30.9182	1	5.72778e+07	1.16751	1.58829	5.18644	0.0204089	0.023695	573.374	251.77	2.27738	RG472	RZ776a	7.1	98.7		met349	7	0	1	6.30492e+06	1.90756	3.25734	8.76079	0.00303776	0.00339554	164.441	55.5571	2.95986	RG29	C586	0	102.3		met306	7	72.0462	1	4.66344e+07	1.45928	1.88778	6.50097	0.00953261	0.0114407	636.835	249.769	2.5497	C285
met226	1	108.514	1	9.70408e+07	1.96278	2.69091	8.78695	0.00264293	0.0033575	948.358	319.929	2.96428	CDO348	CDO118	86.6	122.9		met349	11	0	1	3.46293e+06	1.05642	1.78907	4.8118	0.0274069	0.0292541	-122.558	55.8711	-2.19358	RZ525a	L457b	0	177.9		met306	9.1	38.2	1	4.57098e+07	1.43074	1.85035	6.37206	0.0102623	0.0122766	461.831	182.955	2.52429	C397
met226	1	132.1	1	1.18844e+08	2.39371	3.29551	10.7612	0.000899676	0.00119964	-813.783	248.072	-3.28043	CDO118	RZ14	122.9	164.9		met357	1	79.7455	1	2.13734e+07	2.04851	3.18236	9.25931	0.00213028	0.0026165	-670.391	220.312	-3.04291	RG532a	CDO226a	40.8	84.7		met306	12	45.4	1	7.6225e+07	2.3643	3.08562	10.626	0.000967897	0.00128636	-1785.27	547.672	-3.25975	G193
met226	2	52.4	1	9.49693e+07	1.92164	2.63347	8.59937	0.00293169	0.00370713	-8984.55	3063.82	-2.93247	RG555	G1327	0	52.4		met357	1	88.4615	1	2.72137e+07	2.59443	4.05194	11.7894	0.000547119	0.000706896	705.925	205.595	3.43358	c1.loc76	CDO118	78.7545	122.9		met306	12	46.1	1	4.6272e+07	1.44809	1.87311	6.45045	0.00981199	0.0117611	1387.8	546.426	2.53977	RG341a
met226	2	53.33	1	8.03721e+07	1.63089	2.22869	7.27761	0.00613401	0.00750617	8537.7	3164.8	2.6977	G1327	RG520	52.4	238.7		met357	2	168.341	1	2.03304e+07	1.95041	3.02706	8.80747	0.00272655	0.00331847	-347.129	116.967	-2.96774	RZ476a	RG520	81.3	238.7		met306	3.2	56.2667	1	4.31651e+07	1.35212	1.74734	6.01733	0.0125835	0.0149198	-649.354	264.716	-2.45302	RG482
met226	4	26.14	1	5.31061e+07	1.08336	1.47261	4.8087	0.025508	0.0293319	517.304	235.902	2.19288	Y1065Lc	RG214	0	123.8		met357	4	44.29	1	1.50005e+07	1.44617	2.23349	6.4985	0.00986095	0.0114503	275.98	108.261	2.54922	Y1065Lc	HHU39a	0	135.3		met306	3.2	79.103	1	9.02048e+07	2.78642	3.65152	12.5748	0.000340757	0.000474822	907.805	256.001	3.54609	RZ761
met226	4	134.3	1	1.49443e+08	2.99247	4.14399	13.5319	0.000205422	0.000292923	856.706	232.891	3.67857	RZ740b	HHU39a	87	135.3		met357	7	1.82222	1	1.49928e+07	1.44543	2.23234	6.49516	0.00987965	0.0114712	283.06	111.067	2.54856	RG29	BCD855	0	59		met315	1	114.268	1	4.96397e+06	1.27352	1.30536	5.66322	0.0154467	0.0181517	-192.356	80.8303	-2.37975	RG472
met226	5	87.925	1	7.80959e+07	1.5854	2.16557	7.07151	0.00689147	0.00838982	783.226	294.531	2.65923	R569a	RG346	51.4	138.5		met357	7	59	1	2.40057e+07	2.29529	3.5743	10.3997	0.00114926	0.00144429	-359.11	111.357	-3.22486	CDO385	CDO497	30.8	64.6		met315	2	149.938	1	7.60119e+06	1.93756	1.99886	8.67193	0.00281635	0.00356766	-220.256	74.7945	-2.94481	RG555
met226	8	29.4182	1	1.27696e+08	2.56764	3.54098	11.5628	0.000584583	0.00079485	1104.77	324.895	3.40041	RZ143	G104	12.1	50.1		met357	10	0	1	2.60373e+07	2.48494	3.87679	11.2798	0.000717421	0.00091758	-335.429	99.8732	-3.35855	G1084	RZ400	0	35.8		met315	4	74.2167	1	7.42305e+06	1.89297	1.95202	8.4687	0.00315177	0.00397257	277.671	95.4162	2.9101	G200b
met226	11	6.60625	1	6.75787e+07	1.37471	1.87394	6.11919	0.0118661	0.0141054	655.635	265.042	2.4737	RZ525a	L457b	0	177.9		met357	10	101.529	1	3.1476e+07	2.98924	4.68658	13.636	0.000207053	0.000277472	387.376	104.903	3.69269	C16	C223	88.6	102.4		met315	5	62.3593	1	6.23388e+06	1.59434	1.63931	7.11202	0.00673532	0.00820802	229.369	86.0079	2.66684	Y1049
met227	1	120.982	1	4.43461e+07	2.16345	2.36536	9.70427	0.00159714	0.00207528	-490.837	157.564	-3.11517	CDO455	RZ14	101.8	164.9		met358	1	2.6625	1	2.55038e+06	1.49329	2.09625	6.65471	0.00873183	0.0105201	136.251	52.817	2.57967	RG447	C131	0	20.2		met315	6	3.96667	1	6.55434e+06	1.67499	1.72358	7.47762	0.00548059	0.00674009	-193.015	70.5843	-2.73452	RZ762
met227	2	180.667	1	235882372	10.5891	12.5817	51.6182	2.89e-12	9.59e-12	1145.39	159.424	7.18458	RG139	RZ273	177.7	186.6		met358	1	22.66	1	5.32245e+06	3.0689	4.37471	13.8879	0.000170346	0.000244992	-193.026	51.7963	-3.72664	RG472	RG140	7.1	34.7		met315	7	24.6	1	9.41883e+07	20.0293	24.7684	107.456	0	0	-693.517	66.9024	-10.3661	G20
met227	3.1	12	1	6.64003e+07	3.20657	3.54171	14.5304	0.000121659	0.000177686	-4037.11	1059.09	-3.81188	C636x	C636x	12	12		met358	4	32.83	1	2.69052e+06	1.57411	2.21143	7.02037	0.00709391	0.00862526	135.543	51.156	2.6496	RG190	RZ740b	17.5	87		met315	8	12.1	1	5.34953e+06	1.37114	1.40675	6.10309	0.0119766	0.0142309	-154.754	62.6424	-2.47044	C424b
met227	3.1	12.825	1	7.3315e+07	3.52933	3.91053	16.0435	5.54e-05	8.39e-05	4361.46	1088.88	4.00544	C636x	RG341b	12	17.4		met358	4	128.54	1	2.61403e+06	1.53002	2.14857	6.8208	0.0079443	0.00961115	-116.419	44.5764	-2.61167	G200b	HHU39a	51.6	135.3		met315	11	163.171	1	9.69663e+06	2.45916	2.54989	11.0626	0.000764763	0.00102726	-231.373	69.5642	-3.32604	RZ797b
met227	6	63.575	1	6.68318e+07	3.22677	3.56472	14.6248	0.000115804	0.000169516	574.71	150.281	3.82424	RZ667	G294d	57.1	74		met358	6	79	1	2.18248e+06	1.28053	1.79386	5.69476	0.0151663	0.0178364	99.1646	41.5546	2.38637	RZ762	RZ508	0	142.9		met315	3.2	2.94	1	6.67509e+06	1.70534	1.75533	7.61538	0.00507252	0.00625965	247.432	89.6622	2.7596	RZ403b
met227	8	5.58462	1	3.6017e+07	1.76396	1.9211	7.88161	0.00436996	0.00542846	463.197	164.99	2.80742	C424b	R662	0	144		met358	7	75.7692	1	5.23228e+06	3.0184	4.3006	13.6526	0.000192773	0.000275685	197.33	53.4055	3.69494	CDO497	C586	64.6	102.3		met315	3.2	10	1	1.19209e+07	3.00714	3.13481	13.6002	0.000198167	0.000283041	-316.306	85.7699	-3.68784	RG482
met227	9.1	23.1176	1	3.93177e+07	1.92264	2.09716	8.60391	0.00292433	0.00369824	497.098	169.471	2.93324	C397	G95	0	38.2		met358	8	78.9	1	5.05405e+06	2.91843	4.1541	13.1875	0.000246334	0.000348362	-153.649	42.3104	-3.63146	C225c	C1073a	68	88.3		met318	1	148.997	1	681289	2.30757	3.3348	10.3653	0.00111462	0.00147195	88.3399	27.4389	3.21952	CDO455
met227	10	102.4	1	3.52756e+07	1.72825	1.88156	7.71938	0.00478521	0.0059204	-400.681	144.214	-2.77838	G1084	C223	0	102.4		met358	9.1	3.90769	1	4.73358e+06	2.73819	3.89069	12.3513	0.000383724	0.000531814	-167.343	47.6157	-3.51445	C397	G103b1	0	12.7		met318	4	126.5	1	828224	2.79203	4.05403	12.6008	0.000336082	0.000468602	61.2926	17.2667	3.54976	RZ740b
met227	11	30.3	1	6.41142e+07	3.09941	3.41977	14.0301	0.00015809	0.000228144	546.141	145.806	3.74568	C975	RG1094b	19	45		met358	9.1	47.4	1	3.77462e+06	2.19506	3.10249	9.84912	0.00147575	0.00192438	132.657	42.27	3.13833	RZ698	RZ777	28.8	53.3		met318	6	48.2	1	340324	1.16558	1.66583	5.17778	0.020513	0.0238107	-43.7872	19.2431	-2.27547	C76
met227	3.2	5.75	1	6.48755e+07	3.13512	3.46037	14.1967	0.000144868	0.0002099	568.202	150.802	3.76785	RZ403b	CDO795a	0	10		met358	11	49.8333	1	7.76547e+06	4.41875	6.38271	20.2625	6.45243e-06	1.07902e-05	209.656	46.576	4.50138	RZ53	RZ537b	32.6	130.5		met318	6	69.25	1	623410	2.11549	3.0515	9.48472	0.00180086	0.00232741	66.8237	21.6979	3.07973	RZ667
met230	1	24.3	1	9.015e+07	1.66231	2.18831	7.42008	0.00566089	0.00695186	-639.046	234.6	-2.72398	RG447	c1.loc123	0	127.686		met364	2	52.4	1	3.43131e+06	1.26229	1.9232	5.66209	0.0159077	0.0181558	-126.005	52.9539	-2.37952	RG555	RG520	0	238.7		met318	6	142.9	1	666182	2.25751	3.26086	10.1355	0.00126275	0.00165822	-66.877	21.0066	-3.18362	RG424
met230	1	128.643	1	1.65023e+08	3.0034	4.0058	13.5828	0.000199991	0.000285528	-893.465	242.428	-3.68548	CDO118	RZ14	122.9	164.9		met364	4	135.3	1	3.96963e+06	1.45755	2.22492	6.55039	0.00957511	0.0111302	-132.365	51.7179	-2.55937	Y1065Lc	HHU39a	0	135.3		met318	11	94.7	1	361046	1.23571	1.76727	5.49305	0.0170555	0.0199562	39.8424	16.9996	2.34373	RZ525a
met230	2	214.767	1	2.29252e+08	4.12673	5.56489	18.8693	1.3e-05	2.11e-05	2193.49	504.961	4.34388	RG654	c2.loc210	210.1	218.7		met364	7	84.5769	1	8.95423e+06	3.23141	5.01871	14.7756	0.000114498	0.000156911	335.104	87.178	3.8439	CDO497	C586	64.6	102.3		met318	11	168.867	1	424652	1.45038	2.0786	6.46076	0.00975429	0.0116949	-48.0354	18.8982	-2.5418	RZ797b
met230	2	219.7	1	1.5832e+08	2.88475	3.84309	13.0311	0.000267572	0.000376972	-1774.98	491.703	-3.60986	RZ446a	RG520	215.7	238.7		met364	8	23.5091	1	1.21918e+07	4.35178	6.83332	20.118	7.58119e-06	1.15207e-05	290.137	64.6862	4.48531	RZ143	G104	12.1	50.1		met318	12	62.625	1	291316	0.999343	1.42595	4.43215	0.031932	0.0363673	38.2319	18.1601	2.10527	RZ797a
met230	3.1	25.3857	1	1.65763e+08	3.01648	4.02376	13.6437	0.000193683	0.000276927	958.424	259.473	3.69373	C515	RG100	2.6	29.3		met364	8	94.1714	1	7.38186e+06	2.6784	4.13742	12.181	0.000444662	0.000579002	-217.264	62.251	-3.49013	G2132a	G56a	78.9	129.2		met318	3.2	64	1	860634	2.89828	4.21267	13.0939	0.000258828	0.000365206	61.5471	17.0088	3.61855	CDO337
met230	5	16.9128	1	7.46069e+07	1.37949	1.81102	6.14075	0.0117198	0.0139389	1022.37	412.57	2.47805	glabrous	Y1049	0	38.8		met364	10	8.95	1	4.11289e+06	1.50939	2.30522	6.78678	0.00837718	0.00978509	186.87	71.7312	2.60515	G1084	Y1065La	0	73.8		met318	9.2	22.6	1	462481	1.57763	2.26377	7.0363	0.00703018	0.00855117	46.3046	17.4563	2.6526	RG570
met230	5	57.3778	1	1.06834e+08	1.96417	2.5933	8.7933	0.00263368	0.00334628	-914.785	308.491	-2.96535	Y1049	CDSR49	38.8	101.4		met364	11	119.558	1	4.76818e+06	1.74586	2.6725	7.8681	0.0045756	0.00546389	184.805	65.8837	2.80501	RZ525a	RZ536a	0	166.1		met319	1	26.1909	1	2.82374e+07	1.48834	1.97006	6.63232	0.00884401	0.0106493	-393.065	152.627	-2.57533	RG447
met230	11	9.4375	1	4.70508e+08	8.1407	11.4212	38.7267	9.19e-10	2.33e-09	-2260.63	363.265	-6.22308	RZ525a	RG1022	0	15.1		met364	12	79.2931	1	4.42979e+06	1.62388	2.48283	7.30971	0.00624485	0.00737283	-199.35	73.7339	-2.70365	RZ257	G1106	34.5	121.4		met319	1	70.2667	1	5.63311e+07	2.92775	3.93008	13.2309	0.000240762	0.000340837	563.698	154.972	3.63743	RG532a
met230	11	27.475	1	7.63027e+07	1.41042	1.85218	6.28033	0.0108165	0.0129098	874.162	348.819	2.50606	RG1022	RZ797b	15.1	94.7		met382	1	153.967	1	1.30359e+06	1.36372	2.1324	6.09637	0.0122097	0.0142805	164.822	66.7544	2.46908	RG447	c1.loc163	0	169.9		met319	1	151.979	1	3.98175e+07	2.08652	2.77797	9.3522	0.00193648	0.00249455	-796.419	260.426	-3.05814	RG957
met230	11	94.7	1	1.18343e+08	2.17138	2.87267	9.74059	0.00156578	0.00203635	-737.283	236.234	-3.12099	G44	RG16	63.3	111.6		met382	1	170.9	1	2.73722e+06	2.82306	4.47752	12.8009	0.000311379	0.00042311	-167.554	46.8312	-3.57783	RZ14	RG236	164.9	184.6		met319	1	178.738	1	2.66566e+07	1.40614	1.85977	6.26102	0.010937	0.0130474	497.75	198.925	2.5022	RZ14
met231	1	122.9	1	1.33474e+08	3.01412	4.44606	13.6927	0.000194805	0.000269926	762.158	205.968	3.70037	CDO455	RG462	101.8	129.6		met382	2	180.667	1	3.12086e+06	3.20669	5.10507	14.595	0.000121623	0.000171871	134.23	35.1357	3.82034	C624x	RZ260a	172.2	193.4		met319	6	10.9083	1	4.10501e+07	2.14979	2.86396	9.64171	0.00165266	0.00214413	446.811	143.895	3.10511	RZ762
met231	1	187.475	1	8.61976e+07	1.96651	2.87127	8.84278	0.00261817	0.00325867	702.279	236.165	2.97368	RZ801	C112b	171.9	196.1		met382	4	126.5	1	1.46611e+06	1.53124	2.39824	6.85639	0.00791942	0.00942451	-82.6043	31.5468	-2.61847	RG1094e	HHU39a	14.7	135.3		met319	6	139.071	1	4.32283e+07	2.2614	3.01593	10.1533	0.00125054	0.00164291	589.76	185.085	3.18643	G1314b
met231	4	127.6	1	8.3092e+07	1.89694	2.76782	8.52418	0.00312031	0.00385598	614.339	210.417	2.91962	Y1065Lc	HHU39a	0	135.3		met382	7	38.5793	1	1.14261e+06	1.19724	1.86906	5.3435	0.0188702	0.0216923	-103.167	44.6303	-2.3116	RG29	BCD855	0	59		met319	7	21.9	1	5.01559e+07	2.61478	3.49925	11.7805	0.00052029	0.000711179	-487.149	141.932	-3.43227	RG29
met231	6	134.2	1	7.35743e+07	1.68316	2.45078	7.54778	0.00536762	0.00648869	708.908	258.036	2.74732	RZ762	RZ508	0	142.9		met382	7	66.4615	1	1.6239e+06	1.69336	2.65635	7.5943	0.00522979	0.00632872	113.658	41.2435	2.75577	c7.loc37	C586	39.5517	102.3		met319	10	74	1	4.95811e+07	2.58555	3.45915	11.6455	0.000559263	0.00076195	-5701.32	1670.69	-3.41254	G1084
met231	9.1	59.5	1	1.81925e+08	4.06616	6.05996	18.6632	1.51e-05	2.33e-05	-912.934	211.323	-4.32009	G103a	CDO226b	43.6	59.5		met382	11	41.1846	1	3.01908e+06	3.10519	4.93857	14.119	0.000155872	0.000217998	140.737	37.4546	3.75752	RZ53	RZ900	32.6	53.7		met319	10	74.9111	1	4.35272e+07	2.2767	3.03678	10.2235	0.00120375	0.00158415	5549.12	1735.5	3.19743	RG752
met231	11	31.8333	1	7.34052e+07	1.67935	2.44515	7.53044	0.00541995	0.00654938	-638.2	232.566	-2.74417	C975	G44	19	63.3		met382	3.2	58.2	1	1.12206e+06	1.17596	1.83545	5.24742	0.0199589	0.022893	-87.0627	38.0066	-2.29073	RG482	RG418	4.9	107.4		met319	11	8.49375	1	1.87628e+08	9.16952	13.0903	44.0695	8.12628e-11	2.30637e-10	-1146.22	172.664	-6.63848	RZ525a
met231	11	84.8875	1	6.86694e+07	1.57264	2.2874	7.0446	0.00712072	0.00851034	-810.125	305.228	-2.65417	RG1094b	RG16	45	111.6		met382	9.2	16	1	1.63097e+06	1.70062	2.66793	7.62739	0.00513393	0.00621738	-95.823	34.6962	-2.76177	RG570	RG451	0	22.6		met320	1	7.1	1	2.87964e+07	2.68462	4.12711	12.1567	0.000437896	0.000586659	-362.23	103.891	-3.48664	RG447
met231	12	121.4	1	5.22717e+07	1.20143	1.74118	5.36241	0.0186633	0.0214639	-490.268	211.716	-2.31569	G193	G1106	0	121.4		met386	1	6.2125	1	2.01721e+09	1.71229	2.64134	7.7143	0.00498356	0.00593246	3115.46	1121.69	2.77746	RG447	C112b	0	196.1		met320	1	73.8	1	2.29262e+07	2.14855	3.28579	9.67851	0.00165778	0.00210227	325.016	104.472	3.11103	R210
met231	3.2	54.3333	1	5.8128e+07	1.33431	1.93626	5.96319	0.0131805	0.015369	621.99	254.709	2.44196	RZ474	RG418	23	107.4		met386	6	141.943	1	4.57952e+09	3.80856	5.99644	17.5132	2.81463e-05	4.06831e-05	-5780.12	1381.19	-4.18488	RG653	RZ508	136.2	142.9		met320	1	169.9	1	1.63347e+07	1.53992	2.34109	6.89584	0.00774469	0.00922484	-291.66	111.067	-2.62599	RG811a
met232	2	85.6	1	6.10269e+06	1.14218	1.63003	5.07266	0.0218221	0.0252626	-174.733	77.5815	-2.25226	RG555	RG256	0	209.5		met386	7	43.4414	1	2.134e+09	1.80971	2.79426	8.16094	0.00389091	0.004674	-4644.94	1625.96	-2.85674	RG30	BCD855	8.2	59		met320	6	2.975	1	2.03588e+07	1.91234	2.91783	8.59466	0.00300134	0.00371483	325.098	110.892	2.93166	RZ762
met232	2	213.833	1	1.91162e+07	3.4966	5.10595	15.8897	6e-05	9.05e-05	526.872	132.175	3.98619	RG654	RZ446b	210.1	220.7		met386	8	17.6	1	1.56113e+09	1.33009	2.04415	5.97016	0.0133261	0.0153066	2618.11	1071.51	2.44339	C424b	G56a	0	129.2		met320	7	30.8	1	1.20966e+07	1.14477	1.73369	5.10671	0.0216728	0.0247783	-239.894	106.157	-2.2598	RG29
met232	2	224.7	1	1.2216e+07	2.26158	3.26291	10.1542	0.00124997	0.00164219	-449.019	140.91	-3.18656	RZ446a	RG520	215.7	238.7		met386	8	136.107	1	2.76655e+09	2.33419	3.62254	10.58	0.00104316	0.00131568	-4285.9	1317.65	-3.25269	G187	R662	102	144		met320	7	85.5615	1	1.72142e+07	1.62155	2.46715	7.26715	0.00628228	0.00754627	466.86	173.183	2.69577	BCD855
met232	4	19.42	1	8.27664e+06	1.54303	2.2107	6.87968	0.00768299	0.00930871	-215.389	82.118	-2.62292	Y1065Lc	G177	0	126.5		met386	9.1	34.44	1	1.90797e+09	1.62101	2.49831	7.29656	0.00629092	0.00742524	-4629.01	1713.68	-2.70122	C397	C147	0	42.1		met320	8	99.0643	1	5.0547e+07	4.62377	7.24442	21.3389	3.94113e-06	6.43503e-06	558.724	120.951	4.61941	C1073a
met232	4	130.42	1	1.09359e+07	2.02918	2.92099	9.09011	0.00223629	0.00286223	237.8	78.8727	3.01498	G200b	HHU39a	51.6	135.3		met386	9.1	51.3333	1	4.15117e+09	3.46399	5.43556	15.8751	6.49598e-05	9.09552e-05	6570.65	1649.11	3.98436	CDO395	CDO226b	44.1	59.5		met320	3.2	19	1	2.29376e+07	2.1496	3.28742	9.68333	0.00165344	0.00209699	379.725	122.027	3.1118	RZ403b
met232	7	25.5	1	2.29637e+07	4.17265	6.13363	19.0878	1.17e-05	1.9e-05	-330.624	75.6756	-4.36896	RG29	CDO385	0	30.8		met386	11	31.8333	1	1.64243e+09	1.39843	2.15061	6.28106	0.0111579	0.0128985	2775.77	1107.56	2.50621	RZ525a	L457b	0	177.9		met320	3.2	72.4	1	1.82331e+07	1.71595	2.61318	7.69729	0.00493737	0.00598879	-329.029	118.595	-2.7744	CDO337
met232	8	65.5	1	8.75297e+06	1.63045	2.33793	7.27562	0.00614091	0.00751424	-205.52	76.1937	-2.69733	RZ143	R662	12.1	144		met387	1	65.8	1	1.88714e+06	1.88162	2.8339	8.41697	0.00324351	0.00408297	-94.5866	32.6026	-2.9012	RG472	C112b	7.1	196.1		met321	1	61.8	1	3.85521e+08	3.31808	5.1246	15.0521	9.26774e-05	0.000137056	1549.99	399.512	3.8797	RG532a
met232	11	166.1	1	8.34362e+06	1.55533	2.22859	6.93536	0.00744406	0.00903178	-193.301	73.4006	-2.63351	RZ525a	L457b	0	177.9		met387	2	174.95	1	1.95331e+06	1.94637	2.93327	8.7121	0.0027545	0.00349277	103.286	34.9931	2.95163	RG634	RG520	27.3	238.7		met321	1	132.1	1	2.55233e+08	2.22038	3.39272	9.96519	0.00138531	0.00181159	-1098.65	348.031	-3.15677	CDO118
met232	12	119.442	1	9.85608e+06	1.83233	2.63257	8.19254	0.00367426	0.00459958	233.326	81.5179	2.86226	RG341a	G1106	46.1	121.4		met387	3.1	12	1	1.06655e+06	1.07183	1.60163	4.75699	0.0263034	0.0302067	72.0967	33.0559	2.18105	RG104	RG450	0	28		met321	2	4.875	1	1.44452e+08	1.26835	1.92016	5.63993	0.0156572	0.0183883	-987.607	415.86	-2.37485	RG555
met232	3.2	81.0545	1	5.2499e+06	0.984077	1.40225	4.3638	0.0332698	0.0378246	-205.117	98.1904	-2.08897	RZ403b	RG418	0	107.4		met387	6	14.54	1	1.31106e+06	1.31445	1.96881	5.84754	0.0138806	0.0163874	-83.1866	34.4007	-2.41817	RZ762	C236	0	134.2		met321	5	4.97436	1	1.44387e+08	1.26778	1.91929	5.63738	0.0156804	0.0184144	-969.331	408.257	-2.37432	glabrous
met233	1	113.309	1	4.28246e+07	2.8689	4.1257	13.0145	0.000278197	0.000379797	-564.585	156.5	-3.60757	CDO348	RG462	86.6	129.6		met387	6	137.157	1	1.6737e+06	1.6722	2.51338	7.46497	0.00551973	0.00678608	-107.307	39.2748	-2.73221	RZ2	RZ508	23.6	142.9		met321	6	5.95	1	4.7682e+08	4.07363	6.33821	18.6168	1.48264e-05	2.3857e-05	1696.24	393.129	4.31471	RZ762
met233	2	142.15	1	4.89334e+07	3.26546	4.71422	14.871	0.000105369	0.000149798	-908.323	235.543	-3.85629	CDO718	c2.loc147	133.6	150.915		met387	7	62.7333	1	3.46844e+06	3.40719	5.20852	15.4698	7.45912e-05	0.000111414	151.82	38.6	3.93317	CDO385	CDO405	30.8	76.7		met321	6	74	1	2.65977e+08	2.3118	3.53555	10.3847	0.00110296	0.00145725	-1857.1	576.287	-3.22253	G200a
met233	2	149.938	1	2.10881e+07	1.43264	2.03162	6.40875	0.010212	0.0120295	672.634	265.7	2.53155	RZ386a	RZ446a	143.1	215.7		met387	10	102.4	1	1.25982e+06	1.26371	1.89187	5.61902	0.0158487	0.0186034	-75.594	31.8902	-2.37045	G1084	C223	0	102.4		met321	6	78.175	1	4.40055e+08	3.7707	5.8495	17.1813	3.08501e-05	4.79895e-05	2437.1	587.956	4.14503	G294a
met233	4	0.98	1	3.66128e+07	2.46251	3.52726	11.1268	0.000758445	0.000993265	-414.815	124.357	-3.33568	Y1065Lc	RZ69a1	0	27.1		met387	11	143.5	1	1.50645e+06	1.50751	2.26222	6.71901	0.00841781	0.0101581	105.703	40.7788	2.59211	RZ525a	L457b	0	177.9		met321	7	26.1	1	1.23814e+08	1.08904	1.64582	4.83415	0.0251258	0.0289112	-805.465	366.342	-2.19867	RG29
met233	4	99	1	2.57745e+07	1.74568	2.4831	7.83294	0.00457764	0.0055695	483.737	172.841	2.79874	G200b	RZ590b	51.6	127.6		met387	12	0	1	2.00986e+06	2.00163	3.01819	8.9643	0.00239666	0.00305799	-95.8215	32.004	-2.99404	G193	RG901a	0	97.9		met321	12	12.1	1	2.05687e+08	1.79676	2.73413	8.03077	0.00402078	0.00501322	1196.93	422.368	2.83386	G193
met233	5	120.926	1	4.63083e+07	3.09542	4.46132	14.0732	0.000159642	0.000223048	-772.097	205.814	-3.75143	CDSR49	RG346	101.4	138.5		met387	12	110.629	1	3.70177e+06	3.62853	5.55891	16.5105	4.35512e-05	6.66795e-05	177.98	43.8018	4.06331	RG901a	G1106	97.9	121.4		met321	12	39.2143	1	1.22444e+08	1.07711	1.62761	4.78066	0.0259361	0.0298029	-868.615	397.268	-2.18647	RZ797a
met233	6	74.85	1	7.11152e+07	4.68037	6.85121	21.6121	3.44e-06	5.65e-06	-586.733	126.209	-4.64889	C235a	HHU37	64.5	117.7		met388	2	200.976	1	2.26445e+10	1.26297	2.20263	5.7889	0.0158791	0.0169044	12036.4	5002.63	2.40601	RG555	RG520	0	238.7		met322	1	186.517	1	1.81639e+07	2.9781	4.50765	13.465	0.000212789	0.00030294	316.892	86.359	3.66947	RZ801
met233	9.1	42.85	1	5.20043e+07	3.46367	5.01007	15.8043	6.5e-05	9.43e-05	-823.45	207.133	-3.97546	G95	G103a	38.2	43.6		met388	4	5.88	1	7.07777e+10	3.84922	6.88455	18.0938	2.55077e-05	3.04199e-05	-20703.2	4867.12	-4.25368	Y1065Lc	RG1094e	0	14.7		met322	2	118.881	1	1.82481e+07	2.99151	4.52854	13.5274	0.000205908	0.000293583	-446.681	121.448	-3.67796	G294c
met233	9.1	49.3667	1	3.04506e+07	2.05617	2.9336	9.25404	0.00208969	0.00262498	669.768	220.17	3.04205	CDO395	RZ777	44.1	53.3		met388	6	16.3	1	2.14824e+10	1.1989	2.08959	5.49182	0.0187878	0.0199439	-9599.2	4096.16	-2.34346	RZ762	RZ508	0	142.9		met322	3.1	0	1	1.44325e+07	2.38015	3.58164	10.6989	0.000930487	0.00123884	262.173	80.1527	3.27092	RG104
met234	2	71.2714	1	4.84786e+08	7.61803	10.6941	36.0528	3.16e-09	7.55e-09	-1705.47	284.037	-6.0044	RG83	RZ599	61.7	75.1		met390	1	36.4429	1	905696	1.15912	1.75676	5.19411	0.0208661	0.0235849	70.0583	30.74	2.27906	C131	C112b	20.2	196.1		met322	4	14.7	1	8.99341e+06	1.49598	2.23185	6.66686	0.00867158	0.0104507	-210.423	81.4953	-2.58203	Y1065Lc
met234	5	38.8	1	1.19566e+08	1.98579	2.63757	8.89197	0.00249413	0.00317668	11403.8	3824.3	2.98194	glabrous	c5.loc40	0	40.7385		met390	3.1	6.5	1	1.34942e+06	1.71766	2.61745	7.73887	0.00491596	0.00585491	-91.155	32.7674	-2.78188	RG104	C636x	0	12		met322	5	33.8256	1	9.14564e+06	1.52094	2.26963	6.77972	0.00813202	0.00982815	244.623	93.9487	2.60379	glabrous
met234	5	39.7692	1	1.06873e+08	1.77856	2.35757	7.948	0.00421086	0.00523945	-11215.2	3978.14	-2.81922	Y1049	RG346	38.8	138.5		met390	3.1	21	1	2.29254e+06	2.88511	4.44679	13.1476	0.000267332	0.00035482	123.5	34.0599	3.62596	RG348a	RG450	6.5	28		met322	6	134.2	1	1.51539e+07	2.49629	3.76066	11.2337	0.000697515	0.000940843	312.975	93.379	3.35166	RG424
met234	6	74	1	8.30448e+07	1.38728	1.83192	6.17592	0.0114851	0.0136719	-615.712	247.758	-2.48514	RZ762	RZ508	0	142.9		met390	4	80.1167	1	811225	1.03942	1.57352	4.65233	0.0286801	0.0320527	-76.7364	35.5767	-2.15693	Y1065Lc	RG143a	0	132.3		met322	8	32.3727	1	1.68993e+07	2.77623	4.19383	12.5276	0.000349408	0.000486322	-439.933	124.295	-3.53943	RZ143
met234	7	17.0071	1	7.87949e+07	1.31718	1.73817	5.85986	0.013782	0.0162761	-709.611	293.141	-2.42071	RG29	C586	0	102.3		met390	6	16.3	1	1.06606e+06	1.36168	2.06782	6.11381	0.0122747	0.0141407	-73.6344	29.78	-2.47261	RZ762	G200a	0	48.2		met322	8	84.54	1	9.73136e+06	1.61683	2.41498	7.21391	0.0063585	0.00776853	-257.814	95.989	-2.68587	c8.loc33
met234	8	141.04	1	1.96817e+08	3.22937	4.34169	14.637	0.000115069	0.000168491	1131.55	295.765	3.82583	G56a	R662	129.2	144		met390	6	60.8	1	1.66605e+06	2.11255	3.23161	9.55472	0.00181417	0.00224154	94.6091	30.6072	3.09107	RZ2	G294d	23.6	74		met322	11	32.6	1	1.18617e+07	1.96413	2.94366	8.79313	0.00263392	0.00334657	-239.988	80.9315	-2.96532	C975
met234	11	6.60625	1	7.8409e+07	1.31081	1.72966	5.83116	0.0140129	0.0165368	-703.966	291.524	-2.41478	RZ525a	RZ536a	0	166.1		met390	12	0	1	1.546e+06	1.96318	2.99874	8.86622	0.00264025	0.00321725	-85.3012	28.6474	-2.97762	G193	G402	0	69.5		met322	11	111.6	1	7.49958e+06	1.25047	1.86113	5.55948	0.0164077	0.0192305	189.693	80.4516	2.35786	RZ53
met234	12	41.2	1	158562766	2.61729	3.49781	11.7921	0.000517072	0.000706979	-860.275	250.52	-3.43396	RZ257	RG91q	34.5	61.8		met390	12	84.1897	1	5.50579e+06	6.67565	10.6795	31.5754	2.94636e-08	5.5452e-08	237.519	42.2692	5.6192	G402	RG901a	69.5	97.9		met326	1	9.90714	1	5.3009e+06	2.06526	2.26108	9.255	0.00204257	0.00262492	171.479	56.3667	3.0422	RG447
met234	12	97.9	1	1.80728e+08	2.97282	3.98676	13.4404	0.000215562	0.000306706	897.245	244.74	3.66612	G402	G1106	69.5	121.4		met394	1	128.643	1	4.54122e+07	2.60433	3.75666	11.7839	0.000533899	0.000709424	-470.844	137.162	-3.43276	CDO455	RZ14	101.8	164.9		met326	1	132.1	1	4.82168e+06	1.88191	2.05667	8.41831	0.00324109	0.00408006	146.224	50.3971	2.90143	RG532a
met234	3.2	82.0303	1	1.22341e+08	2.03098	2.69878	9.09833	0.00222619	0.00284989	-1014.5	336.334	-3.01634	RZ761	RG418	64	107.4		met394	2	13.65	1	2.19683e+07	1.27625	1.8173	5.7005	0.0153369	0.017776	-441.987	185.12	-2.38757	RG555	RG520	0	238.7		met326	1	196.1	1	4.16472e+06	1.62949	1.77644	7.2713	0.00615588	0.00753175	138.996	51.5463	2.69653	RG957
met235	4	27.1	1	8.65486e+07	1.87001	2.74291	8.36412	0.00334004	0.00419899	-626.248	216.539	-2.89208	Y1065Lc	C949	0	46.2		met394	3.1	17.4	1	2.92222e+07	1.69084	2.41737	7.58279	0.00526353	0.00636791	-360.297	130.842	-2.75369	RG348a	C74a	6.5	21.9		met326	5	78.3	1	9.59734e+06	3.68066	4.09371	16.7563	3.83759e-05	5.90991e-05	-209.869	51.2695	-4.09344	R569a
met235	4	104	1	8.40389e+07	1.81673	2.66337	8.12159	0.00382232	0.00477652	844.735	296.415	2.84984	G200b	RG214	51.6	123.8		met394	4	87	1	2.99438e+07	1.7319	2.47706	7.77004	0.00474098	0.00576004	367.048	131.678	2.78748	RZ69a1	HHU39a	27.1	135.3		met326	8	78.9	1	6.5161e+06	2.5273	2.77942	11.3766	0.00064595	0.000874325	-173.455	51.4255	-3.37293	C424b
met235	5	138.5	1	9.42691e+07	2.03359	2.98759	9.11023	0.00221167	0.00283212	-656.23	217.416	-3.01832	glabrous	RG346	0	138.5		met394	7	10.1571	1	9.98398e+07	5.56206	8.2591	25.9071	4.16949e-07	7.49003e-07	-723.612	142.166	-5.0899	RG29	G20	0	21.9		met326	9.1	56.8429	1	4.15283e+06	1.62492	1.77138	7.25055	0.00622836	0.00761649	150.224	55.7898	2.69268	RZ698
met235	7	62.7333	1	6.00652e+07	1.30495	1.9036	5.80475	0.0142289	0.0167805	-629.043	261.089	-2.4093	RG29	C586	0	102.3		met394	7	99.3462	1	2.58789e+07	1.50016	2.14079	6.71523	0.00857862	0.0101763	-415.464	160.325	-2.59138	C285	C586	26.1	102.3		met326	10	53.8	1	1.48811e+07	5.60045	6.34748	25.9813	3.8045e-07	7.25799e-07	-355.684	69.7805	-5.09719	CDO98
met235	9.1	59.5	1	6.24246e+07	1.35554	1.97837	6.03276	0.012472	0.0147933	-530.574	216.017	-2.45617	C397	CDO226b	0	59.5		met394	8	4.65385	1	4.02268e+07	2.31351	3.3277	10.4383	0.00109828	0.00141652	488.951	151.339	3.23084	C424b	C825a	0	17.6		met326	11	27.475	1	1.31401e+07	4.97574	5.60488	22.9417	1.69402e-06	3.01439e-06	416.648	86.9873	4.78975	C975
met235	10	35.8	1	1.21371e+08	2.60371	3.84649	11.7293	0.000534711	0.000729985	770.947	225.106	3.42481	G1084	RG241a	0	38.5		met394	8	97.1071	1	3.40272e+07	1.96364	2.81485	8.82961	0.0026372	0.00328138	458.445	154.283	2.97147	G2132a	G56a	78.9	129.2		met326	11	40.2308	1	3.6486e+06	1.43032	1.5563	6.37019	0.0102733	0.0122893	226.672	89.8095	2.52392	RZ53
met235	11	27.475	1	8.34315e+07	1.80382	2.64412	8.06288	0.00394943	0.00492818	-712.709	250.996	-2.83952	RZ525a	L457b	0	177.9		met394	11	35.4615	1	1.83548e+07	1.06848	1.51838	4.76284	0.0265396	0.0301019	327.844	150.222	2.18239	RZ525a	L457b	0	177.9		met326	3.2	8.3	1	2.83459e+06	1.11463	1.20908	4.94899	0.0234743	0.02709	121.898	54.7946	2.22463	RZ403b
met235	12	34.5	1	1.12844e+08	2.42501	3.57625	10.9053	0.000832392	0.00111383	724.307	219.333	3.30231	RZ797a	RZ397	15.9	41.1		met395	2	129.675	1	4.5455e+06	3.33097	4.85808	15.1125	8.98105e-05	0.000133008	-184.465	47.4511	-3.88748	G294c	RZ386a	102.2	143.1		met329	1	118.105	1	3.89216e+06	1.4858	2.11231	6.67915	0.00890217	0.0103754	152.393	58.9664	2.58441	RG447
met235	12	71.4586	1	1.00277e+08	2.16051	3.17799	9.69083	0.00160891	0.00208988	745.903	239.608	3.11301	RG20q	RG901a	65.1	97.9		met395	2	162.553	1	1.44225e+06	1.08032	1.54143	4.79506	0.0257153	0.02956	101.702	46.4444	2.18976	CDO718	RG520	133.6	238.7		met329	1	193.225	1	5.30599e+06	2.01511	2.8796	9.10535	0.00231681	0.00283679	172.113	57.0382	3.01751	RZ801
met235	3.2	92.7636	1	5.21626e+07	1.13513	1.65314	5.04103	0.0222327	0.0257173	-787.412	350.705	-2.24522	RZ403b	RG418	0	107.4		met395	3.1	12	1	1.98373e+06	1.48015	2.12014	6.59531	0.00903264	0.0108663	97.3345	37.9008	2.56813	C515	RG100	2.6	29.3		met329	2	226.7	1	4.4997e+06	1.71391	2.44202	7.72172	0.00496303	0.0059089	168.9	60.7818	2.7788	RG634
met237	3.1	12	1	2.60391e+07	3.79016	5.88279	17.2733	2.94e-05	4.59e-05	439.568	105.764	4.15611	RG348a	RG944	6.5	15.3		met395	4	127.6	1	2.24004e+06	1.66835	2.39408	7.4475	0.00557424	0.00685012	100.105	36.6819	2.72901	Y1065Lc	HHU39a	0	135.3		met329	6	71.15	1	1.05365e+07	3.92749	5.71822	18.0811	2.11066e-05	3.08443e-05	239.225	56.2592	4.25219	C235a
met237	3.1	28	1	8.5728e+06	1.27877	1.93678	5.68683	0.0152362	0.0179151	-252.968	106.079	-2.38471	C636x	RG100	12	29.3		met395	9.1	3.90769	1	3.69679e+06	2.72511	3.95101	12.2908	0.000396291	0.000548426	142.413	40.6218	3.50582	C397	RZ698	0	28.8		met329	6	142.9	1	3.43489e+06	1.31344	1.86414	5.89445	0.0139174	0.0159607	-151.568	62.4288	-2.42785	G294d
met237	6	37.8	1	1.1624e+07	1.72637	2.6261	7.71084	0.00480816	0.00594753	-3172.64	1142.54	-2.77684	RZ762	Capiculus	0	37.8		met395	10	8.95	1	3.50336e+06	2.58603	3.74428	11.6477	0.000558599	0.000761087	194.752	57.0641	3.41287	G1084	RZ400	0	35.8		met329	11	79.9813	1	7.34942e+06	2.77067	3.98859	12.612	0.000354219	0.00046519	263.807	74.2838	3.55134	G44
met237	6	38.7455	1	9.6483e+06	1.43699	2.17976	6.40028	0.0100978	0.0120884	3013.76	1191.27	2.52988	Capiculus	RZ682	37.8	121.5		met395	10	36.7	1	5.62935e+06	4.09449	6.01646	18.716	1.40979e-05	2.27376e-05	-190.905	44.1277	-4.32619	c10.loc10	RG241a	9.94444	38.5		met329	3.2	21	1	1.14991e+07	4.27187	6.24066	19.7331	9.19058e-06	1.38639e-05	246.576	55.5077	4.44219	CDO795a
met237	7	68.3231	1	1.76388e+07	2.59754	3.98497	11.7008	0.000542939	0.000740705	376.235	109.99	3.42064	BCD855	CDO405	59	76.7		met395	10	85.8571	1	2.30045e+06	1.7126	2.45864	7.64832	0.00497965	0.00615009	111.717	40.3959	2.76556	CDO98	C223	44.8	102.4		met329	3.2	107.4	1	5.7587e+06	2.18345	3.12529	9.88223	0.0015192	0.00188948	-172.222	54.7848	-3.1436	G249
met237	10	102.4	1	6.68233e+06	0.999481	1.50968	4.43277	0.0319201	0.0363544	-175.68	83.4419	-2.10542	G1084	C223	0	102.4		met395	11	140.5	1	1.74928e+06	1.30742	1.86958	5.81587	0.0141375	0.0166774	112.21	46.5292	2.41161	C975	L457b	19	177.9		met332	1	169.9	1	9.21747e+06	1.58451	2.24668	7.06748	0.00690719	0.00840812	216.427	81.4102	2.65847	RG532a
met237	11	166.1	1	1.8302e+07	2.69271	4.13482	12.1408	0.000429246	0.000591879	-3572.16	1025.2	-3.48436	RZ525a	RZ536a	0	166.1		met395	9.2	1	1	2.61868e+06	1.9451	2.79875	8.70635	0.00276327	0.0035034	111.868	37.9129	2.95065	RG570	RZ404	0	19		met332	2	78.6429	1	1.07913e+07	1.85027	2.63029	8.27422	0.00351108	0.0044042	-241.85	84.0781	-2.8765	RG634
met237	11	167.022	1	1.81701e+07	2.67379	4.10501	12.0533	0.000449753	0.000618842	3706.89	1067.72	3.47178	RZ536a	L457b	166.1	177.9		met405	1	180.692	1	541423	2.74976	4.1768	12.5142	0.000372942	0.000488831	-55.9833	15.8255	-3.53754	RZ801	C112b	171.9	196.1		met332	2	188.543	1	2.15802e+07	3.63619	5.25999	16.5466	4.27489e-05	6.55073e-05	336.743	82.7837	4.06775	RG139
met237	12	14	1	1.33384e+07	1.97618	3.01343	8.84812	0.00255519	0.00325094	-261.18	87.804	-2.97458	G193	RZ257	0	34.5		met405	4	14.7	1	470005	2.39531	3.62585	10.8635	0.000896097	0.00113663	-80.2138	24.3369	-3.29598	Y1065Lc	RG190	0	17.5		met332	4	17.5	1	6.62262e+06	1.14334	1.61421	5.07788	0.021755	0.0251883	-183.821	81.5742	-2.25342	Y1065Lc
met237	12	112.588	1	1.09168e+07	1.62298	2.46635	7.24177	0.00625929	0.00765263	300.598	111.703	2.69105	RZ797a	G1106	15.9	121.4		met405	4	20.38	1	256624	1.32159	1.97972	5.9315	0.0136247	0.015637	65.2282	26.7826	2.43547	RG1094e	HHU39a	14.7	135.3		met332	4	51.1	1	1.67135e+07	2.83822	4.07377	12.8151	0.000299986	0.000420442	282.139	78.8138	3.57981	RZ69a1
met239	2	216.7	1	1.80585e+07	1.91825	2.92305	8.65954	0.00295689	0.00358807	295.617	100.458	2.94271	RG555	RG520	0	238.7		met405	5	39.7692	1	360669	1.84792	2.78238	8.33635	0.00353199	0.00425797	41.1035	14.2361	2.88727	glabrous	RG346	0	138.5		met332	4	114	1	5.79136e+06	1.00121	1.41159	4.44052	0.0317722	0.0361931	-159.489	75.6857	-2.10725	G200b
met239	6	61.725	1	4.35635e+07	4.51167	7.05142	20.8899	5.16e-06	7.96e-06	-618.833	135.396	-4.57054	RZ667	G294d	57.1	74		met405	7	1.82222	1	279830	1.43944	2.15875	6.46787	0.0100338	0.0116437	-44.7609	17.6002	-2.5432	RG29	G20	0	21.9		met332	6	57.1	1	1.34556e+07	2.29707	3.27969	10.3171	0.00114416	0.00150918	246.475	76.7351	3.21202	G200a
met239	6	74.85	1	2.14953e+07	2.27539	3.47934	10.3076	0.00120768	0.0015149	403.527	125.688	3.21054	C235a	HHU37	64.5	117.7		met405	7	26.1	1	666549	3.36496	5.14209	15.4063	8.26709e-05	0.0001147	66.1118	16.8434	3.92509	G20	BCD855	21.9	59		met332	9.1	15.5412	1	1.16009e+07	1.98645	2.82762	8.89499	0.00248999	0.00317165	253.552	85.0149	2.98245	C397
met239	8	37.297	1	2.2676e+07	2.39752	3.67045	10.8737	0.000891198	0.00113064	-486.61	147.568	-3.29753	C424b	G1314a	0	61.4		met405	11	60.3	1	1.1234e+06	5.55092	8.66645	25.9657	4.2819e-07	7.26666e-07	76.7693	15.0656	5.09566	RG1094b	RZ797b	45	94.7		met332	10	10.9389	1	1.17186e+07	2.00621	2.85629	8.98518	0.00236924	0.00302457	-332.713	110.996	-2.99753	G1084
met239	9.1	34.44	1	2.90234e+07	3.04917	4.69787	13.9175	0.000178778	0.000240912	498.805	133.706	3.73061	G103b1	C147	12.7	42.1		met405	12	62.625	1	366637	1.87795	2.82842	8.47429	0.00327369	0.00395762	42.5421	14.6139	2.91106	RZ257	RG901a	34.5	97.9		met332	12	101.817	1	1.29163e+07	2.20693	3.14822	9.90352	0.00143264	0.00187065	281.435	89.4301	3.14699	RZ797a
met239	9.1	53.3	1	2.30584e+07	2.43701	3.73235	11.0571	0.000807969	0.00102881	-398.273	119.773	-3.32522	CDO1081	CDO226b	47.4	59.5		met406	2	182.644	1	4.09368e+08	10.4327	13.8585	51.0001	4.16722e-12	1.2278e-11	1545.67	216.437	7.14143	RG139	RZ273	177.7	186.6		met339	1	65.8	1	4.66545e+06	1.0063	1.47827	4.50264	0.0313409	0.0349168	145.969	68.79	2.12194	RG447
met239	12	11.15	1	2.04946e+07	2.17165	3.31736	9.82769	0.0015647	0.00194393	-334.487	106.697	-3.13491	G193	RZ257	0	34.5		met406	2	231.7	1	5.15224e+07	1.43485	1.74421	6.41878	0.0101537	0.0119636	605.93	239.164	2.53353	RZ260a	RG520	193.4	238.7		met339	2	200.976	1	1.53641e+07	3.2425	4.86819	14.8279	0.00011144	0.000152877	321.041	83.3722	3.8507	RZ273
met239	12	118.463	1	2.13798e+07	2.26343	3.46065	10.2522	0.00124423	0.00155902	353.492	110.401	3.2019	RG901a	G1106	97.9	121.4		met406	3.1	2.6	1	5.25578e+07	1.46328	1.77926	6.54777	0.0094346	0.011149	720.518	281.577	2.55886	RG104	RG348a	0	6.5		met339	4	76.1833	1	6.97835e+06	1.49801	2.21113	6.73484	0.00862647	0.0100656	254.624	98.115	2.59516	RG1094e
met241	1	29.9727	1	4.21636e+06	3.82082	5.40366	17.4182	2.73e-05	4.27e-05	154.384	36.9914	4.17351	C131	RZ382	20.2	65.8		met406	3.1	11.0833	1	1.04868e+08	2.87964	3.55013	13.0646	0.00027095	0.00037031	-1221.58	337.966	-3.61451	RG348a	RG944	6.5	15.3		met339	6	18.125	1	7.55107e+06	1.61904	2.3926	7.28757	0.00632267	0.00746134	-222.001	82.2363	-2.69955	RZ762
met241	1	164.9	1	1.89985e+06	1.75666	2.43484	7.84847	0.00445167	0.00552541	92.611	33.0575	2.80151	RG811a	C112b	73.8	196.1		met406	3.1	25.3857	1	1.23153e+08	3.36574	4.16916	15.3427	8.25145e-05	0.000118514	1040.34	265.599	3.91698	C74a	RG100	21.9	29.3		met339	6	42.5273	1	1.04262e+07	2.2224	3.30359	10.0623	0.00137835	0.00172051	274.068	86.3992	3.17212	RZ2
met241	2	0	1	1.3524e+06	1.25656	1.73322	5.58688	0.0161479	0.0189392	-77.3511	32.7251	-2.36366	RG555	RG520	0	238.7		met406	7	13.0929	1	8.77424e+07	2.42022	2.97038	10.9312	0.000842356	0.00109839	-749.09	226.569	-3.30623	RG29	G20	0	21.9		met339	12	9.25	1	1.35245e+07	2.86483	4.28532	13.0526	0.000280993	0.000372252	343.597	95.1046	3.61283	G193
met241	3.1	1.73333	1	1.23744e+06	1.15094	1.5859	5.112	0.0213223	0.0247087	76.9628	34.0397	2.26097	RG104	RG450	0	28		met406	7	59.9333	1	6.64374e+07	1.84289	2.24913	8.27693	0.00357728	0.00439617	643.579	223.701	2.87697	CDO385	CDO405	30.8	76.7		met339	12	25.6895	1	1.83272e+07	3.84512	5.80709	17.6877	2.57616e-05	3.73619e-05	-603.27	143.442	-4.20567	RZ797a
met241	6	75.7	1	1.55172e+06	1.43921	1.98867	6.4103	0.01004	0.0120223	87.512	34.5643	2.53186	RZ762	RZ682	0	121.5		met406	11	42.1385	1	6.60677e+07	1.83282	2.23662	8.23087	0.0036697	0.00450507	637.602	222.242	2.86895	RG1022	RZ537b	15.1	130.5		met339	12	41.1	1	1.63333e+07	3.4404	5.17531	15.7633	6.87983e-05	9.61202e-05	371.002	93.4442	3.97031	RZ257
met241	6	121.5	1	1.98737e+06	1.83616	2.547	8.21	0.00363874	0.00455708	-103.619	36.1633	-2.86531	RG424	C236	85	134.2		met406	12	120.421	1	3.63854e+07	1.01742	1.23177	4.53298	0.0304205	0.03432	420.911	197.696	2.12908	G193	G1106	0	121.4		met349	2	125.75	1	4.53547e+07	2.70788	4.20321	12.3186	0.000413482	0.000539874	617.968	176.07	3.50979	G294c
met241	7	27.04	1	2.00953e+06	1.85628	2.5754	8.30156	0.00345814	0.00434074	102.987	35.7439	2.88124	RG30	BCD855	8.2	59		met407	4	123.8	1	4.2904e+07	2.5896	4.46544	11.9725	0.000553689	0.00064199	-904.959	261.539	-3.46013	Y1065Lc	G177	0	126.5		met349	4	133.3	1	2.31426e+07	1.39944	2.14472	6.28566	0.0111287	0.012866	-339.081	135.247	-2.50712	Y1065Lc
met241	7	67.3923	1	4.65899e+06	4.20601	5.97092	19.2467	1.08e-05	1.76e-05	-184.818	42.1276	-4.38711	BCD855	CDO405	59	76.7		met407	4	127.05	1	5.81593e+07	3.47998	6.0532	16.2295	6.24823e-05	7.59805e-05	1090.51	270.694	4.02858	RG214	RG143a	123.8	132.3		met349	6	95.615	1	4.01187e+07	2.40242	3.71797	10.8965	0.000880415	0.00111747	-539.619	163.472	-3.30098	C235a
met241	8	13.0167	1	2.49624e+06	2.29601	3.19916	10.3122	0.00114719	0.001513	110.158	34.3035	3.21126	C424b	G104	0	50.1		met407	12	44.4	1	4.98836e+07	2.99887	5.19187	13.9201	0.000202223	0.000239666	488.193	130.849	3.73097	RZ797a	RG91q	15.9	61.8		met349	7	64.6	1	7.04375e+07	4.14667	6.52774	19.1312	1.24299e-05	1.85352e-05	624.462	142.769	4.37393	BCD855
met241	3.2	73.3333	1	2.56983e+06	2.36217	3.29347	10.6162	0.000973028	0.00129287	116.2	35.6633	3.25825	RZ761	RG418	64	107.4		met407	12	101.817	1	1.80574e+07	1.10577	1.87941	5.03898	0.0240331	0.0257223	324.889	144.732	2.24477	RG341a	G1106	46.1	121.4		met349	8	144	1	3.09281e+07	1.86184	2.86624	8.40025	0.00340983	0.00411603	-392	135.251	-2.89832	C424b
met246	1	73.8	1	46916856364	1.48774	2.54295	6.80485	0.00885763	0.00967905	-14391.7	5516.99	-2.60861	RG447	C112b	0	196.1		met411	2	194.347	1	1.76065e+06	5.48536	8.41882	25.9785	5.00729e-07	7.15979e-07	100.217	19.6624	5.09691	RZ273	RG256	186.6	209.5		met349	11	56.3	1	4.66334e+07	2.7822	4.32171	12.6659	0.000344307	0.000452655	556.907	156.482	3.55892	RG1094d
met246	6	117.7	1	63620641790	2.00725	3.44832	9.22758	0.00236302	0.00265555	16776.3	5522.7	3.03769	Capiculus	RZ508	37.8	142.9		met411	2	218.7	1	897064	2.8675	4.28946	13.2362	0.000279153	0.000338411	71.4037	19.6263	3.63816	RG654	RG520	210.1	238.7		met349	11	103.647	1	2.61634e+07	1.57934	2.42467	7.10613	0.00699935	0.00822932	-463.815	173.992	-2.66573	G44
met246	10	23.8667	1	31930319239	1.01716	1.73066	4.63119	0.0304417	0.0324237	-17674.2	8212.85	-2.15202	G1084	C223	0	102.4		met411	6	52.1556	1	619926	1.99848	2.96428	9.14705	0.00241572	0.00277153	57.6016	19.0456	3.02441	RZ2	G294a	23.6	75.7		met349	3.2	3.92	1	2.48041e+07	1.49847	2.2987	6.73694	0.0086162	0.010054	-343.878	132.487	-2.59556	RZ403b
met246	11	46.9333	1	155461000000	4.77391	8.42619	22.5482	2.75e-06	3.58e-06	28724.2	6049.13	4.74849	RZ53	RZ900	32.6	53.7		met411	3.2	10	1	458509	1.48551	2.19243	6.76533	0.00890876	0.00989201	44.7968	17.2227	2.60102	RZ403b	C746	0	43.2		met350	1	24.3	1	1.02422e+06	2.15613	3.11156	9.67076	0.00162664	0.00211188	-69.6536	22.3982	-3.10978	RG472
met248	1	55.8	1	1.20295e+08	2.28841	2.77505	10.3226	0.00116912	0.00150401	1005.76	313.042	3.21288	RG140	RZ14	34.7	164.9		met411	3.2	56.2667	1	475768	1.5406	2.27496	7.01999	0.00773107	0.00861464	-59.4073	22.4219	-2.64953	RZ474	RG418	23	107.4		met350	1	75.7818	1	958507	2.02046	2.91192	9.05026	0.00228586	0.00292281	72.7308	24.1762	3.00836	RG532a
met248	2	182.644	1	1.04369e+08	1.99119	2.40764	8.95591	0.00246045	0.00307015	-1127.31	376.695	-2.99264	RG555	RZ260a	0	193.4		met414	1	65.8	1	3.7606e+06	3.22169	5.10955	14.794	0.000117249	0.000155307	-260.041	67.608	-3.8463	RG532a	R210	40.8	68.5		met350	2	72.2286	1	632124	1.3413	1.92037	5.96853	0.0129429	0.015327	-60.4037	24.7246	-2.44306	RG555
met248	2	197.188	1	7.05942e+08	12.1769	16.2851	60.5771	6.97e-14	2.45e-13	3050.28	391.909	7.78313	RZ260a	RG256	193.4	209.5		met414	1	70.2667	1	1.76332e+06	1.53567	2.39584	6.93684	0.00782977	0.00901687	190.343	72.2697	2.63379	RZ382	C112b	65.8	196.1		met350	5	126.784	1	879813	1.85752	2.67285	8.30722	0.00344728	0.0043277	96.0136	33.3123	2.88223	CDSR49
met248	3.1	28	1	7.03376e+07	1.35032	1.62259	6.03568	0.0126425	0.0147662	-578.687	235.548	-2.45676	C515	RG100	2.6	29.3		met414	3.1	12	1	2.39751e+06	2.077	3.2575	9.43169	0.00198328	0.00238938	154.364	50.2633	3.07111	RG104	RG944	0	15.3		met350	6	61.725	1	868601	1.83426	2.63879	8.20136	0.00365627	0.00457806	-71.7018	25.0373	-2.8638	RZ516
met248	6	85	1	9.70085e+07	1.85325	2.23785	8.32432	0.00348467	0.00428692	656.16	227.424	2.88519	RZ2	RZ508	23.6	142.9		met414	3.1	19.2	1	1.33258e+06	1.16472	1.81058	5.24229	0.0205597	0.022951	-121.135	52.9066	-2.28961	C636x	RG450	12	28		met350	6	127.362	1	934254	1.97029	2.83824	8.82125	0.00259335	0.00329731	-85.175	28.6779	-2.97006	G1314b
met248	11	31.8333	1	7.00862e+07	1.34556	1.61679	6.01412	0.0128001	0.0149429	582.686	237.601	2.45237	RZ525a	RZ536a	0	166.1		met414	8	69.9818	1	1.78558e+06	1.55476	2.42607	7.02439	0.00745501	0.008599	97.5475	36.8054	2.65036	RZ143	G56a	12.1	129.2		met350	7	8.2	1	1.83069e+06	3.79273	5.56157	17.2854	2.92469e-05	4.56077e-05	-93.3496	22.4529	-4.15757	RG29
met248	12	121.4	1	8.38681e+07	1.60608	1.93472	7.19674	0.00653596	0.00783847	-624.8	232.902	-2.68267	G193	G1106	0	121.4		met414	8	141.04	1	3.38095e+06	2.9054	4.59371	13.3005	0.000254338	0.000328198	-140.475	38.5182	-3.64698	G56a	R662	129.2	144		met350	11	15.1	1	768888	1.62697	2.33586	7.25987	0.0061957	0.00757831	60.2951	22.3778	2.69441	RZ525a
met248	3.2	8.3	1	189889891	3.56748	4.3805	16.2945	5.05e-05	7.41e-05	1003.86	248.686	4.03664	RG482	RZ474	4.9	23		met414	12	109.65	1	2.37687e+06	2.05948	3.22947	9.35051	0.00207244	0.00249316	139.795	45.7166	3.05786	G402	G1106	69.5	121.4		met350	11	166.1	1	917657	1.93594	2.78781	8.66454	0.00282787	0.00358161	-64.9528	22.0661	-2.94356	RZ781
met248	3.2	53.3667	1	157572522	2.97746	3.63498	13.5213	0.000213122	0.000294203	-1089.65	296.331	-3.67714	RZ474	RZ761	23	64		met419	2	8.775	1	3.42729e+06	1.94541	2.90104	8.70772	0.00276117	0.00350086	-166.161	56.3087	-2.95088	RG555	CDO718	0	133.6		met350	12	105.733	1	902640	1.90483	2.74219	8.52275	0.00305875	0.00386048	85.8329	29.4011	2.91938	G402
met249	1	74.7909	1	4.65704e+07	1.48892	1.85487	6.63495	0.00883073	0.010634	482.894	187.47	2.57584	RG472	C112b	7.1	196.1		met419	2	169.306	1	3.09636e+06	1.76072	2.62092	7.86692	0.00440599	0.00547122	-199.76	71.2206	-2.8048	G1327	RG139	52.4	177.7		met353	2	206.659	1	1.29582e+08	2.59515	3.82984	11.7413	0.000546154	0.000725027	866.701	252.937	3.42655	RZ273
met249	2	75.9857	1	1.27161e+08	3.96834	5.06478	18.1169	1.91e-05	3.04e-05	-771.287	181.207	-4.25639	RG83	RZ476b	61.7	88.6		met419	2	177.7	1	4.61447e+06	2.60255	3.90594	11.724	0.000536246	0.000731986	217.791	63.6066	3.42403	C624x	RZ273	172.2	186.6		met353	4	103	1	5.5207e+07	1.12161	1.63166	5.00225	0.023044	0.0262824	683.782	305.728	2.23657	Y1065Lc
met249	2	215.7	1	6.65908e+07	2.11605	2.65228	9.4873	0.00179832	0.00232427	571.756	185.626	3.08015	RZ476a	RG520	81.3	238.7		met419	4	58.4833	1	3.51643e+06	1.99504	2.97649	8.93418	0.00243676	0.00310685	-164.808	55.1381	-2.98901	RZ69a1	RZ740b	27.1	87		met353	5	45.5846	1	2.88768e+08	5.61452	8.53464	26.165	3.67896e-07	6.6442e-07	1314.59	256.998	5.11517	glabrous
met249	3.1	21	1	1.19849e+08	3.74822	4.77353	17.0751	3.26e-05	5.05e-05	770.214	186.393	4.1322	RG341b	RG450	17.4	28		met419	5	116.045	1	2.8765e+06	1.63766	2.43483	7.30833	0.00602866	0.0073829	179.692	66.4689	2.70339	glabrous	RG346	0	138.5		met353	6	19.95	1	1.73666e+08	3.44914	5.13278	15.7357	6.73504e-05	9.75609e-05	-1138.73	287.062	-3.96683	C76
met249	4	66.35	1	1.11057e+08	3.48231	4.42336	15.8225	6.21e-05	9.36e-05	1086.31	273.097	3.97775	G200b	RZ740b	51.6	87		met419	6	46.3091	1	2.28131e+06	1.30303	1.93102	5.79611	0.0143003	0.016861	106.554	44.259	2.40751	RZ762	RZ508	0	142.9		met353	6	42.5273	1	8.44327e+07	1.70566	2.49544	7.65036	0.00506848	0.0061413	843.636	305.01	2.76593	RZ2
met249	4	123.8	1	220612396	6.70193	8.78688	31.431	2.77e-08	5.97e-08	-6021.3	1074.02	-5.60634	RG214	RG214	123.8	123.8		met419	7	83.5923	1	6.46565e+06	3.61086	5.47288	16.4273	4.54593e-05	6.94638e-05	-273.536	67.4888	-4.05306	CDO497	C586	64.6	102.3		met353	6	79	1	1.42571e+08	2.84824	4.21374	12.9182	0.000292689	0.000398738	-846.813	235.606	-3.59419	C235a
met249	4	124.7	1	2.23167e+08	6.77467	8.88864	31.795	2.33e-08	5.06e-08	6236.08	1105.94	5.63871	RG214	G177	123.8	126.5		met419	10	38.5	1	2.32289e+06	1.32648	1.96622	5.90176	0.013452	0.0159031	101.752	41.8842	2.42935	G1084	C223	0	102.4		met353	6	135.2	1	1.45853e+08	2.91198	4.31073	13.2156	0.000250262	0.000343168	1042.66	286.813	3.63532	RZ682
met249	6	135.2	1	5.11259e+07	1.63229	2.03632	7.28398	0.006112	0.00748042	598.158	221.632	2.69889	RZ762	RZ508	0	142.9		met419	12	45.4	1	4.10741e+06	2.3229	3.47673	10.4357	0.00107289	0.00141929	-147.747	45.7361	-3.23043	RZ797a	RG91q	15.9	61.8		met353	8	9.30769	1	1.74561e+08	3.46633	5.15922	15.8168	6.4592e-05	9.37294e-05	-1006.94	253.189	-3.97703	C424b
met249	11	17.05	1	1.41107e+08	4.38557	5.62024	20.1038	6.99e-06	1.16e-05	-866.526	193.26	-4.48373	RZ525a	RZ781	0	30.3		met419	12	84.1897	1	5.84675e+06	3.27594	4.949	14.8548	0.000102708	0.000151176	259.593	67.3534	3.8542	G402	G1106	69.5	121.4		met353	10	15.9111	1	8.23925e+07	1.6651	2.43514	7.4655	0.00562067	0.00678195	-976.778	357.492	-2.73231	G1084
met249	3.2	75.2	1	5.22538e+07	1.66773	2.08124	7.44468	0.00558309	0.00686051	-503.99	184.714	-2.72849	RZ403b	RG418	0	107.4		met438	1	0	1	1.21047e+07	1.29608	2.22119	5.89178	0.0145622	0.0159742	233.877	96.3529	2.4273	RG447	C112b	0	196.1		met360	4	61.4333	1	2.32017e+06	1.79856	2.68844	8.07436	0.00400248	0.0048963	-142.157	50.028	-2.84154	C949
met251	6	78.175	1	3.45429e+07	1.71634	2.73203	7.73283	0.00493247	0.00587386	-419.336	150.797	-2.7808	RZ762	HHU37	0	117.7		met438	2	67.4429	1	2.91887e+07	3.07171	5.35609	14.2072	0.000169177	0.000207755	-423.178	112.271	-3.76924	G1327	RZ476a	52.4	81.3		met360	6	105.257	1	1.75496e+06	1.36615	2.03351	6.10738	0.0121328	0.0141941	90.9886	36.8179	2.47131	RZ762
met251	6	129.315	1	2.39418e+07	1.19564	1.89358	5.35966	0.0189501	0.021493	-471.936	203.852	-2.31509	RG424	RZ508	85	142.9		met438	6	17.2125	1	2.1995e+07	2.33146	4.03606	10.7058	0.00105028	0.00123073	-377.74	115.447	-3.27196	RZ762	RZ2	0	23.6		met360	7	87.5308	1	2.26272e+06	1.75478	2.62188	7.87445	0.00447301	0.0054473	174.396	62.148	2.80615	CDO497
met251	7	27.04	1	7.08113e+07	3.4591	5.60052	15.8519	6.57e-05	9.2e-05	618.1	155.245	3.98145	G20	BCD855	21.9	59		met438	6	40.6364	1	1.14043e+07	1.22197	2.09268	5.55089	0.0176819	0.0193043	285.298	121.093	2.35603	RZ2	RZ508	23.6	142.9		met360	8	83.6	1	1.80335e+06	1.40331	2.08958	6.27578	0.0110175	0.012939	103.286	41.2293	2.50515	C825a
met251	9.1	6.83846	1	2.947e+07	1.46782	2.33081	6.59721	0.00932457	0.0108494	418.597	162.973	2.5685	C397	C147	0	42.1		met438	12	92.0241	1	1.43851e+07	1.53666	2.63966	7.00176	0.00780976	0.00870012	321.354	121.445	2.64608	RG341a	G1106	46.1	121.4		met360	10	102.4	1	2.0771e+06	1.61305	2.40679	7.22847	0.00642034	0.00770536	95.8809	35.6623	2.68858	G1084
met251	11	32.6	1	2.13401e+07	1.06704	1.68781	4.77724	0.0266413	0.029852	-308.216	141.015	-2.18569	RZ525a	L457b	0	177.9		met440	1	68.5	1	3.50245e+09	3.57148	5.47038	16.3134	5.00225e-05	7.33706e-05	-3963.6	981.337	-4.03898	RG532a	RG811a	40.8	73.8		met360	11	177.025	1	3.58655e+06	2.75447	4.15583	12.4815	0.000368644	0.000497422	-133.03	37.6545	-3.53291	RG1094d
met251	11	177.9	1	2.08626e+07	1.04341	1.65004	4.67034	0.0283763	0.0317251	312.136	144.434	2.1611	RG1094d	L457b	54.3	177.9		met440	2	12.675	1	1.77191e+09	1.83767	2.7675	8.25306	0.00362488	0.00445226	4166.05	1450.16	2.87281	RG555	G1327	0	52.4		met360	12	52.9688	1	2.35979e+06	1.82874	2.73435	8.21224	0.00370778	0.0045499	164.077	57.2555	2.8657	RZ257
met251	12	8.3	1	3.98291e+07	1.97404	3.15012	8.91622	0.00256901	0.0031336	-449.878	150.662	-2.986	G193	RG869	0	45.4		met440	2	74.1429	1	3.10313e+09	3.17653	4.84669	14.4535	0.000130922	0.000184443	-5713.62	1502.88	-3.80177	RG83	RZ476a	61.7	81.3		met360	12	72.4379	1	4.77938e+06	3.63896	5.53799	16.6326	4.24621e-05	6.27115e-05	-219.699	53.8701	-4.07831	RG20q
met251	12	86.1483	1	2.57156e+07	1.28313	2.03386	5.75673	0.0150636	0.0172261	-490.709	204.52	-2.39932	RG574	G1106	8.3	121.4		met440	2	82.125	1	1.40438e+09	1.46183	2.19346	6.54118	0.00947005	0.0111892	3880.3	1517.18	2.55757	RZ599	CDO718	75.1	133.6		met360	3.2	19	1	5.83196e+06	4.40708	6.75764	20.2957	6.63616e-06	1.05989e-05	184.356	40.9218	4.50507	CDO795a
met255	1	189.392	1	2.32122e+07	1.12509	1.30343	4.99594	0.0228322	0.0263805	-376.238	168.327	-2.23516	RG447	C112b	0	196.1		met440	2	133.6	1	2.73079e+09	2.80554	4.26515	12.7192	0.000325093	0.000440955	211196	59218.1	3.5664	CDO718	c2.loc131	133.6	134.55		met366	1	11.7786	1	8.81259e+07	2.04262	3.39253	9.27244	0.00216207	0.00259733	-713.067	234.171	-3.04507	RG447
met255	2	66.4857	1	6.35255e+07	3.02268	3.56713	13.6725	0.000190764	0.000272942	-766.577	207.315	-3.69764	G1327	RZ599	52.4	75.1		met440	2	135.5	1	2.61259e+09	2.6872	4.08053	12.1687	0.000435116	0.000583088	-260358	74636.1	-3.48836	CDO718	RZ386a	133.6	143.1		met366	6	71.15	1	5.92856e+07	1.38299	2.28228	6.23792	0.0116137	0.0132046	-582.948	233.405	-2.49758	RZ762
met255	2	88.6	1	6.97138e+07	3.30789	3.91462	15.0044	9.5e-05	0.000140342	699.911	180.69	3.87355	RG437	G294c	84.6	102.2		met440	2	144.077	1	2.17977e+09	2.25156	3.40452	10.1527	0.0012816	0.0016425	48645	15266.8	3.18633	RZ386a	C624x	143.1	172.2		met366	6	128.338	1	7.25936e+07	1.68841	2.79459	7.63816	0.00529617	0.00617745	782.803	283.242	2.76372	G294a
met255	4	19.42	1	3.6265e+07	1.74716	2.03638	7.80528	0.00456052	0.00565446	-447.263	160.092	-2.79379	Y1065Lc	RZ740b	0	87		met440	5	78.3	1	1.77263e+09	1.8384	2.76862	8.25638	0.00361822	0.00444442	-2943.22	1024.3	-2.87339	glabrous	RG346	0	138.5		met366	7	6.37778	1	5.26805e+07	1.23073	2.02801	5.54294	0.01728	0.0193974	-527.007	223.845	-2.35434	RG29
met255	4	118.9	1	4.35226e+07	2.08983	2.44392	9.36733	0.00192049	0.00247486	496.124	162.1	3.06061	RZ740b	G177	87	126.5		met440	12	63.45	1	1.66234e+09	1.7259	2.59636	7.74268	0.00481389	0.005845	2886.26	1037.26	2.78257	RG341a	RG901a	46.1	97.9		met366	8	13.0167	1	7.39334e+07	1.71906	2.84617	7.77913	0.00489839	0.00572812	-601.221	215.56	-2.78911	C424b
met255	7	23.7	1	2.59906e+08	11.3844	14.5944	55.9393	4.47e-13	1.62e-12	-1206.44	161.305	-7.47926	RG30	RG678	8.2	25.5		met441	2	190.486	1	1.42658e+07	2.19151	3.20558	9.83284	0.00148892	0.00194077	280.771	89.5392	3.13574	RG83	RG520	61.7	238.7		met366	9.1	43.6	1	1.05222e+08	2.4297	4.05068	11.0713	0.000822757	0.00102067	-694.929	208.853	-3.32735	RZ698
met255	7	102.3	1	2.20784e+07	1.0707	1.23976	4.75191	0.0263829	0.030294	-329.09	150.967	-2.17989	c7.loc24	C586	24.6	102.3		met441	3.1	15.3	1	1.60461e+07	2.4586	3.60563	11.06	0.000765834	0.00102864	394.092	118.501	3.32565	C636x	RG341b	12	17.4		met366	12	41.4	1	4.3617e+07	1.02106	1.6791	4.5893	0.0301246	0.0332228	443.315	206.937	2.14226	G193
met255	8	12.1	1	3.28381e+07	1.58456	1.84395	7.0677	0.00690634	0.00840713	-375.674	141.31	-2.65851	C424b	R662	0	144		met441	3.1	24.5143	1	3.08392e+07	4.62605	6.9297	21.2563	3.91966e-06	6.70804e-06	-595.784	129.225	-4.61045	RG341b	RG450	17.4	28		met373	1	140.052	1	4.18192e+06	2.26238	4.02532	10.4711	0.00124749	0.00138793	182.452	56.3838	3.2359	CDO455
met255	11	160.241	1	4.88662e+07	2.34068	2.74397	10.5174	0.00102645	0.00136056	-553.858	170.783	-3.24306	RZ537b	L457b	130.5	177.9		met441	5	0	1	8.03801e+06	1.24621	1.80617	5.54029	0.0165922	0.0194373	-193.126	82.0494	-2.35378	glabrous	CDSR49	0	101.4		met373	2	152.869	1	3.2667e+06	1.77565	3.14437	8.17946	0.00424207	0.00461963	-133.394	46.6416	-2.85997	RG634
met255	9.2	19	1	2.5649e+07	1.24179	1.44026	5.5204	0.0167856	0.019654	-347.896	148.069	-2.34955	RG570	RG451	0	22.6		met441	5	101.4	1	8.87297e+06	1.37395	1.99379	6.11579	0.0118894	0.0141318	-200.941	81.2537	-2.47301	glabrous	RG346	0	138.5		met373	8	81.72	1	2.15562e+06	1.17853	2.0749	5.39743	0.0198239	0.0210246	108.961	46.9005	2.32324	C424b
met258	1	8.03571	1	2.88746e+07	1.91212	2.38619	8.55598	0.00300297	0.00379319	-378.69	129.464	-2.92506	RG447	RG140	0	34.7		met441	6	135.2	1	1.32886e+07	2.04432	2.986	9.15929	0.00215282	0.00276009	-318.419	105.213	-3.02643	RZ762	RZ508	0	142.9		met376	1	36.4429	1	1.52077e+07	2.70275	3.45121	12.402	0.000418752	0.000516669	-540.073	153.358	-3.52165	RZ288
met258	1	128.643	1	6.33487e+07	4.10611	5.23512	18.7712	1.37e-05	2.21e-05	-551.932	127.391	-4.33257	CDO118	RZ14	122.9	164.9		met441	7	86.5462	1	6.83699e+06	1.0619	1.5363	4.71247	0.0270089	0.0309817	307.339	141.577	2.17082	RG29	C586	0	102.3		met376	1	44.8	1	1.12345e+07	2.01015	2.54954	9.16183	0.00234587	0.00275134	506.764	167.423	3.02685	c1.loc37
met258	2	159.659	1	1.99255e+07	1.32703	1.64663	5.90422	0.0134329	0.0158815	338.798	139.431	2.42986	RG555	RG520	0	238.7		met441	9.1	51.3333	1	9.96186e+06	1.54008	2.23847	6.86632	0.0077415	0.00937647	241.759	92.2616	2.62037	C397	CDO226b	0	59.5		met376	2	186.6	1	6.09418e+06	1.1001	1.383	4.96984	0.0243978	0.0267556	-164.233	73.6698	-2.22931	RG555
met258	3.1	21	1	5.26002e+07	3.432	4.34686	15.5862	7.02e-05	0.000105175	517.106	130.981	3.94794	RG944	RG450	15.3	28		met441	11	16.075	1	9.65137e+06	1.49276	2.1687	6.65231	0.0087438	0.0105339	225.87	87.5734	2.57921	RZ525a	L457b	0	177.9		met376	8	134.133	1	2.68297e+07	4.67695	6.08867	21.8798	3.46858e-06	4.94151e-06	-489.79	104.71	-4.67758	G187
met258	6	140.029	1	3.23332e+07	2.13649	2.67201	9.58082	0.0017086	0.0022134	508.326	164.226	3.09529	RZ762	RZ508	0	142.9		met441	12	45.4	1	1.04099e+07	1.60827	2.33914	7.17511	0.00649939	0.00793298	-218.839	81.6979	-2.67864	G1468a	G1106	41.2	121.4		met376	9.1	28.8	1	8.38625e+06	1.50787	1.90316	6.83903	0.00841018	0.00950596	192.299	73.5327	2.61515	C397
met258	9.1	58.6143	1	2.79957e+07	1.85495	2.31355	8.29554	0.00346973	0.00435463	-365.157	126.782	-2.8802	G95	CDO226b	38.2	59.5		met447	1	45.8	1	1.76701e+06	1.90594	2.84525	8.52777	0.00305026	0.00385024	109.779	37.5925	2.92023	RG140	RZ382	34.7	65.8		met376	3.2	98.6182	1	3.00701e+07	5.21421	6.82405	24.5223	9.57207e-07	1.41799e-06	-606.131	122.401	-4.952	G249
met258	11	9.4375	1	1.47298e+08	9.08883	12.1727	43.6466	9.83e-11	2.76e-10	-980.637	148.434	-6.60656	RZ525a	RG1022	0	15.1		met447	1	89.3923	1	1.70983e+06	1.84535	2.75319	8.25183	0.00355506	0.0044569	-97.7105	34.0147	-2.8726	c1.loc46	RG462	46.8	129.6		met377	3.1	28.65	1	2.48235e+07	4.52775	6.68332	20.8761	4.96421e-06	8.02663e-06	-349.919	76.5848	-4.56903	C74a
met258	11	94.7	1	2.1515e+07	1.43144	1.77799	6.37521	0.0102438	0.0122555	-311.278	123.282	-2.52492	C975	L457b	19	177.9		met447	2	172.2	1	1.12081e+06	1.21706	1.80474	5.40915	0.0179118	0.0209137	73.9563	31.7988	2.32576	RG555	RG256	0	209.5		met377	4	11.76	1	6.94702e+06	1.3076	1.87038	5.84232	0.0141308	0.0164314	-202.065	83.5986	-2.41709	Y1065Lc
met258	12	106.713	1	1.93551e+07	1.28951	1.5995	5.73522	0.0148142	0.0174402	392.048	163.706	2.39483	L102	G1106	41.4	121.4		met447	2	215.7	1	1.58637e+06	1.71429	2.55439	7.65599	0.00495827	0.00612485	87.5134	31.6281	2.76695	RZ260a	RG520	193.4	238.7		met377	6	64.5	1	1.07396e+07	2.00774	2.89146	9.03178	0.00236015	0.00295	-216.465	72.0279	-3.00529	Capiculus
met258	3.2	12	1	1.7572e+07	1.17205	1.45215	5.20686	0.0201655	0.0234246	-305.523	133.892	-2.28186	RZ403b	RG418	0	107.4		met447	5	121.903	1	1.17371e+06	1.2738	1.88992	5.66447	0.0154355	0.0181391	-116.326	48.8763	-2.38001	Y1049	RG346	38.8	138.5		met377	9.1	19.3294	1	6.13902e+06	1.15721	1.65283	5.1628	0.0209718	0.024008	191.641	84.3423	2.27218	C397
met259	1	40.8	1	1.15712e+07	2.14924	3.142	9.63919	0.00165494	0.00214696	229.178	73.8164	3.1047	RG447	C112b	0	196.1		met447	7	0	1	2.00913e+06	2.16171	3.23512	9.69629	0.00160411	0.00208393	-101.236	32.5112	-3.11389	RG29	RG678	0	25.5		met377	10	44.8	1	8.23782e+06	1.54696	2.2179	6.92786	0.0076058	0.009066	196.765	74.7563	2.63208	G1084
met259	3.1	17.4	1	1.29112e+07	2.39245	3.50585	10.7554	0.000902498	0.00120323	244.016	74.4053	3.27955	RG348a	RG100	6.5	29.3		met447	7	96.3923	1	1.29345e+06	1.40199	2.08272	6.24231	0.0110552	0.0131821	-111.743	44.7248	-2.49846	RG30	C586	8.2	102.3		met377	10	102.4	1	5.88198e+06	1.10927	1.58363	4.94664	0.0238105	0.0271218	161.713	72.7095	2.2241	CDO98
met259	4	135.3	1	1.1684e+07	2.16974	3.1726	9.73308	0.00157221	0.00204433	230.158	73.7736	3.11979	Y1065Lc	HHU39a	0	135.3		met447	11	0	1	3.25656e+06	3.45974	5.24374	15.7165	6.56344e-05	9.86128e-05	-125.154	31.5695	-3.96441	RZ525a	RG1022	0	15.1		met377	11	101.659	1	2.60336e+07	4.73864	7.00912	21.8937	2.99109e-06	4.94127e-06	-448.651	95.8845	-4.67908	G44
met259	6	23.6	1	1.26259e+07	2.34076	3.42838	10.5178	0.00102626	0.00136031	518.73	159.948	3.24311	RZ516	c6.loc30	16.3	31.1733		met447	12	8.3	1	1.10321e+06	1.19817	1.7764	5.32423	0.0188242	0.0219317	73.077	31.6703	2.30743	G193	G1106	0	121.4		met377	11	139.5	1	1.24275e+07	2.31632	3.34591	10.4513	0.00109061	0.00140703	354.122	109.539	3.23285	RG16
met259	6	30.2267	1	6.4183e+06	1.20315	1.74279	5.34663	0.0185789	0.0216582	-443.743	191.907	-2.31228	RZ2	C235a	23.6	64.5		met447	3.2	60.1333	1	1.30622e+06	1.41565	2.10329	6.30396	0.0106708	0.0127436	-90.6217	36.0932	-2.51077	CDO795a	RG418	10	107.4		met377	11	167.944	1	1.47767e+07	2.74274	3.97839	12.4269	0.000379444	0.000511381	-295.324	83.7756	-3.52518	RG1109
met259	6	92.72	1	1.11684e+07	2.07589	3.0326	9.30357	0.00198883	0.00255892	290.948	95.3874	3.05018	C235a	HHU37	64.5	117.7		met449	2	2.925	1	2.57777e+06	1.29808	1.83109	5.77378	0.0144866	0.0170711	-121.318	50.4887	-2.40287	RG555	G294c	0	102.2		met382	1	39.0571	1	1.73225e+06	3.50875	3.94009	15.9468	5.82597e-05	8.80134e-05	-93.6262	23.4456	-3.99334	RZ288
met259	7	70.1846	1	1.1941e+07	2.21647	3.2424	9.94722	0.00139893	0.0018286	-315.882	100.155	-3.15392	BCD855	C586	59	102.3		met449	2	127.713	1	4.80965e+06	2.39622	3.41648	10.7728	0.000894068	0.0011925	-189.932	57.8675	-3.2822	G294c	RZ386a	102.2	143.1		met382	2	70.3143	1	925983	1.9052	2.10619	8.52444	0.0030559	0.00385704	-75.6634	25.9151	-2.91966	RG634
met259	10	29.8333	1	8.93697e+06	1.66775	2.4267	7.44476	0.00558281	0.00686019	-256.305	93.9361	-2.72851	G1084	CDO98	0	44.8		met449	4	16.5667	1	5.65917e+06	2.80816	4.01992	12.6756	0.000323007	0.000451186	225.078	63.2192	3.56028	Y1065Lc	RZ69a1	0	27.1		met382	2	181.656	1	5.98828e+06	11.2358	13.6206	55.127	6.32605e-13	2.2593e-12	186.979	25.1832	7.42476	RG139
met259	10	82.2	1	7.85602e+06	1.46887	2.13319	6.5443	0.00929951	0.0111731	192.363	75.1951	2.55818	RZ400	RG561	35.8	96.3		met449	4	36.65	1	6.52439e+06	3.22435	4.63452	14.6135	0.000116489	0.000170473	-290.263	75.93	-3.82277	RZ69a1	G271	27.1	51.1		met382	7	59	1	1.44824e+06	2.94956	3.2941	13.3323	0.000228217	0.000323867	91.866	25.1596	3.65134	CDO385
[truncated: 667 more rows]
[truncated: 156 more columns]
