# Supplementary material for: An Integrative Genetic Study of Rice Metabolism, Growth and Stochastic Variation Reveals Potential C/N Partitioning Loci
Source: Sci Rep. 2016 Jul 21;6:30143. doi: 10.1038/srep30143 (PMC4954952; doi:10.1038/srep30143)
Supplement: Supplementary Table S4 [file srep30143-s5.xls]

## Sheet: Sheet1
Supplemental Table S4. Summary tables of the permutation tests for single marker and pairwise ANOVA analysis.
100 Permutations were done as descripted in the methods and materials for all the tests, and the threshold number of the QTLs were shown together with the numbers by the ANOVA test with orignal data. The significant terms are shown for the tests.
Single Marker ANOVA										Pair-wise Marker ANOVA
	Original Data							Significant Makers After Permutation			Original Data			Significant Makers and Interactions After Permutation
Term	No. of significant metablites	Threshold by 100 Permutation at p value <=0.05								Term	No. of significant metablites	Threshold by 100 Permutation at p value <=0.1
RG140	48	59.1						RG140		RG140	69	50.1		RG140
RZ382	59	48.05						RZ382		RZ382	37	46		CDO118
CDO118	61	55.1						CDO118		CDO118	55	52.1		RG1094e
RZ476a	26	56						C74a		C74a	28	47		G20
C74a	72	51.15						RG1094e		RG1094e	56	50.2		CDO497
RG1094e	66	58						G294d		G294d	35	52.1		RZ777
RZ590b	46	51.2						G20		G20	62	52.2		RG140:exp
G294d	37	53						CDO497		CDO497	59	45		G294d:exp
C236	40	66						RZ777		RZ777	53	53		RZ525a:exp
G20	69	52						RZ400		RZ400	46	48.2		G193:exp
CDO497	74	61.1						RZ525a		RZ525a	36	50.1		RG140:CDO118
C397	34	54.05						G193		G193	35	51		RG140:RZ777
RZ777	80	55						exp		exp	350	359		RG140:G193
RZ400	52	52.05						RG140:exp		RG140:exp	50	32.1		RZ382:C74a
RG561	36	49						RZ382:exp		RZ382:exp	17	34		RZ382:G294d
RZ525a	46	54						CDO118:exp		CDO118:exp	14	36.1		CDO118:C74a
RZ781	27	55.2						C74a:exp		C74a:exp	5	33.1		CDO118:G20
G193	58	61.05						RG1094e:exp		RG1094e:exp	26	33.4		C74a:RG1094e
RZ403b	37	59.15						G294d:exp		G294d:exp	43	36.2		RG1094e:G193
exp	370	380						G20:exp		G20:exp	29	36.2		G20:CDO497
RG140:exp	54	45						CDO497:exp		CDO497:exp	20	33		G20:RZ525a
RZ382:exp	36	44.1						RZ777:exp		RZ777:exp	24	32.1		RG140:CDO118:exp
CDO118:exp	15	38.05						RZ400:exp		RZ400:exp	26	39.3		RG140:RG1094e:exp
RZ476a:exp	8	36.2						RZ525a:exp		RZ525a:exp	33	32.1		RG140:G193:exp
C74a:exp	23	34.1						G193:exp		G193:exp	39	38		RZ382:RG1094e:exp
RG1094e:exp	17	33.05								RG140:RZ382	28	45.2		RZ382:G193:exp
RZ590b:exp	17	40.2								RG140:CDO118	54	50.1		CDO118:G20:exp
G294d:exp	29	33.15								RG140:C74a	20	50		G294d:RZ777:exp
C236:exp	24	39								RG140:RG1094e	38	52.1
G20:exp	21	39.1								RG140:G294d	21	49.3
CDO497:exp	35	42.15								RG140:G20	29	52.3
C397:exp	17	39								RG140:CDO497	37	49.1
RZ777:exp	40	41.05								RG140:RZ777	57	52
RZ400:exp	28	33								RG140:RZ400	34	53
RG561:exp	15	33.15								RG140:RZ525a	24	46.1
RZ525a:exp	19	38.05								RG140:G193	60	43
RZ781:exp	15	36.1								RZ382:CDO118	18	51
G193:exp	61	36.1								RZ382:C74a	99	55.1
RZ403b:exp	22	41.1								RZ382:RG1094e	37	51.3
										RZ382:G294d	56	52.1
										RZ382:G20	42	51.1
										RZ382:CDO497	42	52
										RZ382:RZ777	36	46
										RZ382:RZ400	28	49
										RZ382:RZ525a	19	55.1
										RZ382:G193	35	48.1
										CDO118:C74a	46	44.1
										CDO118:RG1094e	25	47.1
										CDO118:G294d	15	52.1
										CDO118:G20	49	47.1
										CDO118:CDO497	35	54.1
										CDO118:RZ777	22	46.1
										CDO118:RZ400	22	50
										CDO118:RZ525a	40	48.2
										CDO118:G193	15	48
										C74a:RG1094e	51	47
										C74a:G294d	36	47.3
										C74a:G20	41	48
										C74a:CDO497	31	46
										C74a:RZ777	18	48.1
										C74a:RZ400	30	45.3
										C74a:RZ525a	23	48
										C74a:G193	28	53
										RG1094e:G294d	18	41.1
										RG1094e:G20	40	53.1
										RG1094e:CDO497	38	53.3
										RG1094e:RZ777	30	46.1
										RG1094e:RZ400	34	46.1
										RG1094e:RZ525a	28	51.1
										RG1094e:G193	54	53
										G294d:G20	21	42
										G294d:CDO497	27	52.3
										G294d:RZ777	25	58.1
										G294d:RZ400	18	48.1
										G294d:RZ525a	32	51
										G294d:G193	45	51.2
										G20:CDO497	66	50.1
										G20:RZ777	22	50
										G20:RZ400	31	52
										G20:RZ525a	55	51.3
										G20:G193	34	45.1
										CDO497:RZ777	31	49.2
										CDO497:RZ400	42	52
										CDO497:RZ525a	23	46
										CDO497:G193	39	53.1
										RZ777:RZ400	21	48
										RZ777:RZ525a	31	45.1
										RZ777:G193	22	51.4
										RZ400:RZ525a	33	45.2
										RZ400:G193	32	48.2
										RZ525a:G193	27	49.1
										RG140:RZ382:exp	23	32
										RG140:CDO118:exp	51	33
										RG140:C74a:exp	8	35
										RG140:RG1094e:exp	35	33.1
										RG140:G294d:exp	20	33.1
										RG140:G20:exp	20	36
										RG140:CDO497:exp	16	41.1
										RG140:RZ777:exp	29	34
										RG140:RZ400:exp	28	40
										RG140:RZ525a:exp	22	31.2
										RG140:G193:exp	35	31.2
										RZ382:CDO118:exp	18	34.2
										RZ382:C74a:exp	32	37
										RZ382:RG1094e:exp	34	33
										RZ382:G294d:exp	26	34.1
										RZ382:G20:exp	31	35.1
										RZ382:CDO497:exp	23	32.1
										RZ382:RZ777:exp	25	34.1
										RZ382:RZ400:exp	19	38.3
										RZ382:RZ525a:exp	20	37
										RZ382:G193:exp	53	34.1
										CDO118:C74a:exp	24	34.2
										CDO118:RG1094e:exp	18	37.6
										CDO118:G294d:exp	20	37.2
										CDO118:G20:exp	39	34.5
										CDO118:CDO497:exp	21	41
										CDO118:RZ777:exp	17	34.1
										CDO118:RZ400:exp	34	37
										CDO118:RZ525a:exp	24	39.4
										CDO118:G193:exp	11	36
										C74a:RG1094e:exp	22	30
										C74a:G294d:exp	11	32.1
										C74a:G20:exp	16	33.1
										C74a:CDO497:exp	10	35
										C74a:RZ777:exp	18	31.1
										C74a:RZ400:exp	11	35
										C74a:RZ525a:exp	15	41
										C74a:G193:exp	34	40
										RG1094e:G294d:exp	22	34
										RG1094e:G20:exp	3	34.3
										RG1094e:CDO497:exp	23	43.1
										RG1094e:RZ777:exp	11	31
										RG1094e:RZ400:exp	29	35.1
										RG1094e:RZ525a:exp	15	36.3
										RG1094e:G193:exp	10	36.2
										G294d:G20:exp	8	30.1
										G294d:CDO497:exp	18	39.1
										G294d:RZ777:exp	40	39.1
										G294d:RZ400:exp	25	33.1
										G294d:RZ525a:exp	17	33.1
										G294d:G193:exp	26	32
										G20:CDO497:exp	26	37
										G20:RZ777:exp	10	37
										G20:RZ400:exp	14	36
										G20:RZ525a:exp	36	37
										G20:G193:exp	16	31.1
										CDO497:RZ777:exp	31	34.1
										CDO497:RZ400:exp	18	36.1
										CDO497:RZ525a:exp	30	35.1
										CDO497:G193:exp	13	36.4
										RZ777:RZ400:exp	19	31.1
										RZ777:RZ525a:exp	11	38.1
										RZ777:G193:exp	13	31.1
										RZ400:RZ525a:exp	19	34.1
										RZ400:G193:exp	17	37.1
										RZ525a:G193:exp	30	32.1
