# Supplementary material for: An Integrative Genetic Study of Rice Metabolism, Growth and Stochastic Variation Reveals Potential C/N Partitioning Loci
Source: Sci Rep. 2016 Jul 21;6:30143. doi: 10.1038/srep30143 (PMC4954952; doi:10.1038/srep30143)
Supplement: Supplementary Table S5 [file srep30143-s6.xls]

## Sheet: Sheet1
Supplemental Table S5. Single marker ANOVA analysis with 19 hotspots.
The results of the ANOVA testing all 19 metabolite QTL hotspots against each metabolite are provided. Type III Sums-of-Squares and P values per marker within the model are provided.
	P Values for the marker and marker*exp																																												Sum of Square for the marker and marker*exp
	RG140	RZ382	CDO118	RZ476a	C74a	RG1094e	RZ590b	G294d	C236	G20	CDO497	C397	RZ777	RZ400	RG561	RZ525a	RZ781	G193	RZ403b	exp	RG140:exp	RZ382:exp	CDO118:exp	RZ476a:exp	C74a:exp	RG1094e:exp	RZ590b:exp	G294d:exp	C236:exp	G20:exp	CDO497:exp	C397:exp	RZ777:exp	RZ400:exp	RG561:exp	RZ525a:exp	RZ781:exp	G193:exp	RZ403b:exp						RG140	RZ382	CDO118	RZ476a	C74a
met001	0.827263	0.153473	0.246026	0.9091	0.809456	0.030432	0.825256	0.267196	0.875813	0.693615	0.128567	0.0872535	0.227742	0.135584	0.422922	0.057084	0.137397	0.601639	0.372246	0.00772519	0.375395	0.797081	0.748831	0.608545	0.773518	0.942004	0.488835	0.187213	0.879727	0.116609	0.391663	0.972916	0.506318	0.0298732	0.976307	0.0466027	0.87443	0.564488	0.0568544					met001	37219.1	1.59614e+06	1.05344e+06	10188.8	45446.7
met002	0.345548	0.845562	0.472898	0.450218	0.206201	0.811612	0.620837	0.428599	0.309311	0.600025	0.0274647	0.974954	0.416853	0.646546	0.455907	0.421587	0.353853	0.404755	0.703808	0.00568663	0.213929	0.877514	0.329592	0.441109	0.693607	0.416541	0.769418	0.500024	0.660742	0.788931	0.269986	0.518909	0.624097	0.695909	0.827196	0.224935	0.109816	0.245864	0.867073					met002	9.51018e+06	405141	5.50441e+06	6.09143e+06	1.70934e+07
met003	0.760399	0.662162	0.0430306	0.103058	0.230062	0.0440036	0.800993	0.814793	0.718439	0.830096	0.869955	0.937971	0.495408	0.158968	0.333131	0.435537	0.479363	0.630431	0.101617	0.284758	0.531995	0.401591	0.235798	0.197404	0.689733	0.563313	0.782222	0.403877	0.0932681	0.154569	0.35057	0.584504	0.554189	0.788131	0.638472	0.971302	0.479252	0.625441	0.704046					met003	338143	694218	1.49551e+07	9.69144e+06	5.24568e+06
met004	0.769602	0.552129	0.825735	0.838804	0.056221	0.880258	0.00665572	0.188361	0.380682	0.232095	0.0367447	0.00882887	0.296468	0.0682873	0.000418878	0.953386	0.916942	0.782913	0.523385	0.364137	0.0465725	0.435431	0.503627	0.255372	0.525196	0.409221	0.982451	0.429385	0.545628	0.575823	0.399423	0.751003	0.387297	0.626679	0.894122	0.335132	0.453362	0.451988	0.957716					met004	4.1861e+07	1.72555e+08	2.36536e+07	2.01912e+07	1.78614e+09
met005	0.596094	0.158722	0.454932	0.755536	0.0973731	0.899041	0.487724	0.728122	0.617986	0.46332	0.514764	0.980726	0.446582	0.848604	0.684773	0.0739838	0.993173	0.326665	0.8323	4.34207e-12	0.12775	0.321683	0.465643	0.655542	0.259333	0.539472	0.100292	0.307095	0.510319	0.47747	0.292192	0.400031	0.333281	0.209514	0.892078	0.607786	0.277282	0.860995	0.323842					met005	3.33851e+06	2.36519e+07	6.6373e+06	1.15175e+06	3.27502e+07
met006	0.107879	0.0721442	0.21066	0.639723	0.383767	0.0989521	0.232839	0.309814	0.854546	0.958998	0.123479	0.294755	0.178431	0.723281	0.00120326	0.488624	0.0791932	0.383325	0.0134308	0.000599383	0.856255	0.683481	0.479795	0.909024	0.698279	0.0816287	0.532185	0.751725	0.831826	0.404004	0.319592	0.440388	0.897836	0.376415	0.0162856	0.350222	0.285311	0.330898	0.313518					met006	2.39857e+08	3.00255e+08	1.45216e+08	2.02748e+07	7.02406e+07
met007	0.589387	0.0651147	0.517875	0.467444	0.138232	0.184341	0.704588	0.365268	0.430071	0.769124	0.180684	0.469243	0.650251	0.71658	0.592426	0.072281	0.11621	0.343711	0.00276205	0.900598	0.668267	0.365768	0.103752	0.449436	0.0437871	0.89471	0.253317	0.623177	0.277628	0.535507	0.408882	0.966867	0.829032	0.217328	0.384164	0.107815	0.574191	0.848901	0.790489					met007	2.09729e+07	2.45815e+08	3.0108e+07	3.80256e+07	1.58562e+08
met008	0.332505	0.176447	0.762587	0.23409	0.764516	0.924645	0.548065	0.675155	0.510585	0.489588	0.67994	0.758588	0.0832227	0.343331	0.360087	0.291808	0.524219	0.239203	0.644637	0.0352185	0.816332	0.85603	0.637607	0.902647	0.824078	0.0190243	0.769663	0.895439	0.908572	0.735103	0.725819	0.146015	0.725658	0.547147	0.604968	0.279259	0.161487	0.591444	0.728133					met008	477264	929590	46331.4	719929	45558.7
met009	0.065456	0.553153	0.524348	0.305961	0.239714	0.766138	0.74885	0.12573	0.272582	0.461054	0.83818	0.636268	0.261421	0.753315	0.303694	0.751426	0.961713	0.303767	0.266658	0.297249	0.141302	0.918162	0.584769	0.459715	0.216215	0.646622	0.447757	0.378611	0.296023	0.644532	0.752476	0.97363	0.265555	0.626746	0.304863	0.132385	0.757447	0.675824	0.579427					met009	4.34912e+08	4.49173e+07	5.17705e+07	1.33957e+08	1.76747e+08
met010	0.742828	0.982012	0.0795505	0.318579	0.411791	0.452477	0.486237	0.425022	0.0643272	0.258139	0.265133	0.984158	0.976834	0.869022	0.131061	0.568939	0.358479	0.71954	0.0168347	1.38721e-05	0.856205	0.139636	0.958421	0.886275	0.0509974	0.860696	0.256406	0.327297	0.148157	0.443331	0.0303903	0.432553	0.238861	0.43768	0.856364	0.48665	0.808739	0.816064	0.623307					met010	200601	947.059	5.74757e+06	1.85549e+06	1.256e+06
met011	0.269415	0.299696	0.615223	0.318382	0.0708201	0.312128	0.677137	0.119886	0.737297	0.791769	0.508795	0.738458	0.220782	0.567846	0.71131	0.43908	0.534107	0.686874	0.310251	0.000704727	0.163865	0.380723	0.837258	0.517184	0.976942	0.960282	0.651991	0.534803	0.0783382	0.501552	0.448558	0.581846	0.0943211	0.43991	0.868375	0.549085	0.727416	0.120363	0.940429					met011	3.96255e+07	3.49358e+07	8.19844e+06	3.23354e+07	1.06285e+08
met012	0.469546	0.0301756	0.000429034	0.0543026	0.031832	0.896692	0.00792573	0.0100961	0.986541	0.0455471	0.0015473	0.00495488	0.0562777	0.00130738	0.881008	0.0569103	0.9609	0.706142	0.0286413	0.000147404	0.611245	0.954794	0.744911	0.753864	0.40708	0.703491	0.845841	0.993283	0.692562	0.909798	0.149843	0.489081	0.50426	0.549659	0.646355	0.958919	0.605398	0.907007	0.359945					met012	3.74182e+08	3.37798e+09	8.99388e+09	2.65906e+09	3.31169e+09
met013	0.237174	0.609797	0.0405967	0.669333	0.551432	0.18987	0.0108423	0.127905	0.862289	0.669827	0.456071	0.451546	0.0525073	0.152696	0.624594	0.9899	0.197283	0.14492	0.557667	2.27424e-08	0.903738	0.515448	0.739284	0.579594	0.381461	0.98327	0.53745	0.358226	0.336314	0.413441	0.407163	0.617207	0.484643	0.739176	0.300826	0.244818	0.185901	0.923499	0.126648					met013	9.54541e+08	1.77702e+08	2.87341e+09	1.24417e+08	2.42054e+08
met014	0.894929	0.816815	0.769786	0.210138	0.19881	0.00576489	0.615568	0.0641	0.272782	0.0159408	0.0233982	0.551185	0.029525	0.0190079	0.259698	0.0437302	0.62491	0.285271	0.0846732	0.305551	0.383741	0.141808	0.128947	0.657745	0.139493	0.482693	0.681132	0.160764	0.121185	0.245511	0.189807	0.174243	0.0079264	0.657698	0.66044	0.720034	0.899284	0.0559807	0.390593					met014	1.28161e+06	3.94279e+06	6.29346e+06	1.15598e+08	1.21543e+08
met015	0.0496486	0.37287	0.610796	0.692494	0.865816	0.158267	0.348923	0.706535	0.752186	0.0649606	0.165233	0.48979	0.837208	0.61115	0.599342	0.301021	0.357114	0.530672	0.679425	0.000135356	0.686617	0.474518	0.11705	0.958862	0.0635343	0.718733	0.790113	0.190698	0.598822	0.0561708	0.0758589	0.414183	0.425039	0.573429	0.387179	0.486814	0.474343	0.521774	0.649203					met015	1.35101e+06	277435	90440.2	54603	9967
met016	0.156418	0.154626	0.0749045	0.615751	0.00964221	0.247794	0.0884335	0.0226009	0.496268	0.965303	0.483262	0.000320398	0.342928	0.294169	0.35446	0.330689	0.689227	0.774444	0.358795	0.000324526	0.652727	0.100667	0.187207	0.491029	0.0716424	0.133807	0.926112	0.670931	0.850998	0.838535	0.418211	0.922677	0.130922	0.0866558	0.486733	0.307685	0.444311	0.583116	0.712394					met016	6.63428e+08	6.69219e+08	1.04918e+09	8.30319e+07	2.22497e+09
met017	0.913979	0.0176673	0.117108	0.963189	0.474604	0.680261	0.131831	0.295541	0.860699	0.799822	0.037694	0.616303	0.769129	0.272952	0.561682	0.423324	0.731642	0.323118	0.572822	1.59445e-23	0.730072	0.0874513	0.79939	0.610217	0.482637	0.501106	0.577811	0.458396	0.414229	0.158552	0.608931	0.765299	0.521851	0.566831	0.125779	0.193906	0.466604	0.291289	0.36649					met017	4.23e+09	2.05373e+12	8.92679e+11	7.72163e+08	1.85435e+11
met018	0.888003	0.599168	0.0211781	0.43944	0.664333	0.0437242	0.016813	0.165347	0.642566	0.297765	0.289154	0.134218	0.0705792	0.176587	0.523315	0.0866646	0.670931	0.470349	0.775532	4.1019e-28	0.977768	0.821152	0.28547	0.986938	0.136016	0.339888	0.691584	0.103651	0.813637	0.598223	0.797437	0.341612	0.328666	0.227256	0.937739	0.915275	0.578473	0.854547	0.842135					met018	1113.99	15520.9	300185	33596	10578.5
met019	0.713835	0.401742	0.06845	0.941323	0.00155486	0.470705	0.00312775	0.0689666	0.817622	0.57691	0.316545	0.660395	0.488282	0.429391	4.12924e-05	0.0320348	0.207523	0.914124	0.253295	9.13489e-06	0.196663	0.186275	0.726099	0.228045	0.683051	0.302248	0.192154	0.494921	0.821704	0.888626	0.908986	0.264626	0.338166	0.370148	0.161012	0.0785547	0.673476	0.944919	0.630719					met019	3.77923e+06	1.97725e+07	9.36393e+07	152240	2.84597e+08
met020	0.0361746	0.0131393	0.959536	0.463721	0.413445	0.218053	0.749646	0.592118	0.317095	0.971263	0.0781878	0.686348	0.120655	0.326057	0.992797	0.0781003	0.682786	0.0114239	0.165601	5.80959e-05	0.109942	0.0761505	0.973264	0.697848	0.958743	0.949676	0.725122	0.862489	0.843419	0.919182	0.932228	0.440056	0.0105564	0.791032	0.843515	0.366294	0.763983	0.014175	0.537914					met020	1.22776e+07	1.724e+07	7164.74	1.49532e+06	1.86316e+06
met021	0.210987	0.556204	0.772686	0.405043	0.330716	0.158837	0.284023	0.261929	0.352343	0.568463	0.120614	0.712774	0.120275	0.325819	0.845015	0.484177	0.936078	0.848241	0.180117	8.49992e-09	0.903299	0.432939	0.993541	0.572607	0.468465	0.301419	0.324621	0.233996	0.848391	0.796454	0.19915	0.238793	0.751716	0.804484	0.82764	0.711683	0.84227	0.316024	0.570819					met021	1.11754e+10	2.47012e+09	5.94967e+08	4.94694e+09	6.75264e+09
met022	0.718759	0.078754	0.0528815	0.864319	0.871296	0.143128	0.62388	0.0515992	0.185265	0.0109413	0.21215	0.625492	0.98766	0.224629	0.666808	0.571157	0.274923	0.890055	0.352352	5.48445e-20	0.218411	0.42421	0.0941084	0.459133	0.847477	0.402917	0.994227	0.122464	0.221609	0.0684984	0.87666	0.660591	0.258906	0.224043	0.933108	0.66271	0.779814	0.515812	0.744964					met022	31096.5	743565	902378	7000.8	6293.17
met023	0.786146	0.660614	0.243839	0.556305	0.00175654	0.625345	0.475038	0.863622	0.285558	0.424973	0.881171	0.370117	0.383143	0.542944	0.542818	0.0948199	3.22385e-06	0.385008	0.839113	3.45196e-05	0.68345	0.575229	0.390205	0.712164	0.591702	0.798637	0.690774	0.470487	0.772595	0.323891	0.957359	0.50779	0.186227	0.799779	0.87843	0.807928	0.0376526	0.277443	0.813345					met023	7778.23	20372.3	143729	36585.9	1.04585e+06
met024	0.269012	0.0453788	0.131167	0.0291618	0.069572	0.388144	0.425734	0.967169	0.310592	0.43686	0.798686	0.237636	0.0518474	0.589409	0.00628421	0.0884733	0.149755	0.713887	0.0134126	0.0415503	0.950115	0.610892	0.931808	0.150171	0.726569	0.244899	0.953707	0.45002	0.116077	0.956021	0.275402	0.829748	0.0371179	0.674646	0.878364	0.0849009	0.59121	0.530287	0.51112					met024	1.47763e+11	4.8586e+11	2.75916e+11	5.77785e+11	3.99219e+11
met025	0.163622	0.364652	0.446732	0.192249	0.73507	0.35766	0.928302	0.22126	0.549835	0.623652	0.878684	0.501512	0.0297792	0.90903	0.799035	0.137363	0.204791	0.570973	0.149826	0.635624	0.0459078	0.294725	0.513573	0.10271	0.464016	0.101414	0.602475	0.505028	0.0942773	0.664509	0.736589	0.192631	0.3103	0.0800715	0.825069	0.906797	0.522888	0.959815	0.238607					met025	3.38977e+07	1.43379e+07	1.00976e+07	2.96947e+07	1.99616e+06
met026	0.867789	0.0678577	0.0969977	0.733775	0.00401737	0.826129	0.0294339	0.422174	0.802597	0.213364	0.00255511	0.800152	0.45719	0.0070834	0.103595	0.760847	0.128106	0.681931	0.00647101	0.470248	0.403091	0.655671	0.645956	0.748386	0.540381	0.268438	0.152587	0.99098	0.695199	0.0963939	0.703086	0.801082	0.594295	0.689637	0.946291	0.954374	0.932341	0.685843	0.25379					met026	5.66594e+08	6.84289e+10	5.649e+10	2.36533e+09	1.70824e+11
met027	0.922165	0.951374	0.0612784	0.851299	0.499306	0.0799515	0.519803	0.0876847	0.424385	0.241004	0.254829	0.969609	0.425528	0.749678	0.715051	0.299483	0.815369	0.0414357	0.771355	1.11728e-08	0.210643	0.358048	0.103509	0.85305	0.728839	0.732993	0.130841	0.0315283	0.798371	0.454585	0.55651	0.442248	0.221693	0.377503	0.571699	0.952818	0.813627	0.834928	0.571164					met027	20749.3	8082.33	7.64304e+06	76381.1	992503
met028	0.179804	0.359806	0.850217	0.834441	0.082898	0.325139	0.000759698	0.460567	0.146322	0.127143	0.94913	0.53185	0.502688	0.378963	0.21321	0.0102644	0.183636	0.693053	0.137028	7.5896e-13	0.279708	0.410836	0.135483	0.501719	0.0757845	0.608226	0.807485	0.411692	0.885614	0.428723	0.806046	0.357035	0.524452	0.977259	0.766513	0.118242	0.011734	0.936138	0.322181					met028	1.00926e+08	4.69866e+07	1.99633e+06	2.44552e+06	1.68916e+08
met029	0.286227	0.332891	0.00179923	0.173771	0.170672	0.806297	0.00163302	0.230051	0.485541	0.893842	0.021328	0.0960263	0.904411	0.141681	0.460802	0.735743	0.469717	0.480198	0.0138344	2.71147e-11	0.74284	0.347027	0.75118	0.923858	0.158482	0.514394	0.5472	0.0710347	0.405617	0.202112	0.0139704	0.627684	0.0297457	0.912819	0.120749	0.914019	0.770363	0.560755	0.645081					met029	6.84598e+06	5.64277e+06	5.92375e+07	1.1146e+07	1.13086e+07
met030	0.105565	0.976489	0.767786	0.853757	0.0242906	0.757588	0.925902	0.493993	0.19977	0.0245189	0.222428	0.801032	0.782479	0.711846	0.590149	0.257099	0.929047	0.333837	0.0581592	6.30004e-36	0.666871	0.054078	0.824844	0.0280212	0.69607	0.926147	0.200952	0.697925	0.777223	0.168096	0.0826151	0.260956	0.380537	0.200016	0.292168	0.452366	0.849805	0.498001	0.39259					met030	2.28354e+06	754.876	75786.4	29532.4	4.43574e+06
met031	0.781002	0.00263101	0.0121489	0.991604	0.396169	0.241731	0.663217	0.718514	0.257602	0.0440298	0.296633	0.446527	0.820089	0.296383	0.0162321	0.0831789	0.983521	0.880216	0.609863	5.66772e-09	0.684474	0.578511	0.729805	0.759547	0.0644762	0.986838	0.765591	0.159841	0.140958	0.504856	0.969339	0.315214	0.303277	0.894139	0.322875	0.554811	0.228488	0.166543	0.802705					met031	23826.1	2.81781e+06	1.95255e+06	34.1326	222088
met032	0.55655	0.0633028	0.75545	0.450533	0.23205	0.00854497	0.00295361	0.0223303	0.683699	0.108801	0.767938	0.114773	0.478624	0.0950776	0.321458	0.866356	0.46892	0.375235	0.445178	1.47247e-13	0.563059	0.69811	0.924883	0.658386	0.182516	0.671177	0.122415	0.027904	0.270438	0.10729	0.345439	0.825934	0.563713	0.319121	0.803667	0.173151	0.794784	0.470265	0.525669					met032	129367	1.29512e+06	36290.4	213094	535122
met033	0.70053	0.922802	0.757543	0.686322	0.106315	0.819244	0.671276	0.476178	0.194426	0.658165	0.187674	0.221458	0.401944	0.795656	0.517539	0.878244	0.00632562	0.433708	0.353791	0.966867	0.532549	0.657556	0.692486	0.176319	0.486783	0.601073	0.461477	0.107521	0.732416	0.0456812	0.036598	0.602101	0.579968	0.228678	0.928132	0.0592846	0.233179	0.839873	0.944844					met033	805760	51144.5	519093	888436	1.42474e+07
met034	0.123826	0.872999	0.626518	0.504886	0.498899	0.690618	0.103444	0.644798	0.749552	0.0254649	0.42134	0.582802	0.0715844	0.277661	0.381424	0.62056	0.182874	0.403731	0.0599001	7.15231e-26	0.488237	0.36159	0.951056	0.0434047	0.959451	0.946808	0.957252	0.228054	0.198316	0.822844	0.655151	0.795192	0.441129	0.0522708	0.824375	0.334199	0.583914	0.682215	0.064654					met034	191177	2057.15	19069.9	35815.2	36832.8
met035	0.0370349	0.137179	0.993708	0.0713066	0.129697	0.896287	0.411929	0.418043	0.732369	0.00248785	0.0414059	0.9674	0.93451	0.410484	0.0237504	0.672257	0.782782	0.372406	0.112687	0.000537585	0.387127	0.715213	0.830147	0.666292	0.222749	0.700463	0.96827	0.354969	0.2525	0.836024	0.735074	0.811038	0.563753	0.608746	0.991929	0.0880223	0.406697	0.207123	0.197125					met035	5.39141e+08	2.73227e+08	7670.55	4.02742e+08	2.8399e+08
met036	0.943628	0.231188	0.287931	0.751224	4.63933e-06	0.641557	0.973712	0.239025	0.961948	0.680799	0.236342	0.819776	0.423412	0.135764	0.516831	0.968415	0.187013	0.80434	0.0631887	0.209079	0.904003	0.207529	0.737975	0.422131	0.893908	0.851281	0.831153	0.754473	0.904637	0.250183	0.13901	0.781045	0.770276	0.143479	0.367439	0.654098	0.312855	0.938866	0.719614					met036	3.17401e+06	9.11499e+08	7.17782e+08	6.38077e+07	1.36444e+10
met037	0.0291093	0.243342	0.25206	0.337067	0.00655568	0.261585	0.936519	0.595988	0.642952	0.466584	0.688365	0.266889	0.137195	0.971143	0.045584	0.191087	0.128522	0.601594	0.00773971	1.14302e-06	0.789723	0.537653	0.525866	0.233248	0.754132	0.43139	0.597477	0.350875	0.043324	0.770941	0.440376	0.907395	0.21127	0.76583	0.445173	0.833437	0.980763	0.130101	0.0983507					met037	6.50244e+10	1.85169e+10	1.78455e+10	1.25306e+10	1.01245e+11
met038	0.227958	0.0846172	0.18569	0.411126	0.0481826	0.204922	0.150244	0.110133	0.626895	0.639133	0.417213	0.285112	0.182603	0.985154	0.89451	0.661986	0.354408	0.537223	0.571227	4.7202e-51	0.427701	0.44568	0.61913	0.909831	0.0441054	0.833943	0.616888	0.906418	0.33113	0.822041	0.473029	0.706977	0.613236	0.212718	0.943749	0.421661	0.690135	0.726867	0.455913					met038	7.09895e+07	1.45495e+08	8.55691e+07	3.29629e+07	1.91183e+08
met039	0.0209909	0.647477	0.73034	0.327614	0.843985	0.671599	0.649857	0.329338	0.0743661	0.886812	0.686821	0.779911	0.790224	0.33043	0.0575176	0.403348	0.76238	0.135786	0.290171	7.27746e-06	0.1607	0.833426	0.789068	0.428693	0.364388	0.613939	0.273257	0.485347	0.326485	0.901222	0.985871	0.66891	0.793592	0.131636	0.330537	0.717802	0.711293	0.349129	0.990519					met039	4.59576e+09	1.79317e+08	1.0187e+08	8.22534e+08	3.32075e+07
met040	0.726868	0.114717	0.495518	0.536303	0.48622	0.685329	0.142506	0.156959	0.782543	0.497991	0.328799	0.731634	0.115103	0.0376398	0.482921	0.0228557	0.224898	0.330182	0.925461	7.18182e-05	0.544726	0.5064	0.353397	0.688765	0.445576	0.811542	0.903938	0.785619	0.41579	0.762218	0.511802	0.965571	0.0986006	0.565922	0.53378	0.430669	0.521709	0.0549852	0.686954					met040	22399.1	458012	85314.5	70231.3	89055.3
met041	0.152412	0.129819	0.16177	0.78862	0.227519	0.0464114	0.760614	0.424451	0.630215	0.367498	0.962469	0.202501	0.105553	0.943155	0.226786	0.46438	0.204638	0.0422903	0.536858	0.89293	0.0240245	0.0670462	0.617744	0.359421	0.0303313	0.512069	0.81211	0.0931787	0.150295	0.282627	0.513644	0.548415	0.0206039	0.0395715	0.867784	0.265016	0.363681	0.138315	0.588724					met041	2.7203e+08	3.0489e+08	2.60002e+08	9.52614e+06	1.93311e+08
met042	0.0357569	0.643663	0.315252	0.717182	0.000439547	0.217064	0.426722	0.781856	0.058793	0.00930079	0.474182	0.449979	0.368961	0.472045	0.730561	0.327008	0.903519	0.0536103	0.523485	0.462117	0.221211	0.540209	0.96916	0.445871	0.269737	0.638912	0.855601	0.67492	0.934029	0.524039	0.267922	0.191788	0.920237	0.339285	0.877342	0.195106	0.309583	0.670568	0.758701					met042	3.48196e+08	1.68192e+07	7.93441e+07	1.03121e+07	9.84859e+08
met043	0.317147	0.657019	0.218241	0.394784	0.104451	0.868017	0.96908	0.0193643	0.224538	0.19548	0.210624	0.92905	0.420686	0.682882	0.841854	0.695159	0.892897	0.704951	0.121633	0.764374	0.219802	0.673401	0.286359	0.419903	0.078726	0.926922	0.938667	0.0202685	0.228297	0.179226	0.219371	0.926217	0.37069	0.676895	0.858556	0.824374	0.970871	0.660141	0.102526					met043	1.61942e+09	3.18783e+08	2.45467e+09	1.17155e+09	4.27431e+09
met044	0.699398	0.795834	0.112715	0.0406777	0.0418628	0.476597	0.245074	0.749973	0.147083	0.00750816	0.503008	0.138432	0.214119	0.195764	0.420905	0.0198015	0.0130964	0.705844	0.67578	0.00587925	0.100937	0.418696	0.373219	0.517982	0.807664	0.453012	0.794912	0.397235	0.497053	0.786312	0.734446	0.860863	0.199279	0.514815	0.945124	0.0785683	0.829411	0.582426	0.778556					met044	131175	58894	2.21932e+06	3.70291e+06	3.6597e+06
met045	0.130987	0.297289	0.920663	0.866701	0.986869	0.898612	0.774636	0.92979	0.664481	0.720264	0.0425381	0.465368	0.123959	0.819881	0.665624	0.902801	0.976116	0.0176324	0.740932	2.02963e-30	0.0251765	0.048326	0.866235	0.739413	0.980398	0.940366	0.807875	0.902656	0.39032	0.766624	0.0294567	0.43746	0.0412504	0.923744	0.755481	0.61842	0.4218	0.0276553	0.360375					met045	9.00304e+08	4.28222e+08	3.90551e+06	1.10926e+07	106642
met046	0.529889	0.249493	0.831167	0.65429	0.434138	0.0901771	0.0971043	0.315159	0.721083	0.496794	0.775871	0.883371	0.452272	0.115611	0.391353	0.964219	0.867208	2.36913e-06	0.939691	1.68507e-06	0.786467	0.302157	0.688322	0.992737	0.78584	0.72277	0.59816	0.688331	0.621438	0.159381	0.898498	0.0843032	0.821824	0.46147	0.794332	0.363101	0.869834	0.134832	0.733474					met046	302165	1.01657e+06	34794	153524	468543
met047	0.359353	0.22498	0.910075	0.182583	0.540704	0.0579952	0.39024	0.0698102	0.531499	0.571934	0.208359	0.565426	0.43093	0.114135	0.12825	0.03853	0.334425	0.244571	0.175958	2.85987e-35	0.961382	0.263567	0.965547	0.545298	0.763353	0.0835917	0.238443	0.0777395	0.419357	0.746361	0.951955	0.360726	0.134074	0.535184	0.0285915	0.0663859	0.303749	0.948583	0.325409					met047	4.86124e+09	8.52524e+09	7.37396e+07	1.029e+10	2.16423e+09
met048	0.0809599	0.52534	0.715533	0.690033	0.0105041	0.343292	0.603829	0.370719	0.3085	0.889669	0.169746	0.151866	0.656122	0.599456	0.0815884	0.612399	0.452703	0.25082	0.0736351	0.0035448	0.945992	0.970513	0.888877	0.846612	0.247436	0.975162	0.0478715	0.90244	0.857716	0.342936	0.543984	0.265276	0.779216	0.742532	0.264955	0.126938	0.669681	0.999394	0.654688					met048	1.86046e+08	2.45682e+07	8.08619e+06	9.68389e+06	4.01578e+08
met049	0.341031	0.874777	0.829808	0.791029	0.347798	0.495749	0.327058	0.46068	0.455618	0.339762	0.23218	0.0243466	0.202103	0.522542	0.97297	0.376657	0.119177	0.371864	0.395015	0.976448	0.442629	0.55483	0.519802	0.453256	0.0596558	0.490533	0.252044	0.617088	0.256973	0.139541	0.364014	0.15728	0.0183031	0.511992	0.13056	0.511715	0.232569	0.702448	0.0302154					met049	4.03283e+06	110370	205330	312040	3.92115e+06
met050	0.257673	0.762791	0.571001	0.809655	0.399487	0.601474	0.823536	0.716921	0.323387	0.0158982	0.861804	0.0168527	0.865383	0.968804	0.275912	0.677927	0.315265	0.663847	0.828951	5.82498e-14	0.873786	0.518969	0.543548	0.0626118	0.438321	0.988126	0.126979	0.774877	0.295243	0.112661	0.521395	0.00753807	0.333909	0.389047	0.891661	0.289421	0.71997	0.554931	0.80526					met050	1.44453e+07	1.02566e+06	3.61532e+06	653228	7.99834e+06
met051	0.0160635	0.205676	0.887924	0.751605	0.87456	0.771292	0.53009	0.969012	0.895089	0.379243	0.0989216	0.42992	0.120221	0.492551	0.802278	0.936992	0.716698	0.0222426	0.344562	0.185677	0.320331	0.0132072	0.668182	0.413525	0.558608	0.997099	0.0268221	0.495725	0.849231	0.563035	0.310718	0.360033	0.85156	0.178826	0.284818	0.232644	0.710081	0.00168474	0.883088					met051	5.57131e+08	1.53213e+08	1.89656e+06	9.56766e+06	2.37987e+06
met052	0.347695	0.392044	0.0586912	0.253394	0.336935	0.404122	0.225437	0.221649	0.951773	0.392012	0.20946	0.0313596	0.502068	0.372418	0.395631	0.73952	0.470451	0.431646	0.851898	1.18453e-18	0.0848273	0.0694582	0.497053	0.311687	0.225244	0.130408	0.218016	0.177521	0.608174	0.409	0.216149	0.00091501	0.63609	0.248261	0.964339	0.90666	0.447373	0.708279	0.280774					met052	2.06504e+07	1.71522e+07	8.39514e+07	3.05622e+07	2.15928e+07
met053	0.757944	0.923037	0.276124	0.607552	0.835912	0.503038	0.0849228	0.786837	0.77406	0.15137	0.152359	0.716665	0.12042	0.0822157	0.906218	0.675743	0.795296	0.881806	0.41461	1.25715e-12	0.941288	0.651165	0.803053	0.601346	0.474523	0.340948	0.735544	0.70138	0.847922	0.920355	0.0684094	0.657021	0.258939	0.601259	0.945396	0.893121	0.574715	0.0452543	0.842039					met053	5.63766e+06	553955	7.04919e+07	1.56592e+07	2.54638e+06
met054	0.10593	0.497564	0.898018	0.57471	0.65757	0.366512	0.0652756	0.808971	0.666103	0.653478	0.026252	0.686829	0.270426	0.967356	0.835474	0.398174	0.502731	0.921843	0.0524101	0.00053364	0.27652	0.997432	0.0216379	0.489442	0.6127	0.593857	0.256696	0.00768039	0.431034	0.435985	0.0993937	0.618297	0.676451	0.661815	0.794781	0.622578	0.290335	0.751501	0.961203					met054	5.24001e+11	92012472983	3.2831e+09	6.29535e+10	3.92803e+10
met055	0.392315	0.143055	0.0347656	0.816002	0.387791	0.0245879	0.0888	0.281528	0.682509	0.897207	0.615257	0.406946	0.675314	0.00380663	0.563761	0.760834	0.213332	0.73091	0.95445	1.11609e-16	0.0265249	0.191308	0.237946	0.640074	0.255171	0.436752	0.683737	0.983051	0.923373	0.286909	0.0957196	0.24534	0.5826	0.467507	0.946437	0.379134	0.820847	0.294782	0.341091					met055	2.83462e+09	8.32183e+09	1.73379e+10	2.0958e+08	2.8893e+09
met056	0.57723	0.00783098	0.916064	0.850635	0.00947912	0.421223	0.00354997	0.532118	0.50005	0.00756975	8.99395e-05	0.666621	0.656723	0.0377711	0.134785	0.745342	0.0773706	0.672354	0.695637	7.17653e-20	0.546979	0.0661485	0.69666	0.961002	0.730942	0.321235	0.0414322	0.50153	0.810228	0.30946	0.0905838	0.333773	0.982957	0.226338	0.979713	0.618935	0.0881344	0.167436	0.333662					met056	4.24813e+07	9.74337e+08	1.51805e+06	4.84627e+06	9.26925e+08
met057	0.741763	0.169782	0.751953	0.549923	0.622555	0.200781	0.0516859	0.358198	0.303889	0.25446	0.397999	0.426462	0.00356892	0.0232842	0.653423	0.813018	0.682631	0.272412	0.146694	0.0137804	0.659017	0.913663	0.415264	0.941086	0.707098	0.841102	0.519767	0.207452	0.829951	0.590682	0.722721	0.153462	0.198784	0.428317	0.598316	0.71075	0.705502	0.548348	0.69811					met057	5215.05	90711.4	4797.8	17172.8	11638.7
met058	0.879197	0.152553	0.48388	0.59941	0.579012	0.00969552	0.0840827	0.0972884	0.0909893	0.0515474	0.757018	0.469698	0.720512	0.309695	0.855094	0.0213725	0.836327	0.139435	0.0962006	0.00540114	0.831508	0.45002	0.698073	0.776679	0.399917	0.631585	0.661768	0.991452	0.472803	0.288447	0.716302	0.781291	0.132805	0.623196	0.893207	0.131124	0.955527	0.46721	0.424008					met058	184389	1.63739e+07	3.91424e+06	2.20284e+06	2.45801e+06
met059	0.119858	0.326184	0.0293659	0.347281	0.595323	0.709213	0.352016	0.427361	0.422127	0.850041	0.584879	0.0767266	0.215837	0.261333	0.250208	0.703301	0.962666	0.855031	0.394988	0.0246125	0.349853	0.212957	0.22133	0.552083	0.340215	0.457866	0.326457	0.179631	0.550606	0.377435	0.165478	0.496203	0.345839	0.563246	0.696585	0.736267	0.356005	0.67869	0.15053					met059	3.18263e+06	1.26609e+06	6.26053e+06	1.1601e+06	370226
met060	0.488809	0.79668	0.960913	0.622679	1.87495e-09	0.178039	0.260028	0.738232	0.980724	0.72875	0.494634	0.990259	0.0823895	0.00182911	0.903531	0.235306	0.207742	0.813097	3.7962e-06	2.88922e-11	0.534386	0.957843	0.781823	0.991202	0.0914654	0.490102	0.68636	0.156789	0.528632	0.443135	0.121678	0.652076	0.973702	0.0645705	0.693364	0.273572	0.359859	0.771403	0.276501					met060	208098	28816.6	1042.54	105127	1.63374e+07
met061	0.133637	0.932356	0.323357	0.193985	0.582254	0.650792	0.249606	0.815077	0.414144	3.48482e-05	0.993373	0.204693	0.50924	0.276825	0.206227	0.254082	0.248637	0.451473	0.145788	9.70446e-15	0.472945	0.428695	0.853157	0.681357	0.933394	0.61615	0.930813	0.455752	0.779336	0.836248	0.77754	0.366419	0.277095	0.477057	0.477088	0.9626	0.434516	0.0838901	0.219549					met061	1.36569e+06	4362.34	591195	1.02347e+06	183284
met062	0.159406	0.103757	0.0228391	0.564053	0.141564	0.0145123	0.776597	0.00612365	0.248997	0.0017855	0.0911477	0.990767	0.189536	0.722156	0.66011	0.508642	0.589063	0.690681	0.338127	2.63729e-25	0.942741	0.843259	0.155113	0.80404	0.943115	0.769685	0.559357	0.477859	0.747246	0.0188265	0.397864	0.511491	0.311484	0.713006	0.950482	0.630561	0.768248	0.72823	0.60984					met062	377381	504898	991135	63303	411970
met063	0.643561	0.0424585	0.190745	0.956615	0.38144	0.853067	0.772041	0.396248	0.640248	0.680667	0.0406839	0.733521	0.593552	0.408933	0.450255	0.725922	0.377624	0.184279	0.403384	4.14385e-11	0.184932	0.408127	0.722723	0.29501	0.856185	0.101124	0.70984	0.415651	0.745777	0.435697	0.798127	0.192437	0.140868	0.337333	0.941178	0.133906	0.336278	0.23473	0.0360658					met063	23821.7	460084	190783	329.185	85283
met064	0.422232	0.285688	0.607867	0.960492	0.76279	0.161871	0.374973	0.323996	0.671239	0.729048	0.136885	0.680487	0.538697	0.852396	0.0874059	0.725922	0.654961	0.562248	0.469649	4.6895e-07	0.177231	0.476672	0.940311	0.716479	0.163198	0.148622	0.629158	0.208713	0.45105	0.758813	0.071382	0.272868	0.326187	0.795025	0.230825	0.943057	0.730589	0.600695	0.152223					met064	2.67718e+06	4.7404e+06	1.0939e+06	10191.8	378395
met065	0.369567	0.516781	0.0230152	0.194236	0.954334	0.635007	0.513472	0.648355	0.0469455	0.851283	0.940729	0.943231	0.48566	0.138725	0.383408	0.0797828	0.722834	0.552841	0.700771	1.8903e-05	0.184106	0.455994	0.111128	0.249924	0.436662	0.743663	0.654242	0.453945	0.133734	0.235925	0.834775	0.568604	0.108374	0.110386	0.81937	0.205878	0.424446	0.146894	0.487771					met065	3.5207e+07	1.83717e+07	2.27098e+08	7.37661e+07	143270
met066	0.0798829	0.0156639	0.942907	0.653147	0.337097	0.91971	0.668609	0.989048	0.578643	0.991756	0.251571	0.361962	0.0250214	0.167934	0.213114	0.225914	0.620669	0.289638	0.761698	0.167929	0.539048	0.692593	0.152733	0.416216	0.0665056	0.432335	0.958637	0.659017	0.577354	0.565421	0.136614	0.635418	0.50973	0.689738	0.224804	0.00884307	0.61073	0.942608	0.0742344					met066	2.24746e+07	4.29292e+07	37449	1.47491e+06	6.73496e+06
met067	0.254244	0.379975	0.783077	0.62249	0.370205	0.957218	0.879201	0.465027	0.783	0.943359	0.457756	0.140683	0.515109	0.027828	0.175417	0.417126	0.188645	0.605347	0.264011	0.000484181	0.0714313	0.0468261	0.704241	0.907036	0.455753	0.435651	0.811405	0.804012	0.791955	0.687441	0.560516	0.46264	0.369815	0.14744	0.183773	0.825621	0.248889	0.263281	0.178543					met067	1.24551e+08	7.38125e+07	7.25269e+06	2.31973e+07	7.68982e+07
met068	0.146838	0.107949	0.933238	0.427261	0.0736098	0.222784	0.345717	0.6061	0.0641474	0.431969	0.0364228	0.427129	0.531804	0.666253	0.400368	0.448126	0.697484	0.454352	0.162535	0.0180283	0.420765	0.229329	0.247108	0.314401	0.242991	0.606054	0.668273	0.0852191	0.0134115	0.371155	0.923257	0.933549	0.578288	0.505774	0.159928	0.112096	0.672936	0.356283	0.266313					met068	4.72649e+06	5.80577e+06	15721.1	1.4129e+06	7.19632e+06
met069	0.264273	0.00834475	0.0574196	0.677707	2.85589e-09	0.100334	0.555598	0.0776616	0.782248	0.715483	0.484794	0.189694	0.0374359	0.946409	0.0440685	0.110314	0.4129	0.113266	0.00251359	0.000811183	0.927685	0.77959	0.729772	0.792175	0.412251	0.631477	0.735188	0.475767	0.00811185	0.130502	0.807482	0.450516	0.326347	0.820972	0.664132	0.496716	0.364535	0.936296	0.344754					met069	7.58646e+09	4.26357e+10	2.20381e+10	1.05013e+09	2.23383e+11
met070	0.715251	0.269447	0.636796	0.0410712	0.397454	0.193921	0.283185	0.620265	0.323929	0.265142	0.533193	0.472115	0.128975	0.573453	0.840244	0.642484	0.675185	0.00321102	0.444256	4.6018e-08	0.993413	0.986425	0.905552	0.790715	0.677469	0.197828	0.83646	0.579072	0.766908	0.692715	0.467163	0.0430273	0.14821	0.64591	0.446608	0.314221	0.360994	0.103905	0.990652					met070	4.0227e+06	3.69083e+07	6.73977e+06	1.26721e+08	2.16566e+07
met071	0.441608	0.393423	0.298963	0.237016	0.713773	0.950009	0.709861	0.327013	0.554416	0.59979	0.251601	0.308127	0.471989	0.347901	0.859679	0.233529	0.345815	0.964396	0.617502	0.00524943	0.439482	0.376753	0.334664	0.472091	0.935567	0.872822	0.82893	0.861542	0.53552	0.319683	0.247376	0.414598	0.900949	0.18848	0.725012	0.39407	0.220893	0.627603	0.664745					met071	2.29488e+06	2.82334e+06	4.18363e+06	5.4244e+06	521171
met072	0.739597	0.361662	0.568842	0.849969	0.0264097	0.80026	0.952483	0.0730437	0.505152	0.370533	0.720532	0.448158	0.507524	0.158486	0.487357	0.783442	0.888072	0.372794	0.900297	8.3447e-08	0.631328	0.79437	0.907154	0.765721	0.517498	0.605008	0.108015	0.272221	0.763342	0.875145	0.619316	0.969647	0.767333	0.0394719	0.541439	0.237048	0.564495	0.619527	0.746974					met072	391047	2.9477e+06	1.14929e+06	126635	1.7543e+07
met073	0.237576	0.432469	0.187564	0.174848	0.0742243	0.4325	0.955979	0.160125	0.909493	0.0396294	0.0963843	0.0486668	0.181358	0.214877	0.383151	0.254185	0.322644	0.607246	0.736199	6.86836e-06	0.629393	0.206888	0.472915	0.417407	0.0805606	0.428767	0.0485425	0.189898	0.636255	0.623786	0.820147	0.992291	0.686383	0.38079	0.059947	0.704582	0.355821	0.0367265	0.680818					met073	1.99508e+07	8.80507e+06	2.48481e+07	2.63425e+07	4.56764e+07
met074	0.410521	0.266179	0.397508	0.652868	0.985386	0.59963	0.940689	0.138063	0.119447	0.721845	0.625478	0.91265	0.354835	0.139492	0.441839	0.371925	0.837981	0.512605	0.24539	0.0692883	0.458693	0.679067	0.168066	0.848255	0.643005	0.693508	0.579775	0.899967	0.716771	0.303714	0.487151	0.938009	0.126542	0.867758	0.188397	0.506891	0.560845	0.181197	0.0423738					met074	23658	43213.4	25006.2	7062.69	11.7098
met075	0.0499464	0.542181	0.570412	0.476286	0.446654	0.217498	0.719393	0.946058	0.323958	0.222045	0.744472	0.884409	0.33512	0.212819	0.394975	0.956439	0.0949108	0.590994	0.113729	2.47356e-23	0.333271	0.0323479	0.689466	0.591325	0.48626	0.613364	0.529989	0.832727	0.799424	0.146032	0.299123	0.422019	0.631779	0.0807155	0.855789	0.413279	0.107547	0.446818	0.163396					met075	3.0415e+06	292839	253793	399978	456600
met076	0.932027	0.84043	0.251654	0.666019	0.198559	0.078747	0.247794	0.233732	0.402185	0.337431	0.3984	0.158253	0.14888	0.973371	0.979622	0.433898	0.903452	0.366303	0.153775	0.255444	0.930938	0.84745	0.177424	0.698023	0.189856	0.0900589	0.283855	0.236071	0.417634	0.333129	0.398484	0.142455	0.19804	0.94059	0.895777	0.556419	0.965339	0.402408	0.129418					met076	3.72956e+06	2.0783e+07	6.74673e+08	9.55221e+07	8.4897e+08
met077	0.841328	0.80092	0.977243	0.0791335	0.430756	0.361157	0.779998	0.706817	0.174434	0.691971	0.110361	0.000548519	0.411702	0.0353325	0.223534	0.854857	0.125714	0.186463	0.995131	0.709416	0.249747	0.574463	0.517706	0.684868	0.16642	0.737276	0.235665	0.902499	0.299559	0.418515	0.291872	0.940925	0.939721	0.580236	0.609404	0.221045	0.812968	0.134605	0.282043					met077	2.05432e+06	3.25921e+06	41706.2	1.58561e+08	3.18413e+07
met078	0.0988601	0.33756	0.615989	0.376546	0.000275164	0.671716	0.677178	0.461661	0.378253	0.0352005	0.367684	0.122287	0.140811	0.0158411	0.700014	0.358165	0.724329	0.899585	0.549951	0.0109289	0.856271	0.540413	0.803738	0.0360043	0.690122	0.976993	0.829484	0.741722	0.869476	0.358052	0.397995	0.581566	0.159061	0.905415	0.574692	0.0373612	0.79449	0.293648	0.41549					met078	1.16049e+06	391015	106867	332406	5.70623e+06
met079	0.785469	0.536512	0.594973	0.291352	0.229659	0.636924	0.252151	0.0637949	0.257461	0.12278	0.092362	0.436135	0.487624	0.202261	0.746278	0.410365	0.517765	0.458871	0.218081	0.029554	0.957406	0.585906	0.7685	0.250168	0.226117	0.68035	0.270522	0.0501353	0.328095	0.164447	0.136448	0.313421	0.705176	0.272881	0.889648	0.28484	0.434795	0.448196	0.190041					met079	68402.5	352829	261003	1.02909e+06	1.33426e+06
met080	0.143849	0.551143	0.00264039	0.476788	0.82849	0.918616	0.2734	0.234396	0.637117	0.000509454	0.00641023	0.398714	0.68719	0.444049	0.576926	0.0192282	0.533239	0.428136	0.554169	0.00181223	0.0339491	0.706295	0.889873	0.555287	0.715116	0.886886	0.130357	0.445385	0.352336	0.132886	0.660897	0.0803787	0.741434	0.687191	0.253747	0.103046	0.216266	0.528214	0.200781					met080	1.30725e+10	2.16956e+09	5.57632e+10	3.09178e+09	2.86501e+08
met081	0.112194	0.745876	0.0855582	0.224802	0.399048	0.51961	0.269264	0.64109	0.0816348	0.262108	0.493723	0.0125036	0.212042	0.391853	0.646033	0.123716	0.947843	0.0321014	0.486211	3.50914e-07	0.253473	0.79361	0.394688	0.735131	0.729684	0.55242	0.657894	0.262386	0.398621	0.967894	0.517792	0.127967	0.671272	0.262106	0.767628	0.287176	0.930758	0.0334184	0.961388					met081	1.17109e+06	48614.9	1.37275e+06	683094	329422
met082	0.309278	0.996289	0.0938932	0.836807	0.543531	0.0331023	0.119139	0.637915	0.00804458	0.373231	0.813726	0.287739	0.719661	0.512957	0.0936027	0.520886	0.42394	0.129234	0.736799	0.48666	0.000552471	0.0527624	0.0936207	0.283351	0.474437	0.242669	0.414676	0.680231	0.699763	0.0684737	0.276203	0.873258	0.410375	0.80823	0.7738	0.6427	0.0749402	0.0366872	0.677935					met082	1.31261e+06	27.4342	3.57058e+06	53810.7	468221
met083	0.107822	0.292471	0.315463	0.923855	0.00952387	0.720162	0.0979321	0.665343	0.618757	0.09383	7.04548e-05	0.385466	0.505552	0.0155963	0.135515	0.154062	0.642201	0.807463	0.301396	3.60399e-30	0.143224	0.340437	0.286248	0.97619	0.231381	0.873515	0.113972	0.915376	0.898844	0.748459	0.120712	0.723939	0.292149	0.100767	0.828374	0.598921	0.203185	0.662113	0.398745					met083	4.67827e+08	2.00155e+08	1.81974e+08	1.64788e+06	1.2219e+09
met084	0.163971	0.665391	0.467006	0.911631	0.686474	0.484146	0.788213	0.169774	0.610125	0.187355	0.399517	0.844939	0.0637588	0.0299153	0.662606	0.743678	0.402138	0.298664	0.247357	0.000380386	0.247834	0.991765	0.284208	0.833736	0.238338	0.92915	0.788076	0.955875	0.657048	0.697243	0.55831	0.568331	0.12651	0.304369	0.641485	0.302629	0.307956	0.0271105	0.239207					met084	1.81376e+07	1.7477e+06	4.94535e+06	115065	1.52236e+06
met085	0.0949715	0.440846	0.274447	0.627221	0.928092	0.52867	0.289396	0.51315	0.721878	0.0124477	0.31076	0.274022	0.783665	0.525049	0.165958	0.827242	0.826201	0.0329724	0.660037	4.55776e-08	0.0286782	0.088932	0.371043	0.514032	0.386768	0.833361	0.687319	0.557876	0.177037	0.85121	0.71354	0.30824	0.156683	0.582179	0.576934	0.43056	0.634049	0.0124389	0.504517					met085	245888	52262.5	105145	20739.5	715.997
met086	0.489891	0.00343574	0.448031	0.720207	0.70039	0.207323	0.943158	0.890645	0.933836	0.416591	0.333806	0.479394	0.155846	0.287678	0.700793	0.169968	0.980175	0.0189137	0.666737	1.16108e-25	0.183298	0.0134444	0.760932	0.632428	0.771223	0.643797	0.635531	0.35724	0.891773	0.506586	0.887167	0.439125	0.120932	0.807066	0.907631	0.885231	0.441246	0.00963196	0.83398					met086	222503	4.03234e+06	268672	59850.1	69075.6
met087	0.144419	0.276667	0.752917	0.728942	0.618235	0.473902	0.32098	0.724763	0.948901	1.63919e-06	0.0018261	0.240272	0.101858	0.134551	0.105372	0.844991	0.420783	0.459992	0.00422979	0.00179654	0.347786	0.533708	0.19545	0.280442	0.25102	0.861317	0.630118	0.880192	0.34174	0.670226	0.663378	0.597066	0.0144848	0.404891	0.763509	0.524894	0.789647	0.456565	0.990961					met087	8.29555e+06	4.60334e+06	385002	466558	965058
met088	0.64697	0.344096	0.654595	0.783488	0.00420337	0.824672	0.729763	0.146114	0.925622	0.341607	0.171041	0.188151	0.303516	0.168894	0.0176947	0.47142	0.797025	0.163281	0.0933087	0.000324538	0.253703	0.82686	0.673318	0.797843	0.336897	0.547333	0.75589	0.436474	0.805125	0.462724	0.260838	0.63866	0.935062	0.636524	0.614833	0.892861	0.776397	0.802393	0.499841					met088	3.91391e+07	1.67165e+08	3.735e+07	1.4087e+07	1.54312e+09
met089	0.248801	0.454045	0.47366	0.760217	0.895441	0.466192	0.793505	0.949663	0.270541	0.985828	0.347525	0.849258	0.0392666	0.614229	0.255069	0.808058	0.561195	0.464288	0.400838	0.00363956	0.141741	0.169608	0.222051	0.901998	0.674029	0.0648758	0.819531	0.159956	0.117743	0.477026	0.538789	0.664202	0.118196	0.863295	0.153454	0.358375	0.971724	0.777477	0.52444					met089	1.76965e+07	7.45156e+06	6.82494e+06	1.23756e+06	229464
met090	0.807974	0.357784	0.0801562	0.424142	0.366565	0.417323	0.530054	0.362812	0.494606	0.596322	0.582595	0.795255	0.0231779	0.495662	0.841357	0.55167	0.516939	0.355199	0.971125	0.0260416	0.717495	0.929552	0.330704	0.396388	0.46282	0.799584	0.118088	0.341192	0.573807	0.939942	0.271653	0.380937	0.0943023	0.143281	0.890653	0.571223	0.57066	0.408483	0.373613					met090	4.41565e+06	6.32734e+07	2.29668e+08	4.77854e+07	6.09981e+07
met091	0.031763	0.00381763	0.609906	0.681843	0.943155	0.404598	0.973984	0.293235	0.474596	0.792612	0.106898	0.463678	0.501289	0.00296127	0.00298715	0.425041	0.824038	0.1734	0.7688	0.290357	0.632671	0.291968	0.48576	0.664633	0.643499	0.536029	0.84663	0.483832	0.855633	0.822571	0.144644	0.433737	0.603675	0.551393	0.957339	0.225114	0.88974	0.713507	0.66829					met091	6.1943e+06	1.12903e+07	347934	224604	6793.91
met092	0.247389	0.138778	0.997723	0.437959	0.643491	0.392889	0.0754411	0.515539	0.952508	0.103994	0.22641	0.839285	0.0913376	0.155545	0.849927	0.204018	0.828646	0.0543192	0.213974	0.714384	0.131098	0.0276453	0.436232	0.585598	0.484217	0.973247	0.161907	0.0362785	0.0354002	0.222064	0.382325	0.800767	0.38208	0.458348	0.923266	0.269189	0.551968	0.0142987	0.840329					met092	69342.8	113686	0.421394	31153.5	11087.1
met093	0.912024	0.301276	0.628652	0.96092	0.0232116	0.340975	0.498917	0.308657	0.442456	0.802492	0.262534	0.206136	0.981907	0.0353684	0.00926749	0.606617	0.86476	0.346011	0.0656589	0.000316152	0.455621	0.993726	0.754034	0.689176	0.716324	0.437619	0.879755	0.250291	0.518868	0.535161	0.411923	0.571521	0.259344	0.5158	0.532211	0.52941	0.547485	0.716516	0.215493					met093	1.86245e+06	1.63224e+08	3.56939e+07	366292	7.90784e+08
met094	0.985156	4.89719e-07	0.0318874	0.214653	0.299172	0.366236	0.586887	0.96504	0.387683	0.484466	0.0476856	0.468451	0.922352	0.306719	0.0271899	0.264458	0.355342	0.931096	0.111674	0.000323912	0.241564	0.611765	0.552316	0.789501	0.284703	0.478226	0.464925	0.647917	0.609083	0.735911	0.563345	0.870241	0.898443	0.350983	0.809951	0.117701	0.593891	0.814678	0.851308					met094	1.24129e+06	9.34197e+10	1.65981e+10	5.53091e+09	3.86976e+09
met095	0.848669	0.674343	0.19311	0.451116	0.509248	0.81399	0.338092	0.243215	0.306407	0.665178	0.454188	0.385012	0.0374162	0.222233	0.393003	0.0230325	0.31475	0.882451	0.907378	0.000383178	0.920575	0.157034	0.51467	0.307611	0.228466	0.930974	0.378185	0.270305	0.241549	0.849907	0.793988	0.270338	0.747793	0.191262	0.443202	0.285994	0.705874	0.346601	0.299469					met095	2162.99	10490.5	100808	33753.6	25889.4
met096	0.947576	0.299658	0.53309	0.443027	0.675063	0.123917	0.489429	0.154207	0.754157	0.193172	0.65151	0.498603	0.690269	0.258952	0.303646	0.964258	0.71384	0.000736499	0.365096	9.25248e-14	0.930941	0.321037	0.377223	0.384772	0.925961	0.771256	0.223713	0.576894	0.925023	0.716829	0.376721	0.433798	0.641247	0.952301	0.65506	0.443204	0.942375	0.00329421	0.906539					met096	1539.08	383437	138370	209627	62576.3
met097	0.547201	0.559512	0.390449	0.250813	0.0357689	0.0670339	0.1056	0.430826	0.729809	0.85151	0.750477	0.213304	0.81377	0.154124	0.159284	0.480348	0.866672	0.413595	0.356506	2.54346e-05	0.267533	0.548675	0.56776	0.170091	0.13039	0.0306526	0.660191	0.750346	0.582591	0.431947	0.0162755	0.816205	0.990507	0.648066	0.382915	0.596695	0.59254	0.0977812	0.34122					met097	3.14827e+06	2.95874e+06	6.41079e+06	1.14705e+07	3.84774e+07
met098	0.525664	0.903103	0.900322	0.176381	0.000339132	0.238621	0.364228	0.870928	0.751948	0.0133133	0.0121789	0.853901	0.027161	0.0385756	0.542658	0.307133	0.372482	0.495242	0.0910734	1.08841e-08	0.241177	0.689434	0.590302	0.772183	0.00186577	0.711125	0.788887	0.82624	0.640437	0.228449	0.149421	0.843184	0.343887	0.0405112	0.536966	0.930087	0.390029	0.791337	0.463325					met098	82147.9	3021.57	3198.47	373419	2.65677e+06
met099	0.0263329	0.360606	0.182908	0.942169	0.628911	0.143001	0.903254	0.327192	0.432135	0.63539	0.459799	0.124613	0.435373	0.0192881	0.375093	0.249766	0.0906885	0.335909	0.407903	0.161696	0.0235537	0.380677	0.165835	0.883768	0.595582	0.156143	0.967699	0.370335	0.421606	0.709255	0.519376	0.103892	0.433544	0.02232	0.405129	0.21428	0.0758337	0.310343	0.388632					met099	4.69121e+09	7.90918e+08	1.68043e+09	4.97537e+06	2.20851e+08
met100	0.159019	0.424023	0.325262	0.414087	0.888372	0.385185	0.28185	0.463366	0.447887	0.484132	0.770459	0.680337	0.367699	0.253969	0.715161	0.811154	0.817309	0.348447	0.282189	2.12682e-10	0.142047	0.637743	0.449122	0.436677	0.899222	0.273581	0.466301	0.594942	0.495761	0.484366	0.71682	0.803133	0.364209	0.385016	0.844676	0.667774	0.812351	0.319705	0.373492					met100	4.56974e+07	1.4702e+07	2.22676e+07	1.53442e+07	452887
met101	0.333214	0.639788	0.991144	0.850036	0.669761	0.212087	0.357415	0.271331	0.557102	0.355643	0.205304	0.804827	0.268162	0.239524	0.545691	0.683214	0.742643	0.883697	0.207666	0.917929	0.736919	0.416329	0.406025	0.640016	0.970524	0.596631	0.26114	0.139325	0.724543	0.491764	0.211106	0.20446	0.468919	0.555921	0.63226	0.88362	0.796425	0.766033	0.711056					met101	3.07838e+06	719451	404.56	117405	597436
met102	0.179011	0.161246	0.219892	0.949039	0.599186	0.299643	0.208923	0.0925229	5.27537e-05	0.127136	0.37024	0.0032445	0.0109499	0.0364834	0.364481	0.995836	0.570688	0.811477	0.344609	6.86995e-19	0.0064318	0.0222367	0.368998	0.266779	0.258982	0.679241	0.854835	0.260904	0.0245334	0.553798	0.655228	0.930853	0.00622505	0.0595353	0.138245	0.279153	0.903865	0.935768	0.948141					met102	917461	997244	764403	2071.09	140092
met103	0.66609	0.497566	0.35545	0.0388595	0.222256	8.80991e-05	0.00107341	0.0586889	0.966386	0.161659	0.220023	0.0109135	0.275716	0.0805134	0.880473	0.25837	0.767536	0.403406	0.0567064	1.21932e-13	0.637047	0.479513	0.869614	0.1236	0.418624	0.19788	0.847843	0.14556	0.92761	0.948732	0.790932	0.914572	0.056346	0.138432	0.51715	0.0264179	0.468698	0.523459	0.94288					met103	2.54454e+09	6.28953e+09	1.16775e+10	5.85822e+10	2.03878e+10
met104	0.230438	0.374646	0.371264	0.923837	0.312203	0.349736	0.660478	0.280902	0.644935	0.0773372	0.0680558	0.577009	0.60521	0.109712	0.325699	0.111574	0.537196	0.00275185	0.188176	0.000135908	0.813486	0.10266	0.45327	0.837757	0.432179	0.488106	0.469107	0.878702	0.102736	0.412829	0.71968	0.593713	0.0534741	0.583671	0.6494	0.383062	0.867608	0.138006	0.664162					met104	5.43214e+07	2.97493e+07	3.01736e+07	344658	3.8559e+07
met105	0.251727	0.178525	0.891077	0.404367	0.210119	0.272219	0.62112	0.175764	0.119841	0.270424	0.262982	0.0185919	0.748253	0.10238	0.273008	0.640694	0.462395	0.374579	0.19566	4.43664e-10	0.802793	0.969905	0.540569	0.398529	0.0105625	0.996774	0.545608	0.0748387	0.784639	0.746517	0.108683	0.18773	0.964046	0.297698	0.637947	0.107045	0.382642	0.501803	0.372744					met105	5.64523e+07	7.7818e+07	804666	2.98573e+07	6.75123e+07
met106	0.85023	0.937511	0.931163	0.57582	0.829725	0.0005864	0.705806	0.397091	0.900563	0.211192	0.0734312	0.74345	0.0256308	0.018019	0.464796	0.602975	0.459292	0.203938	0.896924	0.789649	0.15271	0.723024	0.219896	0.932508	0.553442	0.843829	0.0702054	0.607548	0.291124	0.416524	0.777185	0.435433	0.970892	0.410212	0.739007	0.159965	0.240747	0.73878	0.101542					met106	3.29705e+07	5.68333e+06	6.89983e+06	2.89566e+08	4.27668e+07
met107	0.922102	0.918419	0.606964	0.928606	0.32713	0.680381	0.0115558	0.0114586	0.0197842	0.368228	0.0922488	0.0148521	0.692419	0.704259	0.487067	0.130866	0.850052	0.347697	0.892516	4.37921e-25	0.509612	0.147947	0.3572	0.475662	0.79327	0.203426	0.066183	0.310687	0.00959549	0.0935646	0.500882	0.213143	0.327757	0.404186	0.596827	0.383713	0.346698	0.957102	0.143088					met107	1.66519e+07	1.82691e+07	4.6095e+08	1.398e+07	1.67399e+09
met108	0.953311	0.0133008	0.231981	0.960376	0.650237	0.501316	0.768369	0.261168	0.652833	0.57404	0.254698	0.438456	0.0574351	0.391421	0.863311	0.363511	0.372379	0.140616	0.452338	8.88555e-05	0.655846	0.0721808	0.723234	0.946396	0.693305	0.118145	0.428783	0.898429	0.267971	0.843857	0.945843	0.962138	0.48692	0.621405	0.788373	0.371741	0.683982	0.0799253	0.414693					met108	53.8133	96887.9	22464.2	38.7477	3228.29
met109	0.0198971	0.973384	0.647896	0.283649	0.257316	0.130998	0.502157	0.0315285	0.974598	0.532382	0.0631465	0.869682	0.231589	0.0141172	0.509391	0.367386	0.198963	0.672078	0.0715873	1.0668e-64	0.0126015	0.429282	0.352082	0.584877	0.187337	0.595367	0.465033	0.0256139	0.636315	0.519006	0.261573	0.538377	0.915279	0.00249527	0.790097	0.639733	0.09483	0.170692	0.018832					met109	1.18498e+11	2.41821e+07	4.53186e+09	2.5005e+10	2.79158e+10
met110	0.698683	0.00729471	0.815613	0.57349	0.00532624	0.335378	0.0557773	0.317215	0.678985	0.479424	0.85241	0.1104	0.372258	0.856458	0.466878	0.674808	0.0704558	0.895218	0.469484	0.922269	0.157045	0.199565	0.0421532	0.196648	0.112646	0.672558	0.232973	0.00553962	0.980493	0.319266	0.0238361	0.648084	0.218677	0.736224	0.858086	0.780072	0.782244	0.275355	0.180509					met110	5.85851e+09	2.83746e+11	2.12579e+09	1.23913e+10	3.06265e+11
met111	0.620462	0.029316	0.0290811	0.440476	0.461967	0.22506	0.125906	0.838455	0.177533	0.538409	0.359637	0.0398574	0.849643	0.128458	0.523638	0.560381	0.153676	0.273066	0.0185649	0.0644454	0.232276	0.0442644	0.691765	0.203184	0.0652053	0.752376	0.598852	0.733025	0.731717	0.841768	0.209655	0.127614	0.828825	0.732586	0.694309	0.313688	0.427971	0.0815049	0.323696					met111	1.04006e+07	2.02464e+08	2.03057e+08	2.52478e+07	2.29587e+07
met112	0.465337	0.0205202	0.162517	0.437008	0.128376	0.402526	0.196938	0.893469	0.40398	1.06923e-08	0.000223568	0.297849	0.974072	0.250439	0.372629	0.100009	0.444682	0.266603	0.00297797	8.62293e-26	0.514065	0.419148	0.502307	0.972205	0.749531	0.157334	0.353537	0.828436	0.72138	0.00562708	0.0275871	0.183295	0.178117	0.881522	0.691898	0.559861	0.820217	0.57583	0.128544					met112	4.6731e+08	4.73159e+09	1.71294e+09	5.29686e+08	2.03112e+09
met113	0.17316	0.801146	0.227656	0.114447	0.0127077	0.362216	0.587925	0.0970634	0.252647	0.95954	0.0451496	0.51645	0.0615213	0.836325	0.870943	0.77941	0.200146	0.358267	0.0831758	0.00025504	0.265693	0.767107	0.911657	0.632057	0.758278	0.278192	0.976219	0.373502	0.524102	0.110477	0.761077	0.783628	0.43209	0.925085	0.486151	0.190066	0.104203	0.971779	0.401357					met113	8.25916e+09	2.81801e+08	6.47591e+09	1.10999e+10	2.77795e+10
met114	0.00922633	0.379921	0.219921	0.491236	0.618724	0.817327	0.377455	0.00122963	0.278619	0.385652	0.44848	0.14527	0.512689	0.410435	0.112468	0.717329	0.371085	0.524577	0.798838	6.73282e-10	0.531641	0.0277155	0.509151	0.974421	0.183149	0.195174	0.303793	0.241382	0.851722	0.910392	0.577951	0.00573978	0.99623	0.61727	0.461686	0.109111	0.94818	0.570131	0.675225					met114	7.60973e+06	859544	1.67922e+06	528082	275957
met115	0.258074	0.464066	0.965887	0.148515	0.539256	0.446606	0.550606	0.403688	0.161976	0.0147113	0.509243	0.232755	0.626568	0.761525	0.889682	0.802188	0.433617	0.341258	0.0243936	4.37495e-36	0.12851	0.0126153	0.440673	0.493716	0.552212	0.74723	0.812108	0.594497	0.884524	0.0477261	0.739541	0.84835	0.202617	0.362699	0.189336	0.555294	0.165592	0.0064838	0.135569					met115	2.20366e+06	922795	3146.58	3.59974e+06	648714
met116	0.266924	0.696082	0.389848	0.36523	0.366946	0.158656	0.562459	0.652658	0.127053	0.869666	0.306983	0.0486196	0.0971764	0.832196	0.453749	0.209326	0.683181	0.610095	0.436173	0.141488	0.188451	0.755192	0.388167	0.377823	0.333177	0.173818	0.587346	0.661802	0.118843	0.827701	0.328098	0.0478064	0.112803	0.734877	0.45224	0.184911	0.763752	0.674903	0.452309					met116	3.94452e+08	4.8772e+07	2.36512e+08	2.62258e+08	2.60386e+08
met117	0.0223793	0.697342	0.551315	0.970529	0.000741706	0.143887	0.800522	0.289284	0.612604	0.0332574	0.360329	0.837999	0.994562	0.337334	0.012886	0.331185	0.278113	0.893515	0.25017	0.290845	0.317291	0.469503	0.943384	0.556805	0.861755	0.565811	0.46667	0.68731	0.962985	0.909175	0.0549065	0.685378	0.861159	0.759004	0.805481	0.581488	0.527995	0.231865	0.655327					met117	1.95319e+09	5.63088e+07	1.32179e+08	508042	4.29233e+09
met118	0.844091	0.657742	0.959057	0.242472	0.262416	0.20042	0.417166	0.920034	0.0604084	0.613951	0.977963	0.0164858	0.0534528	0.103821	0.0199163	0.761644	0.431117	0.938816	0.42966	0.465453	0.885265	0.914317	0.169574	0.620648	0.839043	0.832136	0.573521	0.208577	0.561661	0.877342	0.483377	0.890843	0.346762	0.931718	0.251416	0.0763074	0.031173	0.959505	0.581822					met118	602929	3.06034e+06	41083.1	2.13297e+07	1.96067e+07
met119	0.633995	0.652989	0.763593	0.239202	0.0904317	0.156802	0.625168	0.371525	0.877808	0.432673	0.475	0.283122	0.268579	0.311594	0.136962	0.659447	0.87554	0.572669	0.917712	6.83764e-05	0.520316	0.79443	0.972441	0.429612	0.218313	0.0326226	0.564336	0.00460117	0.888822	0.940415	0.0452062	0.494239	0.93967	0.0461262	0.706078	0.129845	0.4334	0.357087	0.0992632					met119	28016.1	24983.6	11178.4	171439	355373
met120	0.870223	0.00065966	0.0463005	0.157188	0.716595	0.361422	0.054137	0.537274	0.675675	0.338778	0.0317258	0.166114	0.638558	0.367961	0.0436166	0.823448	0.299285	0.285847	0.388659	2.25206e-18	0.173833	0.0217065	0.902193	0.270537	0.0603444	0.706639	0.912179	0.141368	0.655602	0.722949	0.393203	0.524626	0.824902	0.748713	0.15164	0.773577	0.456309	0.106158	0.147576					met120	625656	2.75545e+08	9.34961e+07	4.70126e+07	3.08934e+06
met121	0.196236	0.959766	0.40905	0.0705494	0.00974482	0.312489	0.730124	0.745287	0.654603	0.262907	0.144681	0.048457	0.00568103	0.70142	0.466865	0.295912	0.0143213	0.0664509	0.00881398	0.92178	0.296555	0.723829	0.639796	0.979717	0.243705	0.38059	0.144949	0.173394	0.546289	0.464725	0.479714	0.7418	0.0915136	0.693183	0.729373	0.0787925	0.258549	0.583337	0.31078					met121	6.43005e+10	9.77911e+07	2.62099e+10	1.26132e+11	2.58699e+11
met122	0.560104	0.832263	0.0819486	0.373258	0.335227	0.282833	0.209548	0.780265	0.15773	0.255899	0.132379	0.970493	0.00203525	0.102812	0.24388	0.251454	0.467529	0.649525	0.887462	0.00014764	0.168145	0.0951553	0.703312	0.632589	0.29062	0.528404	0.593456	0.626943	0.518905	0.397097	0.987551	0.467907	0.00295932	0.808693	0.789629	0.983934	0.482087	0.0437601	0.633823					met122	20641.3	2726.27	184523	48222.5	56492.1
met123	0.955973	0.158838	0.0156573	0.349833	0.0180793	0.977391	0.192918	0.448676	0.450257	0.0860499	0.357715	0.518896	0.0697928	0.16768	0.119613	0.12853	0.871345	0.108548	0.760517	0.142602	0.481835	0.586146	0.629683	0.94382	0.697664	0.938961	0.623777	0.801558	0.601284	0.98661	0.753812	0.202035	0.882573	0.433906	0.269671	0.638099	0.910221	0.504808	0.745558					met123	1.31502e+06	8.58505e+08	2.53709e+09	3.77498e+08	2.4267e+09
met124	0.421452	0.0596374	0.393181	0.457296	0.901723	0.771117	0.31675	0.894956	0.246206	0.972244	0.0416566	0.00773122	0.130202	0.038948	0.836916	0.61097	0.736396	0.522315	0.836119	5.03524e-30	0.273932	0.187098	0.733696	0.591721	0.415814	0.736279	0.0608033	0.815095	0.948329	0.458769	0.624191	0.0333186	0.280623	0.485353	0.337374	0.268104	0.0863005	0.198773	0.435093					met124	20777.5	114432	23442.4	17761.3	489.886
met125	0.644064	0.990799	0.215765	0.402008	0.180202	0.894687	0.200202	0.260171	0.839474	0.730696	0.816687	0.458372	0.00192886	0.612841	0.669099	0.540198	0.472703	0.582434	0.781905	7.10727e-21	0.492001	0.674613	0.490451	0.52216	0.20492	0.546189	0.542721	0.745237	0.703853	0.505975	0.976795	0.507425	0.248611	0.912038	0.824691	0.118005	0.833038	0.707578	0.850235					met125	2.49929e+06	1556.7	1.79678e+07	8.2274e+06	2.10657e+07
met126	0.109992	0.432073	0.569441	0.219794	0.523732	0.937963	0.609749	0.197943	0.626795	0.639398	0.191329	0.0478666	0.452435	0.485115	0.960967	0.905209	0.909521	0.659413	0.40994	4.13341e-11	0.945708	0.123478	0.268833	0.97766	0.713023	0.412022	0.987802	0.656101	0.237987	0.873288	0.088812	0.722022	0.185102	0.846504	0.58143	0.0176041	0.0655569	0.476079	0.674085					met126	2.13552e+07	5.1489e+06	2.69865e+06	1.25731e+07	3.39042e+06
met127	0.092532	0.65874	0.449776	0.456201	0.299561	0.639313	0.692857	0.480097	0.534995	0.00899257	0.0792373	0.302477	0.61318	0.71057	0.01506	0.352802	0.364707	0.23009	0.0976038	0.696539	0.322589	0.385145	0.382314	0.265536	0.282069	0.367385	0.954452	0.802078	0.216788	0.126804	0.773728	0.136986	0.497191	0.626158	0.388543	0.213336	0.132349	0.929688	0.370662					met127	1.20112e+08	8.2544e+06	2.4183e+07	2.35044e+07	4.55861e+07
met128	0.861011	0.759709	0.714322	0.645904	0.18254	0.674313	0.42093	0.301857	0.669742	0.996524	0.0878614	0.684277	0.00225137	0.0238316	0.152658	0.213307	0.41352	0.654829	0.353847	1.86813e-10	0.614708	0.653347	0.721047	0.768343	0.325723	0.558467	0.817472	0.475115	0.967532	0.893946	0.778556	0.938433	0.248693	0.442321	0.374904	0.274353	0.567057	0.0113602	0.345131					met128	4518.66	13790.7	19753.8	31123.2	262431
met129	0.320994	0.466943	0.311107	0.19365	0.568059	0.374592	0.233375	0.576573	0.705411	0.480647	0.208055	0.95108	0.203501	0.164186	0.950151	0.820392	0.950976	0.643675	0.818401	2.96522e-66	0.174621	0.0657924	0.21966	0.682483	0.0201813	0.733348	0.471676	0.212558	0.504824	0.332537	0.65484	0.941655	0.880088	0.408711	0.280166	0.0644373	0.735287	0.639067	0.649332					met129	3.06321e+10	1.64506e+10	3.19113e+10	5.25935e+10	1.01297e+10
met130	0.996812	0.532332	0.470182	0.205497	0.151219	0.740286	0.0954352	0.553675	0.223985	0.187182	0.13001	0.809828	0.000407093	0.021079	0.527836	0.516573	0.447732	0.796441	0.876924	5.78092e-07	0.626635	0.371942	0.99159	0.626696	0.340685	0.699873	0.871912	0.365468	0.81706	0.649806	0.468177	0.954024	0.0622513	0.660622	0.274445	0.621777	0.95694	0.537986	0.980117					met130	0.281135	6871.31	9191.85	28284.4	36368.4
met131	0.411554	0.482866	0.78801	0.684747	0.375496	0.857845	0.0630387	0.403291	0.370864	0.561699	0.0430266	0.740768	0.128816	0.211191	0.169598	0.180292	0.0714644	0.723501	0.883917	5.58244e-08	0.935554	0.885768	0.632683	0.0236161	0.126212	0.761297	0.00707402	0.743694	0.582915	0.434369	0.359889	0.24313	0.00526253	0.244223	0.850172	0.175244	0.130904	0.418408	0.161853					met131	5.81539e+07	4.24555e+07	6.23145e+06	1.42072e+07	6.77432e+07
met132	0.0566688	0.801047	0.00390472	0.464647	0.15831	0.0861368	0.64866	0.593226	0.153295	0.0110108	0.438271	0.32754	0.599742	0.667292	0.017843	0.0473641	0.436707	0.0697988	0.333462	7.97813e-07	0.0134451	0.326767	0.230444	0.583451	0.940047	0.818838	0.0343667	0.867687	0.283354	0.463332	0.841133	0.499731	0.842318	0.234181	0.161915	0.196677	0.822942	0.64933	0.514306					met132	3.43435e+11	5.97942e+09	7.91643e+11	5.03744e+10	1.87828e+11
met133	0.806833	0.409081	0.643971	0.696851	0.782859	0.18032	0.227126	0.941791	0.198707	0.85821	0.491466	0.0856883	0.0775534	0.491263	0.84729	0.914907	0.309869	0.00683859	0.318982	1.16562e-17	0.959645	0.425966	0.502627	0.790999	0.847447	0.395231	0.651706	0.623291	0.706218	0.830133	0.496744	0.0623961	0.0266232	0.538806	0.450918	0.59724	0.777914	0.0395484	0.835942					met133	43526.9	496486	155525	110504	55296.9
met134	0.0985707	0.877847	0.542693	0.887342	0.264596	1.67183e-05	0.614919	0.927552	0.755858	0.742785	0.162197	0.497029	0.00727219	0.0429854	0.482752	0.610131	0.971368	0.0375045	0.57872	0.0113967	0.934854	0.0595508	0.905414	0.738884	0.566506	0.332987	0.313632	0.651453	0.316227	0.981467	0.538061	0.803378	0.233967	0.47679	0.298646	0.178615	0.804314	0.0707428	0.381832					met134	1.87517e+06	16184.9	253986	13750.2	853860
met135	0.0678545	0.112826	0.312447	0.508703	0.778429	0.252121	0.188782	0.758032	0.824567	0.146781	0.426225	0.505773	0.00153908	0.554635	0.609959	0.623927	0.76476	0.0266017	0.553182	0.00987066	0.132627	0.024147	0.458163	0.994383	0.448293	0.30079	0.117604	0.119381	0.986579	0.673054	0.460726	0.486554	0.317374	0.58872	0.202658	0.242543	0.723398	0.00219366	0.208174					met135	262736	197934	80187.5	34300.7	6215.16
met136	0.711668	0.612288	0.744782	0.560928	0.0881655	0.108075	0.973145	0.507262	0.119051	0.441203	0.535129	0.990437	0.756751	0.541224	0.384889	0.834257	0.7483	0.937902	0.00195831	2.2692e-14	0.234816	0.19576	0.612934	0.556943	0.865824	0.129394	0.744021	0.226586	0.957831	0.798966	0.582178	0.283115	0.698232	0.564591	0.490259	0.596187	0.500494	0.656264	0.0206956					met136	144610	271924	112165	357967	3.0875e+06
met137	0.307148	0.356354	0.132006	0.426808	0.247716	0.0797645	0.19644	0.757592	0.971268	0.816292	0.25261	0.44348	0.869029	0.306299	0.746491	0.956931	0.976521	0.317395	0.625717	0.000103547	0.479612	0.64538	0.547433	0.42328	0.739195	0.67973	0.226612	0.204323	0.724999	0.609836	0.483302	0.697761	0.9873	0.219401	0.470631	0.866263	0.864058	0.0382576	0.573343					met137	2.77323e+06	2.26164e+06	6.04145e+06	1.67845e+06	3.55419e+06
met138	0.00729854	0.0131304	0.698827	0.710033	0.528646	0.0463223	0.686408	0.707352	0.986003	0.636771	0.103997	0.343454	0.336175	0.891647	0.80994	0.367435	0.910383	0.00333808	0.182422	0.0146736	0.0702945	0.139451	0.887644	0.88392	0.764026	0.672536	0.919301	0.889763	0.648374	0.57193	0.677028	0.236456	0.0203939	0.959177	0.604864	0.426593	0.78348	0.0415697	0.735282					met138	1.49543e+09	1.27647e+09	3.08492e+07	2.8489e+07	8.18357e+07
met139	0.391396	0.337812	0.691868	0.228123	0.602292	0.553026	0.65991	0.623936	0.790389	0.151932	0.00358515	0.557394	0.368878	0.988885	0.753468	0.908178	0.408662	0.207041	0.790285	2.27847e-09	0.00586343	0.113498	0.184425	0.968967	0.847819	0.977656	0.26143	0.765983	0.365871	0.328055	0.326866	0.938096	0.165911	0.734417	0.530472	0.121014	0.193905	0.00487576	0.212793					met139	289412	362026	61840.4	572728	106928
met140	0.464382	0.0689909	0.868643	0.203995	0.457527	0.72611	0.813707	0.808077	0.84173	0.0195136	0.0979531	0.15816	0.259852	0.283888	0.446122	0.70815	0.490449	0.0150564	0.288724	1.18621e-06	0.834261	0.100861	0.941916	0.339217	0.930158	0.621805	0.92313	0.995701	0.874463	0.149486	0.318559	0.171623	0.288738	0.180221	0.590432	0.56481	0.619821	0.0242097	0.203598					met140	2.85419e+06	1.76878e+07	145748	8.61374e+06	2.94288e+06
met141	0.777888	0.895795	0.16079	0.674482	0.172749	0.411317	0.189858	0.0188884	0.293367	0.097399	0.00200049	0.452038	0.188153	0.218077	0.371181	0.852221	0.638965	0.399046	0.26997	1.46979e-14	0.47593	0.412518	0.0898433	0.813474	0.265606	0.548808	0.781068	0.89529	0.633168	0.0021373	0.020844	0.645288	0.0896549	0.746842	0.276165	0.63259	0.886944	0.421897	0.467499					met141	1.5909e+06	342976	3.9411e+07	3.52758e+06	3.72452e+07
met142	0.337074	0.695969	0.408689	0.596042	0.000182968	0.213983	0.502837	0.426106	0.799706	0.835283	0.354951	0.338869	0.217394	0.375785	0.377923	0.666567	0.868142	0.496849	0.42605	0.112643	0.594054	0.32849	0.617434	0.829251	0.00195825	0.366034	0.851509	0.837883	0.443381	0.306364	0.498187	0.684013	0.851163	0.00567723	0.267033	0.844205	0.578653	0.103681	0.804014					met142	54808.4	9073.86	40587.5	16700.7	845190
met143	0.161931	0.015908	0.556782	0.766315	0.68305	0.265416	0.281082	0.223313	0.56033	0.810902	0.189702	0.335313	0.504571	0.67197	0.312469	0.437013	0.219834	0.000210558	0.804942	7.9652e-60	0.602628	0.0465353	0.475982	0.61183	0.611087	0.682635	0.285417	0.429222	0.709591	0.437222	0.770191	0.192648	0.247333	0.665054	0.119898	0.486485	0.491526	0.00388309	0.628712					met143	7.40005e+08	2.20888e+09	1.3039e+08	3.33431e+07	6.29392e+07
met144	0.07827	0.00102874	0.770726	0.0272597	0.00833528	0.867391	0.139728	0.123655	0.872379	0.661374	0.227744	0.430218	0.584981	0.354717	0.445226	0.942633	0.240759	0.702617	0.34973	2.72535e-19	0.618248	0.404373	0.458364	0.5666	0.262695	0.51646	0.369185	0.266245	0.706113	0.46483	0.392332	0.827868	0.10297	0.579857	0.0532049	0.233011	0.701579	0.502857	0.0984155					met144	4.9258e+10	1.72706e+11	1.34463e+09	7.75973e+10	1.11067e+11
met145	0.199407	0.58735	0.407664	0.833948	0.803169	0.833791	0.727293	0.876868	0.778672	0.691819	0.0907795	0.924517	0.99364	0.35545	0.860932	0.190795	0.551823	0.744505	0.0663803	5.56493e-11	0.386668	0.742324	0.638789	0.120558	0.135359	0.726636	0.228097	0.989722	0.254127	0.422168	0.723503	0.408965	0.0633494	0.0325839	0.61825	0.587882	0.074985	0.652124	0.269493					met145	3.71913e+09	6.64106e+08	1.54674e+09	9.90779e+07	1.40054e+08
met146	0.295497	0.148484	0.773065	0.528583	0.855382	0.869856	0.192967	0.388579	0.243879	0.828683	0.124635	0.508566	0.427351	0.524503	0.510722	0.850918	0.762215	0.556721	0.346853	4.63032e-06	0.331741	0.0440578	0.4547	0.301956	0.142192	0.220652	0.850732	0.463997	0.6868	0.356708	0.676985	0.0781328	0.218767	0.727575	0.917656	0.379857	0.432439	0.158781	0.713759					met146	5.24912e+08	1.0025e+09	3.98379e+07	1.90317e+08	1.59126e+07
met147	0.124502	0.807741	0.84982	0.231423	0.359742	0.201122	0.175511	0.430059	0.170106	0.59818	0.146413	0.735638	0.0976165	0.191827	0.984424	0.937685	0.665116	0.548136	0.337401	0.504942	0.872206	0.564487	0.75634	0.387323	0.772126	0.451392	0.34651	0.754558	0.568304	0.430467	0.27516	0.237449	0.593384	0.758059	0.756975	0.479675	0.949937	0.352917	0.552078					met147	3.10145e+06	77621.6	46995.8	1.88021e+06	1.10051e+06
met148	0.48969	0.380787	0.437716	0.960835	0.228097	0.663454	0.0972569	0.238048	0.0890368	0.11978	0.318754	0.00711027	0.0282824	0.899146	0.448115	0.0155606	0.22564	0.600756	0.0887914	0.0392812	0.0428625	0.617659	0.0579451	0.90783	0.760455	0.0297186	0.182915	0.619697	0.934374	0.175595	0.294118	0.43734	0.74131	0.00954232	0.843912	0.531636	0.38547	0.417366	0.0140079					met148	455897	734099	575449	2302.42	1.38937e+06
met149	0.118577	0.0303859	0.550679	0.712992	0.193449	0.180879	0.530053	0.203095	0.0904641	0.135535	0.524576	0.156208	0.12346	0.0247855	0.516053	0.168858	0.965367	0.572103	0.0287677	0.00132958	0.965923	0.538162	0.832674	0.702499	0.0692464	0.642062	0.116354	0.253469	0.74407	0.188833	0.24837	0.466542	0.96306	0.329822	0.987109	0.150836	0.307249	0.365085	0.0630614					met149	7.52408e+07	1.45152e+08	1.09726e+07	4.16816e+06	5.21897e+07
met150	0.437193	0.389253	0.990676	0.619921	0.349282	0.0865821	0.455989	0.395894	0.706026	0.424613	0.90471	0.980381	0.641008	0.479237	0.889762	0.231458	0.605087	0.56045	0.626963	0.0187225	0.0569957	0.802157	0.0778459	0.295254	0.381973	0.462902	0.307607	0.108788	0.951889	0.777842	0.624269	0.772674	0.4693	0.596982	0.494638	0.341504	0.805809	0.874375	0.532849					met150	6.9187e+09	8.49757e+09	1.56419e+06	2.81816e+09	1.00443e+10
met151	0.0106713	0.986693	0.33119	0.132538	0.686428	0.089835	4.86999e-06	0.000303726	0.015163	0.0904562	0.00468761	0.219925	0.425593	0.934283	0.858442	0.0922015	0.836103	0.236931	0.0333123	0.0421625	0.406226	0.570148	0.693218	0.185705	0.49524	0.62414	0.958999	0.261352	0.270942	0.759728	0.864944	0.607585	0.149692	0.159275	0.929124	0.986192	0.51544	0.388171	0.991452					met151	4.71192e+08	19955.1	6.78107e+07	1.6273e+08	1.16939e+07
met152	0.314235	0.00331455	0.0187182	0.868136	0.0262001	0.105092	0.00440307	0.00559239	0.815122	0.304521	0.0142904	0.143693	0.172367	0.0226362	0.247709	0.145444	0.555009	0.254274	0.0352515	7.4951e-27	0.728741	0.517022	0.0212608	0.62395	0.694998	0.242408	0.218979	0.00763333	0.789708	0.935138	0.193269	0.583497	0.656744	0.219002	0.0833787	0.594233	0.594226	0.0935473	0.0878217					met152	1.58106e+08	1.35839e+09	8.67407e+08	4.29823e+06	7.75104e+08
met153	0.551405	0.395655	0.264728	0.158559	0.170461	0.892368	0.0515385	0.11216	0.259169	0.602705	0.00731961	0.0584785	0.0137104	0.0411081	0.997531	0.386331	0.054009	0.3746	0.522139	1.92631e-06	0.900439	0.391667	0.15017	0.653178	0.851137	0.862893	0.552874	0.0128608	0.416734	0.754635	0.0931363	0.825485	0.0392082	0.491391	0.590711	0.642513	0.375063	0.92586	0.6974					met153	1.27936e+10	2.60264e+10	4.48969e+10	7.18147e+10	6.78675e+10
met154	0.363871	0.443786	0.457126	0.14564	0.552869	0.251449	0.377903	0.325983	0.304373	0.377617	0.754011	0.128999	0.138659	0.00623111	0.37783	0.253537	0.0256132	0.664525	0.985983	0.215857	0.0659664	0.117393	0.264627	0.495821	0.91113	0.13177	0.724377	0.131156	0.341947	0.829871	0.219836	0.758952	0.041844	0.276592	0.0509489	0.132478	0.2785	0.854869	0.296079					met154	1.64339e+06	1.16865e+06	1.10176e+06	4.22659e+06	701639
met155	0.31825	0.705658	0.353678	0.368598	0.22307	0.132804	0.203002	0.963564	0.00706355	0.793787	0.601692	0.816086	0.0262546	0.789905	0.343504	0.21232	0.482703	0.00164889	0.225914	0.620103	0.684371	0.346204	0.20485	0.322268	0.645836	0.658958	0.281367	0.57374	0.666486	0.805563	0.725596	0.113575	0.981785	0.751577	0.856565	0.742282	0.613581	0.658024	0.627829					met155	614824	87961	530856	498840	916775
met156	0.940439	0.155988	0.000822321	0.653775	0.131483	0.0743486	0.421437	0.762645	0.487298	0.293161	0.598213	0.445203	0.134	0.272392	0.00132955	0.15063	0.285035	0.756707	0.256431	2.90721e-11	0.150361	0.0591256	0.651565	0.0885341	0.100898	0.483939	0.216463	0.578388	0.0111636	0.90358	0.59211	0.814244	0.55502	0.855315	0.959202	0.0153634	0.0397276	0.37248	0.870546					met156	9196.37	3.32312e+06	1.8672e+07	331464	3.75719e+06
met157	0.127969	0.128046	0.445853	0.360684	0.768451	0.308375	0.624806	0.622153	0.651023	0.70325	0.0171331	0.574306	0.0604336	0.838133	0.287554	0.350184	0.901087	0.501405	0.212632	2.43805e-22	0.00132537	0.265174	0.777005	0.533804	0.162278	0.257166	0.600878	0.889848	0.109451	0.10378	0.375954	0.0223048	0.446289	0.681981	0.75192	0.659541	0.755342	0.329962	0.375951					met157	2.13196e+07	2.1311e+07	5.33702e+06	7.67488e+06	795479
met158	0.111586	0.536542	0.495515	0.247961	0.498732	0.678953	0.438044	0.949013	0.457417	0.179935	0.985308	0.3936	0.487409	0.317328	0.804974	0.563231	0.617899	0.243323	0.103852	1.97087e-17	0.482358	0.513089	0.602062	0.242512	0.639691	0.975663	0.842593	0.725711	0.171239	0.0876873	0.936513	0.130143	0.836535	0.238191	0.381115	0.85058	0.886479	0.808503	0.619743					met158	2.05205e+08	3.08865e+07	3.75641e+07	1.08043e+08	3.70064e+07
met159	0.0122566	0.492138	0.392625	0.470134	0.955856	0.98742	0.544431	0.617376	0.663941	0.342276	0.39219	0.546712	0.354753	0.734147	0.755305	0.344235	0.338755	0.984755	0.293233	0.00229496	0.00299075	0.481356	0.975513	0.27498	0.947667	0.81936	0.943494	0.828451	0.223751	0.711907	0.658673	0.190883	0.29064	0.724822	0.811678	0.617196	0.453484	0.980138	0.105008					met159	1.59931e+09	1.19492e+08	1.85124e+08	1.32115e+08	775535
met160	0.00144367	0.454184	0.341413	0.161801	0.949583	0.90297	0.581443	0.109017	0.194158	0.00553836	0.831376	0.351262	0.318265	0.0983962	0.0674506	0.0125467	0.322029	0.00724066	0.916917	8.14567e-14	0.261797	0.539538	0.600732	0.54408	0.767028	0.273839	0.774631	0.128776	0.0601086	0.916723	0.845855	0.817678	0.578934	0.0973647	0.353509	0.469011	0.402821	0.96951	0.308106					met160	3.00064e+07	1.63806e+06	2.64772e+06	5.73259e+06	11683.3
met161	0.100346	0.506608	0.392495	0.315911	0.00262778	0.846049	0.615886	0.338765	0.999483	0.0415111	0.849071	0.397046	0.268845	0.0212988	0.883799	0.131102	0.412424	0.854737	0.830471	0.0657023	0.0933718	0.485507	0.806938	0.229954	0.798325	0.91055	0.157304	0.194474	0.968418	0.0858154	0.553272	0.731735	0.786858	0.926287	0.353837	0.210375	0.364067	0.334828	0.540028					met161	1.41432e+06	230439	382148	525830	4.77498e+06
met162	0.694486	0.0201952	0.298108	0.219164	0.0954063	0.000690053	0.0961262	0.805753	0.291073	0.690951	0.435366	0.406551	0.9683	0.0862538	0.0842133	0.751126	0.703572	0.166379	0.0159075	0.33688	0.00769482	0.453369	0.178193	0.635977	0.672086	0.604069	0.641841	0.823703	0.364174	0.619302	0.772346	0.949945	0.617755	0.0192815	0.194042	0.42836	0.382543	0.16954	0.225243					met162	5.95404e+07	2.09473e+09	4.18286e+08	5.83622e+08	1.07644e+09
met163	0.888045	0.253156	0.596467	0.663774	0.886925	0.231706	0.753196	0.950474	0.438223	0.792687	0.195468	0.944277	0.0091671	0.82629	0.914954	0.281371	0.87199	0.169368	0.874283	9.09384e-11	0.841688	0.193154	0.527228	0.986035	0.693241	0.489006	0.877256	0.64943	0.442752	0.81296	0.258428	0.217686	0.0396592	0.364435	0.268325	0.957315	0.677111	0.197315	0.372606					met163	2952.05	194790	41772.5	28153.2	3011.76
met164	0.298026	0.276526	0.0578443	0.0321775	0.0801584	0.444603	0.42692	0.564609	0.133952	0.300754	0.184508	0.577904	0.884018	0.857273	8.29454e-05	0.150696	0.70003	0.209175	0.0874822	0.267338	0.415695	0.158593	0.564468	0.366753	0.148496	0.215643	0.75335	0.322587	0.000604233	0.213079	0.524891	0.718984	0.27386	0.634381	0.460511	0.500384	0.212427	0.893333	0.302317					met164	1.6682e+06	1.8241e+06	5.55839e+06	7.09718e+06	4.72677e+06
met165	0.766761	0.651797	0.644063	0.296044	0.23733	0.477727	0.871084	0.776247	0.881925	0.718536	0.644001	0.958674	0.254028	0.103064	0.915537	0.918621	0.711065	0.80447	0.990849	3.28632e-16	0.28638	0.469939	0.801411	0.990665	0.067926	0.76919	0.488624	0.635433	0.5836	0.139341	0.274873	0.875293	0.0266977	0.700685	0.378395	0.598966	0.5226	0.490291	0.755603					met165	6750.21	15626.4	16380.5	83874.2	107298
met166	0.714176	0.988369	0.664755	0.750134	0.160112	0.435942	0.0118923	0.000611204	0.016784	0.422194	0.0378898	0.126906	0.374776	0.397493	0.59384	0.435977	0.923435	0.67816	0.609273	0.949534	0.820273	0.152916	0.589991	0.678701	0.329399	0.0389242	0.408763	0.474656	0.191329	0.183302	0.154717	0.27473	0.962007	0.915336	0.700062	0.300702	0.488212	0.556298	0.728612					met166	183372	290.466	256738	138634	2.70303e+06
met167	0.231251	0.731255	0.0364116	0.649597	0.21706	0.157894	0.0243113	0.00204424	0.36661	0.805072	0.181775	0.605804	0.311705	0.808811	0.882737	0.6751	0.219858	0.386573	0.771012	1.62791e-20	0.855668	0.498699	0.695732	0.428275	0.0393458	0.944497	0.705371	0.1629	0.696689	0.834502	0.2627	0.437113	0.721031	0.229401	0.605813	0.813443	0.563312	0.460504	0.00994721					met167	9.36237e+07	7.69456e+06	2.86954e+08	1.34652e+07	9.95496e+07
met168	0.184576	0.550855	0.0752427	0.407438	0.833857	0.905718	0.0270839	0.262387	0.910213	0.531368	0.518963	0.545677	0.067277	0.307572	0.16347	0.524018	0.832155	0.928728	0.888581	0.0383603	0.0911131	0.220578	0.361459	0.896458	0.999555	0.248659	0.897304	0.3501	0.63801	0.0448456	0.175922	0.28945	0.702944	0.350355	0.391342	0.619666	0.404979	0.00984317	0.673291					met168	1.5565e+07	3.14073e+06	2.80275e+07	6.06033e+06	388255
met169	0.229629	0.274265	0.368117	0.482928	0.887636	0.0128921	0.624461	0.132996	0.327266	0.112079	0.826254	0.905665	0.734545	0.112645	0.792852	0.607292	0.710268	0.510305	0.198521	0.179488	0.0115119	0.0367148	0.320909	0.956441	0.0465261	0.445044	0.194073	0.937375	0.0824825	0.991091	0.410774	0.141902	0.33685	0.293179	0.366392	0.252132	0.183994	0.542937	0.62502					met169	2.8009e+06	2.31917e+06	1.57094e+06	954308	38684
met170	0.767026	0.439331	0.099271	0.510732	0.33816	0.0405411	0.339459	0.443544	0.536621	0.0383076	0.0041408	0.490335	0.334695	0.100446	0.907607	0.517883	0.970504	0.157181	0.306773	2.22527e-06	0.0623868	0.219715	0.716535	0.568328	0.914098	0.696644	0.0839976	0.119813	0.709756	0.98072	0.702597	0.450595	0.598837	0.77009	0.626867	0.277378	0.755972	0.689285	0.952272					met170	2015.81	13742.3	62591.9	9938.19	21088.8
met171	0.57255	0.616121	0.494558	0.606849	0.0387376	0.168513	0.901592	0.586341	0.512551	0.481177	0.31413	0.115063	0.0179955	0.185554	0.239242	0.666322	0.309341	0.76752	0.89041	0.00349641	0.69952	0.111671	0.0830778	0.235054	0.223148	0.668217	0.648272	0.654229	0.607205	0.745082	0.878465	0.753984	0.944099	0.512647	0.464216	0.924795	0.662466	0.909947	0.268997					met171	5.21803e+06	4.11854e+06	7.64716e+06	4.33869e+06	7.03274e+07
met172	0.731642	0.47076	0.947099	0.834867	0.750237	0.758995	0.873874	0.386463	0.142186	0.813904	0.745685	0.341865	0.0153514	0.0433086	0.055702	0.0173034	0.0776054	0.840934	0.505096	0.963686	0.282611	0.938637	0.238214	0.658388	0.835856	0.254304	0.318633	0.0594707	0.569436	0.954505	0.149365	0.665771	0.162077	0.236828	0.451079	0.877343	0.605465	0.547493	0.863679					met172	13456	59544.1	503.62	4971.64	11593.4
met173	0.0762668	0.0100256	0.563726	0.162447	0.251661	0.735905	0.993618	0.165905	0.604628	0.0358974	0.337047	0.0833084	0.778993	0.531155	0.0974091	0.191283	0.132084	0.249911	0.536983	0.0202263	0.338198	0.653484	0.57018	0.50008	0.328474	0.32621	0.262776	0.62491	0.905099	0.278781	0.976032	0.866157	0.0633041	0.0746591	0.610242	0.149008	0.505862	0.703012	0.641128					met173	4.48106e+06	9.4919e+06	473699	2.77847e+06	1.86973e+06
met174	0.781787	0.0397164	0.0111714	0.2922	0.62742	0.11685	0.0967282	0.32349	0.780322	0.663633	0.0785974	0.773711	0.616243	0.302143	0.252912	0.246602	0.200673	0.154094	0.585584	0.000169633	0.376952	0.0742156	0.972293	0.951698	0.531516	0.537921	0.888626	0.242094	0.489658	0.587931	0.799887	0.314079	0.432822	0.216733	0.906523	0.406556	0.759371	0.434572	0.59661					met174	1869.48	103562	158018	27065.5	5741.17
met175	0.0582247	0.0884227	0.0954097	0.415649	0.708295	0.117817	0.902367	0.585334	0.227713	0.132396	0.706885	0.334381	0.852398	0.355839	0.350657	0.592774	0.0609397	0.0850482	0.681657	1.28451e-52	0.213444	0.452142	0.325255	0.911542	0.898271	0.945167	0.489162	0.816472	0.899627	0.354694	0.15798	0.119472	0.162589	0.823381	0.12035	0.0517548	0.303568	0.589216	0.135477					met175	5.47895e+08	4.43017e+08	4.24306e+08	1.0086e+08	2.12962e+07
met176	0.438149	0.073566	0.0125933	0.624285	0.0147146	0.168153	0.0650625	0.0343931	0.643876	0.175547	0.0338428	0.65236	0.900205	0.280229	0.400343	0.530437	0.137888	0.427811	0.397276	6.41657e-09	0.270438	0.468195	0.0149287	0.0865737	0.265025	0.0408261	0.751377	0.0791702	0.150904	0.154166	0.322312	0.507207	0.783291	0.811625	0.195892	0.151652	0.599936	0.0206158	0.272222					met176	6.08669e+10	3.25148e+11	6.34436e+11	2.428e+10	6.06213e+11
met177	0.788477	0.116484	0.909373	0.750688	0.717819	0.806707	0.427371	0.959928	0.690027	0.060327	0.00515725	0.655794	0.323979	0.718714	0.258252	0.30466	0.816064	0.286568	0.845073	1.08069e-05	0.00773267	0.228286	0.129696	0.963701	0.619187	0.848057	0.157711	0.728805	0.587803	0.0482171	0.0464027	0.970475	0.488124	0.955182	0.772227	0.221385	0.490188	0.0317128	0.135187					met177	2.4951e+06	8.56462e+07	449119	3.49959e+06	4.52717e+06
met178	0.979909	0.0636934	0.34056	0.994322	0.210311	0.196367	0.74497	0.872908	0.747968	0.864107	0.0365109	0.835767	0.137909	0.338778	0.640322	0.218144	0.652758	0.00830628	0.313074	4.72887e-05	0.0430482	0.0773069	0.729788	0.907508	0.77254	0.806903	0.985515	0.849595	0.739616	0.869475	0.981877	0.512152	0.0316014	0.750825	0.841609	0.313228	0.646157	0.0140044	0.996208					met178	28012.5	1.52485e+08	4.01638e+07	2236.99	6.94427e+07
met179	0.0147595	0.431021	0.82427	0.822712	0.361356	0.768988	0.0677613	0.61301	0.610475	0.00175716	0.460605	0.435402	0.228804	0.63025	0.146287	0.377755	0.239837	0.0896538	0.462723	0.000857432	0.438431	0.931439	0.576749	0.112172	0.471179	0.361726	0.176507	0.651388	0.502224	0.0691163	0.831425	0.823128	0.329853	0.836861	0.50106	0.13627	0.500794	0.747412	0.574876					met179	6.89398e+07	7.14671e+06	567942	578233	9.60522e+06
met180	0.168404	0.0479973	0.634208	0.764875	0.284638	0.646354	0.831505	0.761871	0.636075	0.424584	0.788705	0.404303	0.0349327	0.250368	0.233117	0.438553	0.323588	0.484418	0.937561	0.00179225	0.406387	0.66822	0.39197	0.254633	0.090681	0.765342	0.774855	0.830687	0.435138	0.273978	0.87224	0.674496	0.642439	0.816255	0.17997	0.0126919	0.945978	0.518924	0.0807682					met180	3.83417e+06	7.92089e+06	456691	180414	2.31176e+06
met181	0.784845	0.504864	0.507714	0.890145	0.994046	0.0109674	0.0510214	0.849187	0.0254044	0.212136	0.923186	0.510657	0.560722	0.341138	0.887329	0.800605	0.633633	0.394123	0.100357	0.0498333	0.370036	0.320932	0.532666	0.895247	0.0533608	0.307919	0.810126	0.136768	0.333791	0.0996801	0.993667	0.135616	0.20198	0.965347	0.047933	0.748595	0.708552	0.0884911	0.230707					met181	1.40838e+07	8.40638e+07	8.2944e+07	3.60456e+06	10520.1
met182	0.327643	0.405722	0.661319	0.945484	0.668736	0.580582	0.911702	0.974552	0.250673	0.733991	0.0890637	0.396895	0.602951	0.386809	0.117997	0.44914	0.223428	0.863616	0.859715	0.753251	0.0153625	0.59214	0.697038	0.206514	0.918541	0.955714	0.481865	0.748005	0.0316999	0.438044	0.857646	0.244673	0.0141847	0.714139	0.581023	0.718908	0.710223	0.107929	0.3375					met182	1.60604e+08	1.15834e+08	3.21406e+07	782825	3.06598e+07
met183	0.601632	0.449738	0.507335	0.456011	0.112533	0.687	0.682731	0.626441	0.352972	0.320372	0.0297858	0.644029	0.908714	0.391909	0.894089	0.963887	0.967559	0.313051	0.848158	7.10805e-57	0.604726	0.290515	0.293624	0.539485	0.050736	0.516284	0.80401	0.504676	0.804612	0.24056	0.0991431	0.542643	0.926195	0.622511	0.662285	0.89186	0.924495	0.589557	0.784063					met183	2.62362e+08	5.50162e+08	4.23223e+08	5.35087e+08	2.43048e+09
met184	0.122927	0.636976	0.54929	0.891745	0.126799	0.684773	0.376337	0.434506	0.402808	0.312043	0.0672724	0.529242	0.0458708	0.588438	0.335538	0.707229	0.287813	0.377609	0.727585	2.89104e-73	0.113709	0.506117	0.633225	0.946638	0.0870233	0.828156	0.893279	0.72264	0.677454	0.383682	0.130496	0.511195	0.135502	0.287501	0.829082	0.743851	0.506541	0.748932	0.994977					met184	2.37682e+09	2.21906e+08	3.57336e+08	1.84502e+07	2.32838e+09
met185	0.168835	0.81852	0.915043	0.870731	0.0837807	0.892817	0.183782	0.553132	0.56662	0.391153	0.0551473	0.265906	0.00527087	0.588305	0.189546	0.967005	0.37228	0.223002	0.541518	2.87986e-64	0.268698	0.632834	0.904325	0.768836	0.0397172	0.760829	0.994893	0.49972	0.910581	0.502425	0.165776	0.356648	0.102689	0.170932	0.935788	0.971297	0.893382	0.763972	0.929364					met185	7.60928e+09	2.11149e+08	4.5642e+07	1.06204e+08	1.20324e+10
met186	0.203993	5.35726e-06	0.39576	0.409732	0.0251191	0.525033	0.318623	0.0201935	0.948188	0.199944	0.858013	0.0477557	0.774183	0.697962	0.00548913	0.796857	0.00555917	0.103812	0.122991	0.54294	0.335239	0.927997	0.301146	0.872469	0.201052	0.737673	0.622096	0.796096	0.783636	0.190018	0.926263	0.342087	0.660051	0.802766	0.933545	0.426187	0.835169	0.724446	0.569163					met186	1.64084e+07	2.15237e+08	7.32613e+06	6.90326e+06	5.12044e+07
met187	0.00949631	0.844397	0.00356555	0.630048	0.553269	0.129612	0.0132958	0.627106	0.862377	0.154954	0.226029	0.324862	0.00556773	0.611036	0.154806	0.99832	0.00818917	0.539497	0.268136	4.99432e-32	0.0843013	0.37629	0.518249	0.734483	0.187364	0.903062	0.152637	0.515875	0.0545243	0.533036	0.532272	0.706721	0.0388315	0.432106	0.981019	0.703435	0.167243	0.908641	0.969966					met187	5.0335e+09	2.86042e+07	6.36767e+09	1.723e+08	2.61084e+08
met188	0.109028	0.0380907	0.29451	0.263148	0.731174	0.540779	0.897273	0.787334	0.47155	0.420536	0.031733	0.181123	0.815032	0.606626	0.9565	0.937415	0.876489	0.0020662	0.773125	3.92335e-32	0.0849835	0.0060593	0.492381	0.298886	0.9889	0.769629	0.775992	0.4573	0.113396	0.472056	0.150893	0.106378	0.910482	0.996733	0.951931	0.635433	0.763693	0.0169331	0.866393					met188	1.37907e+08	2.3141e+08	5.89076e+07	6.71336e+07	6.32038e+06
met189	0.0193305	0.595842	0.00289236	0.761228	0.625088	0.0268668	0.00280852	0.456201	0.668719	0.179468	0.127614	0.928921	0.0270305	0.436856	0.152161	0.880882	0.0101101	0.684534	0.327224	3.62655e-24	0.465196	0.93046	0.63582	0.942737	0.119428	0.595393	0.105216	0.414663	0.150772	0.610218	0.642935	0.431641	0.450345	0.257189	0.719753	0.990293	0.317361	0.395875	0.936304					met189	8.36994e+07	4.27786e+06	1.36287e+08	1.40383e+06	3.6309e+06
met190	0.243399	0.604905	0.462125	0.87377	0.458713	0.471309	0.0821207	0.249162	0.347002	0.487267	0.497593	0.268979	0.079126	0.745785	0.102817	0.425034	0.40334	0.249806	0.186143	0.000184731	0.89288	0.9274	0.686791	0.087051	0.233177	0.238861	0.704403	0.63325	0.240812	0.156144	0.87932	0.340634	0.39462	0.47086	0.963818	0.793728	0.0806369	0.605175	0.372818					met190	3.83976e+07	7.54313e+06	1.52438e+07	711107	1.54777e+07
met191	0.079835	0.774561	0.328994	0.913866	0.719396	0.788629	0.231644	0.325689	0.088243	0.457907	0.618416	0.25304	0.0450136	0.448517	0.115114	0.977079	0.1987	0.205456	0.308304	0.382186	0.675617	0.985839	0.711784	0.0310007	0.8871	0.229976	0.909126	0.441242	0.182981	0.124932	0.926799	0.571771	0.783405	0.736588	0.521119	0.965941	0.0371946	0.666638	0.506086					met191	1.69184e+09	4.5078e+07	5.24129e+08	6.42842e+06	7.09307e+07
met192	0.951947	0.00169545	0.0115795	0.0311682	0.0823064	0.0041837	0.529701	0.516821	0.0390928	0.678636	0.681564	0.185169	0.922776	0.730911	0.466617	0.975878	0.868766	0.459864	0.433977	5.77143e-18	0.11753	0.833707	0.996587	0.2369	0.418094	0.715627	0.961403	0.103436	0.245732	0.506041	0.865691	0.951324	0.987915	0.234899	0.162583	0.947614	0.747494	0.0816471	0.343849					met192	22756.2	6.24461e+07	4.02359e+07	2.92543e+07	1.89821e+07
met193	0.07656	0.870803	0.0420188	0.365217	0.425	0.188462	0.189459	0.0310834	0.870946	0.429443	0.169515	0.995222	0.744815	0.15765	0.278692	0.0792046	0.194551	0.0148442	0.213903	1.72264e-23	0.830975	0.665841	0.78032	0.439299	0.97268	0.843228	0.969755	0.365133	0.605509	0.336303	0.311333	0.605853	0.473235	0.210729	0.935284	0.397245	0.234575	0.363502	0.331798					met193	1.1451e+09	9.62281e+06	1.5112e+09	2.98537e+08	2.31698e+08
met194	0.495012	0.00280395	0.0877888	0.30023	0.741651	0.352094	0.000449205	0.0694363	0.0150606	0.150993	0.839064	0.451257	0.623455	0.152337	0.251765	0.502208	0.0586797	0.274703	0.184977	0.523809	0.677707	0.846944	0.994622	0.937214	0.274925	0.893591	0.811357	0.728274	0.284767	0.738185	0.685365	0.686109	0.615253	0.612994	0.750085	0.95996	0.573433	0.533445	0.275735					met194	2.75099e+08	5.32823e+09	1.7268e+09	6.34506e+08	6.41854e+07
met195	0.840789	0.566981	0.126462	0.973817	0.438993	0.0847882	0.39307	0.685019	0.105294	0.881835	0.898774	0.6731	0.0782316	0.266779	0.27918	0.677274	0.206545	0.816956	0.0536475	0.988367	0.907339	0.504793	0.128569	0.416719	0.109845	0.219131	0.562638	0.382176	0.501596	0.631855	0.212243	0.0962678	0.529199	0.893588	0.672468	0.533535	0.15042	0.538034	0.24102					met195	2.32089e+06	1.88566e+07	1.34669e+08	61954.6	3.44672e+07
met196	0.366185	0.775032	0.390374	0.145497	0.72017	0.0191818	0.125613	0.534079	0.0348925	0.849279	0.934134	0.537689	0.672445	0.826384	0.862049	0.873033	0.922452	0.770788	0.159733	0.00173048	0.39528	0.644435	0.243539	0.0995659	0.223263	0.122897	0.50627	0.219109	0.554969	0.103422	0.47065	0.916036	0.858458	0.678989	0.738049	0.707695	0.361654	0.21595	0.41179					met196	2.58263e+07	2.58121e+06	2.33321e+07	6.71144e+07	4.05557e+06
met197	0.886696	0.0712304	0.144501	0.635942	0.168476	0.00555584	0.0592311	0.388998	0.700501	0.461091	0.551987	0.713669	0.84185	0.840264	0.621246	0.583048	0.882532	0.0818325	0.706765	3.75634e-44	0.208823	0.44629	0.384551	0.890671	0.758794	0.58251	0.631048	0.334681	0.743854	0.292056	0.180951	0.111774	0.153984	0.647049	0.10392	0.630772	0.388969	0.755088	0.29163					met197	14661.6	2.35898e+06	1.54148e+06	161866	1.3725e+06
met198	0.401729	0.0510906	3.91633e-05	0.146728	0.292765	0.0385032	0.0941192	0.0311545	0.268788	2.42164e-13	0.301469	0.84106	0.088993	0.351983	0.0623685	0.0298953	0.849675	0.0521482	0.757737	0.0101324	0.200503	0.77385	0.268536	0.970536	0.440398	0.471307	0.886876	0.64375	0.914224	0.333741	0.822146	0.435178	0.259252	0.854648	0.437095	0.608617	0.690763	0.774372	0.369041					met198	1.05298e+07	5.71891e+07	2.58028e+08	3.1588e+07	1.65833e+07
met199	0.617899	0.871797	0.972256	0.355893	0.863869	0.847922	0.289664	0.785533	0.0248564	0.34458	0.799343	0.00740512	0.183662	0.494878	0.578811	0.91695	0.566365	0.522674	0.519136	0.000558643	0.0769905	0.289491	0.814595	0.0769333	0.736215	0.828037	0.410872	0.98274	0.0297253	0.222254	0.220244	0.0039289	0.218664	0.330695	0.397989	0.860426	0.859929	0.814161	0.338374					met199	4.32136e+08	4.52153e+07	2.09997e+06	1.48124e+09	5.10371e+07
met200	0.527325	0.405236	0.0588262	0.645069	0.737125	0.866172	0.732575	0.152988	0.596507	0.91699	0.798801	0.156519	0.133271	0.415586	0.885085	0.456178	0.737302	0.133008	0.508959	0.464998	0.127815	0.085251	0.306039	0.906381	0.875849	0.817533	0.401153	0.277024	0.741972	0.542889	0.410172	0.61234	0.545551	0.0789843	0.266262	0.381671	0.684866	0.157078	0.38832					met200	7.73733e+06	1.34196e+07	6.939e+07	4.10794e+06	2.18117e+06
met201	0.133799	0.559206	0.458559	0.19771	0.141198	0.33844	0.363835	0.80987	0.858553	0.244582	0.132096	0.322694	0.41197	0.44423	0.14815	0.134139	0.719459	0.0895775	0.607291	1.64006e-08	0.441946	0.557169	0.57905	0.451843	0.171059	0.382481	0.606901	0.446971	0.477289	0.831587	0.0156674	0.195084	0.231047	0.73262	0.140825	0.61483	0.980925	0.441465	0.107661					met201	1.36852e+06	207199	333834	1.00946e+06	1.31786e+06
met202	0.545008	0.276511	0.0301862	0.410807	0.781342	0.101127	0.114322	0.742556	0.0961104	0.865233	0.129257	0.341511	0.654362	0.944102	0.688746	0.725064	0.610631	0.450845	0.407933	7.77314e-09	0.205934	0.753358	0.963464	0.629936	0.24961	0.360884	0.531393	0.211686	0.913489	0.75144	0.461181	0.819604	0.93112	0.0868549	0.413792	0.586144	0.881833	0.777919	0.557276					met202	582275	1.88394e+06	7.50558e+06	1.07559e+06	122420
met203	0.289768	0.0516754	0.324506	0.0873743	0.000233491	0.504197	0.263205	0.36159	0.576491	0.661038	0.191177	0.708774	0.260028	0.294332	0.82808	0.145186	0.0858631	0.97174	0.0741445	5.95067e-07	0.12127	0.891907	0.480795	0.72522	0.279298	0.693234	0.712136	0.467396	0.60099	0.711296	0.194586	0.417598	0.259148	0.774068	0.681147	0.282603	0.538104	0.369113	0.383304					met203	4.92374e+06	1.66857e+07	4.26398e+06	1.28647e+07	6.03453e+07
met204	0.212756	0.967972	0.406739	0.725673	0.484832	0.27724	0.861595	0.619368	0.203674	0.185283	0.319529	0.536675	0.045843	0.0944296	0.146707	0.102622	0.221219	0.310186	0.275729	0.237976	0.195691	0.719087	0.408016	0.182811	0.432094	0.335312	0.792089	0.435914	0.306329	0.245831	0.400007	0.628709	0.101933	0.0867246	0.118586	0.216911	0.0766195	0.615363	0.575134					met204	3.85547e+07	39964.2	1.70757e+07	3.05244e+06	1.2103e+07
met205	0.347555	0.548324	0.278147	0.105425	0.565777	0.405241	0.957375	0.0983219	0.0473048	0.000246897	0.0464515	0.633524	0.676824	0.879666	0.283553	0.00921668	0.149801	0.394061	0.469323	0.489211	0.642627	0.215426	0.857563	0.949124	0.526589	0.875663	0.628822	0.262468	0.863246	0.191128	0.317027	0.626136	0.192087	0.161088	0.728935	0.176982	0.271789	0.908818	0.722839					met205	8.4557e+06	3.45096e+06	1.12746e+07	2.5172e+07	3.15846e+06
met206	0.375317	0.241479	0.0545668	0.821785	0.598299	0.23196	0.876981	0.00977801	0.405993	0.758416	0.861469	0.326514	0.325266	0.285127	0.954793	0.853455	0.3452	0.018616	0.713369	0.269242	0.0436635	0.652153	0.00662024	0.731467	0.330149	0.860366	0.476045	0.851949	0.942804	0.133188	0.789656	0.104785	0.425819	0.985166	0.528742	0.672356	0.720672	0.628654	0.358024					met206	1.26099e+07	2.20255e+07	5.94834e+07	813316	4.45055e+06
met207	0.105712	0.374483	0.314501	0.831236	0.363116	0.911129	0.89758	0.310637	0.695056	0.726672	0.707968	0.155079	0.271013	0.785048	0.798058	0.722918	0.775724	0.100878	0.430826	1.75743e-43	0.137827	0.392276	0.749013	0.787316	0.364795	0.347696	0.569767	0.284096	0.532434	0.939798	0.463742	0.0952249	0.11345	0.566617	0.976685	0.369135	0.828587	0.244406	0.972838					met207	1.47231e+08	4.42777e+07	5.68078e+07	2.54753e+06	4.64326e+07
met208	0.0372202	0.999997	0.610181	0.214591	0.00229257	0.647619	0.527827	0.512975	0.51078	0.0395372	0.235056	0.968433	0.680172	0.807265	0.306294	0.250306	0.53861	0.9536	0.0112924	0.00650995	0.0898582	0.659343	0.418574	0.765744	0.300151	0.950756	0.953185	0.342009	0.586111	0.958416	0.7506	0.722622	0.90772	0.453699	0.758718	0.648721	0.818727	0.867451	0.439224					met208	1.25286e+07	5.17368e-05	746745	4.43156e+06	2.69964e+07
met209	0.408492	0.0276177	0.934416	0.215229	0.000489045	0.867418	0.546092	0.775336	0.886303	0.0251593	0.0273952	0.625018	0.201071	0.904565	0.70014	0.0493362	0.250204	0.492621	0.699561	0.221155	0.016993	0.324468	0.22125	0.773285	0.545449	0.924232	0.813179	0.822644	0.790777	0.896142	0.908771	0.77322	0.795578	0.795591	0.65063	0.48221	0.269226	0.817242	0.094171					met209	3.51088e+07	2.50529e+08	347726	7.90069e+07	6.33048e+08
met210	0.274573	0.43077	0.646316	0.263583	0.913016	0.738224	0.559601	0.297638	0.801134	0.411468	0.165023	0.482931	0.0679265	0.924406	0.149971	0.0476551	0.764622	0.0403881	0.705031	0.0404319	0.023479	0.0806542	0.318339	0.478937	0.56761	0.420169	0.77352	0.773975	0.767764	0.539968	0.186533	0.590972	0.846288	0.941629	0.0227657	0.992145	0.635403	0.0181401	0.153707					met210	161432	83888.5	28444.2	169027	1611.43
met211	0.589259	0.982599	0.969167	0.719118	0.418665	0.00519066	0.0543365	0.564317	0.659253	0.521512	0.106558	0.914815	0.803396	0.846264	0.324141	0.642086	0.364673	0.794349	0.303117	7.65158e-05	0.0738024	0.960983	0.934088	0.505536	0.244034	0.340434	0.125714	0.548371	0.138386	0.717613	0.944925	0.922941	0.00459577	0.410534	0.49718	0.755857	0.786871	0.580468	0.00444885					met211	2.10756e+06	3438	10798.5	934947	4.73082e+06
met212	0.981502	0.716925	0.4774	0.588233	0.535976	0.548266	0.763148	0.133319	0.367727	0.991797	0.932891	0.590072	0.0485119	0.253815	0.347276	0.215912	0.4563	0.29174	0.547191	0.0142712	0.569599	0.597257	0.754237	0.341144	0.538599	0.594697	0.698769	0.471078	0.0996237	0.670438	0.88684	0.547433	0.0539992	0.769524	0.74113	0.615884	0.138881	0.500073	0.497812					met212	55609.1	1.36005e+07	5.22479e+07	3.03307e+07	3.96411e+07
met213	0.0206534	0.0045048	0.890375	0.136989	0.0158542	0.0202251	0.951789	0.0733964	0.773147	0.565278	0.333414	0.976557	0.151752	0.624882	0.152042	0.99562	0.115422	0.168613	0.104337	6.52833e-47	0.125988	0.0102501	0.979583	0.35356	0.20557	0.987106	0.761929	0.389472	0.58908	0.335806	0.406909	0.793274	0.91246	0.643664	0.485023	0.420784	0.553606	0.850084	0.0589436					met213	3.43063e+08	5.18421e+08	1.20941e+06	1.41143e+08	3.72929e+08
met214	0.613546	0.288176	0.0366117	0.586007	0.580034	0.0988735	0.097366	0.621219	0.0685022	0.972341	0.0958131	0.280222	0.784485	0.968479	0.424532	0.75011	0.428058	0.441569	0.381019	5.14551e-08	0.231181	0.725828	0.885997	0.687709	0.199146	0.274398	0.50368	0.133249	0.927338	0.536556	0.59314	0.896613	0.982913	0.0753942	0.375906	0.594813	0.830446	0.514655	0.494137					met214	286415	1.26815e+06	4.92894e+06	333124	343861
met215	0.132704	0.778005	0.702723	0.818738	0.643025	0.221103	0.301764	0.624721	0.566054	0.133239	0.324088	0.429314	0.0202793	0.175743	0.50951	0.974446	0.154232	0.0137126	0.414336	1.71564e-09	0.0386833	0.943827	0.150971	0.419091	0.167541	0.638188	0.459155	0.717508	0.120805	0.914233	0.025242	0.644297	0.246	0.297726	0.105418	0.233801	0.0910687	0.269597	0.386825					met215	2.981e+08	1.04545e+07	1.91607e+07	6.90798e+06	2.826e+07
met216	0.24639	0.0548264	0.0533193	0.0295731	0.597095	0.759292	0.354728	0.835486	0.443347	0.921117	0.132239	0.0434078	0.946674	0.617385	0.460008	0.71805	0.314331	0.507607	0.738646	0.00136182	0.63878	0.291818	0.252788	0.452555	0.898958	0.780557	0.0333837	0.868858	0.759167	0.835429	0.579467	0.143621	0.846033	0.433276	0.417577	0.901359	0.104055	0.197367	0.242992					met216	359373	988875	1.00141e+06	1.27108e+06	74636.6
met217	0.778847	0.45187	0.258838	0.438197	0.382664	0.0130792	0.755154	0.626518	0.573499	0.0110015	0.00119399	0.683083	0.797905	0.70104	0.860793	0.203189	0.828828	0.582631	0.76903	3.98587e-27	0.185368	0.410611	0.331973	0.325799	0.599614	0.0147223	0.736041	0.640193	0.473459	0.010465	0.00736916	0.675035	0.640453	0.630293	0.283532	0.308947	0.49689	0.616103	0.439404					met217	1.12468e+08	8.07592e+08	1.82078e+09	8.57628e+08	1.08776e+09
met218	0.73517	0.00597944	0.154071	0.171484	0.0390451	0.00340773	0.366526	0.786464	0.235544	0.427067	0.486751	0.361786	0.542909	0.0261353	0.0421618	0.931472	0.868135	0.286101	0.0230925	0.514815	0.0186469	0.438185	0.181351	0.339606	0.848583	0.901307	0.885909	0.281322	0.568518	0.969444	0.514886	0.86717	0.637656	0.0516434	0.028365	0.445422	0.510722	0.598599	0.551661					met218	147850	9.84843e+06	2.63087e+06	2.4212e+06	5.52964e+06
met219	0.187927	0.947702	0.874786	0.91573	0.275673	0.468467	0.235943	0.26736	0.214182	0.083888	0.974006	0.0125089	0.383448	0.610086	0.187275	0.51792	0.110634	0.157664	0.328628	0.421889	0.602736	0.57709	0.619923	0.1816	0.549843	0.840035	0.528224	0.659655	0.242437	0.107017	0.182784	0.0122989	0.705094	0.370787	0.184627	0.563553	0.25614	0.842134	0.612211					met219	1.25407e+07	31058	179261	80826.1	8.58969e+06
met220	0.57976	0.735627	0.29756	0.104839	0.776778	0.00952671	0.000179841	0.182984	0.0915598	0.0263998	0.931545	0.248214	0.0088874	0.670864	0.0122919	0.00475209	0.935542	0.782319	0.44557	0.0525951	0.187314	0.670185	0.460637	0.3379	0.312183	0.491034	0.777819	0.350378	0.346658	0.899008	0.461546	0.456303	0.4597	0.858509	0.906507	0.610012	0.976417	0.624072	0.434431					met220	2.29504e+07	8.53144e+06	8.12907e+07	1.97404e+08	6.01506e+06
met221	0.796391	0.798636	0.43069	0.300507	0.281563	0.639379	0.802509	0.214278	0.856433	0.539237	0.727269	0.247289	0.218787	0.0320991	0.658626	0.730676	0.36423	0.410078	0.379217	0.456294	0.785992	0.801955	0.444098	0.296815	0.253651	0.473473	0.896572	0.312201	0.739336	0.375857	0.915477	0.169817	0.269838	0.0439301	0.791293	0.802908	0.433051	0.289938	0.510399					met221	1.58823e+06	1.55263e+06	1.48234e+07	2.56023e+07	2.7697e+07
met222	0.572142	0.262931	0.814792	0.265712	0.798755	0.665696	0.334261	0.843412	0.907354	0.425842	0.182459	0.0366586	0.953773	0.449811	0.83119	0.320661	0.779356	0.0318799	0.817951	6.34182e-27	0.639779	0.2714	0.930406	0.252801	0.790669	0.55689	0.321235	0.929212	0.840753	0.416636	0.180984	0.0261316	0.935929	0.512835	0.807033	0.26005	0.762964	0.0569434	0.872978					met222	1.70914e+07	6.71958e+07	2.93804e+06	6.6417e+07	3.48056e+06
met223	0.828725	0.23998	0.410699	0.31839	0.732587	1.17553e-07	0.654833	0.342047	0.398913	0.306982	0.0871321	0.797542	0.569179	0.431488	0.848421	0.0137309	0.630179	0.998168	0.209764	1.64834e-05	0.421007	0.113062	0.51869	0.613013	0.868081	0.535499	0.818014	0.700614	0.235698	0.574135	0.542151	0.860841	0.110995	0.327096	0.882813	0.761821	0.961882	0.119402	0.517988					met223	14356	424173	207746	305711	35814.9
met224	0.616527	0.0507491	0.0446959	0.270556	0.842155	0.738716	0.244462	0.755392	0.407735	0.869509	0.69162	0.151382	0.576566	0.266933	0.839012	0.138648	0.556916	0.139619	0.452103	1.15774e-14	0.0888603	0.486036	0.146492	0.975639	0.317154	0.799929	0.476661	0.876297	0.0577477	0.87455	0.968673	0.968901	0.57028	0.348313	0.933364	0.386427	0.454572	0.611118	0.633183					met224	7.84933e+07	1.19947e+09	1.26689e+09	3.80376e+08	1.24091e+07
met225	0.325391	0.387461	0.147758	0.247956	0.54402	0.507483	0.850915	0.715803	0.411293	0.729862	0.671845	0.215194	0.0602291	0.0712863	0.351144	0.0483849	0.0958395	0.372275	0.514675	0.917755	0.298656	0.34347	0.104709	0.287187	0.505085	0.575834	0.780526	0.557267	0.206056	0.59469	0.892789	0.163998	0.0352193	0.175839	0.437563	0.0724596	0.103501	0.476684	0.470547					met225	8.33878e+09	6.4381e+09	1.80886e+10	1.15133e+10	3.17191e+09
met226	0.0139251	0.86115	0.84866	0.361955	0.894959	0.0203727	9.90098e-07	0.106407	0.210966	0.598318	0.0113618	0.382767	0.206452	0.799877	0.116129	0.298919	0.711071	0.748385	0.280615	0.293153	0.954293	0.979359	0.847605	0.195184	0.727237	0.457148	0.157469	0.907442	0.407422	0.567995	0.472075	0.354478	0.230344	0.568864	0.494584	0.899181	0.626837	0.476837	0.961829					met226	1.18611e+08	595897	709297	1.62028e+07	339539
met227	0.439794	0.0621105	0.00900979	0.827777	0.0480797	0.916395	0.000348633	0.363798	0.00305774	0.00197889	0.0547375	0.087404	0.0467356	0.180687	0.96094	0.861498	0.00113505	0.575777	0.00194895	2.28895e-06	0.302895	0.850129	0.68623	0.844091	0.529186	0.53322	0.572815	0.863352	0.690536	0.742992	0.828938	0.889656	0.564251	0.449213	0.592101	0.382471	0.519263	0.844374	0.670536					met227	4.99267e+06	2.92093e+07	5.74695e+07	395682	3.281e+07
met228	0.815912	0.0509316	0.303057	0.999995	0.972046	0.0254861	0.403792	0.00973582	0.0546332	0.0673481	0.513269	0.302839	0.356182	0.0984442	0.282512	0.145726	0.00943385	0.861323	0.819112	0.645759	0.125824	0.364976	0.852088	0.279531	0.623718	0.268017	0.57419	0.238611	0.335332	0.471756	0.179416	0.714493	0.719434	0.0471625	0.55018	0.32144	0.947371	0.286544	0.190379					met228	24833.5	1.7535e+06	486564	1.81496e-05	562.593
met229	0.516042	0.455859	0.715507	0.33393	0.778355	0.169252	0.95578	0.92737	0.865562	0.877158	0.513808	0.145769	0.273976	0.47846	0.569752	0.479241	0.418959	0.162566	0.768636	8.14382e-06	0.4576	0.0791968	0.804035	0.819753	0.866689	0.482625	0.668055	0.686261	0.557449	0.532756	0.248389	0.22804	0.688885	0.224146	0.717823	0.161471	0.87102	0.794601	0.915728					met229	1.24246e+06	1.63816e+06	391166	2.75167e+06	233267
met230	0.209273	0.526899	0.00188382	0.139834	0.00142405	0.0321839	0.0286937	0.941276	0.018462	0.0125728	0.141781	0.225932	0.679873	0.746718	0.644245	1.15873e-06	0.597756	0.587749	0.750699	0.841432	0.874781	0.890778	0.521115	0.954172	0.474049	0.831668	0.61429	0.609939	0.576815	0.698223	0.850912	0.851042	0.990513	0.977378	0.610127	0.317903	0.187614	0.730362	0.987924					met230	2.99006e+07	7.58356e+06	1.84922e+08	4.13727e+07	1.94896e+08
met231	0.406041	0.408504	0.00951583	0.579822	0.899738	0.772236	0.0326869	0.222811	0.0141529	0.795908	0.517512	0.80696	0.0912824	0.98181	0.549525	0.927517	0.00546276	0.739979	0.759354	4.56523e-29	0.994859	0.37967	0.638165	0.821126	0.826563	0.484338	0.227469	0.140518	0.156044	0.248646	0.490395	0.951361	0.728572	0.0508919	0.692992	0.979565	0.374868	0.378344	0.73421					met231	1.82267e+07	1.8036e+07	1.78742e+08	8.08911e+06	418776
met232	0.0999235	0.974079	0.034785	0.405042	0.00483463	0.0961019	0.0344143	0.0527895	0.749384	0.000301636	0.0459185	0.902259	0.865854	0.378443	0.644957	0.374644	0.70876	0.987364	0.456954	0.00306178	0.134417	0.562628	0.232763	0.151945	0.53496	0.826629	0.665426	0.348029	0.0643531	0.124677	0.697643	0.931227	0.928319	0.237216	0.741165	0.801302	0.636446	0.423784	0.437045					met232	5.60866e+06	2180.85	9.25118e+06	1.43327e+06	1.65523e+07
met233	0.643099	0.821645	0.0100158	0.0606592	0.767709	0.099981	0.12938	0.00165995	0.436869	0.0148023	0.261938	0.335902	0.518431	0.294127	0.966457	0.0194483	0.811135	0.481115	0.745819	0.91142	0.0622495	0.3086	0.566508	0.722062	0.268376	0.650293	0.935053	0.527615	0.08668	0.856005	0.787014	0.348348	0.783727	0.277666	0.148998	0.319004	0.757397	0.932085	0.34126					met233	1.38921e+06	328739	4.32278e+07	2.28565e+07	564401
met234	0.309738	0.729269	0.111044	0.000206279	0.326204	0.766359	0.337459	0.0168117	0.512626	4.92137e-05	0.600178	0.251056	0.748522	0.590013	0.958202	0.0099425	0.749457	0.687037	0.547633	0.155526	0.0983206	0.0875271	0.45761	0.555644	0.800257	0.8168	0.525431	0.953658	0.759463	0.358873	0.832581	0.50958	0.320769	0.831483	0.731278	0.149116	0.208551	0.123846	0.533936					met234	2.37454e+07	2.75379e+06	5.85402e+07	3.21652e+08	2.21815e+07
met235	0.05693	0.0174483	0.672307	0.0971935	0.621842	0.0408902	0.736903	0.012623	0.398787	0.284996	0.178255	0.437821	0.207311	6.34052e-05	0.00418525	0.922038	0.00176964	0.0555478	0.898332	1.44309e-05	0.92794	0.174383	0.686176	0.150312	0.612891	0.198087	0.175784	0.167545	0.365851	0.508905	0.0156896	0.769477	0.468979	0.214808	0.382311	0.753756	0.115145	0.660032	0.424463					met235	6.50024e+07	1.01573e+08	3.1959e+06	4.92856e+07	4.34608e+06
met236	0.359525	0.0539775	0.583709	0.65242	0.561649	0.967255	0.837789	0.548303	0.749132	0.99176	0.682062	0.419445	0.0058337	0.699578	0.708346	0.271426	0.110238	0.0747254	0.38559	0.274168	0.298608	0.0696236	0.552803	0.203984	0.520344	0.144398	0.354962	0.237229	0.0201705	0.124903	0.382583	0.0465113	0.681831	0.734373	0.0463441	0.203308	0.200111	0.363995	0.93998					met236	553901	2.45805e+06	197987	133742	222116
met237	0.046836	0.222323	0.186844	0.978146	0.513132	0.680179	0.518921	0.833421	0.607409	0.705123	0.00487411	0.88223	0.904007	0.743689	0.842728	0.0759162	0.905881	0.00276894	0.642295	9.40831e-47	0.0249349	0.120885	0.413032	0.470012	0.579414	0.857945	0.702041	0.738969	0.913883	0.632155	0.0103722	0.730083	0.358246	0.863001	0.734974	0.373227	0.96198	0.0422368	0.735475					met237	1.44516e+07	5.43171e+06	6.35632e+06	2732.08	1.55788e+06
met238	0.130288	0.720799	0.0424539	0.279466	0.796693	0.250595	0.106727	0.116954	0.478645	0.638349	0.679448	0.273506	0.714002	0.320376	0.108572	0.10498	0.867901	0.598007	0.321223	0.512078	0.0113086	0.162954	0.20784	0.0549593	0.041813	0.30832	0.763704	0.120114	0.0127527	0.899474	0.35825	0.370511	0.535804	0.263919	0.0244486	0.104832	0.10153	0.231541	0.159585					met238	5.72436e+07	3.18623e+06	1.03172e+08	2.92131e+07	1.65558e+06
met239	0.175458	0.0302556	0.412412	0.0342499	0.804408	0.196165	0.227245	0.540062	0.467579	0.71296	0.922407	0.748256	0.131145	0.816842	0.706465	0.149788	0.89353	0.00579181	0.934151	0.000400424	0.615895	0.995731	0.773941	0.769112	0.755954	0.0452104	0.881705	0.924516	0.651134	0.913007	0.431169	0.0622672	0.300452	0.836462	0.456379	0.367647	0.308826	0.256885	0.677172					met239	7.84005e+06	2.01168e+07	2.86553e+06	1.92014e+07	261397
met240	0.887477	0.535282	0.102639	0.152399	0.909446	0.589632	0.986168	0.0149173	0.465423	0.633209	0.859798	0.0631507	0.498818	0.976879	0.433655	0.0868056	0.968401	0.841837	0.659384	3.2776e-08	0.173688	0.686432	0.00924283	0.000565515	0.992696	0.807633	0.760382	0.324014	0.0911621	0.441554	0.232216	0.223187	0.511242	0.0398435	0.603308	0.0426641	0.50062	0.856466	0.92511					met240	167720	3.22109e+06	2.23847e+07	1.71967e+07	108365
met241	0.00100385	0.19961	0.828596	0.722448	0.13055	0.0718011	0.445268	0.145607	0.711719	0.150696	0.000348298	0.0790824	0.282896	0.0622466	0.449776	0.870629	0.0125588	0.974604	0.105064	5.1921e-05	0.0616093	0.763072	0.511435	0.75444	0.256098	0.813823	0.62401	0.110385	0.898281	0.917451	0.555805	0.827976	0.782042	0.198051	0.995246	0.937043	0.0182869	0.675648	0.375647					met241	5.50837e+06	828740	23568	63438.6	1.15233e+06
met242	0.527711	0.766815	0.0403067	0.157431	0.00669546	0.663263	0.91034	0.505797	0.808566	0.558101	0.0558273	0.308315	0.534673	0.895373	0.483889	0.0913874	0.849747	0.759761	0.717625	0.0924874	0.0362868	0.188561	0.639098	0.547472	0.728379	0.615211	0.867634	0.521257	0.945377	0.740643	0.34959	0.440984	0.508031	0.622482	0.443279	0.1673	0.155546	0.262146	0.697608					met242	84659.6	18661.5	896563	425085	1.57345e+06
met243	0.326347	0.852167	0.439307	0.675575	0.0749487	0.556607	0.855689	0.144969	0.574744	0.560782	0.803574	0.508188	0.38642	0.940933	0.683207	0.309471	0.762476	0.15467	0.646698	3.1957e-07	0.1144	0.322538	0.0580507	0.715085	0.585297	0.847971	0.261167	0.0222505	0.63164	0.620805	0.441528	0.801464	0.862678	0.32649	0.587226	0.344177	0.453313	0.241804	0.845922					met243	3.49275e+06	125778	2.16758e+06	634459	1.15268e+07
met244	0.658759	0.684592	0.160854	0.681776	0.708875	0.0736614	0.664121	0.106424	0.28474	0.255068	0.439943	0.978435	0.453336	0.687485	0.557129	0.307119	0.954946	0.166765	0.509894	8.02846e-06	0.122636	0.406716	0.0501007	0.736245	0.543406	0.96898	0.207783	0.0319403	0.555953	0.542628	0.568347	0.643479	0.218859	0.324855	0.729163	0.812954	0.957733	0.49614	0.949272					met244	5.65098e+07	4.78064e+07	5.70844e+08	4.87137e+07	4.03882e+07
met245	0.26416	0.680123	0.279925	0.660118	0.697528	0.177389	0.657973	0.292067	0.0636824	0.987751	0.403654	0.0906084	0.0413172	0.683522	0.720334	0.887396	0.714801	0.0767001	0.178674	0.0820943	0.136251	0.467888	0.603781	0.162516	0.42516	0.249523	0.388884	0.291764	0.547489	0.0775401	0.995935	0.996483	0.495	0.282801	0.17135	0.514442	0.356949	0.907636	0.868755					met245	9.53059e+06	1.29776e+06	8.92309e+06	1.4764e+06	1.15321e+06
met246	0.379345	0.995158	0.957296	0.660635	0.081574	0.820804	0.288787	0.651718	0.069025	0.487325	0.97239	0.0567111	0.516011	0.277666	0.893407	0.675414	0.0582916	0.537693	0.96544	0.111626	0.393793	0.324043	0.976475	0.781796	0.236624	0.790833	0.757045	0.527094	0.0171581	0.951883	0.959724	0.225949	0.620491	0.261996	0.472895	0.858543	0.811004	0.219862	0.633773					met246	1.13771e+10	541613	4.2174e+07	2.83573e+09	4.47702e+10
met247	0.845913	0.342435	0.0585546	0.546106	0.523077	0.276711	0.0121905	0.350797	0.937252	0.821262	0.599216	0.431702	0.0010708	0.148416	0.164008	0.345864	0.573542	0.214919	0.471525	7.60681e-25	0.380453	0.665443	0.950455	0.793246	0.885878	0.329006	0.741691	0.288161	0.197721	0.916647	0.0849119	0.232805	0.0418689	0.428157	0.437399	0.982988	0.878572	0.816327	0.482017					met247	1.1912e+07	2.84561e+08	1.1331e+09	1.1496e+08	1.28687e+08
met248	0.92018	0.000193409	0.277119	0.72828	0.171678	0.0197136	0.142829	0.469887	0.00504003	0.0834941	0.366645	0.0641592	0.0172785	0.514642	0.133792	0.471639	0.169337	0.150553	0.772339	3.25372e-06	0.872646	0.0773521	0.317315	0.867569	0.899801	0.158007	0.26501	0.797119	0.0863259	0.123851	0.653662	0.4805	0.0705534	0.89239	0.444982	0.701248	0.151535	0.633085	0.924754					met248	236418	3.32392e+08	2.78468e+07	2.84205e+06	4.40797e+07
met249	0.676958	0.161456	0.0154501	0.00190119	0.000130574	0.591827	0.000308454	0.796819	0.0129265	0.53839	0.317799	0.370035	0.980418	0.572954	0.696579	0.0172839	0.32449	0.029456	0.0712183	0.802183	0.00950879	0.241437	0.777727	0.691681	0.616537	0.70128	0.583911	0.881001	0.95699	0.982692	0.776759	0.918661	0.849724	0.845474	0.616713	0.085342	0.509574	0.708482	0.272075					met249	2.02531e+06	2.29237e+07	6.88782e+07	1.13747e+08	1.73618e+08
met250	0.905479	0.287066	0.930629	0.968539	0.713533	0.258466	0.529356	0.967627	0.428699	0.375463	0.605559	0.668979	0.500915	0.402987	0.74573	0.307944	0.438569	0.998191	0.0304577	0.000977146	0.80383	0.0907476	0.752635	0.906002	0.309821	0.312529	0.61286	0.500335	0.156159	0.836289	0.995332	0.962385	0.993088	0.274041	0.136348	0.103143	0.818555	0.846877	0.0197981					met250	540291	4.34839e+07	290390	59606.8	5.16512e+06
met251	0.837886	0.872932	0.213003	0.87213	0.4551	0.0501023	0.149238	0.108882	0.0902353	0.0394475	0.858103	0.183104	0.201646	0.603223	0.13017	0.60785	0.0678052	0.515279	0.520258	2.8946e-06	0.905437	0.65464	0.36518	0.144314	0.904927	0.93472	0.389351	0.806315	0.55672	0.285728	0.744763	0.0849285	0.700271	0.34577	0.664046	0.781575	0.94605	0.607768	0.541962					met251	435062	265843	1.61466e+07	269237	5.80194e+06
met252	0.400928	0.11077	0.78347	0.257299	0.448769	0.210958	0.257133	0.702007	0.689196	0.377859	0.174227	0.879332	0.142287	0.632079	0.194421	0.750632	0.822045	0.785367	0.205969	3.89427e-12	0.661172	0.818695	0.10366	0.283285	0.328969	0.0604392	0.0732728	0.0706388	0.230617	0.558027	0.261106	0.951697	0.175075	0.354132	0.93543	0.774702	0.940332	0.0693516	0.13923					met252	7.09448e+06	2.5627e+07	758784	1.2912e+07	5.76851e+06
met253	0.155683	0.23593	0.787731	0.517537	0.379402	0.925605	0.532808	0.691102	0.80141	0.639102	0.0543375	0.0421808	0.123237	0.951155	0.620772	0.286091	0.811551	0.0244891	0.542857	9.71896e-46	0.149073	0.24906	0.558966	0.275096	0.560891	0.819392	0.652542	0.854365	0.789498	0.641433	0.0481075	0.0195025	0.220938	0.990576	0.991709	0.14227	0.876809	0.106299	0.725462					met253	5.75025e+06	4.00462e+06	206364	1.19255e+06	2.20102e+06
met254	0.00404887	0.000966064	0.698581	0.385183	0.446343	0.927223	0.709176	0.734452	0.0958461	0.397254	0.0346361	0.998354	0.652389	0.49864	0.357709	0.454747	0.855991	0.00298187	0.0937002	1.1797e-27	0.0055355	0.00111091	0.938189	0.429701	0.493377	0.814985	0.728492	0.876941	0.079968	0.348968	0.119688	0.970438	0.656675	0.646236	0.387053	0.870248	0.773897	0.00309716	0.0571834					met254	2.69162e+07	3.55914e+07	483999	2.43567e+06	1.87272e+06
met255	0.336725	0.731436	0.173388	0.312052	0.386673	0.0167064	0.445858	0.0316088	0.42455	7.85785e-12	0.672709	0.89334	0.564766	0.295473	0.968067	0.00306499	0.448868	0.368164	0.200648	0.00778124	0.628402	0.912481	0.66864	0.947808	0.728549	0.196922	0.501491	0.258132	0.544767	0.150944	0.166815	0.373	0.859507	0.252105	0.483317	0.0826377	0.191144	0.842213	0.440467					met255	8.90305e+06	1.13537e+06	1.78994e+07	9.86034e+06	7.228e+06
met256	0.458017	0.734069	0.529396	0.368195	0.749978	0.882387	0.622616	0.0992492	0.580079	0.584999	0.992232	0.877451	0.721455	0.227063	0.468615	0.638062	0.683266	0.795077	0.476877	2.79697e-18	0.421528	0.777691	0.517987	0.674495	0.285912	0.0830338	0.928022	0.458166	0.625205	0.479076	0.799461	0.954861	0.675296	0.484889	0.534989	0.593583	0.981921	0.757831	0.428259					met256	4.28588e+07	8.97672e+06	3.07767e+07	6.30341e+07	7.89864e+06
met257	0.574517	0.103026	0.350243	0.70574	0.958074	0.793872	0.5392	0.387704	0.460499	0.279365	0.461267	0.291353	0.41895	0.837264	0.654806	0.400229	0.573162	0.0221979	0.430491	5.56021e-18	0.327891	0.0926561	0.704347	0.962937	0.798043	0.736978	0.498339	0.780205	0.457946	0.410004	0.313608	0.325123	0.509864	0.713641	0.493788	0.510564	0.75282	0.0598236	0.628352					met257	1.76999e+06	1.49672e+07	4.9033e+06	800472	15514.5
met258	0.0821482	0.608998	4.47844e-05	0.257491	2.21091e-05	0.0432599	0.078535	0.370078	0.0181091	0.00280886	0.0592194	0.0902062	0.241962	0.25924	0.423139	6.53987e-08	0.389176	0.917561	0.697317	0.548297	0.381735	0.616331	0.590074	0.677523	0.61579	0.844846	0.882566	0.973163	0.760877	0.463465	0.899249	0.80867	0.921185	0.692889	0.605059	0.820922	0.269492	0.927241	0.878342					met258	1.58506e+07	1.36801e+06	8.87541e+07	6.71206e+06	9.60502e+07
met259	0.0131481	0.377547	0.986138	0.818628	0.032042	0.139831	0.445585	0.053713	0.71385	0.132719	0.164504	0.824113	0.293597	0.0342224	0.35395	0.782733	0.306667	0.614089	0.131989	3.19781e-09	0.0133231	0.620866	0.139568	0.502359	0.459566	0.977038	0.592112	0.0132357	0.807007	0.972632	0.0044149	0.233658	0.976613	0.00123186	0.781797	0.542224	0.133287	0.759779	0.0958833					met259	1.69058e+07	2.12766e+06	824.049	143559	1.2614e+07
met260	0.0893102	0.260206	0.0976751	0.650394	0.285358	0.220055	0.304536	0.146614	0.126107	0.00695567	0.817099	0.97363	0.675167	0.402716	0.65314	0.582983	0.497358	0.495234	0.816586	0.0614057	0.811347	0.811089	0.775061	0.474069	0.413521	0.946223	0.6514	0.704035	0.898461	0.356203	0.917964	0.229907	0.0551682	0.0603024	0.985809	0.957358	0.467385	0.335793	0.417847					met260	1.78656e+07	7.83071e+06	1.69737e+07	1.26729e+06	7.04971e+06
met261	0.122412	0.16384	0.352038	0.822772	0.790127	0.850564	0.248594	0.423461	0.824617	0.470265	0.978536	0.94322	0.431252	0.746521	0.599622	0.224187	0.9981	0.168164	0.382626	3.48445e-14	0.154225	0.112664	0.465004	0.642681	0.863629	0.93303	0.312762	0.32354	0.759989	0.662565	0.0469197	0.945689	0.741908	0.782414	0.555979	0.626781	0.991291	0.000394369	0.608741					met261	4.02508e+06	3.2681e+06	1.45841e+06	84397.1	119167
met262	0.139657	0.953808	0.415145	0.00548205	0.855238	0.874979	0.49391	0.507192	0.101148	0.00930596	0.761631	0.328382	0.772793	0.0300797	0.0996251	0.124793	0.598259	0.654486	0.991801	0.0675652	0.136337	0.962939	0.301785	0.802202	0.273249	0.905585	0.83719	0.97171	0.857779	0.21536	0.685205	0.450919	0.980222	0.660362	0.700491	0.0790176	0.860756	0.981308	0.445249					met262	1.31771e+08	202145	4.0035e+07	4.68824e+08	2.00531e+06
met263	0.330395	0.777623	0.330017	0.819966	0.116192	0.46205	0.792862	0.759105	0.408364	0.740203	0.331001	0.610949	0.703359	0.696959	0.511842	0.309243	0.977461	0.12297	0.952922	2.23906e-33	0.213504	0.996804	0.27457	0.603106	0.157463	0.293528	0.6538	0.842485	0.653259	0.905799	0.100458	0.389842	0.870587	0.634326	0.877406	0.462163	0.989901	0.197958	0.322435					met263	2.03333e+07	1.71022e+06	2.03651e+07	1.11058e+06	5.30624e+07
met264	0.101271	0.332182	0.127422	0.108257	0.884455	0.58469	0.84627	0.875503	0.951825	0.616407	0.0361199	0.1614	0.706842	0.71898	0.814759	0.744484	0.862628	0.00266971	0.841035	7.56166e-40	0.212305	0.0431903	0.889091	0.535992	0.708982	0.850193	0.688428	0.694647	0.206673	0.536734	0.0324147	0.2673	0.855184	0.834453	0.933821	0.876357	0.968995	0.0235523	0.629823					met264	5.0262e+06	1.75653e+06	4.34726e+06	4.82734e+06	39407.3
met265	0.861457	0.952016	0.279948	0.478266	0.60585	0.63884	0.419833	0.263327	0.588128	0.373439	0.131076	0.12609	0.679299	0.665442	0.0634572	0.222305	0.787048	0.158045	0.213098	8.87871e-09	0.710046	0.871627	0.198086	0.269003	0.506155	0.893961	0.470141	0.102188	0.278964	0.531841	0.0146391	0.263252	0.662689	0.992022	0.0819726	0.239295	0.872439	0.270985	0.304427					met265	1.81914e+07	2.16274e+06	6.98134e+08	3.00481e+08	1.59075e+08
met266	0.529178	0.427551	0.70883	0.526371	0.0193531	0.143552	0.177662	0.840814	0.0154443	0.337594	0.992202	0.218551	0.0056636	0.562597	0.0320276	0.186577	4.1723e-20	0.865135	0.00472365	0.566792	0.415627	0.49205	0.380683	0.681388	0.886697	0.874318	0.952996	0.705086	0.78701	0.493741	0.763147	0.882159	0.689645	0.106755	0.757753	0.787606	0.81484	0.699315	0.584928					met266	2.5423e+07	4.04253e+07	8.95056e+06	2.57712e+07	3.53207e+08
met267	0.880568	0.317696	0.00103169	0.834046	0.318002	0.0132345	0.435237	0.559408	0.947834	0.855659	0.574218	0.321309	0.0360998	0.13368	0.844848	0.270325	0.889845	0.126072	0.164537	3.5585e-11	0.840099	0.56738	0.532514	0.866441	0.84115	0.636854	0.115697	0.351429	0.981452	0.874887	0.426793	0.0665615	0.0875023	0.441252	0.952829	0.755463	0.905631	0.111234	0.29787					met267	3436.75	152165	1.65996e+06	6682.84	151973
met268	0.646862	0.63221	0.573184	0.476697	0.130596	0.321295	0.201451	0.267599	0.251401	0.00915363	0.01451	0.473225	0.46621	0.34925	0.539974	0.275699	0.137629	0.617058	0.498129	5.8084e-42	0.489776	0.96081	0.23938	0.506947	0.0602928	0.255985	0.368046	0.236192	0.408738	0.0586737	0.0311335	0.510651	0.472896	0.46635	0.407525	0.214059	0.147384	0.553446	0.944517					met268	3.93592e+07	4.29602e+07	5.95274e+07	9.50008e+07	4.29611e+08
met269	0.0360154	0.978849	0.599481	0.135335	0.0576948	0.622531	0.586824	0.919477	0.152789	0.770174	0.824444	0.558694	0.224892	0.690065	0.675997	0.604633	0.848146	0.0548113	0.0727113	0.385351	0.563056	0.416512	0.110287	0.809582	0.711194	0.45702	0.467065	0.336724	0.9848	0.604973	0.159297	0.305969	0.374249	0.0101812	0.797919	0.299819	0.25112	0.839088	0.313113					met269	1.92635e+09	306420	1.20267e+08	9.74777e+08	1.57703e+09
met270	0.000117371	0.847367	0.781768	0.0116455	0.000401694	0.00431516	0.488827	0.15795	0.453425	0.105579	0.615091	0.713552	0.25107	0.575031	0.546029	0.366678	0.267555	0.80844	0.342041	8.14104e-07	0.494808	0.938647	0.358052	0.0683601	0.618358	0.228747	0.976627	0.997662	0.616435	0.733625	0.247698	0.333249	0.673174	0.508036	0.98075	0.650061	0.722399	0.652523	0.323739					met270	7.1457e+06	17544.6	36341.5	3.03576e+06	6.01685e+06
met271	0.238207	0.161429	0.36554	0.343471	0.687198	0.235842	0.187487	0.451091	0.960694	0.608307	0.755847	0.410375	0.533799	0.378199	0.26501	0.411081	0.533519	0.900158	0.476863	0.382712	0.228692	0.165086	0.347696	0.341231	0.690238	0.2437	0.186924	0.431163	0.965503	0.593175	0.77804	0.41833	0.548755	0.355237	0.264442	0.388974	0.547673	0.900011	0.480259					met271	9.33592e+08	1.31672e+09	5.49102e+08	6.0191e+08	1.08653e+08
met272	0.773625	0.607531	0.979356	0.813365	0.0640006	0.824698	0.18882	0.650217	0.418671	0.696898	0.561994	0.75816	0.877935	0.74425	0.15552	0.624925	0.739746	0.638781	0.354691	0.00231918	0.11273	0.366114	0.473516	0.744287	0.268693	0.637034	0.794508	0.15644	0.964198	0.686246	0.421741	0.61262	0.681434	0.569219	0.809902	0.552696	0.958777	0.876181	0.0314528					met272	12608.1	40207.3	102.032	8493.66	524803
met273	0.737266	0.318685	0.273879	0.106293	0.126768	0.436141	0.99666	0.297118	0.79432	0.0515872	0.0151885	0.858639	0.202459	0.628544	0.744254	0.202428	0.418912	0.106868	0.561446	0.982985	0.889466	0.670478	0.853585	0.0581938	0.327934	0.802823	0.756304	0.223187	0.35405	0.366639	0.363215	0.992607	0.479888	0.53117	0.871175	0.00796978	0.105813	0.332094	0.344907					met273	2.09477e+06	1.85263e+07	2.23115e+07	4.86912e+07	4.35094e+07
met274	0.449473	0.602648	0.265218	0.59553	0.000270416	0.494338	0.938419	0.480735	0.439048	0.256481	0.78856	0.718287	0.0899031	0.016714	0.982356	0.398366	0.470078	0.446328	0.909801	0.0382891	0.716844	0.340577	0.497326	0.0422767	0.858676	0.607127	0.154887	0.157963	0.587831	0.0437059	0.357061	0.573547	0.625233	0.646801	0.346441	0.0905029	0.887864	0.0610315	0.0396442					met274	202780	96049.7	440412	99868	4.77193e+06
met275	0.1512	0.0412067	0.208415	0.602208	0.840108	0.261466	0.167785	0.467171	0.17674	0.486934	0.32968	0.145911	0.237594	0.281261	0.848243	0.256411	0.780846	0.734861	0.0268075	0.0316776	0.467565	0.149233	0.192743	0.0962696	0.520803	0.730838	0.194621	0.886744	0.251924	0.386049	0.839941	0.171094	0.153069	0.381138	0.47504	0.498214	0.985795	0.247083	0.174844					met275	7.87578e+08	1.5971e+09	6.04621e+08	1.0365e+08	1.55255e+07
met276	0.702156	0.255216	0.00736939	0.00297348	0.994749	0.00380191	0.000219818	0.846228	0.941448	0.0084155	0.83281	0.677577	0.183796	0.755334	0.0508397	0.00278042	0.804258	0.573796	0.604797	0.538299	0.000109466	0.258256	0.271544	0.615956	0.0392296	0.956055	0.0865584	0.830357	0.394198	0.454335	0.829315	0.629072	0.255327	0.146629	0.407451	0.252766	0.328107	0.802922	0.00866559					met276	399478	3.54089e+06	1.97745e+07	2.43452e+07	118.282
met277	0.444159	0.0655103	0.282705	0.411534	0.0663089	0.816797	0.241321	0.925646	0.256283	0.831104	0.557117	0.837765	0.782384	0.467988	0.183764	0.564718	0.235274	0.294633	0.0257148	0.00112768	0.458866	0.0872891	0.576885	0.7488	0.06421	0.2808	0.171344	0.574712	0.681363	0.55459	0.53423	0.622334	0.799898	0.548814	0.417163	0.756793	0.309318	0.758542	0.0144885					met277	3.28227e+07	1.90767e+08	6.47353e+07	3.78073e+07	1.89639e+08
met278	0.986842	0.217978	0.215584	0.611258	0.681754	0.764117	0.141081	0.164769	0.586298	0.17924	0.75815	0.129009	0.919965	0.42258	0.333391	0.426028	0.328417	0.647112	0.081109	0.744444	0.80904	0.220094	0.168226	0.720612	0.440048	0.935271	0.116552	0.109363	0.239232	0.156548	0.651634	0.188601	0.716244	0.562049	0.421534	0.449567	0.242962	0.914147	0.124343					met278	14632.4	8.17943e+07	8.26523e+07	1.39037e+07	9.04896e+06
met279	0.828412	0.796448	0.734409	0.00131847	0.979829	0.339325	0.00230817	0.164911	0.0884668	0.246408	0.612289	0.033706	0.651092	0.356315	0.165158	0.173185	0.920417	0.744793	0.363797	6.32073e-05	0.0171153	0.1685	0.727124	0.557923	0.101575	0.222207	0.645294	0.607935	0.0101584	0.959302	0.189698	0.438386	0.809604	0.780388	0.302434	0.857133	0.664491	0.219289	0.389343					met279	18825.4	26665.1	46130.9	4.18346e+06	256.166
met280	0.0127064	0.495971	0.39809	0.484611	0.978051	0.980607	0.545355	0.640158	0.668485	0.334853	0.401233	0.553423	0.372297	0.746502	0.746108	0.352141	0.3459	0.963329	0.292575	0.00274722	0.00269761	0.470571	0.973327	0.273103	0.933747	0.838728	0.932433	0.859429	0.223396	0.732921	0.653958	0.188485	0.28626	0.723642	0.802486	0.63327	0.445204	0.977214	0.103122					met280	1.58911e+09	1.17847e+08	1.81594e+08	1.24187e+08	192329
met281	0.0410941	0.688133	0.307118	0.317093	0.152345	0.43349	0.251327	0.0381104	0.282036	0.838778	0.511386	0.974765	0.15976	0.00426714	0.266886	0.147101	0.443724	0.178095	0.701779	0.698873	0.260191	0.196712	0.47479	0.989281	0.426118	0.457784	0.955334	0.0176148	0.314324	0.626201	0.200239	0.915831	0.475907	0.118877	0.338703	0.308152	0.138569	0.650283	0.330014					met281	7.16498e+07	2.75416e+06	1.78481e+07	1.71264e+07	3.50959e+07
met282	0.48665	0.669529	0.488405	0.276056	0.247702	0.39158	0.25471	0.269813	0.526982	0.209149	0.152306	0.317757	0.537572	0.526175	0.466793	0.257011	0.338413	0.192131	0.350251	0.700138	0.524188	0.627209	0.445811	0.219413	0.372837	0.302638	0.267095	0.198328	0.463809	0.247542	0.185279	0.25916	0.505505	0.343454	0.551755	0.203541	0.352855	0.284902	0.427946					met282	8.80546e+07	3.31331e+07	8.7347e+07	2.16052e+08	2.43376e+08
met283	0.40452	0.293688	0.00150604	0.555939	0.591888	0.172315	0.197145	0.0936663	0.686726	0.1128	0.624099	0.403146	0.885654	0.323177	0.938582	0.50982	0.274629	0.657521	0.302038	0.00378116	0.792731	0.802525	0.0865474	0.222441	0.897348	0.288991	0.0225561	0.295799	0.967942	0.325401	0.745869	0.607027	0.508193	0.96707	0.170238	0.807881	0.990126	0.012019	0.580279					met283	3.1925e+06	5.06847e+06	4.67741e+07	1.59267e+06	1.31988e+06
met284	0.488534	0.397784	0.362376	0.317813	0.966916	0.27341	0.296249	0.519119	0.984227	0.875059	0.0339914	0.346198	0.299245	0.0679566	0.968975	0.943153	0.387839	0.0336408	0.814018	0.000152265	0.49805	0.836573	0.568097	0.72049	0.890822	0.954516	0.536481	0.298575	0.971693	0.451246	0.0808907	0.00910072	0.876037	0.210744	0.728508	0.194419	0.599258	0.258991	0.627819					met284	639694	953646	1.10668e+06	1.33141e+06	2292.61
met285	0.164806	0.627417	0.0652266	0.0854335	0.31995	0.154673	0.642537	0.280623	0.953695	0.705193	0.0648567	0.832982	0.419989	0.569072	0.564638	0.672294	0.929612	0.843721	0.254467	3.07871e-33	0.49764	0.420039	0.929612	0.293446	0.123256	0.582645	0.0394898	0.178254	0.597317	0.228974	0.737779	0.473318	0.86385	0.677307	0.434033	0.68063	0.797027	0.954446	0.420768					met285	6.48004e+06	789607	1.14349e+07	9.94683e+06	3.31826e+06
met286	0.276634	0.368741	0.0945953	0.525027	0.0387913	0.247556	0.0108932	0.704217	0.462155	0.765433	0.254806	0.854581	0.622203	0.315695	0.035083	0.34122	0.124418	0.749149	0.232504	2.77655e-50	0.749875	0.465316	0.669049	0.601688	0.0448844	0.301859	0.0819065	0.485006	0.895353	0.473391	0.912024	0.779938	0.125156	0.740332	0.194079	0.0920544	0.074767	0.503042	0.431594					met286	117083	79887.8	276947	39930.7	423911
met287	0.583832	0.0544199	0.405494	0.0688787	0.969296	0.399233	0.282037	0.192619	0.976134	0.588041	0.146995	0.202425	0.00238922	0.43459	0.723926	0.457954	0.319356	0.0212357	0.138479	7.78142e-06	0.0241203	0.184355	0.224082	0.840244	0.950882	0.76547	0.671373	0.349785	0.178777	0.933299	0.989327	0.972898	0.308326	0.667527	0.276885	0.965125	0.368926	0.00356691	0.55909					met287	7766.36	96128.3	17916.9	85950.7	38.3304
met288	0.193631	0.704964	0.810207	0.564447	0.152962	0.743216	0.782716	0.935695	0.339057	0.0931966	0.0453468	0.359352	0.150228	0.0390497	0.633284	0.945423	0.24531	0.359626	0.192061	0.0483749	0.0515385	0.0181529	0.73053	0.568392	0.858157	0.242449	0.910546	0.553382	0.912764	0.641465	0.126825	0.410448	0.429641	0.685467	0.109748	0.694454	0.997761	0.0138296	0.717621					met288	24438	2069.63	832.571	4794.9	29550.5
met289	0.411337	0.405823	0.565419	0.000497531	0.548786	0.520253	0.319622	0.329196	0.0113008	0.00223318	0.498351	0.179997	0.936483	0.143703	0.608167	0.224289	0.526991	0.581611	0.75265	0.00497788	0.263568	0.645151	0.558921	0.582382	0.956898	0.916052	0.775999	0.369821	0.695596	0.973671	0.730105	0.570816	0.314845	0.0164659	0.11117	0.983622	0.608743	0.374837	0.641037					met289	506028	518086	247624	9.21114e+06	269433
met290	0.439358	0.339143	0.105553	0.145292	0.0404208	0.330565	0.652963	0.962642	0.605837	0.262202	0.366751	0.109514	0.516861	0.46654	0.695592	0.354733	0.650225	0.478575	0.97243	2.28908e-54	0.0842143	0.0287044	0.131542	0.563059	0.00356234	0.371383	0.386039	0.529799	0.860881	0.267904	0.187017	0.105181	0.846757	0.214961	0.727046	0.303681	0.696076	0.421716	0.794335					met290	5.44688e+07	8.32573e+07	2.39175e+08	1.93543e+08	3.84181e+08
met291	0.329198	0.935075	0.889235	0.673672	0.344022	0.0186559	0.250143	0.738647	0.124516	0.757047	0.0745419	0.324406	0.102649	0.953305	0.0301955	0.553537	0.437921	0.36391	0.693327	2.45904e-12	0.968154	0.630343	0.982815	0.527578	0.405136	0.0436084	0.056926	0.881605	0.155631	0.950248	0.201382	0.152706	0.664043	0.884807	0.470846	0.572117	0.964253	0.541492	0.56851					met291	8.46796e+07	589587	1.72338e+06	1.57592e+07	7.96345e+07
met292	0.819054	0.961865	0.474088	0.384769	0.380626	0.564351	0.281199	0.909501	0.755439	0.539696	0.904404	0.213231	0.463484	0.659857	0.696886	0.0489722	0.438997	0.587011	0.893021	0.0381198	0.843786	0.962765	0.486222	0.405349	0.392984	0.554636	0.266533	0.922583	0.759863	0.515887	0.925268	0.218424	0.447633	0.6716	0.692473	0.0484651	0.428591	0.613559	0.871753					met292	3.16419e+09	1.38216e+08	3.09999e+10	4.57116e+10	4.65154e+10
met293	0.855438	0.220073	0.38357	0.0221243	0.817633	0.197177	0.00408742	0.394134	0.785143	0.381165	0.00355821	0.568823	0.698409	0.137023	0.884837	0.923927	0.756328	0.895207	0.13202	4.06829e-47	0.303542	0.844614	0.673292	0.185954	0.093688	0.673388	0.0698355	0.0488957	0.50892	0.496474	0.0719536	0.828139	0.887769	0.958419	0.616359	0.28637	0.770626	0.702163	0.152507					met293	108118	4.90714e+06	2.47521e+06	1.71582e+07	173208
met294	0.644305	0.29264	0.628163	0.294652	0.409139	0.919938	0.913108	0.400982	0.166306	0.70985	0.0618852	0.0917963	0.176775	0.393118	0.581762	0.629437	0.305761	0.271467	0.297665	9.16497e-08	0.0125429	0.110447	0.130092	0.768786	0.600749	0.106104	0.24522	0.910913	0.95902	0.954553	0.0771419	0.0328324	0.865954	0.524916	0.205977	0.23659	0.276274	0.0643115	0.879799					met294	2.40575e+06	1.25117e+07	2.64739e+06	1.24077e+07	7.69351e+06
met295	0.121291	0.271547	0.0978488	0.315737	0.754168	0.0789756	0.785433	0.188802	0.737886	0.249304	0.0158744	0.894591	0.122956	0.61631	0.67047	0.410196	0.719109	0.0488598	0.993751	0.00122042	0.0767629	0.00300305	0.982193	0.957854	0.680214	0.940297	0.721181	0.079239	0.0074382	0.513831	0.569262	0.763227	0.814978	0.776949	0.708269	0.845745	0.238605	0.050247	0.437728					met295	791628	398114	903999	331387	32252
met296	0.00323511	0.588244	0.024132	0.96027	3.45146e-05	0.114646	0.162698	0.128133	0.431866	0.035825	0.0158441	0.851559	0.251025	0.3387	0.511354	0.0652568	0.661644	0.438384	0.848082	6.51623e-06	0.159554	0.675315	0.587042	0.985175	0.852441	0.920913	0.776351	0.319838	0.744381	0.391965	0.623562	0.607624	0.608672	0.912388	0.853433	0.527906	0.531498	0.736044	0.555784					met296	1.34125e+06	44907.8	783441	380.082	2.67946e+06
met297	0.815911	0.703038	0.195462	0.937932	0.0779678	0.247246	0.434463	0.494938	0.00705557	0.718268	0.416266	0.50179	0.428945	0.099792	0.894878	0.959047	0.429265	0.824025	0.447618	1.56753e-11	0.058085	0.13149	0.875847	0.400135	0.679696	0.200467	0.572944	0.0593888	0.0383722	0.904582	0.395455	0.756419	0.609052	0.191806	0.915018	0.865736	0.82321	0.141606	0.515782					met297	198214	531550	6.14066e+06	22174.6	1.14018e+07
met298	0.158722	0.674966	0.125293	0.564822	0.675782	0.37365	0.514007	0.674723	0.480875	0.621859	0.938246	0.641478	0.584173	0.607689	0.395341	0.140057	0.405974	0.0452641	0.570452	0.278833	0.0447099	0.315312	0.0870349	0.310137	0.174828	0.327713	0.543098	0.758044	0.125906	0.425155	0.125157	0.703177	0.857145	0.917909	0.979707	0.275758	0.281255	0.433883	0.135912					met298	5.53155e+07	4.88678e+06	6.5466e+07	9.21185e+06	4.86078e+06
met299	0.791122	0.510627	0.116291	0.829046	0.799759	0.726882	0.9903	0.867463	0.102162	0.930306	0.525566	0.865632	0.0114898	0.748742	0.85914	0.488674	0.692765	0.788066	0.535529	0.0122541	0.401688	0.915816	0.118203	0.807993	0.0403069	0.566575	0.300815	0.812522	0.0403328	0.724451	0.889767	0.652056	0.0825888	0.625352	0.362334	0.479667	0.858183	0.205952	0.904509					met299	20604.1	127172	726495	13694.3	18899.1
met300	0.704942	0.850828	0.0348368	0.430252	0.128874	0.311543	0.372713	0.0367946	0.313623	0.0119405	0.0013243	0.638292	0.182418	0.670719	0.238168	0.674473	0.624817	0.433828	0.722171	7.00491e-16	0.495454	0.544645	0.021403	0.96728	0.327266	0.371728	0.779475	0.246155	0.709239	0.00570552	0.012183	0.778284	0.100721	0.903453	0.24187	0.570035	0.773343	0.40591	0.866394					met300	1.61786e+06	399020	5.04972e+07	7.02389e+06	2.60849e+07
met301	0.418981	0.786583	0.00505054	0.703314	0.275615	0.483395	0.0937034	0.409801	0.876555	0.485025	0.0662088	0.381962	0.515212	0.296872	0.739118	0.965188	0.540165	0.00345613	0.796693	1.24445e-70	0.0613192	0.136151	0.0742472	0.275696	0.492319	0.738872	0.500145	0.648244	0.477175	0.883621	0.00645395	0.152128	0.49879	0.486111	0.941767	0.702804	0.150251	0.0234659	0.53636					met301	1.25862e+07	1.41162e+06	1.52742e+08	2.79334e+06	2.29175e+07
met302	0.359327	0.381692	0.00434365	0.584003	0.844796	0.137224	0.381767	0.360868	0.086338	0.0973543	0.268954	0.534818	0.0612029	0.279695	0.438018	0.636826	0.775045	0.144435	0.461053	6.4508e-06	0.876837	0.883671	0.684919	0.436323	0.758646	0.288529	0.46619	0.112425	0.346075	0.385854	0.242011	0.258432	0.885399	0.383997	0.581129	0.535961	0.722587	0.564228	0.466371					met302	70787.1	64463.1	691050	25241.9	3225.58
met303	0.273462	0.760109	0.0758414	0.883422	0.226973	0.199083	0.144885	0.523018	0.334848	0.514062	0.767465	0.414184	0.310675	0.348287	0.384878	0.918079	0.824936	0.823608	0.137373	1.06865e-12	0.232039	0.137899	0.335256	0.452265	0.781948	0.221168	0.904149	0.267089	0.193385	0.130848	0.613219	0.748438	0.080388	0.984832	0.368667	0.645185	0.844563	0.13943	0.153427					met303	1.07636e+07	835679	2.8351e+07	192711	1.31048e+07
met304	0.00206764	0.189226	0.180726	0.482684	0.000707713	0.516189	0.41984	0.611052	0.382127	0.0728256	0.377415	0.689508	0.101534	0.224533	0.451891	0.0527335	0.605208	0.0548965	0.500887	0.000243138	0.0376838	0.278219	0.215766	0.758169	0.0289053	0.744349	0.405556	0.243431	0.230322	0.151645	0.341628	0.816301	0.701588	0.380184	0.589331	0.0753986	0.633569	0.0759649	0.622279					met304	2.42216e+08	4.36085e+07	4.53328e+07	1.24502e+07	2.93439e+08
met305	0.341705	0.272086	0.707425	0.836781	0.434729	0.12134	0.498265	0.264842	0.535823	0.918105	0.0494581	0.600917	0.476076	0.85928	0.152585	0.893483	0.597157	0.478306	0.258048	2.46979e-18	0.353458	0.273151	0.714602	0.848194	0.410848	0.120007	0.556064	0.259291	0.528028	0.942067	0.0511455	0.573971	0.467379	0.881541	0.15352	0.86477	0.588456	0.503953	0.269667					met305	1.31916e+11	1.7607e+11	2.05367e+10	6.18694e+09	8.9004e+10
met306	0.000363717	0.509907	0.0131684	0.0534782	0.0215632	0.95262	0.415986	0.593953	0.862724	0.000560443	0.0408038	0.93444	0.435868	0.723276	0.448765	0.654349	0.266511	0.0908595	0.726384	0.0800818	0.687601	0.16774	0.807464	0.366191	0.650226	0.904424	0.149	0.255002	0.469376	0.863703	0.407865	0.15542	0.625041	0.453811	0.907686	0.876125	0.419481	0.587665	0.471475					met306	1.2304e+08	4.14492e+06	5.90523e+07	3.57269e+07	5.06849e+07
met307	0.423902	0.940127	0.760425	0.448679	0.720326	0.0831558	0.709198	0.295857	0.577913	0.317131	0.118752	0.950358	0.297003	0.106313	0.788258	0.0530789	0.816047	0.34984	0.474288	0.0938351	0.607383	0.952039	0.849568	0.666112	0.144636	0.123457	0.973516	0.306682	0.991167	0.480974	0.178545	0.381246	0.0197271	0.834495	0.484054	0.62551	0.537566	0.210029	0.0438063					met307	121064	1067.26	17591.4	108658	24252.7
met308	0.737786	0.334718	0.257989	0.670916	0.877095	0.266596	0.297373	0.62228	0.728302	0.581756	0.229842	0.930488	0.427559	0.997336	0.385048	0.440939	0.445645	0.801203	0.73618	1.09267e-25	0.166378	0.0493031	0.506293	0.370645	0.806287	0.954607	0.992844	0.159169	0.0706796	0.854486	0.178961	0.458866	0.547174	0.906114	0.339591	0.973473	0.932782	0.366488	0.395421					met308	248465	2.06481e+06	2.84025e+06	400239	53015.1
met309	0.00407361	0.0141398	0.0432525	0.788643	0.284311	0.061684	0.975685	0.559361	0.677711	0.10698	0.234318	0.500023	0.091423	0.0996468	0.158804	0.768375	0.00443685	0.158952	0.673952	5.25708e-18	0.241949	0.561966	0.401939	0.850842	0.572458	0.146215	0.36064	0.95511	0.628375	0.0712651	0.629715	0.493782	0.475399	0.623507	0.324495	0.5511	0.993506	0.557299	0.637327					met309	2.54246e+06	1.85049e+06	1.25293e+06	21937.3	350378
met310	0.619539	0.578521	0.786967	0.916187	0.845253	0.000957984	0.246602	0.011702	0.0470012	0.268137	0.992819	0.329563	0.15218	0.991323	0.362941	0.627744	0.91118	0.708896	0.0520524	0.0646191	0.839437	0.817755	0.592739	0.888405	0.969044	0.00192432	0.241415	0.0311237	0.198657	0.414718	0.763256	0.400859	0.0718128	0.903144	0.195998	0.659897	0.943729	0.591637	0.0669749					met310	1.54579e+07	1.93543e+07	4.5788e+06	694281	2.38816e+06
met311	0.897342	0.106442	0.449589	0.417696	0.473503	0.0384095	0.645389	0.177589	0.416556	0.733932	0.343483	0.706973	0.092148	0.228618	0.926823	0.17007	0.847518	0.234424	0.395308	0.00240662	0.871969	0.316538	0.0466924	0.975994	0.959272	0.40375	0.418954	0.047344	0.571718	0.422736	0.447055	0.123503	0.358328	0.31265	0.190918	0.935464	0.584798	0.415829	0.421669					met311	3283.07	515554	112823	129631	101391
met312	0.364157	0.300163	0.106223	0.907216	0.854793	0.0892017	0.321429	0.184138	0.0807021	0.619706	0.38865	0.0929556	0.0369965	0.703172	0.538317	0.782923	0.44001	0.00555739	0.600453	0.470616	0.33822	0.318454	0.803625	0.381532	0.856455	0.373858	0.0890642	0.613767	0.480617	0.0912095	0.66222	0.647341	0.506924	0.682691	0.493149	0.899994	0.31052	0.700303	0.90628					met312	3.59488e+06	4.68739e+06	1.14149e+07	59243.9	146069
met313	0.481569	0.412359	0.347434	0.348211	0.45357	0.512027	0.384172	0.234084	0.459447	0.445892	0.145232	0.432036	0.528581	0.130799	0.400035	0.131284	0.108744	0.38346	0.340009	0.533205	0.554452	0.376884	0.50025	0.32005	0.386835	0.44647	0.455549	0.343378	0.463043	0.374296	0.1147	0.417945	0.491184	0.140822	0.420008	0.151577	0.0962331	0.286749	0.331677					met313	1.64145e+09	2.22743e+09	2.92693e+09	2.9175e+09	1.86167e+09
met314	0.216591	0.737978	0.637282	0.0523824	0.82973	0.91265	0.223235	0.69573	0.898514	0.500323	0.890056	0.770852	0.310151	0.357932	0.780304	0.929558	0.600371	0.989833	0.832791	8.58252e-05	0.259083	0.981618	0.673	0.567489	0.744875	0.807666	0.158077	0.131962	0.400298	0.813265	0.309006	0.137684	0.198479	0.246609	0.228315	0.894413	0.545485	0.773789	0.0649325					met314	1.18018e+07	863641	1.71585e+06	2.91658e+07	356856
met315	0.281548	0.339385	0.000719228	0.0438468	0.0181233	0.0359918	0.067869	0.280857	0.297116	2.04004e-19	0.212932	0.589127	0.139551	0.675493	0.484775	0.00162134	0.780374	0.131129	0.134422	7.39726e-06	0.185462	0.992043	0.209696	0.684366	0.293149	0.758097	0.815198	0.434754	0.813016	0.499159	0.797755	0.821857	0.455178	0.873863	0.882003	0.164215	0.575608	0.860906	0.125228					met315	1.88588e+06	1.484e+06	1.88246e+07	6.6289e+06	9.12796e+06
met316	0.273071	0.143235	0.518463	0.978481	0.488579	0.807295	0.489237	0.68715	0.0942957	0.760658	0.983178	0.756229	0.0471301	0.341668	0.780848	0.267839	0.847091	0.935806	0.785009	1.58756e-13	0.212684	0.258968	0.492389	0.863714	0.623865	0.669388	0.4542	0.572152	0.070973	0.900913	0.981509	0.645738	0.0914499	0.307349	0.92785	0.275084	0.904576	0.904378	0.688608					met316	2.72706e+07	4.86992e+07	9.45697e+06	16494.5	1.088e+07
met317	0.0844207	0.960994	0.889932	0.653496	0.99685	0.563911	0.842808	0.573768	0.470619	0.515334	0.371233	0.517237	0.997352	0.735533	0.451885	0.505933	0.794103	0.30638	0.14154	2.94986e-05	0.493759	0.662355	0.411486	0.804962	0.659471	0.608367	0.802109	0.885339	0.345229	0.170968	0.189929	0.300016	0.340471	0.148658	0.886882	0.27484	0.840074	0.780592	0.0724998					met317	1.11478e+07	8924.09	71458.1	752056	58.1441
met318	0.429018	0.904628	0.543756	0.579304	0.189691	0.836302	4.35046e-05	0.0742642	0.696264	0.321553	0.539018	0.0887726	0.491379	0.523008	0.307675	0.161976	0.604053	0.158179	0.235399	0.134866	0.932664	0.488336	0.457087	0.738552	0.658564	0.479864	0.345633	0.746112	0.744024	0.487712	0.326114	0.573615	0.700402	0.435448	0.274363	0.240974	0.950229	0.901477	0.987691					met318	57047.5	1308.45	33610.8	28022.9	157073
met319	0.0451811	0.0400277	0.00935436	0.0487403	0.00496063	0.00452648	0.845333	0.499812	0.0705892	0.0007525	0.340794	0.500133	0.0941334	0.166412	0.455962	2.28857e-09	0.734109	0.224613	0.490319	0.946359	0.981268	0.353089	0.529246	0.746843	0.128643	0.925909	0.89196	0.60941	0.972211	0.447001	0.851665	0.448786	0.981172	0.558835	0.731871	0.497399	0.255251	0.472069	0.922618					met319	2.64928e+07	2.78521e+07	4.4741e+07	2.56465e+07	5.23606e+07
met320	0.584117	0.789653	0.145913	0.594196	0.535416	0.135507	0.470349	0.843379	0.573673	0.0741219	0.00754903	0.574533	0.44191	0.234604	0.935505	0.948881	0.79651	0.375122	0.148998	2.18099e-08	0.732353	0.459607	0.915547	0.397567	0.87203	0.522308	0.451565	0.278032	0.747643	0.317651	0.919673	0.35127	0.402533	0.981883	0.621619	0.281264	0.422292	0.0623186	0.0869627					met320	632545	150191	4.4732e+06	599207	810964
met321	0.295383	0.888888	0.0968138	0.258127	0.175782	0.0962127	0.892468	0.276617	0.638283	0.895047	0.794101	0.803498	0.211414	0.299711	0.316713	0.861459	0.578497	0.0669366	0.710665	1.4528e-09	0.348457	0.401982	0.121913	0.537431	0.265125	0.0988964	0.853741	0.990635	0.936259	0.555933	0.8018	0.342688	0.654735	0.0960611	0.512481	0.864073	0.554559	0.220707	0.767052					met321	1.91469e+07	340912	4.83084e+07	2.23666e+07	3.20796e+07
met322	0.690188	0.158836	0.0599925	0.337211	0.934461	0.0151427	0.0444002	0.150662	0.0069855	0.932178	0.599053	0.163071	0.355027	0.101826	0.254396	0.0309676	0.11977	0.529973	0.0154532	0.0975594	0.904575	0.662078	0.437798	0.94428	0.489912	0.315106	0.175419	0.137769	0.954393	0.731926	0.777447	0.942983	0.702563	0.616417	0.429912	0.532664	0.530724	0.762945	0.734696					met322	347072	4.34588e+06	7.75781e+06	2.01367e+06	14769.6
met323	0.690831	0.0758582	0.038506	0.139103	0.245676	0.77254	0.196357	0.311228	0.104682	0.30703	0.773008	0.959418	0.103914	0.908877	0.0826251	0.0144453	0.161814	0.765971	0.257656	2.85957e-41	0.569998	0.0284495	0.794724	0.191512	0.779448	0.129379	0.404738	0.0753923	0.354286	0.571516	0.393953	0.204421	0.127591	0.631453	0.0387524	0.121105	0.00690293	0.660022	0.272195					met323	3.78004e+06	7.55668e+07	1.02821e+08	5.24029e+07	3.22492e+07
met324	0.100779	0.394026	0.340387	0.293565	0.869815	0.696672	0.369579	0.576132	0.223034	0.602828	0.250323	0.251524	0.0393348	0.0548231	0.274335	0.204907	0.186467	0.664462	0.404063	7.50171e-06	0.0165345	0.163953	0.622925	0.250301	0.857575	0.16194	0.485897	0.672098	0.137517	0.505981	0.973103	0.37391	0.0133027	0.126643	0.482094	0.21816	0.111099	0.769031	0.624144					met324	1.38614e+08	3.73065e+07	4.66877e+07	5.66766e+07	1.37828e+06
met326	0.760407	0.086122	0.361755	0.102581	0.62667	0.947998	0.491721	0.516345	0.000103211	0.143149	0.532468	0.790618	0.000772383	0.0549924	0.010182	0.117967	2.91765e-20	0.801946	0.0206924	0.00160727	0.437798	0.953863	0.459832	0.753207	0.651839	0.361082	0.578104	0.963837	0.436161	0.779715	0.826107	0.392017	0.543228	0.585985	0.615779	0.683091	0.652439	0.922341	0.860422					met326	90288	2.86914e+06	808287	2.59511e+06	229762
met327	0.453592	0.12648	0.931821	0.712649	0.936283	0.0382627	0.515595	0.119315	0.402705	0.393349	0.262822	0.704201	0.3362	0.165295	0.722899	0.686235	0.947803	0.301763	0.704786	0.00188156	0.346996	0.0107386	0.194214	0.353	0.475305	0.601366	0.0432235	0.581863	0.087984	0.329236	0.806199	0.565632	0.524468	0.67222	0.0209614	0.853946	0.269023	0.109818	0.29259					met327	1.14128e+06	4.75471e+06	14863.7	275494	12977.8
met328	0.328956	0.188448	0.994315	0.95698	0.106245	0.547412	0.469915	0.0958019	0.534541	0.0568613	0.533266	0.168072	0.709188	0.794302	0.238451	0.595232	0.924096	0.776857	0.565654	5.18468e-14	0.587517	0.444563	0.359302	0.223636	0.399999	0.61872	0.905557	0.0794665	0.321531	0.687136	0.119712	0.0803464	0.0985696	0.162474	0.901763	0.428744	0.863301	0.884111	0.615759					met328	700648	1.27282e+06	37.2831	2137.02	1.92194e+06
met329	0.740478	0.978974	0.309987	0.692044	0.288541	0.205774	0.00179222	0.00356829	0.783473	0.467417	0.026387	0.0274461	0.616959	0.693999	0.596704	0.0378003	0.212641	0.697767	0.470595	0.532819	0.785544	0.865911	0.486211	0.505472	0.652014	0.154222	0.409497	0.252643	0.681268	0.968949	0.261421	0.375639	0.888044	0.956889	0.432728	0.00433788	0.330883	0.278648	0.179631					met329	83976.3	531.599	789816	120093	863234
met330	0.713797	0.687527	0.0951107	0.506447	0.709613	0.875546	0.50486	0.542176	0.61134	0.736277	0.309452	0.217982	0.028011	0.299619	0.843504	0.111834	0.070712	0.167551	0.837477	0.621914	0.116303	0.789412	0.42116	0.973619	0.868952	0.901258	0.866193	0.966613	0.952036	0.811227	0.416574	0.16265	0.0103155	0.158066	0.776667	0.0352821	0.0149874	0.422325	0.183264					met330	573758	690063	1.19183e+07	1.88343e+06	591465
met331	0.0759729	0.193051	0.337093	0.547867	0.3911	0.258998	0.492945	0.430606	0.469589	0.404884	0.53092	0.260408	0.0654271	0.112711	0.305104	0.132007	0.0381745	0.184553	0.323651	0.996776	0.05776	0.160803	0.229751	0.286209	0.412197	0.353588	0.726004	0.34424	0.265477	0.422148	0.720352	0.253294	0.0916204	0.106386	0.251329	0.124926	0.0455588	0.193261	0.345761					met331	1.16861e+09	6.27667e+08	3.41082e+08	1.33597e+08	2.72198e+08
met332	0.496374	0.544602	0.785355	0.00420255	0.594828	0.960203	0.635573	0.488391	0.0149451	0.0970781	0.892392	0.0148538	0.257344	0.861096	0.548989	0.284006	0.170045	0.90568	0.371897	0.977537	0.178494	0.216664	0.184116	0.596594	0.627036	0.947994	0.416009	0.0256254	0.82326	0.425492	0.543286	0.402434	0.178641	0.00383154	0.908496	0.916694	0.629835	0.464851	0.236974					met332	900798	714590	144344	1.60958e+07	550605
met333	0.855362	0.0868379	0.514599	0.728401	0.255071	0.448738	0.832386	0.779833	0.051874	0.0678255	0.480997	0.706357	0.587687	0.785932	0.0155587	0.906363	0.551058	0.0925991	0.894771	1.32457e-06	0.124969	0.29827	0.826199	0.817852	0.964008	0.814449	0.885382	0.895438	0.122676	0.749568	0.813973	0.501998	0.658134	0.693153	0.00108042	0.783762	0.530119	0.00492739	0.593675					met333	341791	3.02618e+07	4.37081e+06	1.24055e+06	1.33439e+07
met334	0.819927	0.293973	0.436767	0.543278	0.403065	0.836795	0.902855	0.338235	0.100907	0.874277	0.790061	0.238922	0.788662	0.129475	0.788591	0.899925	0.869352	0.508618	0.296562	0.965062	0.698635	0.977771	0.987562	0.366932	0.618963	0.676068	0.0915706	0.918575	0.164113	0.107301	0.282752	0.632119	0.0294791	0.779698	0.797692	0.514629	0.567341	0.128127	0.276625					met334	65801	1.40019e+06	768424	469367	888470
met335	0.334588	0.42668	0.269384	0.254153	0.418314	0.237976	0.269729	0.73487	0.105365	0.021835	0.513428	0.483681	0.897683	0.271514	0.742593	0.0444968	0.0295747	0.79172	0.76708	0.0539476	0.826027	0.955833	0.577903	0.299505	0.986828	0.797232	0.962219	0.24258	0.614032	0.68632	0.75144	0.522418	0.422887	0.64348	0.683061	0.28713	0.468791	0.470726	0.641936					met335	1.84595e+07	1.25229e+07	2.41938e+07	2.57917e+07	1.29831e+07
met336	0.382044	0.290078	0.0531283	0.31693	0.276314	0.414426	0.705579	0.117948	0.77738	0.288523	0.568603	0.0771313	0.201878	0.224028	0.093592	0.187853	0.45165	0.395033	0.719091	3.64253e-05	0.269993	0.26998	0.330693	0.55846	0.754689	0.680107	0.325374	0.92872	0.11266	0.130394	0.0565301	0.217029	0.375377	0.00583299	0.357654	0.654957	0.249561	0.0529052	0.904373					met336	3.03163e+06	4.44249e+06	1.48888e+07	3.97484e+06	4.7043e+06
met337	0.718004	0.928794	0.0323346	0.603187	0.0826822	0.184025	0.197171	0.10183	0.124526	0.611741	0.446422	0.776567	0.384085	0.324575	0.870963	0.852778	0.0925328	0.728104	0.500464	5.63101e-27	0.0817833	0.273331	0.341144	0.919648	0.535411	0.244664	0.0220518	0.42176	0.451956	0.821118	0.512266	0.15128	0.378011	0.210062	0.323026	0.691298	0.10933	0.270048	0.799186					met337	4.40723e+06	269832	1.55594e+08	9.13323e+06	1.02104e+08
met338	0.00251788	0.084484	0.563742	0.892316	0.527609	0.979455	0.163342	0.387368	0.450277	0.269836	0.214142	0.828187	0.503065	0.839696	0.739056	0.775115	0.492029	0.136051	0.208378	6.37056e-27	0.914896	0.139605	0.997774	0.263365	0.844928	0.390433	0.737015	0.453946	0.659837	0.405994	0.852708	0.87883	0.452153	0.530886	0.914296	0.371499	0.914268	0.599703	0.868939					met338	3.563e+06	1.15369e+06	128784	7079.24	154195
met339	0.425998	0.11993	0.551004	0.533353	0.0479009	0.531434	0.589346	0.169137	0.381743	0.0148466	0.00442628	0.351356	0.989757	0.591615	0.627104	0.872561	0.905227	0.849422	0.150111	0.00532026	0.885979	0.00713578	0.483014	0.46026	0.0420622	0.582351	0.597672	0.344232	0.840675	0.00936104	0.0117749	0.450801	0.709609	0.452726	0.342837	0.701971	0.963073	0.897181	0.393123					met339	9.67636e+06	3.70008e+07	5.42687e+06	5.92286e+06	5.99818e+07
met340	0.661984	0.907682	0.329618	0.80543	0.0795338	0.552038	0.861712	0.0594377	0.683052	0.715182	0.666828	0.597934	0.703101	0.322205	0.432174	0.161642	0.325847	0.263073	0.932404	0.0107835	0.452809	0.178067	0.425265	0.962306	0.182658	0.909136	0.398898	0.100812	0.334417	0.92848	0.910075	0.800199	0.0446923	0.938139	0.812564	0.0306297	0.686361	0.183074	0.739438					met340	43947.7	3091.54	218730	13950.1	709288
met341	0.0279658	0.026023	0.734432	0.701847	0.71701	0.820018	0.362723	0.607515	0.0425863	0.974135	0.104845	0.818466	0.134853	0.294565	0.779564	0.753887	0.902111	0.836998	0.291594	0.360489	0.182265	0.86472	0.792888	0.471506	0.193217	0.937105	0.915578	0.20927	0.100706	0.907769	0.420846	0.725223	0.458162	0.0813412	0.0971047	0.943825	0.676487	0.759514	0.771317					met341	7.36355e+06	7.55415e+06	174492	222226	199203
met342	0.625663	0.00519699	0.188534	0.76121	0.0491971	0.348819	0.678057	0.263417	0.127105	0.104461	0.997597	0.186741	0.128346	0.540871	0.454805	0.379531	0.396819	0.843172	0.391293	0.000598017	0.438621	0.263546	0.231239	0.986793	0.266239	0.150858	0.907301	0.978698	0.332136	0.115416	0.289557	0.596852	0.478536	0.856221	0.829216	0.971723	0.481413	0.700589	0.302524					met342	8.40001e+08	2.78057e+10	6.11327e+09	3.25905e+08	1.37117e+10
met343	0.184714	0.137941	0.119846	0.453428	0.0830272	0.0559962	0.256714	0.930239	0.847489	0.79267	0.0627366	0.137055	0.0213615	0.434502	0.967316	0.788297	0.0414396	0.241264	0.153764	1.01987e-29	0.522886	0.0470531	0.746674	0.214812	0.875091	0.906941	0.320558	0.882376	0.77717	0.66314	0.129726	0.133955	0.220489	0.645623	0.305748	0.796365	0.00431787	0.106534	0.977122					met343	1.39851e+06	1.75036e+06	1.92467e+06	446193	2.39189e+06
met344	0.883664	0.463023	0.0619634	0.0537217	0.661231	0.233908	0.0665294	0.860392	0.931391	0.597182	0.36232	0.989547	0.955206	0.424411	0.519469	0.68591	0.669484	0.742609	0.754531	3.49286e-57	0.0889702	0.246802	0.137954	0.882094	0.0524427	0.543491	0.907598	0.213103	0.796902	0.266102	0.946002	0.407	0.225878	0.247413	0.267225	0.334599	0.650177	0.3979	0.91163					met344	7810.88	196592	1.27605e+06	1.36333e+06	70067.8
met345	0.815963	0.967758	0.0599152	0.636196	0.259124	0.318911	0.118945	0.152331	0.912136	0.533159	0.657712	0.361022	0.46088	0.288208	0.261881	0.138915	0.0939845	0.783732	0.174861	0.00603341	0.825673	0.963806	0.0579108	0.641773	0.258216	0.316268	0.118075	0.15618	0.915044	0.531432	0.646194	0.362132	0.465871	0.28248	0.262878	0.139659	0.0940395	0.796606	0.175959					met345	2.09291e+07	631238	1.37315e+09	8.64687e+07	4.9271e+08
met346	0.804055	0.0498372	0.101334	0.522854	0.0826634	0.994394	0.340231	0.65688	0.119533	0.913968	0.0865552	0.662555	0.0228271	0.410078	0.337389	0.199223	0.206882	0.606093	0.600958	1.51435e-08	0.0271327	0.0137361	0.405292	0.928989	0.313785	0.407692	0.823124	0.724078	0.472004	0.606288	0.812462	0.95955	0.220114	0.649389	0.901142	0.158026	0.34629	0.522635	0.170567					met346	115525	7.25129e+06	5.05326e+06	766519	5.67155e+06
met347	0.403084	0.996768	0.524035	0.22746	0.691354	0.474195	0.805873	0.522242	0.0950225	0.153923	0.314618	0.865187	0.973046	0.8781	0.166362	0.418488	0.316175	0.929104	0.093495	0.0114737	0.0769196	0.357855	0.0981062	0.808064	0.278315	0.952354	0.929479	0.0546514	0.108089	0.0557026	0.434354	0.11197	0.0306863	0.975779	0.603165	0.217891	0.102371	0.517958	0.113918					met347	3.56778e+06	83.6588	2.07097e+06	7.44038e+06	803908
met348	0.465328	0.846649	0.425767	0.819439	0.023713	0.885441	0.393591	0.297283	0.0577567	0.88326	0.0427397	0.534692	0.714863	0.847205	0.403335	0.757923	0.729843	0.614252	0.53966	3.79247e-05	0.992599	0.31351	0.0327512	0.92489	0.373293	0.200644	0.981261	0.11878	0.317443	0.857346	0.453808	0.277397	0.942401	0.133535	0.153286	0.64415	0.852479	0.749127	0.0761813					met348	25437.4	1783.83	30274.7	2485.14	245404
met349	0.531174	0.164419	0.818494	0.346967	0.453198	0.572325	0.0649438	0.0589234	0.586277	0.76753	0.000307851	0.325177	0.314998	0.349479	0.600782	0.388111	0.504226	0.340599	0.00567352	3.61834e-26	0.650254	0.483677	0.646023	0.257694	0.745255	0.79122	0.460592	0.00302417	0.368536	0.694212	0.00787192	0.465228	0.385734	0.604909	0.831175	0.175034	0.331625	0.75957	0.0343874					met349	1.00515e+06	4.96375e+06	134933	2.2685e+06	1.44245e+06
met350	0.677256	0.318889	0.557111	0.344869	0.191013	0.898028	0.516442	0.084651	0.381009	0.283523	0.417336	0.892274	0.997541	0.541258	0.332256	0.618642	0.814061	0.407537	0.175444	0.00119814	0.349027	0.678942	0.0245608	0.626724	0.0756603	0.632503	0.624633	0.73892	0.616637	0.350847	0.328561	0.892319	0.669394	0.903643	0.515588	0.239223	0.423707	0.689123	0.215152					met350	35685.6	204852	71028.4	183954	352836
met351	0.480883	0.306643	0.561103	0.505447	0.757595	0.178897	0.378158	0.128149	0.977557	0.152887	0.324966	0.324004	0.590616	0.877239	0.0166612	0.942753	0.160412	0.354691	0.595102	6.80183e-12	0.704441	0.609222	0.23845	0.816145	0.682566	0.654945	0.964021	0.103698	0.863607	0.134735	0.95906	0.598385	0.148296	0.795157	0.307727	0.845049	0.102797	0.347137	0.364792					met351	5.07338e+08	1.06779e+09	3.44858e+08	4.52804e+08	9.72225e+07
met352	0.550537	0.42146	0.738921	0.509281	0.4412	0.217007	0.36699	0.186119	0.347597	0.80219	0.183229	0.461818	0.0464701	0.250355	0.568564	0.782414	0.954071	0.517595	0.950711	8.1711e-05	0.347858	0.254788	0.965156	0.582202	0.161615	0.8646	0.298652	0.963466	0.298214	0.905555	0.798537	0.177704	0.14551	0.961426	0.56475	0.715166	0.762793	0.156054	0.257971					met352	19096.4	34642.4	5950.75	23342.1	31794.9
met353	0.586419	0.406381	0.221354	0.26857	0.404821	0.0361278	0.206988	0.378436	0.183396	0.0769147	0.303255	0.681293	0.575542	0.809097	0.857402	0.88824	0.748545	0.292757	0.7823	0.0759529	0.825597	0.841655	0.856588	0.40509	0.816323	0.431487	0.926164	0.470955	0.0639312	0.471894	0.681789	0.42446	0.452053	0.267934	0.192798	0.320358	0.4759	0.398386	0.219178					met353	3.53484e+06	8.23691e+06	1.78865e+07	1.46345e+07	8.29185e+06
met354	0.386856	0.180508	0.0482798	0.86235	0.323483	0.451315	0.612376	0.896872	0.440267	0.816101	0.427	0.441206	0.865065	0.499872	0.330817	0.0173436	0.305776	0.370781	0.11015	0.000661001	0.223067	0.163036	0.0680707	0.994526	0.260258	0.489212	0.54992	0.397201	0.801012	0.87879	0.790749	0.426178	0.469465	0.896706	0.438164	0.0893827	0.257973	0.560401	0.255716					met354	1.80317e+06	4.32392e+06	9.42609e+06	72331.7	2.34803e+06
met355	0.485621	0.85046	0.357029	0.404326	0.150737	0.867988	0.463075	0.933855	0.479719	0.482327	0.832218	0.332451	0.332613	0.3962	0.99283	0.176711	0.432128	0.916739	0.278351	1.61404e-14	0.640098	0.354994	0.0606287	0.699644	0.287169	0.558312	0.352201	0.20958	0.523698	0.241141	0.238108	0.711476	0.477368	0.22366	0.0966837	0.347015	0.24109	0.793142	0.483851					met355	2.74929e+06	200879	4.79881e+06	3.93322e+06	1.16964e+07
met356	0.982118	0.0164586	0.943688	0.910919	0.635681	0.0517768	0.303591	0.419007	0.265806	0.732967	0.288178	0.63168	0.418946	0.763984	0.013486	0.427321	0.72551	0.68497	0.620089	0.887806	0.614343	0.682056	0.717851	0.199203	0.603059	0.617941	0.261437	0.247732	0.910523	0.237972	0.161762	0.708037	0.816633	0.312089	0.549532	0.463176	0.505227	0.00964082	0.243381					met356	933.1	1.07566e+07	9267.13	23249	416964
met357	0.678295	0.404805	0.728368	0.238598	0.0076006	0.519262	0.987463	0.0666072	0.333959	0.154112	0.51309	0.301832	0.36229	0.391447	0.217335	0.233526	0.67994	0.430858	0.0884216	2.3743e-08	0.774825	0.706315	0.198969	0.575983	0.157151	0.383219	0.704352	0.00910551	0.187561	0.431951	0.0410282	0.558887	0.711346	0.327084	0.567818	0.106146	0.529688	0.410058	0.0395805					met357	1.91004e+06	7.70919e+06	1.33894e+06	1.54401e+07	7.97361e+07
met358	0.402382	0.792017	0.821329	0.515021	0.0672728	0.270167	0.0333272	0.42729	0.57648	0.493587	0.234599	0.376816	0.0280564	0.125797	0.875844	0.825931	0.0502536	0.264173	0.785019	0.57309	0.233891	0.952862	0.365373	0.450431	0.105075	0.746858	0.26519	0.343472	0.431233	0.849487	0.118209	0.015948	0.956582	0.713883	0.865308	0.355251	0.0408133	0.810553	0.484163					met358	311181	30835.8	22617	188039	1.49047e+06
met359	0.356493	0.203367	0.357725	0.161185	0.880769	0.276844	0.135644	0.788113	0.515047	0.597222	0.203993	0.600872	0.613157	0.615198	0.378576	0.19609	0.452376	0.927242	0.881214	0.0628707	0.0178237	0.460955	0.86338	0.641272	0.439903	0.0278781	0.53081	0.926409	0.210395	0.258494	0.168537	0.484666	0.445148	0.863244	0.754338	0.393792	0.164696	0.14011	0.418287					met359	2.65509e+06	5.05734e+06	2.6415e+06	6.13825e+06	70192.7
met360	0.529901	0.507741	0.316214	0.790003	0.916687	0.185733	0.103936	0.235555	0.924542	0.525769	0.470491	0.618198	0.248505	0.102616	0.662771	0.673051	0.512887	0.0599031	0.0744173	9.97977e-09	0.942425	0.775643	0.925564	0.529552	0.778571	0.781532	0.348087	0.84416	0.962361	0.675147	0.104803	0.509512	0.551605	0.270068	0.492044	0.223798	0.039488	0.788552	0.0625791					met360	95048.9	105687	242149	17077.1	2634.77
met361	0.980923	0.280714	0.22149	0.808524	0.434694	0.925645	0.267007	0.578741	0.815183	0.590031	0.345581	0.859001	0.0021305	0.0845823	0.730439	0.254749	0.120595	0.905277	0.875698	0.418282	0.315554	0.207256	0.589778	0.402996	0.862226	0.518246	0.512439	0.39726	0.617372	0.588435	0.69637	0.842427	0.761905	0.59702	0.476197	0.480292	0.985414	0.0467179	0.230517					met361	57.5738	117328	150766	5913.59	61492.1
met362	0.991748	0.953158	0.907616	0.471234	0.226516	0.837198	0.307469	0.411228	0.981219	0.368791	0.246609	0.179322	0.148765	0.0757973	0.805009	0.639732	0.559477	0.510161	0.292285	1.5707e-08	0.259883	0.0280994	0.648712	0.926316	0.170893	0.446666	0.935258	0.974485	0.26219	0.608357	0.17087	0.637521	0.396905	0.34246	0.248922	0.660702	0.171532	0.687626	0.0383573					met362	42721.9	1.378e+06	5.37799e+06	2.07421e+08	5.85078e+08
met363	0.0743571	0.79263	0.447661	0.687953	0.176857	0.383374	0.87604	0.984819	0.33253	0.329138	0.738685	0.402156	0.797969	0.301751	0.577591	0.208466	0.0285451	0.399041	0.378884	0.00545699	0.106183	0.773983	0.0985752	0.766067	0.0400903	0.759856	0.0845506	0.182859	0.793458	0.0393796	0.796932	0.226622	0.376477	0.342602	0.361153	0.590084	0.253863	0.142636	0.657591					met363	5.46585e+06	118219	986772	275945	3.12591e+06
met364	0.370898	0.576863	0.501677	0.621766	0.764547	0.520707	0.569712	0.74803	0.155568	0.300646	0.163231	0.751562	0.119946	0.305079	0.714852	0.528952	0.941652	0.418619	0.62561	1.74237e-23	0.656714	0.248851	0.249004	0.43503	0.235956	0.324352	0.622555	0.165216	0.460868	0.831092	0.142607	0.976131	0.237043	0.53825	0.604045	0.171064	0.103943	0.938621	0.26119					met364	515214	200229	290348	156521	57680.1
met365	0.425106	0.0426083	0.0612918	0.681585	0.0368852	0.661481	0.56924	0.700556	0.230923	0.549006	0.329229	0.819208	0.268403	0.745285	0.882485	0.140469	0.982038	0.362019	0.846089	0.0116361	0.683172	0.105901	0.819457	0.5806	0.272069	0.730279	0.65166	0.376844	0.378046	0.152375	0.812999	0.857611	0.745471	0.141013	0.44645	0.502231	0.0682844	0.405586	0.183211					met365	5.04761e+06	3.27484e+07	2.78791e+07	1.33504e+06	3.47086e+07
met366	0.863742	0.0283976	0.688584	0.779638	0.537727	0.758766	0.31368	0.146751	0.756036	0.809933	0.667644	0.297046	0.00410026	0.833777	0.68094	0.19804	0.696359	0.301715	0.716911	0.157602	0.136108	0.644411	0.312548	0.946074	0.224678	0.0117617	0.52202	0.703919	0.130649	0.713195	0.830083	0.352745	0.978663	0.665441	0.138913	0.169171	0.277111	0.38561	0.302523					met366	333707	5.47308e+07	1.82028e+06	887071	4.30489e+06
met367	0.0696413	0.672241	0.29319	0.0870823	0.248882	0.0813489	0.150789	0.237839	0.00522796	0.987916	0.459119	0.801946	0.171807	0.414922	0.4634	0.708712	0.738728	0.519718	0.912052	1.49833e-05	0.0225928	0.807588	0.768489	0.090364	0.222556	0.0380925	0.645315	0.431895	0.0368072	0.91512	0.845694	0.942948	0.22105	0.326727	0.923469	0.876744	0.800206	0.489674	0.207688					met367	9.74608e+07	5.28107e+06	3.26347e+07	8.66478e+07	3.92802e+07
met368	0.854997	0.468369	0.87859	0.844897	0.689013	0.258893	0.368193	0.687844	0.32058	0.884713	0.590496	0.856754	0.453403	0.566969	0.35175	0.395952	0.335719	0.286596	0.672307	0.0229819	0.351027	0.709887	0.459929	0.29861	0.662911	0.896188	0.644341	0.514062	0.680635	0.944787	0.733161	0.858712	0.118149	0.384655	0.296902	0.717536	0.580643	0.237069	0.399522					met368	616963	9.7195e+06	431080	707051	2.95913e+06
met369	0.48653	0.612686	0.689357	0.190473	0.00645544	0.648466	0.889023	0.0759519	0.224943	0.326994	0.539459	0.218828	0.358605	0.435979	0.243636	0.193037	0.659458	0.486515	0.0614284	2.8018e-07	0.747799	0.604233	0.23512	0.410339	0.0961338	0.252187	0.776262	0.0183444	0.132116	0.549486	0.0468632	0.637632	0.670904	0.361014	0.691463	0.0750807	0.62492	0.295425	0.0291491					met369	5.38868e+06	2.85148e+06	1.7776e+06	1.9102e+07	8.32237e+07
met370	0.322011	0.785185	0.507773	0.426968	0.311125	0.345511	0.384492	0.552716	0.06185	0.217654	0.0306913	0.811592	0.901344	0.0450111	0.601373	0.858185	0.545833	0.582579	0.21085	0.00189624	0.859538	0.207743	0.485231	0.817903	0.338788	0.307628	0.9755	0.576893	0.12664	0.219695	0.302181	0.669062	0.0921991	0.922814	0.895884	0.931044	0.558699	0.71962	0.633643					met370	60162.5	4552.63	26891.4	38695.2	62934.5
met371	0.485767	0.181921	0.538462	0.354964	0.141806	0.0429639	0.167987	0.41407	0.911112	0.779268	0.788162	0.863753	0.925108	0.183529	0.94357	0.567984	0.952215	0.0835312	0.613745	1.44298e-13	0.366432	0.227884	0.821633	0.135731	0.937182	0.414875	0.072595	0.322921	0.346195	0.667237	0.63118	0.958494	0.10182	0.398544	0.49685	0.591164	0.687167	0.0132423	0.353057					met371	1.40732e+08	5.16864e+08	1.09585e+08	2.47928e+08	6.26313e+08
met372	0.1991	0.0213238	0.776748	0.871546	0.080478	0.433282	0.776937	0.482731	0.318823	0.291503	0.758679	0.310115	0.844191	0.392585	0.192879	0.0591408	0.112906	0.229621	0.180855	0.73272	0.0185488	0.883779	0.295484	0.690881	0.640529	0.920704	0.314469	0.894179	0.652357	0.513618	0.435476	0.662521	0.804948	0.886042	0.748443	0.0146969	0.364768	0.680202	0.100259					met372	3.0788e+07	9.93755e+07	1.49856e+06	487254	5.71366e+07
met373	0.834537	0.207037	0.582936	0.823497	0.0773415	0.684358	0.395965	0.714974	0.249057	0.0368434	0.344032	0.40762	0.784704	0.213814	0.970663	0.321122	0.259511	0.0459983	0.958501	0.00176501	0.971928	0.118838	0.732948	0.995347	0.137134	0.444432	0.299117	0.339651	0.388208	0.0134717	0.447691	0.186017	0.882853	0.27662	0.792792	0.898526	0.131093	0.0523474	0.681842					met373	142683	5.21522e+06	986242	162689	1.02383e+07
met374	0.437996	0.0107634	0.342301	0.757303	0.216005	0.390163	0.749674	0.82507	0.534971	0.0787911	0.490241	0.888339	0.314871	0.630996	0.476204	0.199437	0.723894	0.202226	0.947701	2.38236e-07	0.0423584	0.0503234	0.951032	0.986157	0.71951	0.785561	0.947412	0.997593	0.836213	0.191919	0.983606	0.753251	0.156513	0.910968	0.659611	0.609675	0.887867	0.0348083	0.737648					met374	92158.8	1.00325e+06	138210	14622.3	234769
met375	0.571864	0.748457	0.298497	0.694864	0.804199	0.11292	0.675292	0.655036	0.851171	0.667811	0.214836	0.876789	0.192916	0.530901	0.473839	0.74768	0.662897	0.276425	0.914847	0.847088	0.887261	0.494889	0.294001	0.153181	0.784837	0.434102	0.875752	0.955506	0.621511	0.36738	0.313356	0.357895	0.10965	0.82611	0.228489	0.31306	0.875108	0.201902	0.927155					met375	488737	157227	1.65451e+06	235275	93969.2
met376	0.0497505	0.923277	0.689731	0.311061	0.663243	0.036859	0.541865	0.562518	0.984531	0.35457	0.199826	0.470043	0.641354	0.124739	0.60531	0.583431	0.733049	0.49325	0.158575	6.11062e-06	0.272454	0.882821	0.427264	0.484648	0.680637	0.0823664	0.43008	0.431645	0.497875	0.666138	0.188526	0.457867	0.741021	0.0878842	0.552983	0.754778	0.827828	0.444329	0.238414					met376	1.48406e+08	355965	6.11773e+06	3.94291e+07	7.27845e+06
met377	0.0465306	0.265115	0.215763	0.411849	0.00542927	0.73379	0.588262	0.94173	0.304457	0.0443271	0.333232	0.594467	0.118057	0.374449	0.845155	0.0117722	0.368694	0.159932	0.392619	1.11536e-05	0.0712327	0.370752	0.151343	0.407007	0.107984	0.713503	0.431689	0.745259	0.107897	0.0633269	0.426395	0.669054	0.430154	0.661692	0.979799	0.015374	0.220666	0.14592	0.361949					met377	9.83706e+07	3.07348e+07	3.79367e+07	1.66567e+07	1.9276e+08
met378	0.694919	0.996171	0.517856	0.385863	0.429195	0.399249	0.257589	0.867906	0.77489	0.81079	0.867518	0.307622	0.427594	0.613101	0.677196	0.0789896	0.526693	0.649443	0.663666	0.101253	0.722467	0.842015	0.513605	0.417132	0.378925	0.788697	0.266533	0.654374	0.842542	0.4077	0.802813	0.211681	0.509178	0.810654	0.815278	0.0293445	0.474091	0.543041	0.948871					met378	1.42715e+08	21360	3.88111e+08	6.98172e+08	5.80226e+08
met379	0.824068	0.0786457	0.463357	0.840288	0.48975	0.332939	0.323538	0.919219	0.925865	0.148576	0.0550672	0.883081	0.166304	0.84698	0.481823	0.0491213	0.537213	0.507194	0.934428	0.0213942	0.0865734	0.0519952	0.250307	0.916461	0.0376663	0.780537	0.52185	0.993895	0.76854	0.835856	0.18304	0.115556	0.119064	0.869587	0.490408	0.273966	0.221948	0.694336	0.996428					met379	77991.7	4.89735e+06	849089	64085.9	753199
met380	0.191611	0.547066	0.990624	0.594753	0.780006	0.433915	0.982001	0.764977	0.234921	0.873774	0.0712436	0.946278	0.194941	0.475408	0.699947	0.207074	0.647213	0.838114	0.897922	6.05154e-42	0.614818	0.637757	0.678506	0.301217	0.636111	0.283553	0.1731	0.296883	0.891673	0.89626	0.398238	0.138687	0.25037	0.762875	0.666272	0.992819	0.95744	0.996746	0.476336					met380	2.16893e+06	460502	175.31	359357	99047
met381	0.63454	0.246659	0.151757	0.308299	0.553336	0.0480734	0.270162	0.754142	0.973735	0.721711	0.392759	0.332966	0.786121	0.345416	0.489673	0.924868	0.801385	0.16164	0.434843	8.43669e-09	0.24069	0.46146	0.9042	0.162606	0.776126	0.516134	0.164557	0.043219	0.841139	0.581971	0.36539	0.894342	0.913139	0.286488	0.428568	0.985697	0.959462	0.051326	0.350539					met381	8.20181e+06	4.87796e+07	7.47322e+07	3.77111e+07	1.27562e+07
met382	0.19456	0.416725	0.00271792	0.445583	0.420686	0.683183	0.94069	0.978987	0.0323598	0.011229	0.00455095	0.860634	0.238252	0.573073	0.302048	0.484582	0.0125606	0.308004	0.118842	0.0422992	0.0837216	0.137267	0.419599	0.833949	0.94451	0.550471	0.355434	0.649351	0.331893	0.69019	0.764407	0.757128	0.0233332	0.446092	0.707575	0.901848	0.320911	0.159137	0.279339					met382	352290	137914	1.89751e+06	121662	135584
met383	0.64225	0.512997	0.0982211	0.729094	0.507608	0.0325395	0.179038	0.330116	0.955884	0.832152	0.409422	0.491485	0.878115	0.418008	0.563223	0.876423	0.654311	0.564239	0.951908	8.91228e-06	0.138778	0.863913	0.415778	0.368355	0.829197	0.777269	0.195537	0.012311	0.911366	0.642671	0.325525	0.571979	0.394737	0.405432	0.546173	0.920953	0.856624	0.192661	0.472534					met383	2.64457e+06	5.24538e+06	3.36019e+07	1.46965e+06	5.38084e+06
met384	0.837107	0.0713489	0.594449	0.80181	0.254656	0.788616	0.102058	0.563395	0.563165	0.321228	0.755539	0.866555	0.0281315	0.814065	0.49183	0.258391	0.955966	0.0430856	0.827427	0.0616956	0.0747418	0.0968816	0.345804	0.866986	0.716892	0.502616	0.244667	0.630259	0.231797	0.189952	0.459098	0.489426	0.620233	0.284285	0.446577	0.984589	0.736828	0.0116604	0.968344					met384	6884.8	531589	46180.6	10262.1	211652
met385	0.869793	0.920687	0.172707	0.467965	0.641437	0.268322	0.772514	0.614525	0.972244	0.0364468	0.00590105	0.337852	0.400037	0.132467	0.737317	0.902124	0.989863	0.51251	0.131295	3.38307e-09	0.700862	0.415767	0.960451	0.587304	0.938983	0.779122	0.397469	0.270697	0.865644	0.434895	0.945409	0.471457	0.271516	0.75955	0.736669	0.268396	0.669493	0.0533064	0.102167					met385	53913.7	19891	3.73841e+06	1.05755e+06	435227
met386	0.53989	0.44466	0.460483	0.165411	0.25563	0.202763	0.608483	0.366625	0.710403	0.84187	0.566989	0.67378	0.291726	0.0185118	0.151779	0.45385	0.00996524	0.770872	0.931443	0.00796635	0.387832	0.274162	0.0918076	0.522464	0.538537	0.830453	0.55299	0.641653	0.621803	0.0126487	0.163827	0.0723091	0.00751689	0.655055	0.602961	0.760411	0.533896	0.29484	0.22009					met386	1.158e+08	1.80095e+08	1.67909e+08	5.94022e+08	3.98681e+08
met387	0.294844	0.153008	0.676311	0.354923	0.405139	0.282093	0.228425	0.263735	0.847022	0.362593	0.0931137	0.208548	0.40079	0.0338169	0.719466	0.364531	0.215247	0.658444	0.151807	0.169204	0.35972	0.182902	0.647309	0.346777	0.41208	0.271348	0.219351	0.260915	0.894997	0.373151	0.0701192	0.221973	0.37066	0.0351456	0.689231	0.404182	0.2304	0.539549	0.14638					met387	2.27316e+08	4.23451e+08	3.60688e+07	1.77221e+08	1.43489e+08
met388	0.20758	0.0904	0.668639	0.832986	0.92941	0.000352274	0.177405	0.739167	0.898089	0.844777	0.890017	0.740231	0.696676	0.0160023	0.00775238	0.281924	0.559868	0.792945	0.97253	0.0131985	0.597253	0.579528	0.59731	0.228537	0.527494	0.175924	0.77782	0.488648	0.303841	0.897673	0.791175	0.242038	0.786186	0.835794	0.641851	0.602512	0.550294	0.379539	0.56744					met388	5.88746e+09	1.06443e+10	6.78013e+08	1.64546e+08	2.90384e+07
met389	0.56817	0.496589	0.118926	0.652833	0.619635	0.0389779	0.153966	0.417009	0.920101	0.838571	0.361288	0.5639	0.863615	0.408724	0.62425	0.904781	0.697353	0.600182	0.955283	3.24724e-07	0.151307	0.838021	0.391578	0.335427	0.877244	0.671896	0.194119	0.0114935	0.936071	0.680449	0.325043	0.551235	0.391414	0.374585	0.515019	0.874983	0.827662	0.159476	0.448553					met389	5.15741e+06	7.31909e+06	3.85878e+07	3.20316e+06	3.90041e+06
met390	0.809122	0.0746068	0.241272	0.507859	0.926115	0.647772	0.718212	0.8577	0.126613	0.652793	0.556265	0.481165	0.0108949	0.598775	0.565134	0.908306	0.792231	0.99062	0.5852	0.00188283	0.388973	0.138895	0.20954	0.544324	0.252183	0.682399	0.8059	0.823867	0.0946509	0.868728	0.352809	0.499975	0.0224977	0.718793	0.360585	0.80648	0.7162	0.52351	0.387232					met390	137564	7.52071e+06	3.24215e+06	1.03418e+06	20272.9
met391	0.691227	0.342181	0.344848	0.987643	0.667509	0.387616	0.418205	0.776508	0.0487028	0.569748	0.770194	0.536726	0.0289153	0.429123	0.883436	0.276738	0.796825	0.0653534	0.844364	1.70915e-14	0.330227	0.0345388	0.985084	0.805962	0.681399	0.638902	0.969591	0.432568	0.712695	0.791739	0.545197	0.406196	0.930878	0.118577	0.552145	0.987924	0.72948	0.0452259	0.651039					met391	77185.6	441807	436945	117.329	90285.2
met392	0.921208	0.715639	0.693744	0.919712	0.214286	0.570448	0.966296	0.370082	0.745274	0.519309	0.371015	0.630896	0.542285	0.732557	0.824214	0.472577	0.732562	0.516047	0.890479	3.50821e-10	0.749499	0.670005	0.581785	0.76949	0.261406	0.268356	0.469506	0.418475	0.623403	0.447979	0.802022	0.973395	0.832999	0.847972	0.963391	0.616539	0.654208	0.397078	0.569366					met392	93286.6	1.26557e+06	1.47878e+06	96876.6	1.47312e+07
met393	0.212488	0.643731	0.954703	0.649857	0.0685999	0.0297105	0.651989	0.048598	0.640814	0.435773	0.0380211	0.37501	0.996782	0.0225909	0.489975	0.584237	0.993771	0.510865	0.170147	4.01124e-13	0.139117	0.67729	0.892811	0.475218	0.0792088	0.029707	0.565065	0.0213867	0.497791	0.453024	0.0329871	0.358986	0.602596	0.010889	0.677162	0.504994	0.95404	0.746579	0.098393					met393	5.43085e+08	7.46178e+07	1.12529e+06	7.18905e+07	1.16099e+09
met394	0.415874	0.616487	0.000176083	0.00544705	0.176657	0.342981	0.841258	0.638164	0.0690176	0.00105664	0.202734	0.813738	0.48715	0.174328	0.474772	0.718025	0.544074	0.981109	0.689665	0.158798	0.313725	0.903936	0.250824	0.678395	0.289502	0.338778	0.0362005	0.872583	0.0912625	0.291061	0.296277	0.569623	0.388694	0.209059	0.753014	0.547841	0.422173	0.771503	0.90012					met394	3.19947e+06	1.21183e+06	6.90669e+07	3.76413e+07	8.83539e+06
met395	0.876271	0.269617	0.11116	0.449202	0.257904	0.194224	0.0389223	0.295839	0.290397	0.848661	0.0785106	0.00769033	0.465304	0.133937	0.102044	0.0138839	0.104814	0.81368	0.00428015	0.298759	0.494272	0.761396	0.412951	0.953925	0.94904	0.928243	0.142059	0.445766	0.466779	0.927168	0.940036	0.290323	0.018652	0.324269	0.92266	0.631376	0.625534	0.874826	0.593007					met395	12608.9	634746	1.32372e+06	298046	666712
met396	0.271081	0.276933	0.0725371	0.974764	0.146715	0.946441	0.528456	0.0733875	0.263031	0.0785876	0.270771	0.719615	0.21441	0.495995	0.762542	0.516834	0.630606	0.438461	0.273088	0.113836	0.15292	0.323767	0.0547169	0.869748	0.116638	0.98356	0.816744	0.198883	0.40335	0.128426	0.496108	0.516678	0.0945941	0.750593	0.891832	0.863493	0.997131	0.226729	0.248451					met396	1.7457e+07	1.70357e+07	4.65818e+07	14402.3	3.03843e+07
met397	0.472295	0.865408	0.057779	0.931561	0.660631	0.363032	0.17132	0.651775	0.201009	0.384427	0.126962	0.727554	0.0267775	0.53855	0.353823	0.0389325	0.732064	0.828577	0.515039	0.658648	0.0520007	0.0215247	0.673426	0.776595	0.18722	0.94848	0.620705	0.892747	0.900836	0.647073	0.137721	0.893958	0.270028	0.200038	0.974021	0.246558	0.20999	0.0038898	0.771833					met397	498541	27708.2	3.48649e+06	7113.51	185950
met398	0.763693	0.0565891	0.472988	0.214206	0.340662	0.0102142	0.864631	0.566702	0.126924	0.752345	0.875559	0.534158	0.657133	0.00385596	0.444085	0.628833	0.688523	0.781729	0.974981	1.50655e-07	0.420241	0.929211	0.557771	0.748678	0.398193	0.394563	0.613231	0.400313	0.634527	0.809434	0.644918	0.367793	0.51817	0.33857	0.310199	0.781343	0.264403	0.803438	0.859584					met398	1.90253e+08	7.68211e+09	1.08457e+09	3.25295e+09	1.913e+09
met399	0.203297	0.0948398	0.698851	0.443474	0.692448	0.649688	0.392757	0.927542	0.758283	0.760528	0.0362677	0.0608151	0.0204278	0.801451	0.67059	0.118492	0.611192	0.27334	0.18415	5.12708e-30	0.131868	0.430859	0.30815	0.755141	0.107864	0.288269	0.293118	0.586424	0.879728	0.696136	0.101232	0.101093	0.105401	0.835888	0.420286	0.111293	0.347221	0.0997204	0.97056					met399	301960	521261	27875.9	109435	29138.6
met400	0.0210861	0.827613	0.397614	0.780045	0.263	0.562817	0.737667	0.0612884	0.747171	0.306487	0.459027	0.664475	0.542785	0.624837	0.900401	0.38413	0.430452	0.0637676	0.340483	9.14517e-19	0.0748637	0.969106	0.88528	0.548808	0.209487	0.239223	0.865456	0.311716	0.58648	0.167887	0.766095	0.699798	0.062657	0.247538	0.870794	0.304999	0.157989	0.240443	0.35517					met400	1.32587e+07	117479	1.77397e+06	193206	3.10814e+06
met401	0.0214899	0.467795	0.396082	0.202032	0.455969	0.870826	0.479611	0.719041	0.857877	0.834947	0.284506	0.980499	0.231994	0.0997537	0.550211	0.407007	0.206163	0.194207	0.131845	0.205016	0.06018	0.834907	0.63173	0.877019	0.138967	0.380467	0.0899446	0.127984	0.915537	0.157828	0.204832	0.801771	0.612362	0.517021	0.320759	0.887857	0.273094	0.26265	0.970801					met401	2.94651e+09	2.92222e+08	3.99298e+08	9.03353e+08	3.0808e+08
met402	0.710579	0.777969	0.955209	0.282531	0.767697	0.46849	0.132771	0.137486	0.0974191	0.40742	0.45042	0.739532	0.31287	0.902825	0.537685	0.50818	0.548827	0.0095678	0.638558	0.964045	0.872294	0.929329	0.514289	0.102608	0.483652	0.189052	0.0317645	0.903897	0.835988	0.401082	0.408356	0.157007	0.828734	0.936371	0.47206	0.531399	0.433347	0.371384	0.293012					met402	1.26974e+06	733073	29085	1.06616e+07	804536
met403	0.0953977	0.594469	0.844753	0.375674	0.772437	0.132187	0.845759	0.16437	0.368587	0.222981	0.110875	0.249155	0.056001	0.511482	0.19762	0.0710756	0.138561	0.401712	0.897388	0.000431544	0.0565044	0.341628	0.544167	0.0699137	0.539675	0.124541	0.547951	0.271088	0.787665	0.331092	0.289821	0.959393	0.149202	0.433482	0.594646	0.198026	0.08279	0.416694	0.429787					met403	1.53322e+08	1.55815e+07	2.10748e+06	4.31714e+07	4.59667e+06
met404	0.208506	0.789048	0.18352	0.817079	0.193303	0.168658	0.940178	0.0328963	0.700747	0.593443	0.1266	0.0817907	0.771922	0.210149	0.315105	0.211135	0.601026	0.570714	0.298718	4.34527e-11	0.38456	0.487198	0.523228	0.381127	0.01642	0.482817	0.656791	0.845414	0.196876	0.00335974	0.0202663	0.694197	0.365425	0.762896	0.346047	0.0711315	0.138241	0.557907	0.603207					met404	649945	29361.8	726987	21945.1	695435
met405	0.0753433	0.218568	0.216122	0.53317	0.604741	0.250875	0.522735	0.133835	0.976617	0.145713	0.405164	0.227873	0.238263	0.903288	0.417588	0.978823	0.799903	0.649129	0.748261	0.66327	0.475232	0.755831	0.635913	0.346201	0.756658	0.566968	0.207474	0.95507	0.968058	0.257943	0.409458	0.854397	0.0266337	0.670301	0.267345	0.808693	0.417443	0.491313	0.583426					met405	158407	75676.5	76487.4	19389.4	13374.1
met406	0.45114	0.102773	0.0056074	0.661279	0.0794339	0.939554	0.000444513	0.693711	0.000670609	0.00478139	0.06605	0.0616124	0.128612	0.116308	0.990103	0.715054	0.000927948	0.358885	0.0060907	1.2221e-06	0.316491	0.916875	0.767724	0.903868	0.434853	0.44522	0.403943	0.497199	0.570472	0.453571	0.719239	0.701406	0.917032	0.547914	0.767785	0.516826	0.528261	0.995465	0.939653					met406	4.85582e+06	2.28206e+07	6.61535e+07	1.64109e+06	2.63863e+07
met407	0.957456	0.829534	0.52822	0.762576	0.199192	0.125212	0.0776485	0.789454	0.26287	0.779025	0.0419012	0.431933	0.283168	0.845137	0.371662	0.914747	0.675256	0.0334891	0.982826	5.35105e-12	0.661228	0.939953	0.631204	0.627583	0.10543	0.135069	0.0759444	0.679313	0.160035	0.903547	0.0465514	0.327248	0.192511	0.825015	0.286786	0.927848	0.748689	0.0459532	0.935232					met407	5701.5	92872	797365	182863	3.30853e+06
met409	0.143829	0.403891	0.860004	0.226354	0.29893	0.641934	0.745343	0.32725	0.00963002	0.84728	0.285354	0.3103	0.576136	0.117128	0.500066	0.0486416	0.997078	0.993949	0.847252	1.28073e-08	0.0773205	0.429898	0.966573	0.139127	0.204634	0.825293	0.747583	0.240545	0.0046923	0.870249	0.656725	0.991149	0.579847	0.110606	0.307331	0.154033	0.699468	0.668774	0.418683					met409	6.08693e+06	1.98166e+06	88407.7	4.16665e+06	3.07023e+06
met410	0.165903	0.709327	0.80051	0.304499	0.660253	0.00818205	0.356063	0.283041	0.939917	0.542162	0.11745	0.850447	0.943225	0.230619	0.776959	0.572397	0.705398	0.181717	0.389534	4.62221e-05	0.161614	0.764879	0.621601	0.329897	0.708191	0.00762467	0.398381	0.386973	0.971463	0.534577	0.118021	0.754372	0.945698	0.183752	0.869036	0.762275	0.812804	0.196686	0.375293					met410	2.75326e+07	1.98889e+06	913864	1.51081e+07	2.76582e+06
met411	0.516909	0.184682	0.0891112	0.484802	0.557306	0.0058627	0.0119542	0.536869	0.0401982	0.0147387	0.000453136	0.575566	0.0481449	0.205301	0.0466141	0.702876	0.490241	0.261227	0.773106	0.176884	0.142832	0.674359	0.635165	0.264136	0.897532	0.194917	0.216538	0.651295	0.587746	0.393277	0.961791	0.724137	0.542036	0.564802	0.72115	0.520696	0.728727	0.780912	0.422585					met411	42636.7	178873	294212	49541.3	34953.3
met412	0.0776553	0.647179	0.279269	0.204647	0.541431	0.618014	0.0296961	0.00974452	0.493275	0.99402	0.922639	0.236522	0.0359065	0.68944	0.837978	0.30881	0.791773	0.464087	0.588255	4.60644e-06	0.640833	0.0822512	0.697222	0.0954195	0.680037	0.508491	0.428875	0.22725	0.941468	0.995329	0.922787	0.987958	0.0692045	0.282214	0.183959	0.981302	0.986122	0.808215	0.337394					met412	8.5923e+06	576200	3.22363e+06	4.43268e+06	1.0259e+06
met413	0.150408	0.771981	0.699194	0.260488	0.546333	0.0161003	0.318506	0.0281664	0.946147	0.852939	0.00285827	0.837496	0.0918845	0.0579301	0.335106	0.18765	0.923979	0.646433	0.854966	7.81968e-06	0.622075	0.418084	0.752416	0.54267	0.352457	0.640096	0.851961	0.859859	0.103271	0.252359	0.77753	0.810156	0.501378	0.734627	0.984688	0.767476	0.850757	0.340199	0.502234					met413	1.14143e+06	46242.3	82227	698179	200467
met414	0.484687	0.0113969	0.982683	0.573111	0.935795	0.655128	0.833605	0.940532	0.531474	0.438004	0.277345	0.703369	0.178283	0.619928	0.0469572	0.852882	0.152	0.557461	0.406174	0.154781	0.0592429	0.191163	0.913706	0.457578	0.724974	0.308246	0.792419	0.7325	0.886534	0.573534	0.464943	0.6772	0.877963	0.897968	0.813747	0.214909	0.415347	0.300174	0.905754					met414	134044	1.76951e+06	129.252	87141.8	1780.39
met415	0.388431	0.493281	0.205481	0.765153	0.0967126	0.285205	0.431208	0.660978	0.233657	0.72012	0.205376	0.551163	0.729527	0.0191435	0.187293	0.282676	0.476567	0.201757	0.963906	0.870587	0.0853046	0.980789	0.512	0.869669	0.326445	0.0622196	0.442997	0.462794	0.653628	0.471309	0.31234	0.273215	0.57175	0.0672027	0.515398	0.255866	0.812743	0.472442	0.110572					met415	1.70341e+07	1.0745e+07	3.67446e+07	2.04193e+06	6.33262e+07
met416	0.0133556	0.784484	0.913804	0.892659	0.0255025	0.425743	0.809291	0.792557	0.185863	0.257564	0.407944	0.749196	0.615692	0.394815	0.347903	0.331505	0.783523	0.0813757	0.948416	1.92139e-05	0.744989	0.866685	0.986898	0.885661	0.292113	0.0282837	0.316869	0.809214	0.443825	0.050948	0.118434	0.0404462	0.55519	0.87273	0.122686	0.949415	0.960868	0.130481	0.150225					met416	5.22801e+07	634336	99364.2	154428	4.25572e+07
met417	0.301159	0.0920191	0.303409	0.593535	0.311882	0.82149	0.25993	0.534067	0.0769372	0.462867	0.458104	0.622635	0.0155844	0.873408	0.976193	0.86428	0.914263	0.966275	0.172029	8.06868e-05	0.346105	0.72072	0.372224	0.222381	0.497976	0.749349	0.616143	0.937282	0.207707	0.901291	0.645149	0.695195	0.639913	0.693566	0.237291	0.787517	0.722105	0.570728	0.677743					met417	2.51943e+06	6.70353e+06	2.49606e+06	670718	2.41004e+06
met418	0.239456	0.329914	0.586293	0.918033	0.526321	0.156927	0.648876	0.236459	0.621984	0.870584	0.080476	0.488958	0.508771	0.956393	0.204195	0.578998	0.815888	0.846594	0.249092	2.83648e-13	0.493443	0.119509	0.521478	0.977578	0.453657	0.1555	0.294994	0.282961	0.627914	0.895704	0.127635	0.515609	0.386502	0.956181	0.207349	0.98382	0.529921	0.530764	0.489772					met418	1.17336e+07	8.04483e+06	2.50819e+06	89661	3.40051e+06
met419	0.0125136	0.644523	0.270903	0.638242	0.281949	0.954838	0.642571	0.224505	0.094382	0.26209	0.335337	0.293645	0.531797	0.118785	0.281729	0.598131	0.868119	0.851287	0.635973	0.310315	0.590107	0.904226	0.0767225	0.75537	0.858375	0.243244	0.481659	0.184757	0.863271	0.583189	0.113551	0.381201	0.566604	0.466597	0.459847	0.55213	0.276791	0.384365	0.513895					met419	1.97378e+06	66906.6	381421	69476.2	364250
met420	0.187087	0.823703	0.456137	0.647205	0.867305	0.157283	0.634313	0.938523	0.0404202	0.547701	0.0202	0.075096	0.554144	0.0738823	0.881274	0.133096	0.863007	0.358962	0.469044	0.00282204	0.196601	0.434079	0.902527	0.799385	0.224039	0.479282	0.831557	0.604047	0.130682	0.466452	0.330975	0.140003	0.732006	0.0113723	0.464792	0.246461	0.246252	0.692216	0.494591					met420	1.16632e+07	331968	3.71663e+06	1.4011e+06	186713
met421	0.821289	0.119128	0.30897	0.905347	0.227637	0.800108	0.780996	0.434817	0.760839	0.773174	0.61822	0.501383	0.229698	0.903941	0.742651	0.120199	0.463567	0.0128297	0.19332	0.0046331	0.0760751	0.00523525	0.706545	0.986983	0.0745975	0.578701	0.0490157	0.903381	0.819914	0.783164	0.950641	0.227192	0.646178	0.982149	0.925013	0.471224	0.923648	0.012485	0.135283					met421	9091.87	433949	184643	2519.33	259779
met422	0.0212049	0.869819	0.564903	0.615834	0.197715	0.652266	0.54434	0.0718531	0.81602	0.135263	0.0581628	0.945281	0.328017	0.452491	0.935846	0.348495	0.228021	0.462545	0.301588	4.06262e-36	0.0238358	0.943672	0.406267	0.615703	0.1296	0.646973	0.603679	0.0596691	0.784858	0.113013	0.0726048	0.99915	0.224459	0.494593	0.726938	0.288352	0.220306	0.619842	0.222124					met422	5.14005e+06	25843	318861	242302	1.59938e+06
met423	0.224429	0.782224	0.0837708	0.583094	0.500276	0.479945	0.889139	0.108205	0.102772	0.723243	0.474965	0.951574	0.879266	0.951941	0.34425	0.345735	0.853952	0.189463	0.924672	5.54525e-05	0.148647	0.204848	0.754223	0.210325	0.241244	0.67186	0.459623	0.755776	0.01217	0.321082	0.870685	0.420281	0.342372	0.341119	0.146494	0.540075	0.120504	0.122015	0.41448					met423	86585.8	4475.69	175738	17650.9	26625.3
met424	0.34263	0.063991	0.322421	0.595425	0.856158	0.276085	0.988197	0.266119	0.592927	0.768665	0.0887223	0.521829	0.0614604	0.052488	0.204894	0.625201	0.758134	0.268512	0.654307	4.26734e-05	0.0145138	0.160468	0.728532	0.846332	0.620559	0.964034	0.894921	0.570281	0.178801	0.991615	0.972584	0.34027	0.0683352	0.755387	0.677107	0.345353	0.96856	0.029706	0.272085					met424	33372.6	127506	36286.1	10440.9	1216.41
met425	0.729964	0.438979	0.35587	0.706232	0.9013	0.812692	0.0390928	0.388024	0.285469	0.678948	0.0940031	0.553343	0.862986	0.0725017	0.369557	0.527089	0.894309	0.793511	0.874872	6.94869e-13	0.773418	0.629529	0.874167	0.760858	0.620761	0.596174	0.15814	0.388944	0.221918	0.304895	0.127039	0.75172	0.810509	0.108709	0.479167	0.663675	0.777097	0.162822	0.900697					met425	1.75818e+06	8.84341e+06	1.25894e+07	2.09653e+06	226944
met426	0.28944	0.83238	0.932013	0.948991	0.206541	0.803103	0.10083	0.996572	0.187625	0.0730289	0.669977	0.732202	0.197877	0.153195	0.996005	0.598341	0.56521	0.608682	0.0902974	4.50093e-06	0.959294	0.992098	0.642335	0.41069	0.509808	0.932228	0.00522733	0.917757	0.344537	0.195737	0.490558	0.208462	0.506428	0.549613	0.352137	0.687203	0.934169	0.415133	0.727525					met426	1.27084e+08	5.06651e+06	823142	462866	1.80779e+08
met427	0.532395	0.00916997	0.18916	0.945629	0.113003	0.235467	0.557014	0.584966	0.272844	0.321629	0.99996	0.229586	0.114269	0.811039	0.407585	0.495123	0.697589	0.563682	0.879816	2.49438e-05	0.315648	0.492373	0.977615	0.887475	0.600181	0.153097	0.710509	0.970967	0.295723	0.217302	0.245509	0.692649	0.810451	0.372087	0.891536	0.740421	0.896693	0.501555	0.243012					met427	6.96025e+07	1.22121e+09	3.08322e+08	830040	4.49565e+08
met428	0.328364	0.830102	0.203292	0.807961	0.609252	0.542183	0.188105	0.87825	0.626278	0.591806	0.187073	0.864519	0.0270535	0.103556	0.892924	0.730057	0.831912	0.764643	0.390286	1.01051e-05	0.402262	0.535663	0.897315	0.91413	0.741616	0.436608	0.396464	0.969235	0.468174	0.723882	0.916308	0.64028	0.229036	0.873064	0.327405	0.725074	0.738183	0.043921	0.866132					met428	216653	10430.3	367340	13383.8	59203.1
met429	0.163785	0.0621312	0.942016	0.583253	0.409765	0.347252	0.492813	0.701951	0.598104	0.884199	0.176586	0.837407	0.486975	0.480209	0.145855	0.445575	0.347149	0.0322405	0.672154	0.0517479	0.792058	0.332037	0.692652	0.549589	0.990304	0.420788	0.555959	0.15843	0.562419	0.404958	0.760887	0.351244	0.226049	0.650756	0.650919	0.968323	0.251034	0.143351	0.264546					met429	1.97966e+06	3.55895e+06	5389.75	306751	692753
met430	0.902896	0.563251	0.928442	0.53021	0.423796	0.455488	0.990465	0.893354	0.552774	0.189288	0.0590674	0.963167	0.863806	0.181636	0.547806	0.185907	0.131183	0.445865	0.957269	0.0171057	0.875549	0.630663	0.625192	0.817307	0.157648	0.519445	0.860656	0.179134	0.771836	0.058961	0.7271	0.81261	0.616884	0.156139	0.248492	0.392974	0.591651	0.676635	0.339444					met430	45157.4	1.01397e+06	24467	1.19578e+06	1.94228e+06
met431	0.921584	0.900457	0.2015	0.00489997	0.544853	0.354188	0.236923	0.598358	0.61023	0.177937	0.528692	0.54779	0.0131359	0.223232	0.0293159	0.642464	0.683872	0.579854	0.362323	0.0131349	0.576905	0.0817141	0.30912	0.994229	0.352972	0.639236	0.681333	0.819476	0.938915	0.182524	0.193196	0.83658	0.569603	0.747928	0.997901	0.830919	0.929515	0.3735	0.956733					met431	2514.26	4059.64	424097	2.07267e+06	95163.2
met432	0.784901	0.0353624	0.190766	0.346931	0.741292	0.995441	0.871646	0.277743	0.64183	0.426762	0.212546	0.914398	0.183743	0.29344	0.667297	0.0588246	0.233431	0.182009	0.295952	1.08164e-07	0.0366412	0.601944	0.959231	0.762979	0.998297	0.359037	0.203841	0.469502	0.986807	0.0432013	0.332158	0.784953	0.114488	0.378931	0.178189	0.593374	0.128301	0.215029	0.631311					met432	155036	9.2607e+06	3.56901e+06	1.84281e+06	226842
met433	0.343854	0.632272	0.323713	0.783499	0.0408588	0.862589	0.847345	0.422933	0.177163	0.0968137	0.0137629	0.532122	0.875477	0.790913	0.237109	0.557887	0.256248	0.813787	0.326042	0.00462126	0.619306	0.250816	0.51828	0.240269	0.0488943	0.433063	0.620314	0.59215	0.853915	0.578725	0.093793	0.453862	0.777721	0.670022	0.459942	0.673396	0.79734	0.10045	0.0589334					met433	7.88242e+06	2.01296e+06	8.56829e+06	663517	3.69281e+07
met434	0.397964	0.173276	0.242402	0.812476	0.54489	0.346984	0.707992	0.435868	0.48623	0.967194	0.112897	0.92765	0.947394	0.633616	0.610904	0.832288	0.349277	0.0337956	0.742853	0.192013	0.596833	0.248932	0.464103	0.457263	0.533922	0.43544	0.635254	0.472992	0.229765	0.248492	0.859669	0.920946	0.479542	0.515583	0.592193	0.682726	0.566765	0.274481	0.937215					met434	7.37785e+07	1.91739e+08	1.41222e+08	5.80723e+06	3.78361e+07
met435	0.480423	0.575336	0.693737	0.94896	0.910761	0.793949	0.0594572	0.421728	0.977302	0.0021433	0.19539	0.0215141	0.741163	0.0731199	0.331553	0.067621	0.712778	0.92513	0.742323	3.14714e-12	0.566212	0.155102	0.615932	0.338336	0.185484	0.696575	0.487343	0.950646	0.400796	0.183331	0.0824674	0.436561	0.901449	0.99692	0.690678	0.165955	0.0981768	0.10183	0.0415939					met435	1.0343e+07	6.51797e+06	3.22001e+06	85073.8	260801
met436	0.95955	0.619657	0.713876	0.112198	0.256836	0.544951	0.796388	0.970535	0.598998	0.855548	0.142334	0.424776	0.0580215	0.0356251	0.571425	0.833625	0.610117	0.305639	0.284709	0.00369113	0.789711	0.26102	0.764378	0.329098	0.139668	0.578029	0.656862	0.915026	0.365676	0.844492	0.123578	0.591803	0.305115	0.0216984	0.852893	0.793279	0.725621	0.158693	0.292924					met436	10573.7	1.01294e+06	552700	1.04011e+07	5.29294e+06
met437	0.0600992	0.175887	0.519078	0.532959	0.419581	0.547996	0.32259	0.345132	0.120813	0.72294	0.73558	0.0768458	0.0077477	0.314981	0.575013	0.0284803	0.651774	0.231745	0.5037	0.917052	0.444139	0.00779397	0.198068	0.745666	0.275571	0.620826	0.317981	0.394159	0.0521789	0.515832	0.0673528	0.519912	0.717224	0.660357	0.76773	0.510535	0.668641	0.0367608	0.891392					met437	451509	233564	52914	49478.7	82944.7
met438	0.850762	0.684597	0.81374	0.000889266	0.414568	0.719669	0.220863	0.0186793	0.151523	0.904225	0.22214	0.0637251	0.684194	0.649572	0.975491	0.306279	0.931689	0.746913	0.719444	0.416713	0.826349	0.127044	0.0470073	0.958538	0.332811	0.224953	0.244822	0.363628	0.686339	0.832515	0.913442	0.314808	0.0165251	0.357399	0.536229	0.582415	0.717408	0.566203	0.00247066					met438	65790.4	306700	103168	2.07892e+07	1.23806e+06
met439	0.0977137	0.0693973	0.422005	0.865327	0.237362	0.562542	0.933614	0.406379	0.744851	0.481326	0.646426	0.350447	0.518677	0.88675	0.239494	0.402175	0.536224	0.117864	0.922115	0.326444	0.469604	0.138771	0.553627	0.700528	0.800303	0.455	0.60893	0.34031	0.59765	0.863578	0.592732	0.092573	0.253522	0.276151	0.42163	0.792089	0.773625	0.227191	0.266939					met439	6.22659e+07	7.49089e+07	1.46028e+07	651012	3.16506e+07
met440	0.0339612	0.109028	0.194541	0.596525	0.235452	0.910532	0.676235	0.257616	0.289747	0.949928	0.794703	0.963031	0.210251	0.0267343	0.0904066	0.728464	0.71159	0.226721	0.650325	4.74371e-06	0.104574	0.298495	0.145561	0.864447	0.161079	0.828	0.583246	0.574544	0.20825	0.505469	0.145247	0.534008	0.496501	0.2173	0.622036	0.161161	0.561329	0.619641	0.478673					met440	3.26783e+09	1.86229e+09	1.21905e+09	2.02695e+08	1.01933e+09
met441	0.891764	0.000879265	0.885923	0.836186	6.16397e-05	0.516165	0.567375	0.185605	0.385509	0.136192	0.281652	0.478565	0.0126756	0.858854	0.681026	0.177983	0.0980305	0.880137	0.799002	0.00597295	0.43851	0.175433	0.188242	0.348936	0.835926	0.180419	0.281604	0.426831	0.00195072	0.117293	0.30346	0.22087	0.802026	0.760232	0.591865	0.626814	0.837198	0.164642	0.0448787					met441	45717.8	2.76728e+07	50820.8	105573	4.0372e+07
met442	0.371244	0.142737	0.820033	0.656032	0.923845	0.647114	0.0437963	0.100696	0.127311	0.0958009	0.807414	0.556286	0.321204	0.664826	0.269129	0.129962	0.887591	0.43824	0.776472	0.000950282	0.323673	0.108949	0.709823	0.655438	0.723069	0.668074	0.0364847	0.101126	0.138753	0.072519	0.908128	0.609524	0.337396	0.599551	0.333419	0.131813	0.949462	0.409912	0.636816					met442	1.13627e+07	3.05783e+07	734962	2.8175e+06	129750
met443	0.0815096	0.0165725	0.185275	0.556067	0.039287	0.10821	0.42911	0.0595316	0.516774	0.158861	0.962636	0.0181187	0.31164	0.0361934	0.396119	0.308674	0.641013	0.426765	0.402996	0.0202522	0.382532	0.219682	0.72938	0.240775	0.0573446	0.237054	0.192887	0.162056	0.548721	0.4521	0.80029	0.00969353	0.184582	0.0669277	0.439788	0.16294	0.301921	0.719673	0.674998					met443	395009	749651	228087	44973	553791
met444	0.605956	0.00128395	0.84588	0.0673813	0.0208037	0.0804639	0.300928	0.0906418	0.156853	0.715239	0.137803	0.180653	0.116119	0.357968	0.150811	0.224215	0.0039444	0.125748	0.589055	0.0112166	0.0289439	0.771275	0.829136	0.611474	0.270871	0.52108	0.776649	0.360791	0.931508	0.875515	0.362084	0.130082	0.0703078	0.19304	0.658182	0.72357	0.721914	0.729312	0.0543269					met444	359934	1.41841e+07	51091.2	4.5414e+06	7.26944e+06
met445	0.21797	0.139717	0.718197	0.540982	0.68856	0.967143	0.723632	0.414742	0.755398	0.97478	0.138409	0.882025	0.449546	0.805299	0.945543	0.645989	0.227464	0.236349	0.513154	0.00168209	0.0165122	0.105746	0.208313	0.245432	0.86499	0.512918	0.546839	0.713625	0.941181	0.637756	0.612949	0.810961	0.384972	0.622657	0.763695	0.362673	0.900997	0.0375887	0.560372					met445	1.39563e+06	2.00719e+06	119563	343215	147498
met446	0.694289	0.450329	0.315914	0.276298	0.919766	0.907495	0.570949	0.528401	0.0537039	0.46284	0.16002	0.679518	0.0267648	0.620768	0.67665	0.297322	0.676122	0.0987786	0.796549	7.50507e-06	0.0608141	0.820536	0.201921	0.338503	0.647852	0.125487	0.747385	0.317352	0.0403927	0.250987	0.780939	0.0924063	0.061244	0.550154	0.0142727	0.00548053	0.213642	0.329603	0.878975					met446	234365	864893	1.52737e+06	1.80021e+06	15390.4
met447	0.824601	0.952762	0.787147	0.942008	0.431105	0.893793	0.970359	0.181758	0.962831	0.902529	0.0918469	0.312644	0.853962	0.263071	0.993104	0.108196	0.320696	0.47276	0.151411	0.0129165	0.3816	0.890912	0.64901	0.753956	0.992814	0.816956	0.230309	0.0641385	0.974654	0.0372658	0.681425	0.720369	0.312756	0.389268	0.980832	0.718727	0.542122	0.814643	0.251831					met447	47913.4	3422.84	71119.9	5161.83	605013
met448	0.331867	0.0983847	0.983076	0.0310332	0.386922	0.688168	0.0932316	0.550324	0.728918	0.539144	0.836746	0.584532	0.157136	0.103751	0.294311	0.565261	0.626077	0.627047	0.0144244	5.87324e-05	0.0975071	0.37669	0.456874	0.954497	0.543767	0.498197	0.597375	0.716834	0.985426	0.75304	0.239869	0.475482	0.0565779	0.120521	0.786787	0.632877	0.329951	0.21027	0.957064					met448	3.38462e+06	9.83882e+06	1615.74	1.67901e+07	2.69025e+06
met449	0.107219	0.469914	0.30083	0.572131	0.722622	0.61478	0.508148	0.531169	0.0188415	0.952569	0.818181	0.307036	0.0199155	0.361077	0.375121	0.114076	0.824387	0.439169	0.757813	9.61832e-10	0.0382448	0.74524	0.207643	0.905958	0.659532	0.175305	0.410057	0.897414	0.0116224	0.815291	0.867388	0.176531	0.0279768	0.11941	0.0762968	0.092023	0.608529	0.567702	0.420403					met449	1.13665e+07	2.282e+06	4.68126e+06	1.39433e+06	550367
met450	0.0450795	0.418466	0.714578	0.650376	0.423809	0.695964	0.882302	0.854351	0.143902	0.442107	0.863711	0.128804	0.0109297	0.188431	0.932241	0.0301778	0.143586	0.900294	0.170321	0.0347455	0.36578	0.441106	0.138815	0.625502	0.8271	0.470251	0.61332	0.261416	0.713851	0.944179	0.762243	0.484456	0.175765	0.00833196	0.307061	0.210531	0.0417186	0.351956	0.629704					met450	6.79404e+06	1.10327e+06	225278	346039	1.07816e+06
met451	0.59832	0.0452611	0.198286	0.770712	0.944359	0.914333	0.897275	0.579793	0.264528	0.856956	0.149296	0.744217	0.0325854	0.657569	0.623498	0.0893183	0.807703	0.0424038	0.857749	1.52583e-33	0.0367417	0.0566746	0.800638	0.852252	0.460442	0.739542	0.741753	0.772024	0.371439	0.697936	0.210002	0.265001	0.828125	0.728928	0.060036	0.799648	0.501375	0.0308855	0.81154					met451	158616	2.30097e+06	947325	48533.1	2782.99
met452	0.179646	0.445539	0.0813817	0.869332	0.276861	0.841183	0.886351	0.0981861	0.988967	0.0391972	0.384863	0.546515	0.0284689	0.945532	0.950621	0.384368	0.552579	0.214115	0.245015	5.1224e-12	0.466468	0.492771	0.824042	0.261066	0.36552	0.186545	0.17421	0.576919	0.585235	0.00951476	0.306196	0.988443	0.0940025	0.390285	0.699657	0.62269	0.24655	0.501926	0.925646					met452	2.63871e+07	8.51692e+06	4.45719e+07	395794	1.73163e+07
met453	0.559991	0.159886	0.764508	0.616194	0.906535	0.326721	0.00886035	0.408345	0.512597	0.403893	0.078693	0.884964	0.0507043	0.977808	0.678604	0.334787	0.410706	0.179368	0.756981	0.070472	0.278175	0.435889	0.276538	0.788586	0.870596	0.47127	0.532544	0.831869	0.715802	0.687761	0.666547	0.257879	0.0104467	0.946061	0.144847	0.398604	0.668365	0.0535234	0.557004					met453	55398.2	322719	14629.7	40967.7	2247.12
met454	0.462512	0.997355	0.614958	0.592714	0.742483	0.613865	0.719591	0.418432	0.538145	0.779911	0.845328	0.607219	0.368598	0.510162	0.954621	0.620519	0.768579	0.6102	0.91507	0.180151	0.434942	0.199794	0.782991	0.957582	0.592405	0.339581	0.354811	0.559125	0.705755	0.522432	0.344886	0.111142	0.842778	0.531449	0.482646	0.255858	0.773088	0.857577	0.531831					met454	501229	10.1944	234858	265599	100191
met455	0.465174	0.202303	0.760929	0.244885	0.15879	0.0310846	0.418996	0.0984991	0.386496	0.206115	0.919137	0.409599	0.148262	0.649923	0.713005	0.89869	0.444397	0.486597	0.677975	0.00264318	0.21353	0.212197	0.315522	0.928718	0.162064	0.29309	0.855097	0.122243	0.307882	0.686175	0.88045	0.677105	0.555059	0.965844	0.478454	0.589617	0.98371	0.229507	0.791834					met455	1.96443e+06	5.99443e+06	340757	4.98467e+06	7.32506e+06
met456	0.456844	0.879415	0.48138	0.130702	0.745409	0.638842	0.268684	0.356275	0.335192	0.103264	0.115713	0.147252	0.857894	0.500126	0.369011	0.425544	0.132812	0.306476	0.397652	0.00401928	0.546015	0.459502	0.365254	0.168902	0.765005	0.764215	0.418581	0.587708	0.316658	0.136319	0.0427454	0.335901	0.66302	0.401543	0.652741	0.245477	0.079077	0.30607	0.806091					met456	3.28713e+07	1.36578e+06	2.94327e+07	1.35893e+08	6.25673e+06
met457	0.403405	0.369217	0.351976	0.847997	0.117663	0.548408	0.137658	0.558229	0.829554	0.292669	0.406788	0.447876	0.436061	0.0514725	0.923547	0.289466	0.266648	0.998914	0.656678	0.529604	0.789238	0.456316	0.987446	0.117576	0.911657	0.564032	0.63157	0.309119	0.468526	0.223204	0.136511	0.35614	0.21877	0.159232	0.34274	0.702263	0.391258	0.193423	0.252357					met457	292688	338067	363258	15390.6	1.02841e+06
met458	0.332123	0.483005	0.905547	0.558657	0.503569	0.229209	0.555195	0.423373	0.103508	0.9734	0.38612	0.865718	0.13214	0.676354	0.864979	0.226967	0.842921	0.054686	0.295088	0.00182159	0.185348	0.735117	0.0129851	0.480295	0.110718	0.633352	0.813343	0.10089	0.0621998	0.621957	0.0616933	0.20019	0.0157582	0.105886	0.00250404	0.196615	0.181464	0.376028	0.177569					met458	6.51555e+08	3.4068e+08	9.7424e+06	2.36764e+08	3.09742e+08
met459	0.681099	0.551682	0.408727	0.458087	0.845111	0.593284	0.614047	0.116308	0.584595	0.668878	0.00819803	0.788343	0.148213	0.27977	0.0429295	0.383906	0.537204	0.268848	0.271265	0.00215768	0.528079	0.7703	0.839555	0.853015	0.41613	0.566658	0.95225	0.220566	0.122963	0.0313802	0.172025	0.421801	0.104411	0.582292	0.0141804	0.586588	0.667629	0.0881603	0.409047					met459	1.15867e+06	2.43127e+06	4.68503e+06	3.77879e+06	261793
met460	0.57405	0.0977227	0.523866	0.27593	0.999727	0.794525	0.199744	0.718149	0.397574	0.847751	0.402534	0.681003	0.0348986	0.888823	0.983808	0.313136	0.184293	0.300667	0.684079	0.000873496	0.831848	0.752804	0.851798	0.55195	0.242034	0.529124	0.450882	0.815578	0.891938	0.143787	0.241766	0.932476	0.246691	0.960128	0.457177	0.455922	0.307485	0.308109	0.653067					met460	4.56061e+06	3.96943e+07	5.86495e+06	1.71512e+07	1.68513
met461	0.653489	0.524644	0.488533	0.155272	0.0320899	0.906085	0.388404	0.372111	0.151973	0.0621679	0.17362	0.41135	0.505661	0.334802	0.791962	0.179192	0.693558	0.124011	0.0250793	0.0449148	0.123881	0.829907	0.941946	0.425683	0.693732	0.942779	0.974435	0.0110104	0.627449	0.861256	0.436726	0.837933	0.936925	0.107586	0.438869	0.332328	0.460029	0.411137	0.821648					met461	150792	302924	359085	1.51436e+06	3.45456e+06
met462	0.0538525	0.279811	0.615992	0.76944	0.989455	0.0254452	0.312815	0.00486688	0.573902	0.540665	0.293899	0.14623	0.931637	0.61437	0.669473	0.435031	0.144119	0.00526062	0.892597	0.0860398	0.230567	0.128205	0.087331	0.766916	0.506631	0.0233235	0.0549749	0.0400646	0.583803	0.854294	0.786085	0.18373	0.290564	0.842632	0.50508	0.429917	0.537247	0.231599	0.865491					met462	3.0453e+06	954072	205252	70089.1	142.498
met463	0.536207	0.902035	0.177783	0.838009	0.287117	0.362081	0.545509	0.210182	0.0103693	0.695004	0.66507	0.119454	0.0604108	0.357265	0.587279	0.959813	0.444042	0.15365	0.544137	0.0750398	0.372017	0.395544	0.733805	0.325609	0.208456	0.0861217	0.304425	0.478695	0.641909	0.068334	0.750386	0.686194	0.944617	0.352794	0.0527659	0.658946	0.475971	0.567443	0.99957					met463	2.84726e+06	112702	1.35366e+07	310907	8.43924e+06
met464	0.0638527	0.0446669	0.453464	0.190907	0.437143	0.778166	0.79828	0.0887558	0.719923	0.0105849	0.123689	0.317165	0.165588	0.353725	0.271657	0.331922	0.707554	0.852221	0.72935	0.000708341	0.201138	0.933318	0.592593	0.69474	0.605489	0.0509227	0.382232	0.064114	0.595593	0.11316	0.450914	0.197738	0.561338	0.732968	0.293075	0.686824	0.330172	0.163588	0.27891					met464	1.18999e+08	1.39773e+08	1.9408e+07	5.91539e+07	2.08523e+07
met465	0.103728	0.498347	0.885912	0.271397	0.447073	0.53827	0.0375021	0.698272	0.999544	0.55869	0.305131	0.95328	0.888825	0.503817	0.50576	0.0405776	0.920144	0.0891775	0.969838	0.391271	0.3017	0.660467	0.535121	0.677918	0.317604	0.519502	0.33056	0.954986	0.163744	0.548167	0.748781	0.599006	0.296314	0.526757	0.85275	0.12452	0.959381	0.0174403	0.973008					met465	3.01647e+06	521081	23386.5	1.3761e+06	657118
met466	0.596081	0.9865	0.140376	0.587073	0.000269875	0.734831	0.0693156	0.863699	0.524157	0.488201	0.654205	0.822209	0.790927	0.0372513	0.596456	0.141992	0.128439	0.0586027	0.328605	3.71518e-06	0.12258	0.884027	0.628034	0.804769	0.880487	0.990509	0.760463	0.81984	0.554977	0.257326	0.845938	0.785603	0.898452	0.318424	0.553367	0.239647	0.0639439	0.759574	0.35406					met466	54525.5	55.5485	422811	57242	2.61394e+06
met467	0.983928	0.634054	0.119997	0.401524	0.844602	0.4148	0.110082	0.935284	0.273039	0.678414	0.913973	0.852568	0.168172	0.366269	0.544641	0.448313	0.229504	0.0028402	0.519309	3.89575e-06	0.934615	0.562105	0.789469	0.466976	0.558969	0.475599	0.796228	0.210889	0.290248	0.984264	0.350707	0.0540816	0.649044	0.502602	0.992858	0.918921	0.356876	0.0438144	0.690347					met467	45.5138	25420.7	271867	78992	4309.13
met468	0.432166	0.478761	0.762073	0.42903	0.952852	0.068861	0.262873	0.0888037	0.449862	0.74892	0.567795	0.567781	0.80812	0.772642	0.371921	0.182827	0.796557	0.639155	0.415772	7.94502e-36	0.432043	0.25447	0.932071	0.423891	0.914871	0.163406	0.295064	0.425432	0.243716	0.833705	0.36748	0.557531	0.966501	0.656274	0.474423	0.596425	0.719913	0.63145	0.103205					met468	116253	94513.9	17260.7	117847	658.215
met469	0.170098	0.52868	0.499035	0.0662797	0.328397	0.0222867	0.215759	0.145412	0.0335265	0.152409	0.246892	0.735213	0.902676	0.58442	0.43135	0.0834658	0.0354063	0.446936	0.0711785	0.0459083	0.876643	0.586356	0.276683	0.213073	0.53862	0.299255	0.984229	0.177897	0.816953	0.733492	0.136466	0.434321	0.144783	0.875118	0.827503	0.0688276	0.153205	0.668214	0.295665					met469	960235	202167	232773	1.72376e+06	486827
met470	0.342767	0.565976	0.643344	0.523809	0.127804	0.368697	0.870871	0.0598928	0.548536	0.659965	0.518242	0.947639	0.0754769	0.567394	0.309044	0.190139	0.179849	0.872316	0.868278	0.10759	0.806299	0.824641	0.669125	0.990701	0.326882	0.354503	0.736521	0.827655	0.434706	0.946188	0.286325	0.960384	0.0184236	0.860425	0.379213	0.738421	0.188312	0.590057	0.380453					met470	740346	270823	176214	334087	1.9106e+06
met471	0.183598	0.828081	0.488831	0.516301	0.267158	0.680328	0.840555	0.164708	0.881981	0.92279	0.556193	0.160582	0.886687	0.434257	0.778697	0.318103	0.351984	0.874785	0.563782	1.0043e-10	0.0184031	0.367211	0.394014	0.639025	0.5998	0.614788	0.757584	0.397585	0.653961	0.531014	0.0412037	0.357738	0.504129	0.877292	0.859253	0.76121	0.829161	0.82639	0.928504					met471	2.73939e+07	729164	7.41122e+06	6.51634e+06	1.90633e+07
met472	0.239178	0.357737	0.682035	0.308572	0.559855	0.77247	0.0241894	0.14936	0.624687	0.318734	0.815369	0.552692	0.68105	0.135378	0.701856	0.0591932	0.79697	0.965379	0.795062	2.67468e-05	0.438063	0.593789	0.0701108	0.393604	0.753618	0.43041	0.715674	0.49051	0.309357	0.323297	0.117789	0.137884	0.127051	0.84502	0.648627	0.379221	0.828352	0.426824	0.712104					met472	2.4287e+08	1.48183e+08	2.93824e+07	1.81677e+08	5.95235e+07
met473	0.355223	0.616578	0.0301182	0.204835	0.791344	0.242007	0.117185	0.0281949	0.762858	0.130716	0.632545	0.769582	0.805656	0.184771	0.651012	0.0405018	0.106433	0.162372	0.426076	6.96338e-13	0.737167	0.501634	0.915014	0.621938	0.704608	0.851163	0.422076	0.787802	0.656307	0.933852	0.190568	0.930371	0.25284	0.261953	0.811228	0.921006	0.860041	0.0220523	0.302774					met473	5.80107e+06	1.70041e+06	3.20583e+07	1.09202e+07	474641
met474	0.855851	0.15976	0.000300844	0.846382	0.856604	0.00159206	0.552282	0.978869	0.557471	0.559436	0.694355	0.336651	0.0493779	0.366171	0.655102	0.80723	0.972412	0.0857148	0.40136	3.52944e-11	0.803702	0.744851	0.622405	0.937911	0.890273	0.535732	0.124088	0.373459	0.911182	0.621333	0.524978	0.0653825	0.0630439	0.477105	0.729917	0.664023	0.625771	0.198303	0.450901					met474	6413.46	384989	2.57757e+06	7294.77	6345.92
met475	0.272002	0.638595	0.00305132	0.442553	0.327919	0.518723	0.612583	0.957091	0.0188753	0.00482087	0.00271241	0.549576	0.324358	0.563985	0.585642	0.499988	0.0104321	0.384304	0.240156	0.0759283	0.103584	0.152358	0.301447	0.513686	0.62181	0.648451	0.396699	0.585536	0.179495	0.432013	0.947693	0.606801	0.0203157	0.385233	0.546111	0.921222	0.285904	0.296112	0.235577					met475	277803	50728.1	2.0383e+06	135660	220291
met476	0.179432	0.166592	0.773392	0.830903	0.691148	0.549838	0.0535736	0.939033	0.529988	0.190056	0.653254	0.623486	0.836852	0.71926	0.914532	0.0846066	0.951477	0.0308226	0.712116	3.80807e-07	0.206209	0.131224	0.649713	0.567357	0.809481	0.619836	0.113731	0.485104	0.57407	0.470608	0.98439	0.877389	0.620333	0.746029	0.466619	0.0585658	0.613409	0.0263604	0.568522					met476	3.45777e+06	3.67125e+06	158750	87309.7	302256
met477	0.897464	0.648592	0.236561	0.160849	0.0381769	0.0336915	0.107175	0.28211	0.470781	0.33826	0.603074	0.325324	0.946179	0.396068	0.583174	0.197921	0.0698203	0.899647	0.802527	2.69263e-06	0.147499	0.167728	0.577467	0.651721	0.173466	0.553747	0.815767	0.212547	0.935276	0.560142	0.97934	0.117163	0.794133	0.169414	0.574234	0.0407265	0.296929	0.152014	0.91116					met477	14736.9	184343	1.24525e+06	1.7488e+06	3.83221e+06
met478	0.00188814	0.078056	0.0485196	0.904408	0.805348	0.0707091	0.432924	0.765249	0.114768	0.172036	0.379984	0.77541	0.213104	0.565008	0.268741	0.0794812	0.752912	0.329329	0.913717	0.222891	0.454206	0.782743	0.13307	0.176969	0.407193	0.499235	0.559824	0.201206	0.843764	0.832148	0.491635	0.877945	0.119722	0.581886	0.96624	0.486734	0.952144	0.731765	0.238342					met478	1.21434e+07	3.87573e+06	4.86248e+06	17939.6	75540.5
met479	0.918808	0.986795	0.786072	0.751367	0.0646626	0.499981	0.485066	0.110669	0.0612722	0.364881	0.777217	0.39685	0.578035	0.162521	0.340901	0.468733	0.468362	0.0169538	0.0111976	0.431598	0.369385	0.424562	0.917873	0.0817779	0.481603	0.949843	0.998564	0.206649	0.854557	0.831227	0.625103	0.64998	0.420793	0.247945	0.714391	0.136648	0.492767	0.29215	0.732564					met479	89663.1	2363.8	635723	866334	2.95715e+07
met480	0.5461	0.351878	0.966943	0.235827	0.149414	0.704166	0.361731	0.69578	0.161404	0.607005	0.966178	0.256739	0.030005	0.958727	0.915415	0.283052	0.693752	0.573823	0.309857	0.531228	0.429956	0.468628	0.204397	0.523274	0.04831	0.44332	0.708341	0.246288	0.426559	0.528104	0.741672	0.311808	0.465966	0.630063	0.101307	0.761219	0.663762	0.796619	0.22499					met480	125697	299164	592.269	485415	718376
met481	0.0771348	0.220726	0.162615	0.251091	0.314069	0.504626	0.729469	0.843325	0.289014	0.672744	0.0466258	0.262073	0.817771	0.12342	0.541321	0.602324	0.584409	0.809382	0.500031	6.56566e-24	0.972817	0.75222	0.945449	0.077553	0.369238	0.343749	0.424289	0.610215	0.987806	0.572396	0.733734	0.726328	0.311113	0.869407	0.555813	0.520755	0.624384	0.484045	0.379473					met481	8.1192e+07	3.88994e+07	5.06007e+07	3.41605e+07	2.62743e+07
met482	0.944586	0.627994	0.043718	0.394775	0.516928	0.426941	0.581177	0.266807	0.26809	0.63536	0.884199	0.772959	0.859192	0.708649	0.706985	0.365709	0.680729	0.00542323	0.133124	0.1038	0.385679	0.108934	0.16164	0.373767	0.0512684	0.711169	0.41502	0.805368	0.16571	0.319677	0.480624	0.793651	0.156096	0.462282	0.344294	0.656017	0.468771	0.884134	0.71132					met482	774.078	37628.6	654738	116126	67328.1
met483	0.669189	0.966129	0.200729	0.778201	0.218869	0.597682	0.593431	0.452614	0.802786	0.974867	0.900998	0.774732	0.990326	0.733578	0.975028	0.608186	0.691421	0.848876	0.421548	4.01661e-06	0.510115	0.83081	0.41656	0.391202	0.75641	0.857179	0.623954	0.546011	0.752703	0.77009	0.70831	0.703967	0.361899	0.839135	0.818784	0.531229	0.652584	0.697491	0.806484					met483	195313	1928.8	1.75443e+06	84870.5	1.61992e+06
met484	0.369053	0.640786	0.53532	0.405267	0.896927	0.56116	0.0608963	0.376433	0.626694	0.513826	0.469813	0.155512	0.544354	0.493514	0.799326	0.819844	0.822536	0.215792	0.755851	0.00557984	0.69532	0.387866	0.678229	0.926431	0.89206	0.429654	0.250235	0.386781	0.861723	0.703492	0.717498	0.286573	0.72544	0.341096	0.61356	0.276196	0.263781	0.0127617	0.981227					met484	1.15522e+06	311508	549936	991573	24005.6
met485	0.85366	0.0468382	0.921113	0.662338	0.0665075	0.631298	0.055075	0.569555	0.15926	0.0556653	0.0275836	0.46392	0.196314	0.0751878	0.670358	0.238083	0.32527	0.173414	0.66926	5.67989e-05	0.63561	0.215671	0.524377	0.894515	0.056893	0.52012	0.0174754	0.813254	0.282776	0.0416256	0.0104183	0.167691	0.559055	0.0182326	0.473194	0.489791	0.215156	0.834675	0.811509					met485	4565.25	532580	1315.94	25593	453556
met486	0.707962	0.215025	0.622995	0.663787	0.937501	0.00161235	0.168746	0.324616	0.773612	0.666885	0.805019	0.301406	0.936621	0.438954	0.498632	0.739331	0.592819	0.686679	0.26359	2.57882e-06	0.863199	0.959238	0.721607	0.977299	0.672007	0.169452	0.0780953	0.118173	0.445837	0.114128	0.716166	0.653445	0.249006	0.373555	0.52274	0.745563	0.39962	0.09278	0.370637					met486	24378.7	267506	41993.3	32830.2	1068
met487	0.050467	0.487666	0.760697	0.876413	0.200035	0.231378	0.697612	0.207991	0.0267442	0.684329	0.0819694	0.695968	0.0615546	0.11941	0.733246	0.499357	0.472349	0.945995	0.455551	3.48753e-23	0.168065	0.56689	0.802238	0.987547	0.670539	0.722041	0.41016	0.471385	0.0151913	0.940129	0.405808	0.505446	0.395332	0.341946	0.480838	0.144089	0.734249	0.274086	0.99927					met487	973224	122058	23495.4	6125.52	416675
met488	0.514774	0.498105	0.618897	0.223328	0.16898	0.894664	0.686842	0.299489	0.327448	0.40053	0.305577	0.706155	0.146676	0.353607	0.460394	0.0733673	0.884827	0.973434	0.972088	0.00218884	0.574936	0.176408	0.992836	0.344046	0.0373041	0.64741	0.185913	0.174374	0.419073	0.0442745	0.068725	0.608014	0.540342	0.488133	0.282684	0.289526	0.672994	0.390124	0.0557061					met488	1.2397e+06	1.3409e+06	722669	4.3373e+06	5.53654e+06
met489	0.290817	0.30289	0.00515298	0.522969	0.709268	0.59183	0.160846	0.577937	0.0626621	0.36759	0.765886	0.419654	0.032848	0.923378	0.0571571	0.0646002	0.125506	0.596619	0.445602	5.05942e-47	0.760478	0.0809571	0.858379	0.175171	0.83643	0.0986268	0.0991696	0.0448287	0.31526	0.559361	0.208159	0.169374	0.0943789	0.673211	0.0250986	0.20469	0.0256526	0.482832	0.164064					met489	9.02692e+06	8.58622e+06	6.37927e+07	3.29824e+06	1.1233e+06
met490	0.719627	0.310034	0.729044	0.395297	0.214131	0.36959	0.36826	0.143854	0.409935	0.357697	0.327609	0.603712	0.636212	0.962884	0.652829	0.461429	0.435541	0.79855	0.863541	0.000105851	0.797102	0.142061	0.410942	0.576703	0.780742	0.765479	0.646409	0.602112	0.402008	0.569266	0.292895	0.106795	0.740628	0.56381	0.800013	0.368203	0.362812	0.456003	0.629473					met490	29321.3	234752	27305	164544	351761
met491	0.688335	0.767458	0.360416	0.000523362	0.287867	0.120318	0.00776771	0.00449499	0.00114366	0.286007	0.960656	0.00998525	0.32039	0.0683648	0.502604	0.0919526	0.693515	0.744434	0.764804	0.00953816	0.0712304	0.439552	0.696696	0.881532	0.16685	0.134262	0.973727	0.729184	0.154953	0.778865	0.317351	0.361625	0.350928	0.957256	0.469416	0.545884	0.646146	0.136458	0.655887					met491	68817	37396	358037	5.2164e+06	483673
met492	0.735249	0.350437	0.669921	0.154956	0.478698	0.965641	0.868652	0.819792	0.798152	0.355387	0.175307	0.441706	0.074963	0.0466432	0.601248	0.79681	0.417487	0.919161	0.377988	0.070178	0.45097	0.800849	0.587532	0.217873	0.167964	0.341713	0.496676	0.881972	0.393344	0.959224	0.227936	0.59723	0.333076	0.0120019	0.602233	0.745555	0.758102	0.13087	0.156391					met492	72180.7	550846	114703	1.27967e+06	316918
met493	0.0592283	0.140779	0.290044	0.375755	0.35256	0.28998	0.565709	0.341429	0.364701	0.422052	0.549143	0.248608	0.083873	0.107792	0.259804	0.127189	0.0449699	0.179615	0.373737	0.817984	0.0521003	0.134028	0.287725	0.405742	0.401248	0.27588	0.583727	0.351762	0.363534	0.449551	0.579126	0.260676	0.0794119	0.112193	0.241486	0.124359	0.0392657	0.152381	0.404499					met493	6.99149e+10	4.25511e+10	2.19297e+10	1.53635e+10	1.69254e+10
met494	0.894898	0.494677	0.186005	0.992648	0.290619	0.26067	0.36931	0.448539	0.257102	0.866831	0.442805	0.38612	0.0478968	0.281532	0.680251	0.451897	0.928914	0.524612	0.560835	0.00304458	0.496767	0.397368	0.0782752	0.908451	0.467608	0.974453	0.973836	0.412234	0.881835	0.696306	0.0476089	0.584849	0.173117	0.402964	0.676636	0.799512	0.0840061	0.0461453	0.394102					met494	951.544	25438.3	95546.1	4.62936	60963.5
met495	0.0866947	0.282059	0.772752	0.421023	0.0708336	0.82678	0.985805	0.830521	0.962977	0.679867	0.33757	0.759334	0.84183	0.781792	0.00453756	0.00519866	0.0574841	0.018827	0.218177	0.420789	0.312037	0.861939	0.323296	0.488335	0.684107	0.68728	0.396418	0.380186	0.845458	0.762971	0.953328	0.622936	0.934693	0.858315	0.961504	0.0147662	0.440229	0.794327	0.6622					met495	1.07472e+06	422894	30439.5	236484	1.19562e+06
met496	0.0960983	0.0915499	0.679473	0.830019	0.680008	0.742762	0.342464	0.127319	0.362143	0.404184	0.314408	0.825339	0.0084764	0.149078	0.935272	0.104505	0.872918	0.0210684	0.925579	2.08697e-08	0.44571	0.0509025	0.859174	0.438382	0.758124	0.938194	0.372473	0.407309	0.831819	0.488507	0.432047	0.750666	0.151029	0.618792	0.479151	0.960733	0.696955	0.0129711	0.857099					met496	103197	106104	6343.21	1712.12	6320.8
met497	0.469885	0.135103	0.62771	0.191137	0.615157	0.475623	0.941132	0.991511	0.658788	0.980395	0.176395	0.873082	0.356344	0.0384528	0.521282	0.609216	0.793756	0.165788	0.416323	1.08613e-08	0.327385	0.271213	0.821569	0.166625	0.576958	0.401969	0.887677	0.993092	0.76461	0.957147	0.174445	0.767887	0.442952	0.0586073	0.620338	0.729437	0.785096	0.0906452	0.382023					met497	4.36153e+06	1.86845e+07	1.96345e+06	1.42908e+07	2.11005e+06
met498	0.167532	0.166356	0.511626	0.847898	0.327717	0.280899	0.430957	0.238277	0.114207	0.491237	0.725404	0.682222	0.753437	0.496781	0.686367	0.264724	0.842969	0.436407	0.778621	3.90536e-05	0.354808	0.870425	0.646718	0.0945653	0.815602	0.54636	0.566274	0.0197572	0.643435	0.462348	0.653714	0.693976	0.286904	0.356934	0.407739	0.848614	0.166811	0.767743	0.495612					met498	144806	145613	32688.7	2790.54	72738.6
met499	0.0830959	0.923311	0.0846076	0.10488	0.18002	0.441575	0.226781	0.80187	0.555109	0.00823923	0.299608	0.782356	0.339696	0.592748	0.072235	0.114091	0.381448	0.974805	0.0170677	8.76526e-05	0.543329	0.681191	0.028568	0.759788	0.635831	0.773242	0.84226	0.487944	0.847134	0.759337	0.559283	0.577527	0.86191	0.276191	0.167662	0.695714	0.771951	0.973308	0.947993					met499	4.13405e+06	12712.1	4.09372e+06	3.61828e+06	2.47079e+06
met500	0.282642	0.05147	0.333063	0.883465	0.696987	0.700781	0.9583	0.707234	0.587137	0.930747	0.326588	0.529874	0.497039	0.928349	0.556137	0.983537	0.504574	0.0240643	0.0413687	4.91397e-06	0.10238	0.0171846	0.214494	0.378142	0.692477	0.477305	0.789139	0.593099	0.960011	0.385541	0.17727	0.134711	0.986089	0.337481	0.731879	0.785189	0.189656	0.0176686	0.0475863					met500	6.38315e+08	2.10373e+09	5.17976e+08	1.18651e+07	8.37476e+07
met501	0.945792	0.43971	0.903472	0.185674	0.522294	0.0147743	0.616565	0.435061	0.22381	0.642208	0.795925	0.641908	0.0684975	0.751487	0.167347	0.162348	0.522192	0.135939	0.0960425	2.27647e-15	0.421062	0.185275	0.575808	0.0365501	0.399137	0.193217	0.953395	0.18964	0.158398	0.294265	0.76747	0.813481	0.082796	0.378772	0.364026	0.605221	0.657473	0.282224	0.596219					met501	5326.11	688320	16945.3	2.02209e+06	471847
met502	0.166795	0.00451645	0.301651	0.598165	0.113517	0.558224	0.971041	0.0480503	0.252407	0.00962642	0.565536	0.0160497	0.320757	0.965682	0.0982304	0.275297	0.0627667	0.300349	0.556306	2.91047e-16	0.0440468	0.533412	0.5946	0.683439	0.682919	0.772104	0.747819	0.840633	0.676301	0.946466	0.865472	0.440828	0.705401	0.827578	0.400511	0.447699	0.653157	0.174251	0.838688					met502	3.92826e+06	1.66887e+07	2.19037e+06	569766	5.15052e+06
met503	0.513354	0.170511	0.604286	0.85069	0.826006	0.0305352	0.594615	0.580482	0.431899	0.12079	0.603003	0.617833	0.715629	0.841756	0.935784	0.770549	0.955005	0.0246899	0.570834	0.202538	0.331922	0.522366	0.0310098	0.868381	0.544742	0.823254	0.747416	0.473331	0.055699	0.137719	0.0362716	0.556511	0.796462	0.00677071	0.916892	0.317727	0.325821	0.336413	0.332668					met503	8.67959e+07	3.82267e+08	5.45556e+07	7.19556e+06	9.8133e+06
met504	0.121498	0.00298268	0.169997	0.722411	0.0114726	0.994508	0.089338	0.904165	0.670168	0.984669	0.781765	0.971859	0.0616669	0.742217	0.792549	0.195256	0.145379	0.22604	0.914365	0.118824	0.115022	0.00379111	0.89173	0.524844	0.880387	0.469091	0.531202	0.662189	0.412463	0.753831	0.313662	0.731738	0.521393	0.529041	0.762288	0.454778	0.45624	0.0381046	0.507838					met504	727630	2.69561e+06	571036	38193.1	1.94811e+06
met505	0.779077	0.981367	0.174298	0.897499	0.761576	0.258797	0.201209	0.0568559	0.549565	0.394533	0.340631	0.648377	0.94568	0.619109	0.211615	0.111561	0.444681	0.049399	0.184313	2.19371e-13	0.927514	0.903017	0.451178	0.971933	0.447414	0.648934	0.973272	0.726524	0.360437	0.488988	0.432353	0.750271	0.757406	0.0957718	0.804745	0.571011	0.13756	0.492586	0.208237					met505	7.475e+07	518101	1.75668e+09	1.57624e+07	8.74484e+07
met506	0.439274	0.252296	0.557251	0.762874	0.431092	0.997694	0.308726	0.626709	0.121893	0.835671	0.507728	0.524588	0.113168	0.61413	0.410485	0.220627	0.825517	0.148784	0.866526	0.000103411	0.185052	0.18359	0.00483794	0.687115	0.302743	0.874726	0.279307	0.39569	0.123839	0.528313	0.792067	0.790122	0.238265	0.0472556	0.0494349	0.155347	0.22121	0.375856	0.843337					met506	9.67841e+06	2.12218e+07	5.5721e+06	1.47196e+06	1.00298e+07
met507	0.373875	0.521039	0.272751	0.679286	0.783875	0.159387	0.748158	0.767349	0.0566791	0.228134	0.46825	0.396448	0.0270564	0.0905012	0.821645	0.0445955	0.536822	0.816883	0.937816	0.318639	0.593823	0.826677	0.684005	0.271976	0.457512	0.64988	0.350962	0.85978	0.139887	0.922799	0.404461	0.565031	0.65759	0.133412	0.932391	0.867412	0.745669	0.179523	0.602447					met507	50058.3	26060.1	76183.2	10813.1	4758.24
met508	0.791217	0.79025	0.260346	0.0497849	0.89015	0.50013	0.258674	0.997625	0.889994	0.175601	0.842378	0.29759	0.995849	0.0228529	0.211946	0.838616	0.733956	0.602387	0.664987	0.00636447	0.256365	0.629372	0.598064	0.970627	0.76756	0.426252	0.724537	0.703316	0.318862	0.561616	0.646654	0.531499	0.660354	0.153983	0.55601	0.675201	0.584127	0.670294	0.409066					met508	10885.9	10989.4	197061	600419	2962.86
met509	0.682471	0.400973	0.255883	0.295999	0.734722	0.879133	0.871666	0.803899	0.928497	0.332721	0.0576182	0.978491	0.0206446	0.054104	0.497457	0.701838	0.813824	0.538556	0.641244	0.0113446	0.167482	0.849716	0.779618	0.412117	0.155499	0.751774	0.229251	0.794783	0.589482	0.904036	0.324065	0.590859	0.769094	0.0858747	0.744528	0.395789	0.996612	0.00892065	0.256567					met509	32485.8	137011	250899	212219	22286.4
met510	0.474602	0.543267	0.258793	0.720334	0.758937	0.312513	0.159146	0.350126	0.883912	0.139151	0.920035	0.80237	0.149512	0.289081	0.50117	0.208137	0.757369	0.584228	0.241659	0.00962953	0.298997	0.926221	0.648212	0.588409	0.359991	0.393962	0.144077	0.258039	0.358793	0.130289	0.652909	0.962321	0.370172	0.975138	0.642762	0.182876	0.731555	0.245248	0.387912					met510	51168.9	36978.1	127744	12822.9	9421.06
met511	0.357191	0.14374	0.458681	0.49414	0.734735	0.95361	0.388705	0.743348	0.975808	0.577223	0.853605	0.717216	0.00125875	0.0901936	0.880257	0.187767	0.696771	0.068922	0.412153	4.85144e-31	0.7058	0.0117518	0.652616	0.89972	0.566267	0.800475	0.48099	0.758204	0.743538	0.997358	0.532322	0.463738	0.0676087	0.226575	0.888961	0.194477	0.629719	0.0572026	0.597306					met511	133802	337860	86638	73754.4	18105.2
met512	0.0706693	0.657804	0.310556	0.269723	0.309992	0.942967	0.875707	0.279752	0.646395	0.650939	0.126501	0.929797	0.693497	0.651496	0.399796	0.163226	0.848389	0.269234	0.200718	0.000195009	0.0527883	0.773286	0.213835	0.0871747	0.707882	0.607001	0.946438	0.462515	0.485103	0.134744	0.390914	0.501251	0.693696	0.248715	0.556952	0.133059	0.651543	0.202813	0.292247					met512	1.85548e+06	111026	582453	690136	583815
[truncated: 34 more columns]
