# Supplementary material for: An Integrative Genetic Study of Rice Metabolism, Growth and Stochastic Variation Reveals Potential C/N Partitioning Loci
Source: Sci Rep. 2016 Jul 21;6:30143. doi: 10.1038/srep30143 (PMC4954952; doi:10.1038/srep30143)
Supplement: Supplementary Table S6 [file srep30143-s7.xls]

## Sheet: Supplemental table 6
Supplemental Table S6. Single marker ANOVA analysis with 12 hotspots.
The results of the ANOVA testing the 12 metabolite QTL hotspots, experiments and marker*experiment interactions against each metabolite are provided. Type III Sums-of-Squares and P values per marker and marker*experiment interactions within the model are provided. Additionally, the average metabolite accumulation per genotype per marker and the standard deviation in arbitrary units are provided t…
	P value																											Type III Sum of Squre
	RG140	RZ382	CDO118	C74a	RG1094e	G294d	G20	CDO497	RZ777	RZ400	RZ525a	G193	exp	RG140:exp	RZ382:exp	CDO118:exp	C74a:exp	RG1094e:exp	G294d:exp	G20:exp	CDO497:exp	RZ777:exp	RZ400:exp	RZ525a:exp	G193:exp			RG140	RZ382	CDO118	C74a	RG1094e	G294d	G20	CDO497	RZ777	RZ400	RZ525a	G193	exp	RG140:exp	RZ382:exp	CDO118:exp	C74a:exp	RG1094e:exp	G294d:exp	G20:exp	CDO497:exp	RZ777:exp
met001	0.675093	0.110484	0.242993	0.865704	0.0114225	0.256601	0.544032	0.1575	0.410156	0.264988	0.00755086	0.762271	0.00192772	0.410689	0.981247	0.702328	0.68343	0.848793	0.170594	0.107149	0.406626	0.619908	0.0394158	0.0493937	0.346668		met001	136717	1.98733e+06	1.06209e+06	22251.3	5.01332e+06	1.00268e+06	286501	1.55789e+06	528132	967971	5.59668e+06	71196.2	7.5624e+06	526930	429.84	113650	129393	28280.8	1.46386e+06	2.02527e+06	536154	191430
met002	0.376216	0.785408	0.470704	0.230744	0.527769	0.65585	0.502635	0.0114873	0.348972	0.457685	0.692906	0.407981	0.000100292	0.234882	0.633164	0.349736	0.735996	0.324588	0.718298	0.630114	0.188288	0.510643	0.397057	0.481479	0.254895		met002	8.24937e+06	780418	5.4801e+06	1.51424e+07	4.19843e+06	2.09097e+06	4.73242e+06	6.77237e+07	9.24234e+06	5.80918e+06	1.64189e+06	7.21241e+06	1.61982e+08	1.4876e+07	2.39837e+06	9.21307e+06	1.19672e+06	1.02251e+07	1.36994e+06	2.44168e+06	1.82552e+07	4.55732e+06
met003	0.829412	0.385845	0.0253592	0.213296	0.036075	0.641294	0.671371	0.7622	0.440056	0.414673	0.238092	0.983977	0.936107	0.502472	0.49718	0.171773	0.582585	0.429895	0.603196	0.133763	0.218348	0.409059	0.537541	0.724804	0.588933		met003	168947	2.73899e+06	1.82948e+07	5.64659e+06	1.60676e+07	790102	655207	333253	2.17093e+06	2.42322e+06	5.07315e+06	1467.76	23387	1.63743e+06	1.67837e+06	6.81008e+06	1.09969e+06	2.26922e+06	983627	8.20252e+06	5.52347e+06	2.48215e+06
met004	0.649382	0.301245	0.826705	0.104546	0.342977	0.590457	0.236721	0.219561	0.482074	0.0730996	0.451277	0.462417	0.223903	0.0617201	0.479096	0.545049	0.517419	0.365145	0.461171	0.579896	0.370632	0.451665	0.598327	0.420768	0.356301		met004	1.0367e+08	5.36557e+08	2.40374e+07	1.32518e+09	4.51419e+08	1.45291e+08	7.03174e+08	7.57117e+08	2.47952e+08	1.61653e+09	2.84741e+08	2.70982e+08	7.43002e+08	1.75725e+09	2.51342e+08	1.83748e+08	2.10236e+08	4.1165e+08	2.72494e+08	1.53707e+08	4.02317e+08	2.84252e+08
met005	0.596738	0.163371	0.433079	0.100797	0.74846	0.587271	0.443295	0.36344	0.426222	0.801605	0.0730214	0.259434	2.37271e-15	0.101403	0.357561	0.429413	0.212088	0.340933	0.405002	0.564487	0.448531	0.380657	0.388914	0.467099	0.869102		met005	3.27254e+06	2.27527e+07	7.18678e+06	3.15644e+07	1.20185e+06	3.44424e+06	6.87302e+06	9.66145e+06	7.40379e+06	737891	3.76917e+07	1.48834e+07	7.8667e+08	3.14523e+07	9.90111e+06	7.30216e+06	1.82285e+07	1.06093e+07	8.10985e+06	3.88123e+06	6.71646e+06	8.98958e+06
met006	0.0832873	0.151132	0.119355	0.640219	0.0083814	0.347057	0.831982	0.196314	0.0765128	0.32587	0.47724	0.422147	5.48691e-05	0.853799	0.700728	0.424985	0.659822	0.0269469	0.74814	0.55154	0.519863	0.918545	0.329014	0.318609	0.20524		met006	2.88031e+08	1.97679e+08	2.32783e+08	2.09123e+07	6.70324e+08	8.47042e+07	4.30808e+06	1.60084e+08	3.01319e+08	9.2477e+07	4.83736e+07	6.17095e+07	1.58583e+09	3.24991e+06	1.41393e+07	6.09579e+07	1.85458e+07	4.70956e+08	9.86831e+06	3.39468e+07	3.96558e+07	1.00094e+06
met007	0.70979	0.185236	0.665736	0.221382	0.0572356	0.43585	0.709618	0.176197	0.464419	0.298868	0.0212899	0.467792	0.564482	0.658825	0.346832	0.0839354	0.0339241	0.804842	0.416692	0.60271	0.197332	0.721669	0.160326	0.0928744	0.689215		met007	1.00241e+07	1.27269e+08	1.35096e+07	1.08405e+08	2.62733e+08	4.39728e+07	1.00365e+07	1.32668e+08	3.87583e+07	7.82004e+07	3.86054e+08	3.81759e+07	2.40366e+07	1.41123e+07	6.41133e+07	2.16895e+08	3.27202e+08	4.41868e+06	4.77735e+07	1.96135e+07	1.20506e+08	9.18527e+06
met008	0.260386	0.15238	0.607378	0.670756	0.817301	0.497955	0.466483	0.810367	0.104816	0.320242	0.254117	0.311734	0.00926346	0.692555	0.741296	0.592607	0.708675	0.011216	0.912289	0.593102	0.758065	0.410692	0.251974	0.502906	0.546936		met008	635502	1.0285e+06	132306	90556.7	26739.1	230219	265829	28847.5	1.32181e+06	495501	652495	513254	3.41804e+06	78335	54610.1	143475	69951.1	3.2449e+06	6078.78	143091	47537.9	339324
met009	0.0641176	0.399082	0.502024	0.246328	0.44786	0.190284	0.468641	0.934593	0.181453	0.83397	0.785648	0.249651	0.720852	0.145783	0.780656	0.543765	0.245374	0.414454	0.495164	0.693829	0.788904	0.198158	0.564048	0.127744	0.640939		met009	4.3307e+08	8.95752e+07	5.67519e+07	1.69422e+08	7.25548e+07	2.16331e+08	6.61422e+07	847755	2.2521e+08	5.53066e+06	9.31073e+06	1.67055e+08	1.6073e+07	2.66945e+08	9.76101e+06	4.64151e+07	1.7011e+08	8.38893e+07	5.85953e+07	1.95095e+07	9.02325e+06	2.0881e+08
met010	0.608342	0.764055	0.0759422	0.319573	0.618165	0.18938	0.259816	0.604405	0.656116	0.880837	0.499756	0.24598	1.60106e-05	0.962679	0.131802	0.967254	0.065705	0.886393	0.484695	0.371274	0.0315028	0.387475	0.382193	0.299943	0.999567		met010	497639	170705	5.98806e+06	1.87896e+06	470833	3.26944e+06	2.40894e+06	508647	375719	42575.3	863304	2.55383e+06	3.60033e+07	4147.94	4.31363e+06	3192.95	6.44132e+06	38671.3	925559	1.51582e+06	8.80805e+06	1.4161e+06
met011	0.318409	0.34127	0.55797	0.0743827	0.227385	0.124424	0.750198	0.496891	0.299497	0.565387	0.546119	0.868744	0.00251284	0.124839	0.321923	0.742314	0.911404	0.822013	0.886981	0.65891	0.530795	0.12059	0.607976	0.566991	0.184443		met011	3.18849e+07	2.90052e+07	1.09857e+07	1.02218e+08	4.66964e+07	7.5729e+07	3.24348e+06	1.47753e+07	3.44812e+07	1.05769e+07	1.16608e+07	873766	2.95136e+08	7.55622e+07	3.14246e+07	3.45914e+06	396117	1.61919e+06	646290	6.23551e+06	1.25752e+07	7.73025e+07
met012	0.70619	0.00145353	6.66883e-05	0.0583978	0.873672	0.0014475	0.0376991	0.0115981	0.0271597	0.00315257	0.0174948	0.634422	1.94138e-06	0.548601	0.859601	0.650159	0.346729	0.531163	0.874875	0.916525	0.126126	0.610948	0.663287	0.973926	0.908225		met012	1.04609e+08	7.54512e+09	1.19135e+10	2.64706e+09	1.86058e+07	7.55089e+09	3.19369e+09	4.72255e+09	3.61163e+09	6.47817e+09	4.18159e+09	1.66457e+08	1.70988e+10	2.64935e+08	2.30277e+07	1.51426e+08	6.52277e+08	2.88754e+08	1.82505e+07	8.08529e+06	1.72636e+09	1.90525e+08
met013	0.220724	0.543697	0.0399284	0.565695	0.275911	0.128855	0.852187	0.776619	0.0417316	0.0896405	0.999676	0.22444	3.98694e-10	0.916616	0.829955	0.729684	0.495139	0.857596	0.195326	0.576392	0.51363	0.651214	0.749381	0.0955011	0.815707		met013	1.03263e+09	2.53579e+08	2.91524e+09	2.26892e+08	8.17138e+08	1.58945e+09	2.38671e+07	5.5344e+07	2.86329e+09	1.98671e+09	113.342	1.01614e+09	2.80962e+10	7.5354e+06	3.1707e+07	8.20912e+07	3.20053e+08	2.21337e+07	1.15496e+09	2.14623e+08	2.93441e+08	1.40523e+08
met014	0.733389	0.551689	0.817226	0.167715	0.00940126	0.106977	0.0110928	0.0385924	0.0398178	0.0232598	0.0549078	0.105141	0.0242347	0.423337	0.0558296	0.175998	0.198385	0.571817	0.107671	0.266588	0.190665	0.00820158	0.684792	0.594337	0.0351108		met014	8.52735e+06	2.6047e+07	3.92549e+06	1.40162e+08	4.99411e+08	1.91498e+08	4.77443e+08	3.15935e+08	3.11997e+08	3.80565e+08	2.71907e+08	1.93527e+08	3.7527e+08	4.71419e+07	2.69851e+08	1.34838e+08	1.21789e+08	2.34989e+07	1.90741e+08	9.08251e+07	1.26086e+08	5.17614e+08
met015	0.0330296	0.300838	0.569816	0.824831	0.126065	0.783186	0.0473288	0.223062	0.704268	0.455789	0.3905	0.385657	3.35131e-05	0.657327	0.547125	0.152604	0.0669501	0.946634	0.299899	0.0697931	0.0444277	0.381424	0.71062	0.720215	0.453433		met015	1.56333e+06	366848	110596	16769.4	803147	25919.8	1.35235e+06	508989	49321.3	190504	252605	257820	6.00406e+06	67372.8	124127	701927	1.15311e+06	1533.53	368279	1.12953e+06	1.38916e+06	262454
met016	0.102613	0.299357	0.0328712	0.00465809	0.29788	0.0882602	0.931565	0.255425	0.237995	0.340077	0.205152	0.895043	2.27199e-05	0.713058	0.12351	0.192519	0.0781041	0.144365	0.630263	0.812113	0.372216	0.134371	0.0459458	0.439875	0.583492		met016	8.93618e+08	3.60591e+08	1.53004e+09	2.70167e+09	3.62804e+08	9.7483e+08	2.46603e+06	4.33121e+08	4.66339e+08	3.04652e+08	5.37761e+08	5.81997e+06	6.12255e+09	4.52306e+07	7.95353e+08	5.68949e+08	1.04152e+09	7.14215e+08	7.75001e+07	1.88948e+07	2.66496e+08	7.5133e+08
met017	0.973855	0.0118197	0.125905	0.506499	0.900212	0.307366	0.810593	0.0494902	0.957782	0.276095	0.195244	0.333677	3.90521e-34	0.679508	0.124987	0.785838	0.560076	0.736706	0.318271	0.229043	0.627869	0.529514	0.799412	0.165961	0.368868		met017	3.8463e+08	2.28557e+12	8.40945e+11	1.58102e+11	5.63056e+09	3.73552e+11	2.05694e+10	1.38771e+12	1.0035e+09	4.25336e+11	6.01859e+11	3.35014e+11	6.29549e+13	6.11313e+10	8.45053e+11	2.64407e+10	1.21645e+11	4.04852e+10	3.57071e+11	5.18922e+11	8.41606e+10	1.41626e+11
met018	0.741189	0.391081	0.00882618	0.803342	0.0508528	0.0636619	0.283639	0.126883	0.0662959	0.182824	0.0484857	0.635552	2.1992e-37	0.937521	0.952653	0.319378	0.127183	0.326531	0.059525	0.677823	0.766827	0.265029	0.270707	0.986821	0.928786		met018	6083.43	41050.4	385325	3458.19	213529	192517	64183.7	130275	188759	99145.2	218026	12527.5	1.09758e+07	342.621	196.582	55348	130068	53733.9	198769	9625.51	4903.51	69367.9
met019	0.777719	0.245987	0.0940989	0.00263356	0.822979	0.132124	0.375397	0.0520409	0.721715	0.395661	0.0707844	0.479435	1.64807e-07	0.201043	0.255186	0.723171	0.728828	0.168429	0.407879	0.729231	0.749301	0.244488	0.265705	0.0906299	0.920867		met019	2.34431e+06	3.96511e+07	8.27037e+07	2.6877e+08	1.47228e+06	6.68644e+07	2.31326e+07	1.11495e+08	3.73204e+06	2.12395e+07	9.63832e+07	1.47203e+07	8.31279e+08	4.81755e+07	3.81387e+07	3.6914e+06	3.53594e+06	5.59153e+07	2.01642e+07	3.525e+06	3.00424e+06	3.99042e+07
met020	0.0247676	0.0165971	0.824434	0.46236	0.115628	0.779209	0.899546	0.0758861	0.0865525	0.239533	0.0482595	0.00931682	2.04116e-06	0.127042	0.0765142	0.886921	0.968329	0.944344	0.798846	0.886925	0.875386	0.00480306	0.676635	0.421097	0.0118856		met020	1.38242e+07	1.57522e+07	134244	1.47423e+06	6.77079e+06	214392	43464.3	8.62428e+06	8.03792e+06	3.7789e+06	1.06862e+07	1.85803e+07	6.30911e+07	6.36692e+06	8.58734e+06	55155.5	4299.71	13292.9	177149	55151	67079.7	2.18826e+07
met021	0.241339	0.710089	0.644553	0.354467	0.19308	0.336109	0.436108	0.151154	0.140765	0.280997	0.407009	0.903718	6.75947e-13	0.859318	0.454458	0.937155	0.523676	0.391381	0.301073	0.833543	0.115603	0.665111	0.95046	0.632558	0.291047		met021	9.65434e+09	9.70516e+08	1.49491e+09	6.02649e+09	1.19175e+10	6.50365e+09	4.26178e+09	1.45027e+10	1.52718e+10	8.17207e+09	4.83152e+09	1.02754e+08	3.84053e+11	2.20606e+08	3.93137e+09	4.36541e+07	2.85681e+09	5.16297e+09	7.51859e+09	3.1016e+08	1.74339e+10	1.31603e+09
met022	0.664284	0.071615	0.0513838	0.950633	0.193688	0.098826	0.018109	0.165869	0.797506	0.318919	0.848337	0.946844	4.91315e-25	0.226879	0.430946	0.100341	0.793508	0.466585	0.184588	0.0922578	0.915826	0.223309	0.290259	0.559615	0.568545		met022	44468	768831	899694	904.73	399484	644988	1.32658e+06	454119	15539.3	234725	8632.68	1049.16	2.84552e+07	345239	146504	639225	16173.3	125182	416295	671146	2636.72	350604
met023	0.964431	0.249759	0.366233	0.00103788	0.560502	0.392158	0.120891	0.934642	0.996781	0.354232	0.946274	0.426488	3.98859e-06	0.601217	0.413406	0.466706	0.5595	0.85751	0.6218	0.191171	0.969092	0.0743066	0.353271	0.595846	0.259658		met023	218.595	145823	89822.5	1.19689e+06	37259.5	80555	265152	739.236	1.78861	94429.5	499.148	69560.2	2.39427e+06	30036	73590.9	58267.1	37450.5	3543.63	26756.3	188167	165.032	351370
met024	0.151821	0.0190231	0.084461	0.078394	0.265854	0.712378	0.424913	0.510228	0.24752	0.405401	0.0365657	0.209901	0.102804	0.810012	0.685705	0.795665	0.707547	0.170578	0.252671	0.834524	0.23262	0.0525107	0.637729	0.0487708	0.662198		met024	2.58969e+11	6.9608e+11	3.75741e+11	3.91064e+11	1.55959e+11	1.71007e+10	8.01529e+10	5.45736e+10	1.68478e+11	8.71528e+10	5.525e+11	1.9812e+11	3.35813e+11	7.27147e+09	2.06068e+10	8.43703e+09	1.7708e+10	2.36731e+11	1.64848e+11	5.49028e+09	1.79522e+11	4.74924e+11
met025	0.151942	0.169829	0.522159	0.747095	0.25473	0.196196	0.757897	0.89462	0.0462639	0.566522	0.282367	0.736971	0.400734	0.0386718	0.163159	0.444404	0.416622	0.0410612	0.281894	0.636129	0.868151	0.506511	0.022715	0.648854	0.979322		met025	3.59417e+07	3.29905e+07	7.15946e+06	1.81688e+06	2.26944e+07	2.92374e+07	1.66008e+06	306533	6.96978e+07	5.74166e+06	2.02154e+07	1.97099e+06	1.23457e+07	7.50446e+07	3.40476e+07	1.02246e+07	1.15356e+07	7.32505e+07	2.02553e+07	3.91149e+06	481463	7.71277e+06
met026	0.807418	0.0217672	0.117845	0.00344844	0.682279	0.386012	0.386728	0.0179084	0.648517	0.00329441	0.808575	0.297312	0.47803	0.419785	0.62	0.586952	0.451604	0.178361	0.977197	0.109951	0.780181	0.698985	0.84511	0.808638	0.561417		met026	1.23513e+09	1.10065e+11	5.09749e+10	1.79494e+11	3.48375e+09	1.56329e+10	1.55858e+10	1.17235e+11	4.31975e+09	1.81257e+11	1.22004e+09	2.2605e+10	1.04685e+10	1.35396e+10	5.11195e+09	6.13648e+09	1.17851e+10	3.77236e+10	1.69827e+07	5.32573e+10	1.61909e+09	3.1086e+09
met027	0.942245	0.990727	0.0595455	0.462865	0.0880993	0.107877	0.184764	0.241911	0.456692	0.637032	0.276217	0.0382622	2.68947e-12	0.191384	0.389951	0.123677	0.84292	0.942561	0.0326222	0.500503	0.381045	0.200528	0.269185	0.787885	0.848109		met027	11168	287.378	7.58324e+06	1.14743e+06	6.20905e+06	5.51606e+06	3.74971e+06	2.91817e+06	1.17945e+06	473839	2.52595e+06	9.17868e+06	1.09921e+08	3.63874e+06	1.57387e+06	5.05626e+06	83552.9	11046	9.76351e+06	966189	1.63404e+06	3.49266e+06
met028	0.182159	0.549734	0.85832	0.111193	0.902052	0.110948	0.195135	0.534723	0.708962	0.617368	0.109109	0.564372	3.36199e-18	0.2943	0.642709	0.255468	0.0990212	0.535786	0.664132	0.733379	0.852382	0.766969	0.510363	0.456575	0.98741		met028	1.0302e+08	2.06759e+07	1.84083e+06	1.46973e+08	874914	1.47175e+08	9.7134e+07	2.22724e+07	8.04874e+06	1.44211e+07	1.4871e+08	1.91959e+07	4.76003e+09	6.36097e+07	1.24348e+07	7.48056e+07	1.57667e+08	2.21566e+07	1.08933e+07	6.70337e+06	2.00021e+06	5.07329e+06
met029	0.408784	0.0679648	0.000643272	0.246776	0.771723	0.138616	0.978284	0.107796	0.948631	0.176554	0.529563	0.139582	4.15005e-13	0.774296	0.265867	0.75648	0.179645	0.286138	0.0947182	0.230745	0.0109656	0.0327	0.955527	0.751426	0.549794		met029	4.22799e+06	2.07041e+07	7.30526e+07	8.31828e+06	521205	1.3613e+07	4587.51	1.60593e+07	25699.8	1.13314e+07	2.44821e+06	1.35465e+07	3.45295e+08	509193	7.6755e+06	595490	1.11708e+07	7.0532e+06	1.73428e+07	8.90708e+06	4.03552e+07	2.83865e+07
met030	0.109587	0.762121	0.70124	0.0207459	0.435959	0.696615	0.0283787	0.194144	0.710516	0.813185	0.21141	0.405314	5.79763e-48	0.618613	0.025868	0.710187	0.666208	0.734151	0.764446	0.250536	0.188755	0.452545	0.259769	0.518268	0.414287		met030	2.22849e+06	79536.4	127773	4.66963e+06	527123	131969	4.19289e+06	1.46605e+06	119591	48476.4	1.3579e+06	601536	2.34704e+08	215161	4.3332e+06	119877	161537	100120	77941.5	1.14767e+06	1.50213e+06	490077
met031	0.698051	0.00106863	0.0121526	0.455913	0.114191	0.936128	0.0304035	0.236353	0.814627	0.275364	0.109299	0.994895	4.13815e-09	0.710911	0.750766	0.816269	0.0758372	0.759347	0.0411654	0.680126	0.755113	0.356031	0.739649	0.867613	0.247325		met031	46508.8	3.34704e+06	1.95655e+06	171861	773076	1984.18	1.45547e+06	433907	16985.2	368100	794544	12.6481	1.10981e+07	42448.2	31174.2	16680.3	977249	28997	1.29411e+06	52528.5	30060.6	263437
met032	0.543828	0.0213661	0.569329	0.299799	0.0347288	0.0719548	0.0994112	0.343503	0.534141	0.0661136	0.336109	0.451004	4.54746e-16	0.595195	0.611542	0.952846	0.247211	0.569305	0.0164485	0.11428	0.35825	0.757213	0.299913	0.0664022	0.396506		met032	138863	2.00699e+06	122017	405457	1.6878e+06	1.22406e+06	1.02579e+06	338344	145655	1.27685e+06	348875	214142	2.67716e+07	106374	97188.8	1317.2	505135	122033	2.18149e+06	942074	318230	36003.5
met033	0.813748	0.630372	0.711736	0.172133	0.938234	0.786657	0.975962	0.150813	0.639029	0.390614	0.410542	0.311727	0.868515	0.535959	0.559292	0.575811	0.497786	0.540694	0.124361	0.0857555	0.0496081	0.691704	0.0685241	0.0946439	0.783534		met033	305413	1.2744e+06	751432	1.02789e+07	33039.4	403087	4995.47	1.13827e+07	1.21086e+06	4.0586e+06	3.72905e+06	5.63704e+06	150792	2.10867e+06	1.87658e+06	1.72309e+06	2.53039e+06	2.06007e+06	1.30277e+07	1.62975e+07	2.13002e+07	865354
met034	0.120624	0.989993	0.442318	0.390774	0.82233	0.607306	0.0483323	0.679576	0.0583504	0.382174	0.364171	0.246664	3.33163e-31	0.448719	0.322147	0.735521	0.763512	0.972563	0.286487	0.955958	0.960207	0.569617	0.0522046	0.200976	0.490034		met034	196788	12.8157	48116	60049.3	4107.81	21522.1	318956	13900.5	293103	62265.9	67142.9	109495	1.28251e+07	46780.4	79938	9296.32	7375.14	96.366	92663.6	248.465	202.796	26348.4
met035	0.0234599	0.0809394	0.987652	0.106832	0.570247	0.420397	0.00353848	0.0220458	0.886675	0.520418	0.988165	0.542127	3.45376e-06	0.464774	0.783986	0.789574	0.266445	0.713226	0.234459	0.81773	0.922041	0.769794	0.60492	0.131519	0.373035		met035	6.3873e+08	3.78061e+08	29630.4	3.22609e+08	3.9879e+07	8.03645e+07	1.06229e+09	6.5225e+08	2.51238e+06	5.11195e+07	27219.9	4.59873e+07	2.73018e+09	6.61412e+07	9.29635e+06	8.81017e+06	1.52974e+08	1.67113e+07	1.75138e+08	6.57064e+06	1.18471e+06	1.05948e+07
met036	0.933556	0.0745812	0.246142	5.08505e-06	0.581118	0.309131	0.80982	0.303763	0.434537	0.024184	0.567943	0.90246	0.136549	0.892448	0.220928	0.647496	0.896467	0.72796	0.686363	0.158212	0.176894	0.956468	0.223197	0.462314	0.990947		met036	4.3654e+06	2.00375e+09	8.46025e+08	1.33735e+10	1.9126e+08	6.50387e+08	3.63763e+07	6.65001e+08	3.83785e+08	3.20943e+09	2.04902e+08	9.43309e+06	1.39545e+09	1.14816e+07	9.42586e+08	1.31337e+08	1.06347e+07	7.59991e+07	1.02422e+08	1.25335e+09	1.14758e+09	1.87136e+06
met037	0.0156432	0.124157	0.227111	0.00651316	0.21008	0.712289	0.367036	0.958449	0.404151	0.984332	0.0837493	0.197984	6.76935e-12	0.68799	0.418577	0.40149	0.734297	0.275382	0.137793	0.583515	0.381365	0.195372	0.714439	0.84141	0.135157		met037	8.19527e+10	3.30324e+10	2.03637e+10	1.04015e+11	2.19299e+10	1.89559e+09	1.13496e+10	3.78282e+07	9.7061e+09	5.37471e+06	4.18157e+10	2.31371e+10	6.91891e+11	2.24784e+09	9.12503e+09	9.81662e+09	1.60566e+09	1.66021e+10	3.07683e+10	4.19036e+09	1.06882e+10	2.34091e+10
met038	0.237083	0.179374	0.202797	0.0393515	0.163717	0.136184	0.638698	0.596061	0.208764	0.865264	0.962732	0.452658	1.68968e-70	0.399766	0.397948	0.661107	0.0299431	0.759997	0.938432	0.82814	0.320975	0.54987	0.207871	0.425514	0.543874		met038	6.72897e+07	8.68217e+07	7.81044e+07	2.05024e+08	9.3422e+07	1.0699e+08	1.0598e+07	1.35088e+07	7.60719e+07	1.38379e+06	104933	2.71239e+07	2.19432e+10	3.41049e+07	3.43692e+07	9.23877e+06	2.2769e+08	4.48574e+06	286754	2.2652e+06	4.73924e+07	1.71917e+07
met039	0.0134336	0.795442	0.738576	0.699022	0.927023	0.152644	0.890474	0.723457	0.733263	0.497942	0.481566	0.23742	1.19697e-06	0.129304	0.843126	0.84614	0.330439	0.469248	0.343592	0.714948	0.899867	0.716368	0.167473	0.802041	0.386901		met039	5.26943e+09	5.75654e+07	9.5402e+07	1.2805e+08	7.18452e+06	1.75592e+09	1.62404e+07	1.07244e+08	9.94755e+07	3.93575e+08	4.24434e+08	1.1973e+09	2.07354e+10	1.97555e+09	3.35418e+07	3.2249e+07	8.12042e+08	4.48812e+08	7.68966e+08	1.14251e+08	1.356e+07	1.13064e+08
met040	0.690335	0.0488104	0.610946	0.494207	0.899571	0.241761	0.607602	0.458332	0.179487	0.0921815	0.0875535	0.24127	1.58465e-07	0.511418	0.455239	0.280123	0.508144	0.849555	0.860774	0.802443	0.584882	0.111244	0.661349	0.588031	0.0612088		met040	28718.8	705291	46831.7	84590.9	2881.36	248272	47715.5	99552.6	326621	514644	529743	248792	5.12697e+06	78037.5	100931	211299	79254.8	6509.36	5565.11	11324.2	54001.5	460156
met041	0.195579	0.104356	0.158566	0.237404	0.0201451	0.512603	0.269053	0.761489	0.233242	0.830108	0.625712	0.0163691	0.438116	0.0275708	0.0631307	0.505035	0.0403692	0.429055	0.14517	0.233835	0.314629	0.035956	0.0530561	0.399959	0.0806876		met041	2.1985e+08	3.4656e+08	2.60992e+08	1.83157e+08	7.11587e+08	5.61945e+07	1.60247e+08	1.20703e+07	1.86448e+08	6.03138e+06	3.11766e+07	7.59802e+08	7.88135e+07	6.39429e+08	4.54118e+08	5.82388e+07	5.53096e+08	8.19838e+07	2.78684e+08	1.85975e+08	1.32612e+08	5.79137e+08
met042	0.0240936	0.703097	0.264822	0.000457394	0.248394	0.441647	0.00385055	0.487033	0.476504	0.389328	0.34771	0.061628	0.316812	0.252178	0.739143	0.803426	0.208583	0.612135	0.883206	0.373913	0.263656	0.901274	0.181153	0.308691	0.736383		met042	3.97744e+08	1.12941e+07	9.67851e+07	9.67865e+08	1.03719e+08	4.60484e+07	6.55373e+08	3.75711e+07	3.94216e+07	5.76509e+07	6.86122e+07	2.72581e+08	7.79805e+07	1.02072e+08	8.62024e+06	4.81663e+06	1.23131e+08	1.99892e+07	1.67764e+06	6.15114e+07	9.72594e+07	1.19625e+06
met043	0.256951	0.475667	0.21955	0.130223	0.875922	0.0340622	0.224757	0.120926	0.300054	0.445604	0.704706	0.92926	0.372499	0.17545	0.466876	0.289294	0.100291	0.939019	0.0369456	0.208667	0.121134	0.268794	0.421527	0.807882	0.968646		met043	2.06973e+09	8.18706e+08	2.42819e+09	3.69202e+09	3.921e+07	7.25976e+09	2.37402e+09	3.87865e+09	1.72924e+09	9.36297e+08	2.31017e+08	1.2675e+07	1.28019e+09	2.95837e+09	8.5184e+08	1.80816e+09	4.3568e+09	9.41271e+06	7.03455e+09	2.54655e+09	3.8743e+09	1.96938e+09
met044	0.832172	0.764669	0.0422486	0.0410336	0.574501	0.713757	0.000757661	0.447505	0.214708	0.0164585	0.00189107	0.985384	0.000154631	0.106377	0.342874	0.31973	0.745951	0.363814	0.320975	0.759334	0.645556	0.19188	0.420326	0.0529955	0.555931		met044	40019.3	79860.7	3.69281e+06	3.73724e+06	280975	119916	1.02353e+07	514450	1.37407e+06	5.15951e+06	8.69401e+06	299.044	1.2961e+07	2.33e+06	802466	883186	93543	735534	878647	83639.7	188551	1.5205e+06
met045	0.145093	0.231129	0.976274	0.982563	0.841907	0.926394	0.670712	0.0444245	0.0723376	0.735053	0.899746	0.00862646	3.33884e-40	0.0337432	0.0283484	0.884917	0.997164	0.887489	0.903218	0.792449	0.0478938	0.0138494	0.954697	0.762332	0.00824518		met045	8.20037e+08	5.53414e+08	340840	184060	1.53301e+07	3.28867e+06	6.96711e+07	1.56391e+09	1.24879e+09	4.41352e+07	6.11593e+06	2.67876e+09	8.31012e+10	1.7457e+09	1.86215e+09	8.07276e+06	4866.93	7.71357e+06	5.69759e+06	2.66819e+07	1.51467e+09	2.34986e+09
met046	0.541576	0.17105	0.948313	0.511232	0.0399607	0.254908	0.535272	0.986917	0.472997	0.0980865	0.798544	6.13479e-07	7.96829e-08	0.688635	0.203799	0.833278	0.873232	0.855544	0.431614	0.128312	0.921852	0.668181	0.438018	0.258397	0.0904413		met046	281050	1.41559e+06	3168.24	325509	3.19621e+06	978654	289913	202.732	388469	2.06932e+06	49116.7	1.9278e+07	2.24347e+07	121078	1.21974e+06	33408.1	19193.8	24987.4	466608	1.74819e+06	7255.82	138553
met047	0.310849	0.225886	0.715057	0.599599	0.0323169	0.0974665	0.836912	0.335552	0.3514	0.0572389	0.0221695	0.186041	1.28764e-48	0.819946	0.289187	0.957413	0.687613	0.0526491	0.105143	0.74505	0.884569	0.135105	0.815958	0.12736	0.947749		met047	6.01052e+09	8.58683e+09	7.79185e+08	1.61151e+09	2.69185e+10	1.61038e+10	2.47696e+08	5.42638e+09	5.08106e+09	2.12202e+10	3.07646e+10	1.02418e+10	1.60878e+12	3.02862e+08	6.575e+09	1.66689e+07	9.45271e+08	2.20417e+10	1.53936e+10	6.18158e+08	1.23208e+08	1.30844e+10
met048	0.0613068	0.673656	0.849877	0.0158149	0.0924388	0.595665	0.930127	0.0890381	0.410099	0.845386	0.580305	0.242713	0.00103168	0.986776	0.912542	0.936549	0.236681	0.758882	0.909898	0.441942	0.801692	0.903779	0.718959	0.174283	0.900336		met048	2.14863e+08	1.08424e+07	2.18978e+06	3.58246e+08	1.73604e+08	1.72162e+07	469951	1.77313e+08	4.15031e+07	2.32445e+06	1.86937e+07	8.35434e+07	6.66216e+08	16790.8	737329	387358	8.5719e+07	5.75934e+06	782789	3.6161e+07	3.85583e+06	893245
met049	0.327666	0.785561	0.903472	0.490065	0.421242	0.629012	0.436871	0.265171	0.154009	0.653903	0.107552	0.398055	0.785627	0.491714	0.493538	0.34105	0.117422	0.858382	0.685491	0.127025	0.39045	0.00977715	0.505193	0.142168	0.473947		met049	4.34242e+06	335187	66592.2	2.15797e+06	2.9307e+06	1.05701e+06	2.73866e+06	5.62893e+06	9.2211e+06	910300	1.17593e+07	3.23609e+06	334973	2.1416e+06	2.12362e+06	4.10822e+06	1.11289e+07	144154	742689	1.05696e+07	3.34195e+06	3.04468e+07
met050	0.335699	0.711875	0.459303	0.26534	0.651251	0.762764	0.0253636	0.910208	0.502776	0.628898	0.8757	0.616095	1.99463e-22	0.785923	0.379664	0.516494	0.411555	0.745139	0.796217	0.0903145	0.215664	0.515076	0.209222	0.248951	0.434472		met050	1.06116e+07	1.56052e+06	6.26721e+06	1.42105e+07	2.33763e+06	1.04229e+06	5.74966e+07	145478	5.13908e+06	2.67215e+06	279874	2.87626e+06	1.20865e+09	843866	8.83537e+06	4.8164e+06	7.71852e+06	1.2087e+06	762874	3.29179e+07	1.75644e+07	4.84907e+06
met051	0.017111	0.16858	0.964654	0.770816	0.670025	0.875958	0.427107	0.0962439	0.119809	0.456096	0.903808	0.0211923	0.1085	0.319511	0.00570432	0.606894	0.638474	0.668136	0.606115	0.686501	0.578937	0.814165	0.102789	0.320217	0.000807857		met051	5.40049e+08	1.79309e+08	185376	8.01128e+06	1.71434e+07	2.30012e+06	5.95757e+07	2.61974e+08	2.29039e+08	5.24659e+07	1.37871e+06	5.04306e+08	2.43858e+08	9.36457e+07	7.27491e+08	2.49964e+07	2.08427e+07	1.73528e+07	2.51048e+07	1.538e+07	2.90801e+07	5.21587e+06
met052	0.328546	0.606779	0.0447819	0.380972	0.388791	0.356897	0.421436	0.315449	0.492096	0.374452	0.530338	0.406055	1.04064e-24	0.0694384	0.138255	0.321902	0.357165	0.173917	0.304554	0.435373	0.317266	0.72671	0.289787	0.59773	0.732057		met052	2.28782e+07	6.34349e+06	9.6837e+07	1.83915e+07	1.77957e+07	2.03394e+07	1.5484e+07	2.41523e+07	1.13044e+07	1.89017e+07	9.43052e+06	1.65393e+07	2.84113e+09	7.92034e+07	5.27323e+07	2.3516e+07	2.03167e+07	4.43534e+07	2.52663e+07	1.45764e+07	2.39715e+07	2.92481e+06
met053	0.79607	0.765759	0.229518	0.858896	0.438135	0.782953	0.101563	0.246603	0.136938	0.0582231	0.76722	0.772259	2.39733e-17	0.953872	0.68155	0.829297	0.491548	0.328154	0.650344	0.97834	0.0503573	0.204325	0.787077	0.976673	0.0431746		met053	3.88891e+06	5.1683e+06	8.41986e+07	1.84021e+06	3.50243e+07	4.41856e+06	1.5655e+08	7.82769e+07	1.29107e+08	2.09695e+08	5.10211e+06	4.87739e+06	4.53176e+09	194813	9.80565e+06	2.70659e+06	2.75615e+07	5.57293e+07	1.19654e+07	42916.6	2.23915e+08	9.39747e+07
met054	0.10543	0.351716	0.832355	0.550516	0.154574	0.650498	0.563294	0.0108345	0.234149	0.683095	0.328806	0.77357	0.000426208	0.290074	0.780134	0.0215486	0.656033	0.695242	0.0173591	0.516351	0.0454612	0.548134	0.84916	0.311853	0.819934		met054	5.22772e+11	1.72613e+11	8910475524	7.08943e+10	4.03868e+11	4.08262e+10	6.64446e+10	1.3003e+12	281900713539	3.31456e+10	1.89816e+11	1.64609e+10	2.50275e+12	2.22837e+11	1.54954e+10	1.05645e+12	39454674168	3.05214e+10	1.1325e+12	8.37868e+10	7.99208e+11	7.17454e+10
met055	0.307446	0.209686	0.0321691	0.365852	0.0180616	0.279772	0.830902	0.513677	0.337905	0.00610673	0.335365	0.776213	5.1301e-24	0.0211899	0.137973	0.206626	0.288014	0.456186	0.961971	0.272791	0.0948283	0.45062	0.615211	0.26684	0.226768		met055	3.99037e+09	6.0319e+09	1.76515e+10	3.1318e+09	2.15244e+10	4.47592e+09	1.74504e+08	1.63305e+09	3.51771e+09	2.90116e+10	3.55493e+09	3.0922e+08	4.38878e+11	2.04435e+10	8.44058e+09	6.11377e+09	4.3251e+09	2.12592e+09	8.69933e+06	4.60815e+09	1.07108e+10	2.17901e+09
met056	0.622817	0.036767	0.891118	0.0103827	0.150496	0.195977	0.00426741	0.000978196	0.444449	0.134228	0.122983	0.934843	1.89355e-27	0.555977	0.237987	0.5548	0.739128	0.36813	0.240573	0.220404	0.208376	0.779193	0.511902	0.165513	0.284953		met056	3.39937e+07	6.15612e+08	2.63234e+06	9.29408e+08	2.91059e+08	2.35324e+08	1.15764e+09	1.54533e+09	8.21983e+07	3.15857e+08	3.35061e+08	938881	1.89228e+10	4.87235e+07	1.9591e+08	4.90145e+07	1.55797e+07	1.13882e+08	1.93762e+08	2.11307e+08	2.22717e+08	1.10433e+07
met057	0.73589	0.0686502	0.747124	0.514522	0.168547	0.187714	0.286828	0.677508	0.00546304	0.050687	0.903643	0.122947	0.00251799	0.601296	0.915404	0.518812	0.813389	0.810655	0.251893	0.634849	0.658529	0.181506	0.401283	0.810222	0.526372		met057	5452.99	159452	4982.85	20370.2	91045.5	83329.6	54435.1	8289.66	373132	183778	702.364	114329	441888	13089.1	540.763	19957.5	2670.56	2750.91	63004	10811.4	9362.16	85724.7
met058	0.912914	0.226615	0.494451	0.531339	0.0289402	0.186288	0.0444693	0.995874	0.862411	0.212269	0.0211384	0.102946	0.00440228	0.812804	0.530122	0.675329	0.375597	0.758874	0.869078	0.269494	0.765131	0.136239	0.543997	0.111496	0.405474		met058	94803.5	1.16071e+07	3.70217e+06	3.10715e+06	3.80195e+07	1.38722e+07	3.21561e+07	212	238075	1.23539e+07	4.23815e+07	2.11411e+07	6.4866e+07	444534	3.12562e+06	1.39081e+06	6.22816e+06	746934	215357	9.67794e+06	707510	1.76395e+07
met059	0.15406	0.216298	0.0684358	0.375451	0.50011	0.489872	0.83325	0.488769	0.155414	0.241328	0.46988	0.914272	0.00309484	0.346591	0.158476	0.350759	0.225835	0.305334	0.202451	0.300885	0.154078	0.448552	0.4465	0.846268	0.565896		met059	2.65927e+06	1.99998e+06	4.35218e+06	1.02682e+06	594146	623043	57891.6	626218	2.64183e+06	1.79566e+06	682470	15135.4	1.15404e+07	1.15813e+06	2.60302e+06	1.13826e+06	1.91891e+06	1.3739e+06	2.12558e+06	1.39944e+06	2.65904e+06	750531
met060	0.485317	0.190521	0.991228	5.745e-10	0.318554	0.932233	0.648876	0.881386	0.0677159	0.0227716	0.071983	0.534908	4.28576e-16	0.507964	0.8178	0.772091	0.0696915	0.434614	0.0917015	0.37038	0.178741	0.876531	0.148572	0.456519	0.960096		met060	219774	774535	54.5314	1.8088e+07	449322	3262.27	93551.4	10044.4	1.51129e+06	2.35307e+06	1.4657e+06	173789	3.21239e+07	197811	23944.6	37850.3	1.48981e+06	275588	1.28721e+06	362310	817325	10890.4
met061	0.117901	0.986842	0.398292	0.628327	0.262935	0.435831	4.31788e-05	0.712636	0.526098	0.29957	0.598287	0.486069	9.06965e-21	0.537056	0.522388	0.718623	0.893239	0.770339	0.444218	0.898002	0.789468	0.362401	0.277647	0.913441	0.0920617		met061	1.47917e+06	164.101	430809	141421	757179	366615	1.02817e+07	81859.8	242603	650032	167531	292907	5.81731e+07	229984	246983	78334	10867.2	51423.8	353401	9913.89	43015.3	500965
met062	0.147857	0.0568738	0.0148015	0.193809	0.00978897	0.0105168	0.00192825	0.0449095	0.178553	0.521339	0.5667	0.848895	5.61948e-36	0.990499	0.82	0.114044	0.944795	0.702152	0.446993	0.0179017	0.406294	0.312434	0.811773	0.603897	0.731596		met062	390921	678060	1.11355e+06	315030	1.25198e+06	1.22784e+06	1.81021e+06	752391	337690	76621.5	61150.3	6760.74	3.49445e+07	26.408	9643.04	466366	892.959	27239.5	107761	1.0505e+06	128528	190239
met063	0.632422	0.018167	0.179963	0.323103	0.987345	0.281651	0.812583	0.0372175	0.617869	0.222053	0.590665	0.227124	2.34301e-15	0.138524	0.118883	0.56287	0.862077	0.0609246	0.218038	0.311297	0.972113	0.101483	0.709959	0.218265	0.520288		met063	25375	622567	199755	108376	27.8973	128688	6233.42	483601	27602.9	165604	32088.8	162014	7.46713e+06	243898	270391	37132.1	3346.76	390942	168517	113801	135.51	298280
met064	0.404411	0.37229	0.553336	0.856219	0.238056	0.252504	0.658451	0.102382	0.705515	0.703073	0.648653	0.489347	1.86052e-10	0.149686	0.571251	0.765306	0.251579	0.206814	0.160994	0.78759	0.0442811	0.420529	0.98044	0.917604	0.476913		met064	2.86585e+06	3.28192e+06	1.44799e+06	135241	5.74326e+06	5.40169e+06	805136	1.10232e+07	588325	598614	855382	1.96993e+06	1.75064e+08	8.5692e+06	1.3211e+06	367127	5.42284e+06	6.57616e+06	8.11163e+06	299083	1.67412e+07	2.6747e+06
met065	0.302837	0.446108	0.0382002	0.941569	0.987478	0.870247	0.941897	0.687322	0.515125	0.247596	0.126481	0.783924	2.26257e-05	0.14638	0.532139	0.181085	0.407757	0.512052	0.836883	0.372894	0.97693	0.0958696	0.20017	0.339138	0.19971		met065	4.63883e+07	2.53518e+07	1.88391e+08	234479	10750.2	1.16449e+06	231847	7.07137e+06	1.84976e+07	5.84289e+07	1.02178e+08	3.28178e+06	7.99434e+08	9.22835e+07	1.70413e+07	7.82187e+07	2.99324e+07	1.87697e+07	1.84997e+06	3.46827e+07	36496.4	1.21392e+08
met066	0.0818698	0.0119395	0.884957	0.405561	0.716811	0.969211	0.882983	0.182694	0.01163	0.0884972	0.198554	0.273433	0.158185	0.5671	0.54307	0.216696	0.095946	0.23424	0.598391	0.500503	0.175245	0.616144	0.737543	0.0151025	0.847559		met066	2.19307e+07	4.59498e+07	151147	4.9983e+06	950029	10756	156416	1.28445e+07	4.62909e+07	2.10158e+07	1.1956e+07	8.67124e+06	1.441e+07	2.36575e+06	2.67153e+06	1.10369e+07	2.00726e+07	1.02315e+07	2.00359e+06	3.27848e+06	1.32934e+07	1.815e+06
met067	0.326788	0.305499	0.863489	0.381787	0.681577	0.469449	0.92052	0.34942	0.762579	0.0574812	0.833064	0.446054	3.17817e-05	0.092689	0.0328505	0.805315	0.502612	0.692663	0.829937	0.589525	0.503259	0.525879	0.212316	0.685912	0.169177		met067	9.2109e+07	1.00592e+08	2.82873e+06	7.32566e+07	1.61124e+07	5.00993e+07	952653	8.38611e+07	8.73341e+06	3.46684e+08	4.25114e+06	5.55971e+07	1.68845e+09	2.71362e+08	4.37928e+08	5.81328e+06	4.30246e+07	1.49505e+07	4.41437e+06	2.78621e+07	4.28943e+07	3.85165e+07
met068	0.152621	0.11315	0.988621	0.0746626	0.0577859	0.919569	0.354938	0.0114818	0.566829	0.639602	0.648895	0.426644	1.48382e-05	0.448702	0.233644	0.384038	0.422844	0.689359	0.0273005	0.401801	0.721276	0.712662	0.497352	0.208496	0.501882		met068	4.63505e+06	5.68879e+06	459.745	7.20776e+06	8.16979e+06	23048	1.93614e+06	1.45454e+07	741729	495750	468685	1.42946e+06	4.32986e+07	1.29815e+06	3.21157e+06	1.71425e+06	1.45313e+06	361235	1.1072e+07	1.59017e+06	287733	306634
met069	0.349525	0.0350428	0.0663253	3.48242e-09	0.0811797	0.0525428	0.855732	0.858242	0.107051	0.907184	0.0878843	0.0198994	0.0144172	0.930363	0.819718	0.657826	0.551987	0.528365	0.17808	0.140946	0.46666	0.544868	0.772414	0.727108	0.582878		met069	5.48073e+09	2.79351e+10	2.11737e+10	2.26999e+11	1.90907e+10	2.36123e+10	2.06809e+08	1.996e+08	1.62961e+10	8.50463e+07	1.82819e+10	3.41188e+10	3.77027e+10	4.77778e+07	3.24983e+08	1.2276e+09	2.21416e+09	2.4882e+09	1.13692e+10	1.35939e+10	3.31701e+09	2.29445e+09
met070	0.62303	0.225913	0.473416	0.44525	0.287731	0.434314	0.208556	0.439959	0.100438	0.458973	0.54679	0.00437624	3.21128e-10	0.862256	0.95383	0.820515	0.587365	0.13515	0.700409	0.617074	0.579119	0.0458052	0.424489	0.434961	0.0640948		met070	7.28389e+06	4.42646e+07	1.54987e+07	1.75724e+07	3.41034e+07	1.84337e+07	4.77423e+07	1.7985e+07	8.157e+07	1.65369e+07	1.09469e+07	2.46953e+08	1.24562e+09	907239	101022	1.55138e+06	8.87747e+06	6.7442e+07	4.46233e+06	7.53628e+06	9.275e+06	1.20742e+08
met071	0.483663	0.241333	0.162847	0.875935	0.918859	0.363674	0.737631	0.207946	0.38797	0.481985	0.376438	0.944848	0.00218298	0.446457	0.248846	0.218003	0.81865	0.772066	0.89745	0.42546	0.169479	0.780173	0.282306	0.591901	0.571895		met071	1.87516e+06	5.25227e+06	7.45621e+06	93117.2	39644.4	3.15515e+06	428750	6.0682e+06	2.8495e+06	1.8896e+06	2.99111e+06	18281.8	3.62443e+07	2.2157e+06	5.08743e+06	5.80675e+06	200837	320580	63457.2	2.42821e+06	7.22587e+06	297590
met072	0.677579	0.304826	0.642601	0.02538	0.628922	0.108855	0.406601	0.82101	0.602542	0.163945	0.857241	0.284876	1.90933e-11	0.619348	0.785183	0.886537	0.55079	0.609066	0.267378	0.995457	0.491625	0.858341	0.0569176	0.186471	0.569989		met072	600051	3.65866e+06	747592	1.74419e+07	810678	8.94756e+06	2.39208e+06	177658	941429	6.73861e+06	112310	3.97427e+06	1.64495e+08	856719	257866	70661.1	1.23568e+06	907950	4.27516e+06	112.527	1.64234e+06	110568
met073	0.173911	0.193199	0.0800748	0.112816	0.36383	0.070064	0.0664045	0.0669214	0.229541	0.406802	0.092221	0.844837	7.17675e-07	0.635871	0.32433	0.589336	0.100397	0.305566	0.203775	0.7267	0.783447	0.94108	0.257436	0.983511	0.0291201		met073	2.66795e+07	2.44263e+07	4.4264e+07	3.63083e+07	1.18858e+07	4.74275e+07	4.87072e+07	4.85219e+07	2.08231e+07	9.91679e+06	4.09561e+07	551591	3.63616e+08	3.22909e+06	1.40036e+07	4.19733e+06	3.89863e+07	1.51342e+07	2.32998e+07	1.75942e+06	1.08776e+06	78670.1
met074	0.454339	0.17067	0.328561	0.988539	0.91535	0.24799	0.811902	0.527839	0.420667	0.116045	0.32283	0.535709	0.097242	0.424254	0.895708	0.123545	0.711256	0.939959	0.781354	0.242131	0.403896	0.1173	0.867045	0.684494	0.276031		met074	19404.7	65159.9	33102.8	7.14871	391.393	46301.3	1961.93	13812.5	22479.6	85797.2	33897.3	13292.5	95563.7	22134.5	595.274	82379.9	4747.53	196.535	2668.91	47467	24153.4	85208.7
met075	0.0445021	0.549739	0.404291	0.417461	0.390246	0.734241	0.389418	0.791519	0.229751	0.430149	0.531759	0.658778	4.63143e-32	0.33711	0.04446	0.940843	0.61096	0.759294	0.635902	0.227464	0.300963	0.822698	0.138522	0.111257	0.358503		met075	3.19259e+06	281763	547946	517930	581575	90739.8	583611	55010.2	1.13729e+06	490313	307955	153548	1.28116e+08	726069	3.19386e+06	4335.37	203771	73915.4	176490	1.14854e+06	843254	39527.8
met076	0.788553	0.961208	0.268137	0.172671	0.044555	0.132611	0.387791	0.441336	0.289145	0.823963	0.553657	0.603632	0.355241	0.790203	0.923154	0.191479	0.16497	0.0540281	0.129939	0.383834	0.459062	0.367493	0.767193	0.664889	0.66671		met076	3.68984e+07	1.21347e+06	6.29882e+08	9.55886e+08	2.07934e+09	1.16308e+09	3.82916e+08	3.04289e+08	5.77088e+08	2.5385e+07	1.80022e+08	1.38312e+08	4.3882e+08	3.63112e+07	4.77315e+06	8.76883e+08	9.91155e+08	1.91192e+09	1.17936e+09	3.89354e+08	2.81369e+08	4.16967e+08
met077	0.900561	0.371853	0.511729	0.579295	0.207641	0.196298	0.922143	0.0546049	0.673246	0.00382793	0.409092	0.0600942	0.292318	0.240948	0.548043	0.646508	0.246535	0.88584	0.976817	0.438113	0.284534	0.776169	0.594956	0.344882	0.178632		met077	823713	4.2109e+07	2.27244e+07	1.62218e+07	8.39156e+07	8.82524e+07	503941	1.95693e+08	9.38357e+06	4.45373e+08	3.59779e+07	1.87219e+08	5.85752e+07	7.26539e+07	1.90442e+07	1.1099e+07	7.09498e+07	1.08746e+06	44552.2	3.17397e+07	6.05e+07	4.26498e+06
met078	0.119	0.272756	0.566773	0.000298009	0.709668	0.615068	0.0308352	0.456391	0.0600019	0.0163242	0.199497	0.749927	0.00101801	0.942795	0.462998	0.977578	0.787191	0.999966	0.738789	0.284169	0.478503	0.116783	0.971029	0.0284791	0.276375		met078	1.02617e+06	507163	138210	5.58982e+06	58373.9	106503	1.97332e+06	233728	1.49536e+06	2.44425e+06	694385	42783.1	4.60032e+06	2168.18	226943	332.62	30689.9	0.000774771	46827	483610	211614	1.03866e+06
met079	0.809617	0.614508	0.586679	0.306099	0.580299	0.0868317	0.184819	0.086228	0.503141	0.0553194	0.439707	0.285595	0.0024918	0.966931	0.68338	0.767251	0.30503	0.582879	0.0616365	0.246383	0.139084	0.675906	0.075664	0.317653	0.286237		met079	53676.5	234632	273399	969708	282830	2.72027e+06	1.62924e+06	2.73076e+06	414762	3.40986e+06	552466	1.05577e+06	8.54463e+06	1589.39	153851	81013.2	974007	278992	3.24242e+06	1.2444e+06	2.02827e+06	161645
met080	0.124257	0.639566	0.00280894	0.855318	0.925827	0.156025	0.000634195	0.0130037	0.581822	0.302956	0.0191266	0.52949	7.63614e-05	0.0352342	0.933288	0.860811	0.9328	0.787058	0.567489	0.112137	0.507725	0.632229	0.746059	0.335615	0.441104		met080	1.44504e+10	1.33804e+09	5.49994e+10	2.02803e+08	5.2866e+07	1.2302e+10	7.21325e+10	3.78856e+10	1.85063e+09	6.4802e+09	3.36918e+10	2.41268e+09	9.71171e+10	2.71783e+10	4.27417e+07	1.87539e+08	4.33711e+07	4.45138e+08	1.99471e+09	1.54378e+10	2.67755e+09	1.39748e+09
met081	0.056152	0.793471	0.0388067	0.461431	0.532558	0.906357	0.150106	0.501421	0.427834	0.333397	0.159779	0.0545217	2.72652e-11	0.206096	0.916537	0.346745	0.714573	0.587895	0.424085	0.994167	0.68147	0.823442	0.264015	0.270653	0.046725		met081	1.70656e+06	31941.3	1.99885e+06	252905	181578	6448.18	967336	210691	293159	436445	922935	1.72964e+06	2.17267e+07	746245	5117.49	412946	62333.8	136874	297952	24.9016	78519.4	23198.6
met082	0.250083	0.781923	0.0660459	0.617829	0.0406394	0.691096	0.575808	0.831214	0.772331	0.70325	0.329366	0.213259	0.354807	0.00101376	0.0818032	0.0820783	0.473599	0.301918	0.567913	0.048661	0.308265	0.628168	0.551017	0.788768	0.0226143		met082	1.70324e+06	98524.1	4.36019e+06	320130	5.41341e+06	203044	402632	58411.9	107633	186597	1.22446e+06	1.99514e+06	1.10183e+06	1.40563e+07	3.90705e+06	3.9e+06	660652	1.37176e+06	419519	5.01906e+06	1.33619e+06	301636
met083	0.103452	0.360722	0.193631	0.0169883	0.379479	0.514565	0.0881315	0.00012424	0.542039	0.0123855	0.033133	0.806428	2.4308e-41	0.154786	0.461829	0.198645	0.270068	0.977461	0.719461	0.626745	0.14714	0.462181	0.14241	0.215641	0.600534		met083	4.77045e+08	1.49993e+08	3.03689e+08	1.02856e+09	1.38673e+08	7.62339e+07	5.23373e+08	2.68558e+09	6.67182e+07	1.12986e+09	8.18332e+08	1.07715e+07	4.00772e+10	3.63972e+08	9.71877e+07	2.96944e+08	2.18499e+08	143181	2.31456e+07	4.24357e+07	3.77886e+08	9.7035e+07
met084	0.149445	0.942094	0.49181	0.688134	0.420559	0.141463	0.157628	0.442496	0.0642904	0.0533197	0.464871	0.207376	5.22841e-06	0.240732	0.680236	0.316532	0.2302	0.984235	0.900879	0.60253	0.573687	0.112708	0.514302	0.139632	0.0130013		met084	1.91242e+07	48448.9	4.34155e+06	1.47966e+06	5.9614e+06	1.98998e+07	1.83765e+07	5.41932e+06	3.15521e+07	3.44286e+07	4.9076e+06	1.46226e+07	1.95016e+08	1.26571e+07	1.56002e+06	9.22224e+06	1.32404e+07	3585.08	142448	2.49098e+06	2.90772e+06	2.31661e+07
met085	0.110776	0.340546	0.387896	0.893891	0.766941	0.402504	0.0122297	0.41888	0.668279	0.474715	0.985764	0.0200079	1.24615e-13	0.0304892	0.0310752	0.486566	0.284032	0.750311	0.479641	0.843651	0.686141	0.138509	0.70275	0.250546	0.00675001		met085	221548	78990.8	64818.3	1545.54	7631.48	60929.3	549134	56807.4	15954.6	44414.4	27.6593	472915	5.076e+06	408809	405940	42077.8	99828.3	8798.38	43431.7	3379.24	14188.1	191099
met086	0.528748	0.00121913	0.500214	0.738534	0.179516	0.956183	0.391117	0.360045	0.107015	0.296755	0.152322	0.00937615	3.74808e-35	0.196146	0.0112537	0.746633	0.806303	0.552691	0.362851	0.582436	0.758602	0.0696569	0.558905	0.711324	0.0066316		met086	180453	4.81111e+06	206700	50654.4	820616	1372.27	334597	381168	1.18429e+06	495503	933477	3.0914e+06	8.28765e+07	760933	2.94151e+06	47455	27331.8	160308	376734	137470	42936.1	1.50153e+06
met087	0.133176	0.224136	0.530253	0.817511	0.506205	0.872394	3.33293e-06	0.000769724	0.167005	0.0844786	0.942395	0.242538	0.00294192	0.352411	0.45468	0.152723	0.205726	0.970852	0.725185	0.687664	0.754073	0.0222593	0.468196	0.394912	0.469955		met087	8.85104e+06	5.7948e+06	1.54285e+06	208468	1.73094e+06	101006	8.66905e+07	4.48527e+07	7.49224e+06	1.16922e+07	20443.1	5.35527e+06	3.49644e+07	3.38886e+06	2.18973e+06	8.02394e+06	6.2802e+06	5227.2	483887	632891	384270	2.05772e+07
met088	0.603162	0.400747	0.828189	0.0079338	0.36402	0.18314	0.365631	0.212491	0.422423	0.0922271	0.597437	0.177587	1.78864e-05	0.25325	0.815923	0.707472	0.366929	0.518079	0.424308	0.437945	0.22829	0.860063	0.563308	0.81626	0.90835		met088	4.9996e+07	1.30687e+08	8.71115e+06	1.31381e+09	1.52528e+08	3.28356e+08	1.51505e+08	2.87966e+08	1.19107e+08	5.25978e+08	5.15922e+07	3.3685e+08	3.47392e+09	2.41753e+08	1.0023e+07	2.60466e+07	1.50686e+08	7.7289e+07	1.18142e+08	1.11347e+08	2.68873e+08	5.74811e+06
met089	0.248683	0.315801	0.424041	0.966102	0.359326	0.702224	0.896324	0.42546	0.0375012	0.775477	0.734011	0.576007	0.00939904	0.161524	0.129735	0.185152	0.541742	0.0338716	0.263764	0.384539	0.611069	0.0843775	0.927894	0.442472	0.617413		met089	1.75193e+07	1.32432e+07	8.40751e+06	23742.4	1.10564e+07	1.92186e+06	223222	8.35611e+06	5.71647e+07	1.06952e+06	1.51806e+06	4.11269e+06	8.93444e+07	2.58214e+07	3.02564e+07	2.31268e+07	4.89662e+06	5.94703e+07	1.64409e+07	9.94872e+06	3.40085e+06	3.92858e+07
met090	0.826365	0.361695	0.0616104	0.387752	0.376818	0.434242	0.447382	0.629559	0.0159308	0.286698	0.61103	0.302379	0.0034558	0.711048	0.91302	0.336298	0.555083	0.668067	0.325803	0.907526	0.343018	0.084853	0.0460046	0.542491	0.320838		met090	3.54459e+06	6.13381e+07	2.58317e+08	5.49912e+07	5.75792e+07	4.50674e+07	4.25469e+07	1.7141e+07	4.30752e+08	8.37092e+07	1.90585e+07	7.84379e+07	6.35758e+08	1.01094e+07	878812	6.81641e+07	2.56634e+07	1.35459e+07	7.11914e+07	993864	6.62914e+07	2.19437e+08
met091	0.0347932	0.00175193	0.47238	0.798864	0.683822	0.268953	0.869412	0.0631383	0.694189	0.00228228	0.565167	0.10761	0.196604	0.611929	0.294664	0.463325	0.686701	0.534138	0.462963	0.789992	0.13824	0.514414	0.651609	0.164686	0.766289		met091	5.94952e+06	1.31552e+07	686579	86286.3	220425	1.62608e+06	35916.9	4.60588e+06	205447	1.24964e+07	439770	3.4501e+06	2.21975e+06	342092	1.46103e+06	715110	216204	513809	716270	94253	2.92705e+06	565101
met092	0.265913	0.0593784	0.947434	0.645562	0.392693	0.56394	0.0887169	0.361115	0.100341	0.183847	0.230856	0.0210012	0.364464	0.147477	0.0248962	0.4026	0.40579	0.648732	0.104672	0.213048	0.157076	0.297774	0.368839	0.226568	0.00594192		met092	63948.8	184133	224.276	10917.2	37725.9	17184.1	149982	43071.6	139734	91310.5	74188.3	276470	42474	108509	261042	36173.6	35685.4	10708.7	136244	80142.4	103533	56004.5
met093	0.842639	0.350124	0.438422	0.0378248	0.0642885	0.533144	0.788479	0.402342	0.762871	0.0196962	0.845797	0.32429	6.27971e-06	0.48144	0.938065	0.808176	0.628262	0.384979	0.200553	0.491342	0.289403	0.189169	0.559861	0.424744	0.956819		met093	6.01954e+06	1.33469e+08	9.1765e+07	6.61899e+08	5.2483e+08	5.93474e+07	1.09944e+07	1.07199e+08	1.3905e+07	8.35714e+08	5.77728e+06	1.48553e+08	3.18773e+09	7.57372e+07	922153	9.00307e+06	3.58142e+07	1.15372e+08	2.50689e+08	7.23714e+07	1.71643e+08	2.63833e+08
met094	0.983061	3.82868e-08	0.0311294	0.40458	0.127908	0.847522	0.309438	0.0306856	0.751962	0.616015	0.228223	0.860645	4.88746e-06	0.269863	0.670249	0.524018	0.297383	0.406792	0.654093	0.734143	0.516585	0.94843	0.370705	0.175267	0.750416		met094	1.60686e+06	1.11478e+11	1.6646e+10	2.4781e+09	8.28292e+09	1.31793e+08	3.68667e+09	1.67348e+10	3.56102e+08	8.96761e+08	5.18373e+09	1.09858e+08	7.61863e+10	4.34551e+09	6.46422e+08	1.44778e+09	3.87539e+09	2.45485e+09	7.15844e+08	4.11193e+08	1.50033e+09	1.49118e+07
met095	0.924415	0.530387	0.219618	0.458695	0.954003	0.292877	0.587669	0.363452	0.0942828	0.320308	0.0442566	0.777574	8.35044e-08	0.935352	0.188542	0.491414	0.210298	0.80094	0.428133	0.758144	0.739051	0.566754	0.152657	0.225333	0.371405		met095	530.015	23189.2	88877	32350.8	195.903	65224.6	17317.1	48677.4	165367	58221.4	239358	4699.02	1.74648e+06	387.415	102002	27891.3	92570.2	3743.41	36997.1	5583.47	6534.57	19329
met096	0.963651	0.291059	0.383546	0.801774	0.0461311	0.0864876	0.17752	0.526523	0.784207	0.206455	0.943068	0.000360552	8.59135e-20	0.986722	0.202127	0.491905	0.958108	0.757177	0.678318	0.755372	0.284924	0.664089	0.995966	0.317943	0.00152757		met096	726.64	390490	265883	22052.9	1.39754e+06	1.03148e+06	637444	140395	26238.6	559425	1784.34	4.51617e+06	3.18544e+07	96.9036	570248	165351	965.368	33450.6	60198	33966.4	400569	65997.5
met097	0.432109	0.928921	0.516728	0.0411098	0.091476	0.631322	0.751621	0.976298	0.828492	0.198224	0.375745	0.650905	1.73568e-08	0.283389	0.3851	0.49519	0.129848	0.0648662	0.833197	0.344962	0.00757349	0.891687	0.901912	0.603868	0.117156		met097	5.35046e+06	68939	3.64409e+06	3.63087e+07	2.47543e+07	1.99553e+06	867975	7647.72	406618	1.43684e+07	6.80328e+06	1.7744e+06	2.85203e+08	9.98265e+06	6.54103e+06	4.03269e+06	1.99281e+07	2.96414e+07	384284	7.73487e+06	6.22792e+07	160647
met098	0.483777	0.472124	0.730763	0.000322203	0.234716	0.995315	0.00763455	0.0187124	0.0172344	0.118539	0.102757	0.252402	1.45079e-12	0.241823	0.502678	0.596566	0.00114215	0.611186	0.675655	0.162407	0.158573	0.414114	0.0743915	0.717203	0.669486		met098	99204.4	104602	23947	2.6539e+06	285977	6.9709	1.45062e+06	1.12475e+06	1.15426e+06	494022	539919	265270	1.07198e+07	277434	90893	56677.8	2.16508e+06	52276.1	35405	395502	402836	134965
met099	0.0170366	0.245719	0.209868	0.81728	0.167261	0.230008	0.448423	0.449522	0.728747	0.0717558	0.47344	0.296307	0.220497	0.0149286	0.260007	0.189475	0.785965	0.182286	0.264976	0.501081	0.50172	0.735256	0.0894715	0.430883	0.270062		met099	5.42647e+09	1.27829e+09	1.49197e+09	5.05674e+07	1.81051e+09	1.36696e+09	5.44659e+08	5.42023e+08	1.13934e+08	3.08239e+09	4.87092e+08	1.03444e+09	1.4243e+09	5.64935e+09	1.20346e+09	1.63396e+09	6.98559e+07	1.68835e+09	1.17863e+09	4.28975e+08	4.27696e+08	1.0832e+08
met100	0.143271	0.366781	0.213079	0.930746	0.340847	0.426803	0.448593	0.725458	0.458217	0.236813	0.618683	0.272755	5.3098e-13	0.129861	0.591522	0.327967	0.748231	0.237567	0.547226	0.44661	0.651812	0.43477	0.352903	0.501771	0.25405		met100	4.85257e+07	1.84216e+07	3.50922e+07	170661	2.05203e+07	1.42792e+07	1.29827e+07	2.78693e+06	1.24407e+07	3.16709e+07	5.59895e+06	2.72151e+07	1.24782e+09	5.19703e+07	6.50897e+06	2.16448e+07	2.32814e+06	3.1569e+07	8.18987e+06	1.30967e+07	4.60201e+06	1.37937e+07
met101	0.318255	0.827465	0.939845	0.673136	0.286225	0.291986	0.280249	0.250993	0.255117	0.191619	0.716981	0.746275	0.869527	0.671178	0.540928	0.435656	0.930696	0.724059	0.204671	0.523081	0.0922975	0.34739	0.48087	0.948779	0.589151		met101	3.21992e+06	153394	18388.6	574719	3.67689e+06	3.58996e+06	3.76943e+06	4.26121e+06	4.18769e+06	5.51619e+06	424355	338070	87122.4	582057	1.20755e+06	1.96354e+06	24422.4	402500	5.20376e+06	1.3174e+06	9.17916e+06	2.85385e+06
met102	0.331245	0.124899	0.129116	0.604555	0.821752	0.694107	0.201001	0.0831067	0.0531855	0.0326016	0.962133	0.410426	1.34603e-29	0.0112212	0.0186811	0.42035	0.214886	0.69791	0.544993	0.384128	0.757719	0.00609407	0.0289268	0.220468	0.736505		met102	500814	1.2512e+06	1.22366e+06	142165	26900.1	81984.5	868092	1.59681e+06	1.98926e+06	2.4324e+06	1194.53	359348	7.82216e+07	3.43204e+06	2.94933e+06	344365	816568	79853.1	194234	401750	50434.7	4.01998e+06
met103	0.461954	0.732078	0.149656	0.342236	4.62183e-05	0.189907	0.129036	0.62481	0.322762	0.188023	0.075727	0.99413	6.78611e-17	0.735494	0.477883	0.776374	0.478809	0.250927	0.119941	0.951738	0.8475	0.0584958	0.112076	0.0374599	0.451364		met103	7.66946e+09	1.66039e+09	2.94687e+10	1.27891e+10	2.39474e+11	2.43848e+10	3.27182e+10	3.3884e+09	1.38633e+10	2.45939e+10	4.48341e+10	766618	1.06842e+12	1.61668e+09	7.13818e+09	1.14288e+09	7.10818e+09	1.86973e+10	3.43416e+10	5.18858e+07	5.23842e+08	5.09022e+10
met104	0.207025	0.602043	0.354028	0.352183	0.220902	0.373099	0.0532611	0.038339	0.565145	0.0443293	0.0636632	0.00504408	0.000248918	0.89055	0.058436	0.476145	0.486387	0.401654	0.72456	0.493076	0.972664	0.0373006	0.706213	0.301153	0.0659479		met104	5.93936e+07	1.01293e+07	3.20177e+07	3.22642e+07	5.58959e+07	2.95684e+07	1.39693e+08	1.60517e+08	1.2326e+07	1.51273e+08	1.28567e+08	2.95407e+08	5.07292e+08	705179	1.33894e+08	1.89161e+07	1.80523e+07	2.62132e+07	4.62444e+06	1.75042e+07	43727.9	1.62273e+08
met105	0.171294	0.10855	0.553636	0.286022	0.0894615	0.536635	0.420964	0.140372	0.546858	0.0467775	0.334229	0.247291	5.54064e-13	0.881262	0.933607	0.597458	0.0110475	0.975518	0.0558922	0.634615	0.137852	0.616277	0.173345	0.184568	0.627394		met105	8.08022e+07	1.11267e+08	1.51215e+07	4.91019e+07	1.24653e+08	1.64568e+07	2.79219e+07	9.38848e+07	1.56446e+07	1.71076e+08	4.02145e+07	5.77549e+07	2.3752e+09	961264	299005	1.20174e+07	2.80225e+08	40576.3	1.58123e+08	9.73298e+06	9.50925e+07	1.08228e+07
met106	0.866415	0.967736	0.839838	0.857818	0.000164237	0.39925	0.270065	0.0907458	0.015785	0.00654891	0.670864	0.202664	0.714183	0.131343	0.83199	0.270618	0.771035	0.952098	0.71308	0.557684	0.817422	0.945658	0.132649	0.177368	0.564568		met106	2.60021e+07	1.50332e+06	3.75339e+07	2.94938e+07	1.32581e+10	6.53472e+08	1.11928e+09	2.63745e+09	5.38898e+09	6.84932e+09	1.6598e+08	1.49414e+09	1.23275e+08	2.09724e+09	4.13597e+07	1.1167e+09	7.78323e+07	3.31605e+06	1.24273e+08	3.15975e+08	4.89777e+07	4.26911e+06
met107	0.865919	0.628429	0.396119	0.168417	0.733282	0.00836384	0.475065	0.0439845	0.702759	0.792363	0.037999	0.398417	1.17228e-27	0.586955	0.217214	0.258642	0.921606	0.178954	0.185469	0.115509	0.440095	0.559831	0.510396	0.146759	0.706693		met107	5.18502e+07	4.2605e+08	1.31067e+09	3.45735e+09	2.11215e+08	1.27454e+10	9.28385e+08	7.41222e+09	2.64881e+08	1.26042e+08	7.86732e+09	1.29796e+09	2.47244e+11	5.36926e+08	2.77402e+09	2.324e+09	1.76139e+07	3.29175e+09	3.19489e+09	4.51773e+09	1.08474e+09	6.18593e+08
met108	0.973901	0.0112859	0.230261	0.610596	0.572033	0.29461	0.461772	0.223298	0.0907843	0.501081	0.535106	0.164688	5.23551e-05	0.681981	0.0822368	0.7415	0.68484	0.194299	0.871837	0.843442	0.766307	0.435584	0.691421	0.336887	0.0646686		met108	16.4557	99408.3	22163.2	3987.89	4910.71	16908.5	8331.78	22838.8	44117.6	6962.72	5916.9	29746.6	256173	2581.93	46589.4	1673.14	2533.09	25950.2	400.149	599.682	1358.21	9352.29
met109	0.0182691	0.560192	0.518027	0.244531	0.122346	0.0127454	0.402073	0.100558	0.182255	0.0673914	0.112752	0.980303	6.81712e-82	0.0125446	0.989243	0.275643	0.173448	0.721309	0.011766	0.397458	0.376849	0.79669	0.017083	0.230784	0.349484		met109	1.23297e+11	7.46847e+09	9.19561e+09	2.98369e+10	5.26504e+10	1.37427e+11	1.54575e+10	5.95007e+10	3.92158e+10	7.38688e+10	5.54858e+10	1.34087e+07	1.25034e+13	1.38053e+11	3.99874e+06	2.61785e+10	4.08445e+10	2.79952e+09	1.40587e+11	1.57635e+10	1.71947e+10	1.46025e+09
met110	0.51987	0.00286128	0.69699	0.00797296	0.211426	0.18964	0.630269	0.705737	0.637037	0.859169	0.877535	0.538796	0.889906	0.171521	0.245814	0.0356395	0.124905	0.851172	0.00485312	0.378142	0.0135182	0.179306	0.959114	0.794043	0.384262		met110	1.62473e+10	3.52222e+11	5.94643e+09	2.78209e+11	6.13417e+10	6.75905e+10	9.0877e+09	5.59147e+09	8.73234e+09	1.23453e+09	9.31123e+08	1.48197e+10	7.51367e+08	7.34638e+10	5.28956e+10	1.73946e+11	9.25757e+10	1.38043e+09	3.13847e+11	3.04838e+10	2.40825e+11	7.08562e+10
met111	0.72519	0.0144988	0.0073998	0.617287	0.403795	0.566535	0.304789	0.247359	0.732913	0.0641531	0.954647	0.274055	0.0806297	0.232126	0.0994583	0.692491	0.0737082	0.681079	0.489488	0.80915	0.356022	0.91957	0.86789	0.16141	0.12442		met111	5.33554e+06	2.59728e+08	3.12161e+08	1.07827e+07	3.01133e+07	1.41875e+07	4.55177e+07	5.78556e+07	5.02807e+06	1.48496e+08	139637	5.17158e+07	1.32213e+08	6.1737e+07	1.1753e+08	6.75319e+06	1.38573e+08	7.29354e+06	2.06316e+07	2.51847e+06	3.68112e+07	440180
met112	0.453268	0.0104646	0.219978	0.168236	0.633398	0.782902	1.87912e-08	0.000205559	0.783663	0.157022	0.163978	0.127992	4.31821e-33	0.56136	0.415749	0.660258	0.893393	0.273435	0.920647	0.00644897	0.0364928	0.17953	0.799449	0.723364	0.526567		met112	4.9863e+08	5.84908e+09	1.33516e+09	1.68561e+09	2.01588e+08	6.72688e+07	2.90182e+10	1.2397e+10	6.6786e+07	1.77823e+09	1.71992e+09	2.05777e+09	1.49903e+11	2.98991e+08	5.87197e+08	1.71211e+08	1.59114e+07	1.06406e+09	8.79226e+06	6.62862e+09	3.89399e+09	1.59925e+09
met113	0.116369	0.960061	0.190077	0.0166675	0.159684	0.16174	0.838608	0.0308914	0.111438	0.912933	0.399443	0.542261	6.30651e-05	0.279737	0.890895	0.989492	0.759631	0.152786	0.337223	0.16359	0.82471	0.586815	0.514017	0.35976	0.911327		met113	1.09772e+10	1.11345e+07	7.63829e+09	2.56093e+10	8.79834e+09	8.71214e+09	1.84197e+08	2.07939e+10	1.12817e+10	5.30832e+07	3.15496e+09	1.64958e+09	7.23589e+10	5.19441e+09	8.35473e+07	770168	4.15703e+08	9.09714e+09	4.09333e+09	8.63561e+09	2.17835e+08	1.31179e+09
met114	0.0167443	0.412875	0.154043	0.684868	0.554699	0.000238253	0.365622	0.531196	0.92523	0.447962	0.900409	0.354835	2.06896e-13	0.41254	0.0699107	0.344026	0.260936	0.133119	0.119047	0.894775	0.855112	0.730892	0.576339	0.0593629	0.801176		met114	6.4513e+06	751596	2.28092e+06	184512	391030	1.53535e+07	917631	439388	9865.38	645373	17542.4	959826	6.419e+07	752676	3.69315e+06	1.00391e+06	1.41756e+06	2.53302e+06	2.72901e+06	19595.5	37348.7	132519
met115	0.254127	0.706953	0.88455	0.527225	0.630204	0.552032	0.033672	0.678366	0.451887	0.546978	0.600578	0.227831	2.43266e-48	0.140771	0.00930815	0.542715	0.60568	0.840484	0.556809	0.0861228	0.997415	0.356718	0.486421	0.328039	0.00202219		met115	2.255e+06	244765	36507.6	692444	401433	612646	7.85051e+06	297822	980486	628362	474786	2.52225e+06	4.73006e+08	3.76553e+06	1.1798e+07	641831	461598	70147.8	598040	5.11663e+06	18.1805	1.47213e+06
met116	0.381879	0.966677	0.545193	0.371895	0.193244	0.277179	0.9229	0.44266	0.204373	0.534583	0.144111	0.988337	0.427511	0.282566	0.983256	0.538808	0.338071	0.215106	0.283035	0.97801	0.476304	0.238672	0.47259	0.132879	0.937524		met116	2.47731e+08	564942	1.18524e+08	2.58327e+08	5.48974e+08	3.82758e+08	3.03206e+06	1.9091e+08	5.22376e+08	1.24898e+08	6.9227e+08	69174.1	2.0394e+08	3.74266e+08	142584	1.22333e+08	2.9738e+08	4.983e+08	3.73537e+08	245952	1.64314e+08	4.50135e+08
met117	0.0266884	0.677171	0.526246	0.000715279	0.255243	0.31888	0.019216	0.20243	0.637229	0.329721	0.231756	0.800515	0.159079	0.28982	0.392593	0.912003	0.838454	0.604723	0.766717	0.944074	0.0382155	0.977182	0.778682	0.377417	0.253757		met117	1.82731e+09	6.41553e+07	1.48699e+08	4.29136e+09	4.79696e+08	3.68081e+08	2.04104e+09	6.02356e+08	8.23179e+07	3.51933e+08	5.30059e+08	2.36295e+07	7.3545e+08	4.15162e+08	2.707e+08	4.51965e+06	1.5382e+07	9.91821e+07	3.25744e+07	1.82111e+06	1.59721e+09	302741
met118	0.74789	0.377976	0.608139	0.53065	0.0919092	0.868286	0.65128	0.908813	0.0656578	0.057942	0.708627	0.873843	0.446618	0.768462	0.566821	0.13481	0.835793	0.970829	0.260333	0.731097	0.391127	0.513983	0.455455	0.354632	0.997727		met118	1.64977e+06	1.24213e+07	4.1988e+06	6.28005e+06	4.54991e+07	439125	3.26261e+06	209464	5.43058e+07	5.76361e+07	2.23015e+06	402547	9.25425e+06	1.38388e+06	5.23952e+06	3.57944e+07	686033	21351.2	2.02583e+07	1.88603e+06	1.17522e+07	6.80429e+06
met119	0.745827	0.487788	0.93282	0.0659879	0.08385	0.453077	0.520563	0.467359	0.257655	0.247094	0.612939	0.647732	3.56386e-06	0.547944	0.804692	0.798165	0.150832	0.0386702	0.00633219	0.772115	0.0447178	0.800369	0.0256797	0.20291	0.274208		met119	12874.8	59013.2	870.64	415692	367390	69015.2	50596.8	64754.9	157211	164381	31364	25584.7	2.69641e+06	44249.1	7492.29	8012.7	253440	526309	920787	10277.1	495884	7834.89
met120	0.987069	9.91513e-05	0.016485	0.868133	0.29566	0.859494	0.203007	0.0195181	0.440546	0.220954	0.838451	0.236822	4.37896e-23	0.187928	0.0454148	0.855964	0.0799311	0.547868	0.0721521	0.735378	0.611705	0.710816	0.9981	0.938165	0.180847		met120	6250.23	3.66713e+08	1.37712e+08	655965	2.60561e+07	745668	3.86328e+07	1.30583e+08	1.41644e+07	3.57091e+07	989104	3.33516e+07	2.60296e+09	4.13361e+07	9.56827e+07	784026	7.32135e+07	8.5972e+06	7.7217e+07	2.71852e+06	6.13386e+06	3.27151e+06
met121	0.0930973	0.780823	0.355976	0.0142829	0.105191	0.844415	0.175739	0.177721	0.036162	0.958858	0.927244	0.23001	0.66503	0.341048	0.848525	0.614031	0.212271	0.257578	0.214063	0.546452	0.343356	0.0985095	0.985985	0.100494	0.589065		met121	1.11851e+11	3.06147e+09	3.37211e+10	2.3894e+11	1.04095e+11	1.52287e+09	7.26354e+10	7.19719e+10	1.74406e+11	1.0522e+08	3.29682e+08	5.70597e+10	7.41401e+09	3.58781e+10	1.44251e+09	1.00596e+10	6.16247e+10	5.07511e+10	6.11433e+10	1.43868e+10	3.55363e+10	1.08252e+11
met122	0.605709	0.621514	0.0553679	0.296588	0.270353	0.835985	0.155327	0.192745	0.00265115	0.180438	0.357891	0.826878	2.07704e-05	0.15554	0.101802	0.82662	0.345937	0.598007	0.580352	0.318971	0.842501	0.00173086	0.901584	0.858862	0.0291784		met122	16019.3	14652.7	221523	65555.2	73115.7	2576.09	121620	102150	548375	108033	50847.9	2874.84	1.11106e+06	121495	161369	2883.55	53438.5	16713.3	18376.3	59753.4	2372.78	596358
met123	0.894147	0.0984839	0.0289663	0.0317674	0.703733	0.396673	0.0699945	0.460186	0.0663685	0.132133	0.196635	0.073324	0.0527213	0.513326	0.528588	0.734408	0.809623	0.821916	0.777245	0.989595	0.757522	0.70695	0.426764	0.67655	0.493279		met123	7.55639e+06	1.16867e+09	2.0465e+09	1.9781e+09	6.17323e+07	3.06852e+08	1.40637e+09	2.32935e+08	1.44398e+09	9.70107e+08	7.12877e+08	1.37363e+09	1.60836e+09	1.8245e+08	1.69558e+08	4.9132e+07	2.47724e+07	2.16234e+07	3.41635e+07	72590.6	4.06861e+07	6.03342e+07
met124	0.558099	0.0186567	0.609896	0.8277	0.721448	0.832319	0.92439	0.0569911	0.201972	0.0218052	0.559897	0.382489	9.66418e-41	0.400955	0.158919	0.531536	0.252411	0.958665	0.643177	0.330557	0.937645	0.493527	0.202006	0.336552	0.127548		met124	11200	181727	8499.55	1546.32	4149.44	1463.29	293.991	118728	53236.2	172736	11098	24915.3	7.15855e+06	23044.4	64916.9	12782.6	42817.8	87.6774	7006.59	30933.3	199.757	15310.5
met125	0.622701	0.942642	0.180427	0.202748	0.959553	0.213224	0.809914	0.710398	0.000899242	0.517174	0.492484	0.604041	1.59314e-29	0.489399	0.672451	0.447228	0.191317	0.482182	0.809934	0.548707	0.938112	0.168773	0.965184	0.06313	0.724388		met125	2.77987e+06	59427.4	2.0637e+07	1.86592e+07	29525.2	1.78174e+07	664235	1.58306e+06	1.28121e+08	4.81829e+06	5.41088e+06	3.08832e+06	1.68933e+09	5.48848e+06	2.05239e+06	6.63574e+06	1.96383e+07	5.67324e+06	664092	4.1302e+06	69204.8	2.17863e+07
met126	0.123495	0.394618	0.605535	0.574572	0.902995	0.0985873	0.654014	0.261938	0.315894	0.297096	0.882701	0.672791	1.87477e-13	0.820674	0.162692	0.220639	0.665512	0.497501	0.538658	0.975593	0.135863	0.370148	0.537314	0.0519841	0.64376		met126	1.97064e+07	6.00837e+06	2.21038e+06	2.61131e+06	123064	2.26711e+07	1.66455e+06	1.04406e+07	8.34254e+06	9.01775e+06	180358	1.47789e+06	4.76574e+08	425709	1.61819e+07	1.24493e+07	1.54868e+06	3.81504e+06	3.13316e+06	7754.45	1.84722e+07	6.65985e+06
met127	0.0964158	0.422413	0.503987	0.417544	0.29764	0.529361	0.0152283	0.0715171	0.378255	0.909262	0.278512	0.316375	0.708763	0.402757	0.373344	0.447626	0.317889	0.47593	0.967305	0.0795309	0.459628	0.927418	0.360943	0.403943	0.658655		met127	1.18311e+08	2.74852e+07	1.90653e+07	2.80675e+07	4.63474e+07	1.68906e+07	2.53005e+08	1.39105e+08	3.31602e+07	554322	5.01806e+07	4.28884e+07	5.9548e+06	2.98993e+07	3.38502e+07	2.46247e+07	4.26207e+07	2.16987e+07	71697.1	1.31653e+08	2.3349e+07	354126
met128	0.92856	0.553714	0.695993	0.21335	0.909902	0.183863	0.968331	0.156381	0.00203689	0.0469243	0.431711	0.486614	2.58835e-14	0.583878	0.498416	0.702243	0.286104	0.578515	0.415074	0.864545	0.857185	0.215886	0.593238	0.353431	0.00570898		met128	1169.95	51063.9	22224.9	225774	1863.86	257558	229.418	293039	1.39978e+06	577162	90040.9	70483	9.01451e+06	43679.4	66739.1	21274.9	165822	44937.1	96746.3	4235.76	4713.68	223286
met129	0.355227	0.495531	0.23799	0.631667	0.279902	0.656825	0.529397	0.314618	0.219261	0.117852	0.691602	0.647109	7.64142e-89	0.146331	0.036266	0.212211	0.0164775	0.849334	0.207499	0.360518	0.763538	0.935795	0.319609	0.0974223	0.591819		met129	2.61125e+10	1.41849e+10	4.25675e+10	7.0161e+09	3.56835e+10	6.02661e+09	1.20785e+10	3.0899e+10	4.61422e+10	7.48507e+10	4.80378e+09	6.39797e+09	1.96349e+13	6.4557e+10	1.34483e+11	4.75842e+10	1.76669e+11	1.10154e+09	4.85799e+10	2.55434e+10	2.76268e+09	1.98072e+08
met130	0.983791	0.33398	0.619528	0.205234	0.645204	0.599779	0.153755	0.114205	0.00112162	0.028947	0.835191	0.805243	3.49043e-10	0.644255	0.321836	0.976981	0.34877	0.518182	0.372869	0.611364	0.395271	0.0662274	0.646043	0.646574	0.540091		met130	7.17382	16240.6	4286.2	27942	3685.69	4787.04	35444	43487.5	186701	83363.2	752.374	1056.77	715325	3706.92	17077.8	14.4707	15274.4	7260.22	13814.3	4489	12570.9	58867.3
met131	0.481012	0.416218	0.792021	0.393895	0.495203	0.508734	0.739362	0.122163	0.0744456	0.105217	0.221162	0.502488	2.69941e-12	0.932905	0.731889	0.553695	0.148986	0.826365	0.919567	0.249923	0.717662	0.00291544	0.0395225	0.206341	0.34856		met131	4.40176e+07	5.86013e+07	6.16054e+06	6.44502e+07	4.12356e+07	3.87054e+07	9.80757e+06	2.12249e+08	2.82924e+08	2.33208e+08	1.32831e+08	3.9859e+07	4.57623e+09	627959	1.0401e+07	3.10857e+07	1.84936e+08	4.26353e+06	903399	1.17448e+08	1.15849e+07	7.92702e+08
met132	0.0496698	0.513119	0.00259778	0.132209	0.0104386	0.420469	0.00715018	0.263087	0.703098	0.78592	0.0410936	0.0635391	3.15561e-07	0.012036	0.358434	0.272915	0.986187	0.663059	0.504557	0.491771	0.432089	0.895885	0.1871	0.317291	0.779835		met132	3.68416e+11	4.07448e+10	8.72451e+11	2.16347e+11	629070051608	6.18424e+10	6.94471e+11	1.19423e+11	1.38347e+10	7.02523e+09	3.99119e+11	3.29052e+11	2.56403e+12	6.04641e+11	8.03807e+10	1.1461e+11	2.8542e+07	1.80792e+10	4.24258e+10	4.5029e+10	5.881e+10	1.63063e+09
met133	0.790866	0.215033	0.570842	0.715936	0.28334	0.968207	0.799309	0.386379	0.0486884	0.618941	0.959731	0.00479974	6.27669e-25	0.91762	0.320136	0.386157	0.978771	0.364343	0.664876	0.840859	0.517197	0.00783889	0.467323	0.636964	0.0231173		met133	51103.4	1.1189e+06	233532	96234.3	837421	1154.32	46971.8	545649	2.83596e+06	179787	1852.42	5.83058e+06	8.71538e+07	7773.65	718984	546161	514.507	598468	136383	29298	304948	5.17781e+06
met134	0.0817495	0.842527	0.471156	0.283214	6.27408e-06	0.944531	0.783031	0.132789	0.00498654	0.0367685	0.577113	0.0308166	0.0175598	0.967815	0.0473744	0.762954	0.600672	0.611959	0.953282	0.934677	0.354143	0.214216	0.535657	0.280364	0.0486832		met134	2.04409e+06	26538.6	349353	775325	1.40348e+07	3255.02	50991.8	1.52317e+06	5.34814e+06	2.94666e+06	209137	3.15181e+06	3.81589e+06	1094.7	2.65549e+06	61170.8	184282	173078	2307.88	4517.1	577843	1.03909e+06
met135	0.0618406	0.0507898	0.316742	0.756018	0.178464	0.636495	0.122312	0.624206	0.00110636	0.578998	0.840752	0.0148822	0.00301945	0.129523	0.0155096	0.603885	0.564856	0.585697	0.172813	0.654027	0.62511	0.333922	0.575039	0.460467	0.00177404		met135	271559	297199	77837.8	7489.53	140711	17329.7	185685	18621.5	835217	23888.3	3131.85	463057	688987	178725	457342	20885.9	25713	23054.4	144450	15584	18524.5	72495.6
met136	0.695584	0.963861	0.889586	0.174389	0.0943859	0.795585	0.470206	0.24951	0.573026	0.908282	0.929056	0.457458	5.36676e-19	0.292839	0.333047	0.479455	0.943835	0.136229	0.208542	0.77545	0.421431	0.790099	0.881151	0.813321	0.455021		met136	165761	2222.25	20863.1	2.00104e+06	3.03812e+06	72655	564825	1.43752e+06	343962	14367	8580.58	598006	9.38609e+07	1.19925e+06	1.01535e+06	541647	5372.65	2.40907e+06	1.71496e+06	88087.7	700125	76701.9
met137	0.358231	0.377536	0.15257	0.258253	0.0484711	0.740665	0.745127	0.185696	0.924647	0.224721	0.918727	0.378531	1.42401e-06	0.495037	0.628637	0.558005	0.689778	0.660257	0.176452	0.680673	0.40374	0.886209	0.112946	0.842236	0.046485		met137	2.21059e+06	2.03922e+06	5.36642e+06	3.34885e+06	1.02316e+07	286649	276517	4.59149e+06	23406.5	3.86289e+06	27241.9	2.03072e+06	6.24274e+07	1.21875e+06	612185	898231	416944	505637	4.79066e+06	443231	1.8255e+06	53581.9
met138	0.00474082	0.0282814	0.621747	0.530191	0.0304294	0.824716	0.647241	0.0543882	0.397197	0.717278	0.280207	0.00738646	0.00873398	0.0827061	0.117931	0.832372	0.719949	0.663018	0.965274	0.548989	0.724425	0.00966175	0.908343	0.485064	0.0316872		met138	1.62739e+09	9.78158e+08	4.92421e+07	7.9722e+07	9.52413e+08	9.92135e+06	4.23578e+07	7.51521e+08	1.45079e+08	2.65204e+07	2.36133e+08	1.46301e+09	1.40137e+09	6.10964e+08	4.95735e+08	9.06079e+06	2.59997e+07	3.84086e+07	383332	7.26591e+07	2.51401e+07	1.36437e+09
met139	0.340257	0.24667	0.506512	0.532429	0.496812	0.461414	0.0868981	0.00207611	0.343188	0.713412	0.674638	0.159185	4.62475e-15	0.00622707	0.117774	0.225279	0.84762	0.789891	0.475752	0.458636	0.25939	0.07239	0.950441	0.271013	0.00267849		met139	354324	523118	171826	151759	179803	211256	1.14445e+06	3.72922e+06	350044	52508.8	68600.5	773084	2.56121e+07	2.93694e+06	954850	573231	14371.6	27634.5	198056	213890	495771	1.26086e+06
met140	0.381074	0.0437542	0.607756	0.599818	0.796486	0.924848	0.0326023	0.057721	0.247433	0.324052	0.577188	0.0145982	1.24435e-08	0.936581	0.0793019	0.702397	0.910312	0.593006	0.823651	0.209458	0.253107	0.25911	0.176356	0.456013	0.0242214		met140	4.07128e+06	2.16554e+07	1.39723e+06	1.45991e+06	352661	47176	2.43347e+07	1.91725e+07	7.10311e+06	5.1618e+06	1.64842e+06	3.18329e+07	1.78216e+08	33567	1.63814e+07	774150	67276.4	1.5151e+06	263321	8.36603e+06	6.93475e+06	6.76156e+06
met141	0.741235	0.702443	0.142973	0.174591	0.157883	0.0265721	0.0774605	0.000483764	0.15242	0.254973	0.730244	0.410055	3.54259e-21	0.485811	0.367209	0.0711516	0.30158	0.395301	0.976907	0.00142514	0.00873691	0.0913217	0.819368	0.534763	0.308794		met141	2.1547e+06	2.88394e+06	4.24943e+07	3.64893e+07	3.94916e+07	9.77088e+07	6.1806e+07	2.4388e+08	4.0553e+07	2.56397e+07	2.34923e+06	1.34184e+07	1.94971e+09	9.60321e+06	1.60791e+07	6.4569e+07	2.11102e+07	1.42877e+07	16555.7	2.03284e+08	1.36893e+08	5.6506e+07
met142	0.389813	0.656753	0.309491	8.03292e-05	0.187755	0.31145	0.78146	0.316532	0.192438	0.415016	0.604038	0.484677	0.118109	0.517455	0.297283	0.633554	0.00193111	0.25502	0.926037	0.304535	0.467655	0.961062	0.00486793	0.875449	0.116834		met142	43181.1	11524.7	60327.8	923125	101428	59840.6	4490.39	58595.5	99302.5	38790.4	15695.7	28505.3	142872	24454.6	63456.4	13262.9	566936	75696.9	502.792	61578.2	30794.2	139.06
met143	0.18258	0.0130513	0.507631	0.552375	0.157187	0.222622	0.981035	0.265552	0.344918	0.368713	0.313198	0.000108597	2.08565e-79	0.646011	0.0348134	0.547496	0.479419	0.398199	0.46671	0.545477	0.995681	0.14681	0.443088	0.501719	0.00239065		met143	6.64718e+08	2.317e+09	1.63998e+08	1.31904e+08	7.48938e+08	5.56362e+08	211010	4.63541e+08	3.33459e+08	3.02005e+08	3.80265e+08	5.68869e+09	2.02722e+11	7.88006e+07	1.67166e+09	1.35171e+08	1.86891e+08	2.66754e+08	1.97946e+08	1.36539e+08	10940.8	7.87957e+08
met144	0.0540399	0.00117213	0.753649	0.00793699	0.768334	0.198057	0.658727	0.113416	0.716358	0.326055	0.554083	0.831367	3.29859e-24	0.659195	0.467551	0.54126	0.311013	0.973562	0.375226	0.452682	0.271182	0.0871584	0.574072	0.440587	0.414025		met144	5.94112e+10	1.69906e+11	1.57026e+09	1.13235e+11	1.38326e+09	2.64581e+10	3.11044e+09	4.00602e+10	2.10473e+09	1.53921e+10	5.58254e+09	7.2294e+08	1.84592e+12	3.10134e+09	8.41819e+09	5.95198e+09	1.63805e+10	1.75089e+07	1.25455e+10	8.99547e+09	1.93273e+10	4.67983e+10
met145	0.206516	0.326601	0.3742	0.725605	0.95236	0.902078	0.694372	0.121783	0.965996	0.530044	0.0987106	0.536011	1.18965e-13	0.548203	0.872616	0.462927	0.0863894	0.965982	0.732174	0.375406	0.513451	0.117088	0.0610016	0.348926	0.82107		met145	3.5994e+09	2.16921e+09	1.77967e+09	2.77417e+08	8.03706e+06	3.40872e+07	3.4771e+08	5.40553e+09	4.09228e+06	8.88258e+08	6.1574e+09	8.62738e+08	1.31804e+11	8.12173e+08	5.78879e+07	1.21397e+09	6.64264e+09	4.09565e+06	2.63766e+08	1.7707e+09	9.62002e+08	5.545e+09
met146	0.356318	0.208173	0.672735	0.82558	0.955375	0.247589	0.719812	0.0948991	0.250037	0.520998	0.997004	0.569979	7.34921e-09	0.252151	0.0764671	0.266647	0.186591	0.180891	0.717121	0.494349	0.606065	0.169393	0.938681	0.211869	0.206922		met146	4.05066e+08	7.54772e+08	8.48791e+07	2.31003e+07	1.48937e+06	6.36799e+08	6.12096e+07	1.33078e+09	6.30234e+08	1.96011e+08	6706.76	1.5355e+08	1.65117e+10	6.24631e+08	1.49796e+09	5.87697e+08	8.31272e+08	8.53219e+08	6.24445e+07	2.22258e+08	1.26529e+08	9.00027e+08
met147	0.152043	0.91515	0.701598	0.356361	0.220228	0.62477	0.819399	0.183539	0.114439	0.103081	0.943966	0.514757	0.507189	0.874366	0.617754	0.69422	0.878231	0.533343	0.781247	0.47683	0.199408	0.56563	0.591039	0.349598	0.387039		met147	2.67062e+06	14743.3	190706	1.10585e+06	1.95512e+06	310767	67705.9	2.30164e+06	3.24522e+06	3.46124e+06	6415.85	551425	571544	32469.8	323524	200761	30487.2	504151	100160	657669	2.14256e+06	428804
met148	0.315719	0.69527	0.532123	0.23785	0.467366	0.621569	0.101765	0.854138	0.110871	0.829993	0.0168233	0.799317	0.00681716	0.0449162	0.830574	0.0889027	0.892851	0.0333609	0.634778	0.255496	0.517424	0.698875	0.00812688	0.433804	0.208561		met148	990700	150872	383907	1.37187e+06	519578	239616	2.64028e+06	33228	2.50589e+06	45324.2	5.65401e+06	63545.9	7.25574e+06	3.97156e+06	45010.1	2.85441e+06	17837.3	4.47315e+06	221879	1.27298e+06	412137	147141
met149	0.159536	0.0508612	0.391992	0.235112	0.369259	0.0655642	0.193392	0.494546	0.059352	0.0244045	0.137637	0.604215	9.05597e-05	0.98638	0.480766	0.993038	0.102658	0.415698	0.326804	0.153288	0.199937	0.794633	0.298951	0.353185	0.507063		met149	6.1501e+07	1.18756e+08	2.27445e+07	4.37885e+07	2.50249e+07	1.05559e+08	5.25624e+07	1.44795e+07	1.10706e+08	1.57997e+08	6.85293e+07	8.33563e+06	4.83457e+08	9038.63	1.54266e+07	2361.65	8.28601e+07	2.05605e+07	2.98529e+07	6.3389e+07	5.10447e+07	2.10157e+06
met150	0.393762	0.333959	0.935558	0.369103	0.054387	0.320907	0.400166	0.820026	0.633118	0.378888	0.22069	0.572566	0.00272255	0.0639698	0.69575	0.0523061	0.354311	0.476859	0.0877062	0.683627	0.543377	0.554883	0.393353	0.318387	0.980375		met150	8.16946e+09	1.0488e+10	7.33745e+07	9.06202e+09	4.17076e+10	1.10701e+10	7.95065e+09	5.80983e+08	2.55801e+09	8.69801e+09	1.68622e+10	3.57495e+09	1.01855e+11	3.86595e+10	1.71674e+09	4.24451e+10	9.6386e+09	5.68278e+09	3.28342e+10	1.86427e+09	4.14677e+09	3.91455e+09
met151	0.00928135	0.287142	0.177319	0.965144	0.10315	0.000269546	0.132933	0.0276017	0.616209	0.699935	0.0119622	0.523161	0.118745	0.426467	0.66651	0.827654	0.58655	0.709756	0.346757	0.69249	0.710161	0.222957	0.249292	0.784843	0.369992		met151	5.16393e+08	8.59057e+07	1.381e+08	144615	2.0174e+08	1.01996e+09	1.71417e+08	3.6948e+08	1.90306e+07	1.12504e+07	4.81708e+08	3.0885e+07	1.84806e+08	4.79258e+07	1.40664e+07	3.58953e+06	2.2405e+07	1.04915e+07	6.7107e+07	1.18461e+07	1.04608e+07	1.1266e+08
met152	0.360076	0.000125373	0.00998029	0.0329515	0.0590218	0.00109197	0.314312	0.0818984	0.169133	0.052813	0.405993	0.0751883	4.08886e-34	0.773994	0.226381	0.0185083	0.67232	0.0992331	0.00454443	0.995315	0.254372	0.776904	0.323293	0.480403	0.163944		met152	1.34219e+08	2.39386e+09	1.07061e+09	7.31822e+08	5.72927e+08	1.7277e+09	1.62266e+08	4.86192e+08	3.03301e+08	6.02812e+08	1.10626e+08	5.0862e+08	2.8124e+10	1.32017e+07	2.34663e+08	8.93571e+08	2.86455e+07	4.36408e+08	1.3007e+09	5519.73	2.08276e+08	1.28547e+07
met153	0.758265	0.240307	0.393119	0.301639	0.953053	0.0851712	0.417444	0.0145547	0.0288614	0.00917567	0.589891	0.204613	1.16162e-09	0.815461	0.43813	0.165308	0.814932	0.648568	0.0173028	0.712246	0.0535065	0.0532908	0.369211	0.731502	0.961988		met153	3.43422e+09	5.0064e+10	2.64608e+10	3.87269e+10	1.25663e+08	1.07789e+11	2.38546e+10	2.17867e+11	1.74069e+11	2.47973e+11	1.05358e+10	5.84428e+10	1.39944e+12	1.97488e+09	2.18098e+10	6.99388e+10	1.98642e+09	7.53216e+09	2.06695e+11	4.93293e+09	1.35719e+11	1.35966e+11
met154	0.454611	0.552574	0.345675	0.57264	0.223837	0.394962	0.223514	0.488871	0.298955	0.0441499	0.699096	0.577851	0.0523692	0.0793272	0.121462	0.166227	0.930134	0.254405	0.126599	0.751908	0.189013	0.0613563	0.418493	0.372031	0.96052		met154	1.1293e+06	712253	1.79676e+06	642682	2.99148e+06	1.46178e+06	2.99567e+06	967391	2.18026e+06	8.21348e+06	301642	625386	7.62935e+06	6.23551e+06	4.85401e+06	3.87699e+06	15516.3	2.62571e+06	4.72284e+06	201740	3.48919e+06	7.09297e+06
met155	0.26461	0.661166	0.249763	0.243783	0.231292	0.38455	0.525623	0.832887	0.0314296	0.544483	0.323722	0.00246205	0.664823	0.84362	0.257589	0.316299	0.508043	0.744649	0.367067	0.769699	0.894775	0.863646	0.660527	0.702314	0.809335		met155	774209	119375	824147	845304	891616	470132	250383	27660.4	2.89087e+06	228277	605667	5.75452e+06	116645	24176.2	797381	624556	272302	65912.1	505894	53255.3	10868.4	18323.3
met156	0.957847	0.0784854	0.00124309	0.16334	0.0070466	0.883607	0.231421	0.824306	0.0848156	0.326232	0.174966	0.819878	2.12795e-21	0.204393	0.102557	0.729465	0.050691	0.251494	0.801052	0.845982	0.285639	0.767215	0.67554	0.084554	0.464236		met156	4786.57	5.32274e+06	1.80704e+07	3.33624e+06	1.25415e+07	36721.9	2.45757e+06	84451.9	5.10562e+06	1.65307e+06	3.15876e+06	88837.4	1.71183e+08	2.76461e+06	4.58011e+06	204946	6.57011e+06	2.25629e+06	108799	64649.8	1.95578e+06	150149
met157	0.109063	0.112457	0.321992	0.617811	0.245709	0.618825	0.765996	0.0220733	0.0374712	0.759583	0.301489	0.391302	3.743e-26	0.00238223	0.14034	0.830827	0.145274	0.326233	0.629709	0.0906618	0.703693	0.207842	0.672626	0.588448	0.143051		met157	2.36121e+07	2.31657e+07	9.00353e+06	2.28341e+06	1.23747e+07	2.27026e+06	812267	4.83288e+07	3.98848e+07	858832	9.80084e+06	6.74404e+06	1.16513e+09	8.54982e+07	1.99847e+07	418535	1.9496e+07	8.8469e+06	2.13203e+06	2.63319e+07	1.32664e+06	1.4572e+07
met158	0.102648	0.783016	0.467742	0.58639	0.731997	0.86922	0.224757	0.800088	0.570727	0.609098	0.37183	0.433011	3.98879e-28	0.428412	0.408908	0.612922	0.575014	0.778846	0.395389	0.0815437	0.604332	0.872181	0.200099	0.850629	0.592047		met158	2.15452e+08	6.11618e+06	4.25462e+07	2.38784e+07	9.45906e+06	2.18613e+06	1.19035e+08	5.17152e+06	2.59321e+07	2.10924e+07	6.43698e+07	4.96053e+07	1.11875e+10	5.06059e+07	5.50354e+07	2.06447e+07	2.53588e+07	6.35985e+06	5.82927e+07	2.45475e+08	2.16589e+07	2.08741e+06
met159	0.00995034	0.342378	0.406148	0.913387	0.855157	0.548747	0.407505	0.441767	0.410816	0.392187	0.473311	0.886842	0.00825695	0.00206601	0.29946	0.970168	0.911141	0.532193	0.920662	0.745904	0.77139	0.428885	0.390914	0.426887	0.923634		met159	1.68026e+09	2.26544e+08	1.73365e+08	2.96998e+06	8.36552e+06	9.03027e+07	1.72364e+08	1.48638e+08	1.69943e+08	1.83952e+08	1.2917e+08	5.08369e+06	1.76516e+09	2.40771e+09	2.70597e+08	351116	3.12661e+06	9.80001e+07	2.49039e+06	2.63639e+07	2.1196e+07	1.57223e+08
met160	0.000874939	0.618114	0.36358	0.963305	0.677966	0.104663	0.00373477	0.960143	0.322619	0.103129	0.0383345	0.00743223	3.13452e-14	0.282682	0.596947	0.580306	0.860888	0.565353	0.299702	0.924727	0.649956	0.529997	0.0460612	0.737343	0.961161		met160	3.28333e+07	727949	2.41945e+06	6197.83	504998	7.73272e+06	2.48537e+07	7313.16	2.86781e+06	7.8018e+06	1.26226e+07	2.11501e+07	1.80108e+08	3.38396e+06	819061	895582	89930.9	968195	3.15314e+06	26139.5	603227	1.15539e+06
met161	0.103687	0.492804	0.330348	0.00219643	0.842601	0.320261	0.0230365	0.700017	0.177837	0.0385313	0.0565183	0.880187	0.0121609	0.108502	0.424443	0.717734	0.701519	0.917539	0.170587	0.0895316	0.49913	0.697162	0.749066	0.240394	0.31132		met161	1.36815e+06	242464	488659	4.88187e+06	20313.7	509489	2.67661e+06	76492.1	937245	2.21621e+06	1.88114e+06	11705.1	3.26178e+06	1.33085e+06	328904	67329.9	75689.8	5522.4	969407	1.4899e+06	235444	78031.6
met162	0.600412	0.0192932	0.163142	0.143074	0.000870588	0.832794	0.507429	0.394782	0.772202	0.0785998	0.913554	0.123577	0.0937311	0.00724399	0.699447	0.212605	0.608381	0.787488	0.52146	0.50297	0.954424	0.587141	0.0613821	0.743128	0.327941		met162	1.07706e+08	2.1616e+09	7.64878e+08	8.43613e+08	4.40392e+09	1.74922e+07	1.72505e+08	2.84413e+08	3.28919e+07	1.21822e+09	4.62467e+06	9.33064e+08	1.10583e+09	2.85282e+09	5.85005e+07	6.10735e+08	1.03059e+08	2.85203e+07	1.61365e+08	1.76158e+08	1.2818e+06	1.15739e+08
met163	0.87911	0.232351	0.61008	0.828481	0.258868	0.777632	0.75183	0.136774	0.00638602	0.835741	0.213751	0.164923	1.66576e-16	0.769893	0.11586	0.465784	0.606231	0.463052	0.587049	0.712666	0.290007	0.0139765	0.302247	0.993648	0.123931		met163	3377.13	208559	37974.3	6852.29	186359	11643.4	14599.6	323980	1.09483e+06	6276.24	226050	282127	1.07104e+07	12491.9	361917	77701.4	38798.3	78658.3	43074.8	19802	163641	887834
met164	0.442821	0.173284	0.03158	0.0907175	0.167878	0.275263	0.377884	0.374582	0.436644	0.434556	0.205825	0.0419161	0.534697	0.552124	0.329599	0.585527	0.21741	0.124603	0.110157	0.290176	0.417419	0.425812	0.520759	0.218195	0.739549		met164	975225	3.07474e+06	7.68631e+06	4.75034e+06	3.15366e+06	1.97232e+06	1.28781e+06	1.30576e+06	1.00194e+06	1.01111e+06	2.65324e+06	6.87997e+06	638110	585230	1.57446e+06	492260	2.52179e+06	3.91297e+06	4.23488e+06	1.85365e+06	1.08892e+06	1.05022e+06
met165	0.830373	0.640546	0.556121	0.261644	0.43043	0.799564	0.721655	0.679536	0.267577	0.0801203	0.995823	0.734978	2.36087e-21	0.293354	0.607267	0.82458	0.0654257	0.915991	0.598466	0.141206	0.257876	0.0363801	0.789671	0.427152	0.483219		met165	3437.98	16336.9	25964.2	94523.6	46601.8	4829.96	9508.52	12786	92201.4	230196	2.05286	8585.16	7.4658e+06	82816.2	19795.4	3680.79	255227	833.554	20780.5	162557	96032.4	329655
met166	0.721597	0.72226	0.489439	0.072897	0.354708	0.000184422	0.556052	0.019651	0.458438	0.518995	0.195885	0.59747	0.557244	0.844057	0.22286	0.499423	0.421951	0.0254702	0.516386	0.182885	0.141014	0.832847	0.928637	0.157727	0.459305		met166	175587	174716	660964	4.46357e+06	1.1855e+06	1.96392e+07	479419	7.57143e+06	760559	575329	2.31732e+06	385664	476532	53505	2.05794e+06	631071	892329	6.94054e+06	582549	2.45784e+06	3.00341e+06	61593.8
met167	0.177604	0.68986	0.0264413	0.248005	0.240562	0.00398693	0.897922	0.366144	0.349518	0.584217	0.740191	0.522833	3.33268e-27	0.935301	0.767344	0.533007	0.073638	0.996813	0.120788	0.815072	0.419975	0.674698	0.412595	0.605283	0.715624		met167	1.1962e+08	1.04606e+07	3.25383e+08	8.77815e+07	9.06004e+07	5.49526e+08	1.08095e+06	5.36908e+07	5.754e+07	1.96756e+07	7.22305e+06	2.68296e+07	8.75201e+09	432824	5.74944e+06	2.55381e+07	2.10928e+08	1047.59	1.58522e+08	3.59316e+06	4.27486e+07	1.15723e+07
met168	0.156126	0.319963	0.126513	0.960795	0.736301	0.417141	0.509261	0.858212	0.0625672	0.407398	0.916802	0.674458	0.0271314	0.113825	0.186236	0.334598	0.972965	0.166942	0.249066	0.0518365	0.252658	0.981691	0.416279	0.740754	0.00384792		met168	1.7665e+07	8.67703e+06	2.05129e+07	21174.3	993890	5.77341e+06	3.81889e+06	279692	3.05076e+07	6.01936e+06	95627.8	1.54637e+06	4.3018e+07	2.19712e+07	1.534e+07	8.16698e+06	10064.8	1.67746e+07	1.16592e+07	3.3273e+07	1.14835e+07	4615.06
met169	0.232647	0.131707	0.320013	0.84694	0.00421612	0.150723	0.104583	0.839447	0.649256	0.156357	0.466806	0.38882	0.458827	0.0117732	0.0862136	0.179249	0.0877047	0.523584	0.940767	0.947578	0.445958	0.427966	0.381514	0.0452857	0.490626		met169	2.75662e+06	4.40099e+06	1.91258e+06	71983.9	1.59643e+07	3.99847e+06	5.10411e+06	79304.1	399694	3.89016e+06	1.02361e+06	1.4359e+06	1.06081e+06	1.23445e+07	5.70569e+06	3.49191e+06	5.65186e+06	786321	10666.9	8351.5	1.123e+06	1.21476e+06
met170	0.703902	0.234748	0.0688483	0.28451	0.0445245	0.43459	0.0355818	0.00505422	0.312706	0.108709	0.574344	0.0870865	1.43311e-09	0.0583014	0.303815	0.645707	0.946031	0.930548	0.194669	0.987489	0.415755	0.616883	0.796968	0.438687	0.786685		met170	3269.09	31998.5	75183	25952.2	91752.7	13824.7	100444	179423	23089.5	58387.5	7141.1	66459.4	863421	81449	23955	4783.8	103.687	171.889	38130.7	5.5644	14997.6	5664.9
met171	0.450108	0.542141	0.421421	0.0548226	0.075237	0.649024	0.542419	0.274656	0.0275852	0.074872	0.979503	0.709889	0.000883644	0.755272	0.0679784	0.0514467	0.175323	0.431418	0.741996	0.706304	0.906343	0.961243	0.504272	0.959147	0.919141		met171	9.27786e+06	6.04292e+06	1.05145e+07	6.01894e+07	5.16296e+07	3.36789e+06	6.03462e+06	1.94246e+07	7.933e+07	5.17596e+07	10730.3	2.24995e+06	1.81965e+08	1.57949e+06	5.4352e+07	6.19301e+07	2.99202e+07	1.00693e+07	1.76202e+06	2.30864e+06	225018	38385.2
met172	0.589356	0.678349	0.970377	0.716346	0.87947	0.28106	0.88336	0.70874	0.0315741	0.13865	0.0965666	0.828467	0.737268	0.285702	0.906211	0.18422	0.761097	0.234956	0.0590896	0.975312	0.0944241	0.130253	0.280637	0.760565	0.565865		met172	33343.3	19680.5	157.77	15106.3	2630.84	133107	2462.55	15966.6	531453	251492	316889	5371.13	12877.2	130562	1588.14	202123	10576.9	161636	409221	109.566	321025	262600
met173	0.12736	0.0090349	0.795828	0.415805	0.942683	0.147997	0.0228947	0.288237	0.810121	0.762371	0.0866838	0.173211	0.00518086	0.30231	0.842482	0.58371	0.302553	0.288042	0.686801	0.264393	0.822237	0.0338318	0.0436141	0.216391	0.665212		met173	3.30307e+06	9.73433e+06	94903.2	939196	7327.06	2.97318e+06	7.37943e+06	1.60058e+06	81830.4	129600	4.17348e+06	2.63457e+06	1.11739e+07	1.50984e+06	55974.3	425745	1.50833e+06	1.60188e+06	230465	1.76795e+06	71548	6.41479e+06
met174	0.778833	0.012694	0.0256295	0.766119	0.0418733	0.184567	0.526466	0.111973	0.804859	0.546881	0.709035	0.114229	5.42858e-05	0.428135	0.0719833	0.964938	0.49524	0.615929	0.146532	0.55826	0.726383	0.299318	0.24086	0.442493	0.392499		met174	1902.42	150846	120799	2134.2	100320	42543.1	9680.9	61098.6	1472.31	8757	3358.86	60336.1	400152	15154.1	78358.5	46.6048	11223.9	6070.66	50961	8269.21	2953.92	26012.4
met175	0.0667332	0.101234	0.111535	0.808523	0.1054	0.355138	0.27039	0.631474	0.819192	0.0978447	0.252917	0.0756462	2.21752e-68	0.197488	0.539684	0.523949	0.700943	0.553255	0.557772	0.274239	0.108842	0.153432	0.678859	0.153775	0.548769		met175	5.14236e+08	4.10578e+08	3.87024e+08	8.95042e+06	4.00748e+08	1.3043e+08	1.85383e+08	3.50717e+07	7.96365e+06	4.18908e+08	1.99498e+08	4.82681e+08	6.66251e+10	2.53586e+08	5.73465e+07	6.19204e+07	2.24819e+07	5.35932e+07	5.23818e+07	1.82427e+08	3.92943e+08	3.11269e+08
met176	0.512571	0.0440683	0.00951894	0.0201679	0.111808	0.0300116	0.275837	0.0759912	0.938935	0.155604	0.40691	0.258869	7.08712e-14	0.364493	0.69464	0.00817271	0.295149	0.0165968	0.0234071	0.266314	0.348979	0.706747	0.800029	0.126518	0.0541146		met176	4.36787e+10	4.146e+11	6.89591e+11	5.52812e+11	2.5815e+11	4.81906e+11	1.21058e+11	3.21687e+11	5.97512e+08	2.05755e+11	7.00797e+10	1.29971e+11	6.07673e+12	8.38008e+10	1.56925e+10	7.17756e+11	1.11719e+11	5.87985e+11	5.26105e+11	1.25974e+11	8.93918e+10	1.44133e+10
met177	0.76422	0.0896147	0.987216	0.662307	0.740448	0.984996	0.0505735	0.00302261	0.238411	0.599818	0.314451	0.246095	8.75576e-09	0.00772401	0.205922	0.160817	0.667429	0.912257	0.942218	0.0590219	0.028079	0.310444	0.985616	0.380959	0.0184283		met177	3.07399e+06	9.87548e+07	8770.93	6.51775e+06	3.7495e+06	12083.3	1.31147e+08	3.03396e+08	4.75616e+07	9.40749e+06	3.46099e+07	4.60322e+07	1.17351e+09	2.4437e+08	5.47568e+07	6.73334e+07	6.30897e+06	414847	179492	1.2227e+08	1.65672e+08	3.51886e+07
met178	0.950412	0.0903367	0.307935	0.179005	0.116756	0.83433	0.842685	0.026014	0.0917554	0.21648	0.138874	0.00861286	1.78021e-06	0.0485568	0.064296	0.69631	0.745724	0.804971	0.920099	0.879506	0.926899	0.0156684	0.637733	0.367326	0.00840931		met178	166430	1.23826e+08	4.4784e+07	7.78661e+07	1.06162e+08	1.8825e+06	1.69496e+06	2.14406e+08	1.22741e+08	6.58453e+07	9.4487e+07	2.99271e+08	1.00728e+09	1.68147e+08	1.47858e+08	6.55656e+06	4.52573e+06	2.62378e+06	432992	988944	362221	2.52933e+08
met179	0.0144862	0.256682	0.934029	0.432622	0.768602	0.9953	0.0026545	0.23889	0.27226	0.907828	0.935743	0.0590934	3.7041e-06	0.519607	0.774734	0.477908	0.372383	0.205713	0.8556	0.0606265	0.828036	0.390087	0.958644	0.257213	0.82362		met179	6.94307e+07	1.4865e+07	79055.7	7.10936e+06	998739	400.376	1.05248e+08	1.60287e+07	1.39251e+07	154658	74993.2	4.12674e+07	2.53021e+08	4.78651e+06	945047	5.81392e+06	9.18848e+06	1.85085e+07	382088	4.07733e+07	544429	8.52944e+06
met180	0.185922	0.0506883	0.614562	0.331898	0.751763	0.835532	0.537936	0.732764	0.0117698	0.118602	0.275686	0.453627	2.1583e-05	0.406737	0.514791	0.537938	0.143875	0.49363	0.727296	0.255372	0.99854	0.723642	0.797623	0.016901	0.373689		met180	3.50485e+06	7.66689e+06	507134	1.88426e+06	200062	86178.9	758807	233125	1.27759e+07	4.88286e+06	2.37876e+06	1.12345e+06	3.68094e+07	1.3772e+06	848731	758801	4.28068e+06	937363	243164	2.59015e+06	6.69717	250006
met181	0.701499	0.578127	0.421397	0.972809	0.0459577	0.618731	0.232811	0.546452	0.598199	0.417953	0.685786	0.4467	0.0416111	0.3558	0.278145	0.724964	0.09796	0.532604	0.134952	0.100317	0.965913	0.239668	0.994553	0.949197	0.103039		met181	2.80396e+07	5.90361e+07	1.23439e+08	221697	7.63446e+08	4.7271e+07	2.72085e+08	6.9432e+07	5.30115e+07	1.25282e+08	3.12404e+07	1.10559e+08	7.95758e+08	1.62861e+08	2.24725e+08	2.36242e+07	5.24148e+08	7.43419e+07	4.27469e+08	5.16862e+08	348493	2.64225e+08
met182	0.343951	0.258376	0.739514	0.745143	0.329894	0.937046	0.833336	0.126825	0.796391	0.448294	0.284255	0.991283	0.0979135	0.0280107	0.57526	0.486099	0.850167	0.666057	0.711235	0.559588	0.590854	0.0249803	0.761279	0.657902	0.0496585		met182	1.5059e+08	2.14874e+08	1.85718e+07	1.77491e+07	1.59622e+08	1.04785e+06	7.43777e+06	3.9254e+08	1.11832e+07	9.66367e+07	1.92843e+08	20048.9	4.61503e+08	8.15218e+08	5.27538e+07	8.15333e+07	5.99419e+06	3.12903e+07	2.30229e+07	5.72009e+07	4.85603e+07	8.48815e+08
met183	0.633496	0.369635	0.4223	0.0802193	0.523227	0.742456	0.312462	0.0146975	0.931918	0.380469	0.996735	0.295307	3.66208e-77	0.65342	0.214017	0.236641	0.0391454	0.384473	0.482902	0.252886	0.0735468	0.876944	0.653006	0.922109	0.52335		met183	2.13615e+08	7.56751e+08	6.05285e+08	2.88464e+09	3.82984e+08	1.01443e+08	9.5945e+08	5.62853e+09	6.85603e+06	7.23154e+08	15728.3	1.03009e+09	4.88804e+11	1.8943e+08	1.45289e+09	1.31761e+09	4.01548e+09	7.11075e+08	4.62696e+08	1.22979e+09	3.01857e+09	2.25231e+07
met184	0.143552	0.685082	0.509917	0.107283	0.979277	0.280865	0.3626	0.119045	0.0714042	0.771277	0.7941	0.278725	6.13437e-95	0.130734	0.50055	0.600781	0.074818	0.891416	0.62082	0.401657	0.149858	0.182781	0.335913	0.879421	0.649279		met184	2.08983e+09	1.60293e+08	4.2336e+08	2.53491e+09	657488	1.13469e+09	8.0846e+08	2.37425e+09	3.17897e+09	8.23607e+07	6.6383e+07	1.14485e+09	6.95311e+11	2.23115e+09	4.42414e+08	2.66913e+08	3.10397e+09	1.81606e+07	2.38536e+08	6.85947e+08	2.02544e+09	1.73299e+09
met185	0.200347	0.813219	0.977957	0.057442	0.71236	0.352753	0.453208	0.11468	0.00844058	0.767792	0.946186	0.154093	2.92639e-85	0.301916	0.541613	0.819066	0.0291515	0.788507	0.440216	0.48406	0.158947	0.118124	0.154977	0.919837	0.688715		met185	6.47028e+09	2.19884e+08	3.00676e+06	1.42741e+10	5.35444e+08	3.40426e+09	2.21724e+09	9.82817e+09	2.75352e+10	3.43393e+08	1.7943e+07	8.01818e+09	2.37886e+12	4.20227e+09	1.46792e+09	2.06093e+08	1.88414e+10	2.83428e+08	2.34779e+09	1.92973e+09	7.83207e+09	9.644e+09
met186	0.299023	2.07475e-06	0.416183	0.0324873	0.842082	0.0127124	0.0706994	0.384911	0.559094	0.281921	0.39326	0.0278068	0.585492	0.380632	0.931527	0.268238	0.201331	0.805484	0.676207	0.217057	0.894885	0.532696	0.894246	0.413225	0.851079		met186	1.11532e+07	2.38572e+08	6.83289e+06	4.74692e+07	409987	6.45717e+07	3.38632e+07	7.80417e+06	3.52622e+06	1.19739e+07	7.53395e+06	5.02603e+07	3.07313e+06	7.94593e+06	76254.5	1.26773e+07	1.6894e+07	626386	1.80193e+06	1.57646e+07	180311	4.02208e+06
met187	0.0188611	0.38274	0.0035027	0.663511	0.0887116	0.805179	0.0928039	0.129488	0.0439803	0.777434	0.267071	0.587432	9.79553e-38	0.125926	0.558154	0.468284	0.234196	0.952025	0.356577	0.538593	0.548109	0.111379	0.569154	0.766435	0.926357		met187	4.23102e+09	5.81488e+08	6.56313e+09	1.44377e+08	2.21678e+09	4.63957e+07	2.16111e+09	1.75738e+09	3.10803e+09	6.09351e+07	9.40578e+08	2.24556e+08	1.51869e+11	1.79064e+09	2.61596e+08	4.01368e+08	1.0809e+09	2.7603e+06	6.4874e+08	2.88494e+08	2.75185e+08	1.93825e+09
met188	0.155423	0.0225951	0.417584	0.825553	0.470945	0.53592	0.495734	0.0350858	0.63904	0.631464	0.908604	0.000719286	7.00618e-40	0.1369	0.00231446	0.644023	0.949494	0.871649	0.836155	0.573747	0.236492	0.641078	0.910882	0.666246	0.00423108		met188	1.07479e+08	2.77873e+08	3.49408e+07	2.58144e+06	2.76333e+07	2.03676e+07	2.46705e+07	2.37142e+08	1.16926e+07	1.22285e+07	700280	6.15596e+08	1.13434e+10	1.17849e+08	4.98314e+08	1.1348e+07	213192	1.38703e+06	2.27282e+06	1.68207e+07	7.45787e+07	1.15509e+07
met189	0.0277544	0.179974	0.00187969	0.697015	0.0214833	0.822342	0.0979412	0.0426794	0.114321	0.999603	0.192635	0.52039	5.11105e-29	0.500494	0.737734	0.501695	0.173843	0.623702	0.390145	0.610595	0.533963	0.607659	0.326941	0.540433	0.393298		met189	7.61069e+07	2.81556e+07	1.5267e+08	2.36976e+06	8.31235e+07	788012	4.2936e+07	6.45012e+07	3.90797e+07	3.86681	2.65789e+07	6.45984e+06	2.25213e+09	7.09763e+06	1.75273e+06	7.0579e+06	2.89662e+07	3.76302e+06	1.15517e+07	4.05404e+06	6.04878e+06	4.12112e+06
met190	0.300744	0.636003	0.329249	0.578264	0.977732	0.453203	0.436284	0.243616	0.117192	0.933239	0.488004	0.18662	0.000163084	0.857665	0.63924	0.950816	0.371195	0.208776	0.674175	0.0804948	0.965305	0.241354	0.812723	0.654867	0.645432		met190	3.04422e+07	6.36189e+06	2.70547e+07	8.77791e+06	22120.3	1.59848e+07	1.72189e+07	3.86603e+07	6.98803e+07	199252	1.36623e+07	4.96168e+07	4.10051e+08	913312	6.24059e+06	108029	2.27251e+07	4.49371e+07	5.0197e+06	8.70332e+07	53720.1	3.9034e+07
met191	0.1176	0.881051	0.253334	0.793938	0.667922	0.633687	0.409185	0.310193	0.10179	0.632564	0.945474	0.12406	0.0517285	0.653638	0.703949	0.926415	0.89505	0.137259	0.417919	0.0522025	0.785593	0.497498	0.751655	0.503059	0.730312		met191	1.36843e+09	1.24778e+07	7.28167e+08	3.80213e+07	1.02579e+08	1.2658e+08	3.79867e+08	5.74541e+08	1.49636e+09	1.27419e+08	2.60646e+06	1.32154e+09	2.11782e+09	1.12224e+08	8.04773e+07	4.75322e+06	9.69756e+06	1.23367e+09	3.6591e+08	2.10925e+09	4.12424e+07	2.56616e+08
met192	0.72775	0.000702695	0.00320758	0.102423	0.00548737	0.162877	0.434104	0.525829	0.959655	0.511962	0.942864	0.691246	1.54162e-26	0.0965619	0.982106	0.881771	0.385276	0.926067	0.037909	0.616748	0.918283	0.866906	0.454891	0.715264	0.183848		met192	769827	7.3868e+07	5.57021e+07	1.69925e+07	4.94014e+07	1.23952e+07	3.88861e+06	2.55728e+06	16253.7	2.7328e+06	32625.6	1.00206e+06	8.21422e+08	1.75932e+07	3194.99	140492	4.79179e+06	54691.9	2.75009e+07	1.59127e+06	66857.3	178396
met193	0.0743095	0.87695	0.0521837	0.395588	0.194207	0.020673	0.298074	0.188293	0.759623	0.413669	0.137294	0.00625219	2.8705e-31	0.845043	0.888071	0.833646	0.887188	0.806564	0.244926	0.223237	0.266517	0.361775	0.480511	0.635104	0.243827		met193	1.1578e+09	8.68409e+06	1.37123e+09	2.61615e+08	6.11619e+08	1.95092e+09	3.92671e+08	6.28168e+08	3.39142e+07	2.4222e+08	8.01738e+08	2.73058e+09	5.71692e+10	1.38368e+07	7.17523e+06	1.59785e+07	7.28974e+06	2.17186e+07	4.90451e+08	5.38205e+08	4.47794e+08	3.01537e+08
met194	0.468324	0.000672405	0.0619975	0.684106	0.695743	0.00406989	0.0774206	0.615614	0.990466	0.0606023	0.0868894	0.233443	0.181088	0.612203	0.909729	0.951419	0.336469	0.86235	0.557915	0.725314	0.518775	0.833295	0.614812	0.862342	0.760953		met194	3.22153e+08	7.17113e+09	2.14059e+09	1.0136e+08	9.36425e+07	5.09861e+09	1.91557e+09	1.54362e+08	87410.4	2.16385e+09	1.80022e+09	8.70528e+08	1.09718e+09	1.57363e+08	7.86984e+06	2.27235e+06	5.6614e+08	1.84039e+07	2.1026e+08	7.55894e+07	2.54987e+08	2.71215e+07
met195	0.931943	0.852277	0.100503	0.385759	0.265929	0.980279	0.93659	0.670669	0.122627	0.46615	0.790188	0.822527	0.796838	0.857741	0.31325	0.267315	0.187871	0.271879	0.504647	0.464675	0.206206	0.441	0.854063	0.996905	0.563937		met195	421439	2.00381e+06	1.56346e+08	4.35061e+07	7.16147e+07	35309.8	365734	1.04508e+07	1.38093e+08	3.07069e+07	4.09099e+06	2.90725e+06	3.83002e+06	1.85673e+06	5.88292e+07	7.12e+07	1.00406e+08	6.98542e+07	2.57357e+07	3.09107e+07	9.24968e+07	3.43283e+07
met196	0.274886	0.797434	0.229684	0.78854	0.0496285	0.936013	0.938539	0.666682	0.661424	0.682504	0.913405	0.939844	0.000820967	0.369844	0.595359	0.380191	0.297667	0.108765	0.192065	0.0595475	0.655486	0.760609	0.431388	0.466939	0.236741		met196	3.7873e+07	2.09017e+06	4.58471e+07	2.28234e+06	1.22793e+08	204476	188619	5.88647e+06	6.08614e+06	5.30925e+06	375169	180681	3.59564e+08	2.55358e+07	8.95096e+06	2.4452e+07	3.44512e+07	8.18331e+07	5.40891e+07	1.13068e+08	6.31641e+06	2.94538e+06
met197	0.881811	0.0325796	0.126583	0.16278	0.00906883	0.54622	0.426362	0.283507	0.786204	0.770025	0.821196	0.0462368	1.3124e-57	0.267833	0.535402	0.486794	0.906546	0.324238	0.407573	0.310736	0.196538	0.316667	0.860671	0.48209	0.712925		met197	15852.7	3.29254e+06	1.67817e+06	1.40023e+06	4.92053e+06	261250	454082	825944	52768.5	61297.8	36634.7	2.8619e+06	2.47307e+08	881754	275603	347013	9884.11	697679	492259	737768	1.1984e+06	719882
met198	0.479117	0.0442382	1.28253e-05	0.292501	0.0153352	0.0114032	2.07732e-14	0.29699	0.0345966	0.159515	0.0166076	0.0216096	0.000880416	0.187683	0.778564	0.33973	0.508571	0.636904	0.766689	0.36633	0.775512	0.263187	0.882965	0.772243	0.737614		met198	7.48976e+06	6.07626e+07	2.90609e+08	1.65807e+07	8.84171e+07	9.63534e+07	9.32994e+08	1.62749e+07	6.70619e+07	2.96388e+07	8.62951e+07	7.9329e+07	1.67397e+08	2.59905e+07	1.18179e+06	1.36355e+07	6.53426e+06	3.3308e+06	1.31584e+06	1.22074e+07	1.2155e+06	1.8736e+07
met199	0.76022	0.662598	0.992078	0.980598	0.840648	0.648777	0.231841	0.979647	0.388764	0.593536	0.994203	0.775165	0.0141494	0.119614	0.200335	0.895425	0.603491	0.769929	0.504418	0.194623	0.387625	0.51602	0.252715	0.835575	0.559585		met199	1.69271e+08	3.46029e+08	179153	1.07469e+06	7.34661e+07	3.77049e+08	2.60182e+09	1.18263e+06	1.35091e+09	5.17793e+08	95928	1.48261e+08	1.10118e+10	4.41371e+09	2.98546e+09	3.13962e+07	4.9035e+08	1.55449e+08	8.1018e+08	3.06269e+09	1.35741e+09	7.66912e+08
met200	0.463582	0.301483	0.0916953	0.579214	0.858899	0.15852	0.975783	0.776017	0.110294	0.388682	0.333168	0.127001	0.305285	0.14204	0.0451071	0.269203	0.883798	0.635254	0.179152	0.485348	0.623584	0.408092	0.0701877	0.393415	0.0737348		met200	1.02386e+07	2.03587e+07	5.43471e+07	5.85898e+06	601979	3.79541e+07	17551.8	1.54193e+06	4.8707e+07	1.41645e+07	1.78566e+07	4.44706e+07	2.00407e+07	4.11577e+07	7.68076e+07	2.32838e+07	406878	4.28662e+06	3.44414e+07	9.27734e+06	4.58884e+06	1.30445e+07
met201	0.0971814	0.705808	0.356215	0.155486	0.140156	0.814531	0.323039	0.187438	0.357037	0.545465	0.148393	0.10574	6.78329e-14	0.413637	0.464902	0.681433	0.210439	0.764412	0.670333	0.831618	0.00628159	0.299355	0.578817	0.754663	0.47212		met201	1.67046e+06	86271.4	515731	1.22403e+06	1.32051e+06	33312.7	591797	1.05386e+06	513970	221337	1.26726e+06	1.58859e+06	3.61886e+07	404849	323473	102025	951041	54372.3	109713	27368	4.55808e+06	652749
met202	0.489494	0.272801	0.0243955	0.771672	0.232202	0.832611	0.88559	0.289244	0.764263	0.759471	0.755615	0.524991	1.10645e-11	0.198937	0.885157	0.905168	0.234702	0.411259	0.171492	0.747456	0.550621	0.903712	0.108939	0.402158	0.635521		met202	750668	1.89157e+06	8.00308e+06	132287	2.24559e+06	70171.4	32521.1	1.76641e+06	141279	147266	152183	635005	7.63088e+07	2.59682e+06	32769.8	22294.8	2.22165e+06	1.06132e+06	2.94325e+06	162880	559745	22988.1
met203	0.369763	0.0275252	0.33959	0.000267178	0.386956	0.25239	0.834617	0.117557	0.33348	0.22103	0.0504072	0.625431	2.22475e-08	0.125308	0.853367	0.447164	0.299708	0.748285	0.28705	0.643833	0.289135	0.213712	0.977051	0.151028	0.508222		met203	3.53178e+06	2.14223e+07	4.00428e+06	5.91532e+07	3.28583e+06	5.75457e+06	191212	1.07739e+07	4.10695e+06	6.5802e+06	1.68619e+07	1.04557e+06	1.42126e+08	1.03334e+07	149842	2.53617e+06	4.7231e+06	451745	4.97774e+06	937862	4.93482e+06	6.79335e+06
met204	0.267766	0.947281	0.312031	0.388213	0.381065	0.749448	0.152107	0.210786	0.0780163	0.141329	0.261838	0.18834	0.0440152	0.224678	0.900917	0.243132	0.543142	0.463157	0.417691	0.157442	0.327046	0.182188	0.250166	0.681657	0.571506		met204	3.06895e+07	109103	2.55336e+07	1.85945e+07	1.91628e+07	2.5455e+06	5.12977e+07	3.91469e+07	7.77697e+07	5.41166e+07	3.14616e+07	4.32678e+07	1.01671e+08	3.68488e+07	386817	3.40476e+07	9.23054e+06	1.34397e+07	1.64019e+07	4.99851e+07	2.39955e+07	4.44986e+07
met205	0.29794	0.520768	0.257925	0.691148	0.763407	0.284757	0.000470292	0.0178842	0.664905	0.862965	0.0263673	0.374723	0.30403	0.702442	0.244321	0.848996	0.586059	0.885492	0.275588	0.240829	0.32287	0.134237	0.0595841	0.274605	0.893581		met205	1.03447e+07	3.93456e+06	1.22233e+07	1.50562e+06	864193	1.09265e+07	1.18236e+08	5.38126e+07	1.78968e+06	284124	4.72927e+07	7.5211e+06	1.00869e+07	1.39208e+06	1.29466e+07	345746	2.82901e+06	197790	1.13517e+07	1.31403e+07	9.3304e+06	2.14428e+07
met206	0.347919	0.138368	0.05989	0.553486	0.233708	0.0199321	0.607026	0.733306	0.338859	0.419953	0.927008	0.0246298	0.289519	0.0474047	0.547471	0.00281616	0.411322	0.902867	0.627756	0.136423	0.932798	0.467847	0.945821	0.870316	0.618571		met206	1.3915e+07	3.47345e+07	5.60831e+07	5.54213e+06	2.24116e+07	8.60022e+07	4.17509e+06	1.83208e+06	1.44479e+07	1.02705e+07	132421	8.01262e+07	1.77232e+07	6.22966e+07	5.71201e+06	1.42196e+08	1.06581e+07	235006	3.71074e+06	3.50806e+07	112198	8.32102e+06
met207	0.118618	0.315871	0.416194	0.264085	0.964035	0.249644	0.66986	0.660923	0.30194	0.744027	0.617043	0.101504	9.93133e-57	0.173871	0.248142	0.90718	0.308301	0.388811	0.127553	0.847114	0.607479	0.142735	0.604716	0.263552	0.153384		met207	1.34767e+08	5.55766e+07	3.65063e+07	6.89232e+07	112203	7.32443e+07	1.00328e+07	1.06201e+07	5.88752e+07	5.88448e+06	1.38026e+07	1.48435e+08	1.86385e+10	1.02261e+08	7.37115e+07	750233	5.73451e+07	4.10175e+07	1.28473e+08	2.05147e+06	1.45655e+07	1.18834e+08
met208	0.0304988	0.725239	0.4094	0.00601917	0.363473	0.562087	0.0398533	0.168368	0.64293	0.568398	0.245882	0.722557	0.000409392	0.102924	0.559739	0.398364	0.313536	0.965651	0.248454	0.972343	0.628192	0.762539	0.4867	0.672285	0.934997		met208	1.34356e+07	352764	1.94466e+06	2.17241e+07	2.36028e+06	960051	1.21182e+07	5.42922e+06	613847	929381	3.85064e+06	359985	3.61599e+07	7.6167e+06	971633	2.03822e+06	2.90352e+06	5295.1	3.80889e+06	3432.15	669810	260701
met209	0.374995	0.0458177	0.702773	0.000654783	0.87152	0.92444	0.0110581	0.0211904	0.121569	0.77321	0.00914872	0.44543	0.145881	0.0196769	0.247496	0.278973	0.617415	0.741977	0.830139	0.752992	0.732234	0.597306	0.933848	0.762328	0.942636		met209	3.99385e+07	2.03107e+08	7.38334e+06	5.96475e+08	1.32617e+06	456063	3.29681e+08	2.7087e+08	1.21853e+08	4.21092e+06	3.47052e+08	2.95397e+07	1.07474e+08	2.77503e+08	6.79068e+07	5.95028e+07	1.26542e+07	5.49642e+06	2.33337e+06	5.0216e+06	5.9363e+06	1.41537e+07
met210	0.31597	0.264302	0.847863	0.789663	0.556342	0.208054	0.366208	0.217109	0.0475887	0.838091	0.0811315	0.0177397	0.015671	0.0309994	0.0378229	0.255913	0.584328	0.610791	0.610538	0.573951	0.328621	0.869208	0.763602	0.903613	0.00360023		met210	136189	168810	4979.35	9626.9	46837.1	214794	110559	206440	533244	5648.81	412945	765304	795140	632750	586288	174868	40503	35052.4	35102	42780.9	129243	3668.3
met211	0.559837	0.862565	0.933408	0.400464	0.00977245	0.691692	0.392184	0.0276458	0.902555	0.751716	0.6545	0.537067	0.000311787	0.0672001	0.609333	0.793298	0.271579	0.601607	0.737215	0.920951	0.71584	0.00479226	0.402242	0.734691	0.806729		met211	2.49145e+06	219525	51145.2	5.18257e+06	4.9268e+07	1.15218e+06	5.36767e+06	3.57202e+07	109809	733305	1.46739e+06	2.79215e+06	9.66058e+07	2.46323e+07	1.91354e+06	502994	8.86643e+06	1.99733e+06	824857	72139.4	970848	5.88005e+07
met212	0.963166	0.545265	0.415585	0.498834	0.557681	0.147044	0.964151	0.931506	0.0260143	0.396151	0.0764262	0.309532	0.065289	0.638812	0.87519	0.626339	0.467123	0.468857	0.602105	0.577168	0.999304	0.0166233	0.802097	0.230583	0.485708		met212	218745	3.7541e+07	6.80275e+07	4.69393e+07	3.52691e+07	2.16165e+08	207186	757701	5.11033e+08	7.39046e+07	3.23113e+08	1.06039e+08	3.49804e+08	2.26008e+07	2.53046e+06	2.43205e+07	5.4266e+07	5.38446e+07	2.78892e+07	3.18922e+07	77.9336	5.92058e+08
met213	0.0191253	0.00399705	0.655485	0.0105851	0.0125907	0.0997968	0.860024	0.476793	0.284213	0.348191	0.646758	0.106741	1.31061e-63	0.131056	0.00518325	0.816543	0.134064	0.752324	0.356791	0.274022	0.502811	0.733467	0.566602	0.644478	0.938957		met213	3.51964e+08	5.32817e+08	1.26864e+07	4.1936e+08	3.99457e+08	1.73123e+08	1.98155e+06	3.22721e+07	7.31683e+07	5.61301e+07	1.33849e+07	1.66266e+08	2.51695e+10	1.45645e+08	5.02277e+08	3.42961e+06	1.43394e+08	6.34639e+06	5.41586e+07	7.63414e+07	2.8624e+07	7.38931e+06
met214	0.526483	0.293113	0.0268349	0.590983	0.269373	0.928954	0.992002	0.248651	0.978618	0.826701	0.755514	0.560865	1.37547e-10	0.224757	0.883559	0.942344	0.187969	0.318783	0.0981571	0.531357	0.721458	0.964538	0.099416	0.392207	0.381258		met214	446867	1.23212e+06	5.48707e+06	321665	1.36012e+06	8851.19	111.877	1.48398e+06	799.782	53370.9	107962	376702	4.80374e+07	1.64355e+06	23883.4	5824.05	1.93376e+06	1.10787e+06	3.05469e+06	436416	141533	2200.82
met215	0.173002	0.867349	0.593432	0.698685	0.31371	0.588372	0.165959	0.31304	0.0519409	0.298526	0.421222	0.00736636	1.61268e-10	0.0521363	0.886055	0.0794113	0.244799	0.855087	0.628638	0.801063	0.0164403	0.438852	0.549856	0.748445	0.192931		met215	2.458e+08	3.68571e+06	3.76653e+07	1.9799e+07	1.34241e+08	3.87067e+07	2.54069e+08	1.34614e+08	5.01169e+08	1.42952e+08	8.55235e+07	9.56347e+08	5.65484e+09	5.00332e+08	2.71283e+06	4.07883e+08	1.7898e+08	4.40661e+06	3.091e+07	8.3882e+06	7.65198e+08	7.92237e+07
met216	0.374593	0.0106495	0.0154548	0.731882	0.709845	0.416014	0.632966	0.0799458	0.986714	0.96917	0.967992	0.829083	2.87334e-05	0.652131	0.736079	0.330204	0.900753	0.999073	0.465529	0.728196	0.95635	0.74957	0.789293	0.432319	0.359508		met216	216343	1.80146e+06	1.61827e+06	32190	37960.7	181515	62544.8	843500	76.0304	409.57	441.47	12778.1	4.89265e+06	55731.8	31151.3	260221	4264.2	0.370212	146105	33118	821.409	27939.8
met217	0.715351	0.386021	0.209277	0.324087	0.0153201	0.527258	0.00907394	0.00111735	0.724211	0.682616	0.211711	0.527775	8.88195e-35	0.180833	0.282859	0.294927	0.592702	0.0325367	0.502437	0.00588952	0.0104944	0.786755	0.848357	0.233448	0.583632		met217	1.85726e+08	1.05013e+09	2.20506e+09	1.35923e+09	8.2633e+09	5.58323e+08	9.57884e+09	1.50087e+10	1.73858e+08	2.33504e+08	2.18162e+09	5.56927e+08	2.51216e+11	2.50548e+09	1.61245e+09	1.53363e+09	3.99678e+08	6.41375e+09	6.28362e+08	1.06793e+10	9.21145e+09	1.02198e+08
met218	0.614141	0.00685167	0.08069	0.0590138	0.00288691	0.486125	0.282377	0.516681	0.443897	0.0248184	0.923433	0.225128	0.66119	0.0163891	0.579965	0.255538	0.865151	0.785574	0.153415	0.843176	0.656721	0.531354	0.129734	0.740281	0.848687		met218	335032	9.71285e+06	4.03382e+06	4.71602e+06	1.1814e+07	639538	1.52468e+06	554358	772909	6.67378e+06	12171.6	1.94197e+06	253154	7.63947e+06	403728	1.7059e+06	38001.7	97539.4	2.69147e+06	51572.8	260338	516491
met219	0.262327	0.954279	0.924435	0.49332	0.292603	0.227096	0.154804	0.849147	0.657629	0.875936	0.351976	0.147621	0.953085	0.489286	0.578562	0.575492	0.493859	0.760097	0.983255	0.0753093	0.0631466	0.836353	0.156659	0.693225	0.994605		met219	9.26331e+06	24202.2	66235.5	3.45681e+06	8.1647e+06	1.07589e+07	1.4937e+07	266371	1.44641e+06	179460	6.38434e+06	1.54725e+07	25483.5	3.52181e+06	2.27256e+06	2.3095e+06	3.44819e+06	686549	3243.09	2.33718e+07	2.55184e+07	314148
met220	0.596371	0.417741	0.323201	0.740328	0.0918937	0.59833	0.01844	0.208028	0.00516058	0.725306	0.0244056	0.40546	0.059614	0.25024	0.492709	0.551345	0.320048	0.481144	0.194973	0.998734	0.336887	0.358516	0.963208	0.581819	0.89892		met220	2.17669e+07	5.09776e+07	7.57912e+07	8.52175e+06	2.21079e+08	2.15354e+07	4.33511e+08	1.2318e+08	6.12122e+08	9.57909e+06	3.95183e+08	5.37287e+07	2.76331e+08	1.02702e+08	3.65262e+07	2.75432e+07	7.67865e+07	3.85192e+07	1.30541e+08	195.253	7.1616e+07	6.54635e+07
met221	0.832409	0.621296	0.386	0.240457	0.606818	0.225313	0.427393	0.680459	0.130712	0.0888667	0.416921	0.296121	0.356174	0.825645	0.690964	0.414089	0.208876	0.441596	0.324019	0.284463	0.906527	0.16398	0.105662	0.526994	0.216079		met221	1.05872e+06	5.77129e+06	1.77816e+07	3.2626e+07	6.26295e+06	3.48148e+07	1.49022e+07	4.01058e+06	5.41354e+07	6.86579e+07	1.55907e+07	2.5838e+07	2.0146e+07	1.14734e+06	3.73706e+06	1.57813e+07	3.74003e+07	1.40081e+07	2.302e+07	2.71194e+07	325962	4.58956e+07
met222	0.719602	0.125226	0.889782	0.622405	0.692436	0.562614	0.512208	0.24251	0.84303	0.506662	0.198566	0.0147269	2.79458e-36	0.804666	0.122532	0.763956	0.615261	0.575546	0.613838	0.510118	0.250375	0.810154	0.589961	0.151781	0.026161		met222	6.91516e+06	1.26447e+08	1.03034e+06	1.30138e+07	8.39566e+06	1.79902e+07	2.30567e+07	7.33946e+07	2.10381e+06	2.3669e+07	8.88411e+07	3.21279e+08	1.01727e+10	3.28168e+06	1.28277e+08	4.83834e+06	1.35551e+07	1.68247e+07	1.36645e+07	2.32861e+07	7.09876e+07	3.09631e+06
met223	0.750813	0.298593	0.426604	0.772219	1.76059e-07	0.219167	0.268586	0.0936039	0.654886	0.380621	0.0157412	0.843256	6.98893e-06	0.461514	0.123702	0.451834	0.856514	0.655861	0.916792	0.477276	0.561957	0.076808	0.32544	0.757657	0.0935879		met223	30377.2	325806	190495	25239.7	8.47046e+06	455492	369132	849353	60187.8	231714	1.76779e+06	11775.9	6.22141e+06	163405	715624	170590	9846.97	59824.8	3287.46	152206	101333	946341
met224	0.592051	0.0697193	0.0462311	0.752112	0.619739	0.933112	0.985319	0.519081	0.767352	0.510284	0.0428994	0.213151	2.59332e-16	0.105521	0.381739	0.13556	0.354814	0.960284	0.787504	0.853758	0.787036	0.45671	0.257008	0.450211	0.723992		met224	8.95279e+07	1.02906e+09	1.24383e+09	3.10979e+07	7.67667e+07	2.19556e+06	105527	1.29631e+08	2.72813e+07	1.35173e+08	1.28352e+09	4.83901e+08	2.25514e+10	8.18998e+08	2.38665e+08	6.96033e+08	2.67102e+08	772900	2.2648e+07	1.059e+07	2.27503e+07	1.72759e+08
met225	0.394585	0.436803	0.0932321	0.60695	0.608049	0.761134	0.564442	0.530387	0.140401	0.192274	0.186306	0.289835	0.514239	0.37904	0.348916	0.0694078	0.571106	0.60273	0.714556	0.462457	0.630283	0.0906657	0.37017	0.219729	0.326269		met225	6.28152e+09	5.23991e+09	2.44775e+10	2.29246e+09	2.27846e+09	8.00362e+08	2.87679e+09	3.41049e+09	1.88685e+10	1.47508e+10	1.51548e+10	9.71461e+09	3.68596e+09	6.70696e+09	7.60564e+09	2.86566e+10	2.77942e+09	2.34668e+09	1.15861e+09	4.67869e+09	2.00683e+09	2.48684e+10
met226	0.0123795	0.357624	0.592636	0.656261	0.00484705	0.0631875	0.775506	0.0907111	0.149431	0.878041	0.063391	0.849621	0.0551957	0.936368	0.925852	0.884437	0.747296	0.257356	0.831798	0.485027	0.232095	0.297489	0.723844	0.844295	0.39436		met226	1.28782e+08	1.7316e+07	5.85374e+06	4.05067e+06	1.63672e+08	7.08357e+07	1.66277e+06	5.86897e+07	4.25808e+07	481410	7.07263e+07	734953	7.54615e+07	130300	177063	431892	2.12263e+06	2.62649e+07	922297	9.97236e+06	2.92392e+07	2.22164e+07
met227	0.492115	0.00132533	0.0220257	0.0287252	0.814905	0.019418	0.0132249	0.0020768	0.0885619	0.00582722	0.180022	0.633383	9.25468e-08	0.3564	0.821237	0.712604	0.55783	0.494183	0.92037	0.792947	0.940976	0.516612	0.37856	0.490164	0.736839		met227	4.30722e+06	9.51121e+07	4.81168e+07	4.38757e+07	499991	5.01452e+07	5.63858e+07	8.74043e+07	2.65441e+07	6.99488e+07	1.64302e+07	2.07593e+06	2.68645e+08	7.76649e+06	465785	1.23804e+06	3.1346e+06	4.26619e+06	91168.5	628588	50014	3.83924e+06
met228	0.616629	0.0837714	0.338956	0.995409	0.0255791	0.0183402	0.0392271	0.758848	0.667556	0.323838	0.0125478	0.935779	0.232277	0.138875	0.426252	0.987496	0.78825	0.190839	0.149461	0.511888	0.320713	0.6596	0.0479058	0.256015	0.178263		met228	115899	1.38694e+06	423141	15.3049	2.31701e+06	2.58788e+06	1.97453e+06	43573.6	85299	450476	2.90097e+06	3001.44	660677	1.01507e+06	292844	113.555	33351.3	792552	962749	198976	456339	89708.6
met229	0.654078	0.457049	0.544913	0.922885	0.18666	0.952154	0.86586	0.553135	0.442059	0.358537	0.324854	0.21032	4.4718e-09	0.404696	0.094422	0.7129	0.899078	0.586589	0.920365	0.560753	0.334049	0.793955	0.207692	0.169332	0.677841		met229	580872	1.60068e+06	1.06044e+06	27100.5	5.05312e+06	10412.5	82527	1.01767e+06	1.7102e+06	2.44042e+06	2.80643e+06	4.5464e+06	1.03417e+08	2.00967e+06	8.11557e+06	391652	46521.5	855505	28906.7	979086	2.70161e+06	197303
met230	0.254062	0.832051	0.00137178	0.000611486	0.0277587	0.869845	0.0226132	0.207281	0.838817	0.620425	1.28809e-08	0.506726	0.825732	0.895684	0.760923	0.55678	0.426582	0.883122	0.765776	0.512828	0.89696	0.879223	0.704392	0.458972	0.717305		met230	2.48077e+07	856493	1.97304e+08	2.26524e+08	9.27241e+07	511297	9.956e+07	3.03382e+07	787929	4.67199e+06	6.38733e+08	8.39873e+06	923235	327382	1.76318e+06	6.5783e+06	1.20458e+07	411580	1.69018e+06	8.1599e+06	319378	439717
met231	0.569115	0.55495	0.00900703	0.89126	0.77257	0.0753585	0.615801	0.975837	0.20948	0.537369	0.61503	0.914054	2.11374e-42	0.943474	0.369753	0.674686	0.757372	0.303	0.0614259	0.212688	0.796977	0.857999	0.0299561	0.932652	0.540633		met231	8.70959e+06	9.3643e+06	1.84608e+08	501974	2.24366e+06	8.52318e+07	6.76512e+06	24640.4	4.23761e+07	1.02222e+07	6.79473e+06	312853	6.1969e+09	135030	2.16265e+07	4.73252e+06	2.56361e+06	2.85286e+07	9.43285e+07	4.17837e+07	1.77768e+06	859840
met232	0.0835198	0.779304	0.0286857	0.00349721	0.142527	0.0786144	0.000187173	0.0107694	0.998295	0.437975	0.625561	0.825385	1.83116e-06	0.133891	0.529165	0.138459	0.362626	0.923212	0.540523	0.105913	0.428049	0.951941	0.174354	0.633493	0.541664		met232	6.19973e+06	162023	9.92759e+06	1.77622e+07	4.44727e+06	6.40387e+06	2.92436e+07	1.35139e+07	9.42601	1.24196e+06	491415	100428	4.81751e+07	4.64701e+06	817342	4.53961e+06	1.71144e+06	19167.8	773103	5.40904e+06	1.29677e+06	7494.12
met233	0.485628	0.782374	0.0041193	0.848118	0.0989431	0.000532803	0.00712217	0.178827	0.746226	0.213192	0.0252121	0.591081	0.375971	0.0816084	0.234255	0.627646	0.352106	0.78599	0.80448	0.785394	0.607788	0.962472	0.257275	0.468611	0.697337		met233	3.15834e+06	495426	5.39282e+07	238152	1.77294e+07	7.89401e+07	4.73985e+07	1.17577e+07	680035	1.00782e+07	3.27043e+07	1.87471e+06	5.09346e+06	1.97555e+07	9.20024e+06	1.52786e+06	5.62694e+06	478690	397901	481426	1.71067e+06	14373.9
met234	0.237216	0.688094	0.0573833	0.405271	0.54214	0.0271417	2.06191e-05	0.359423	0.754663	0.328519	0.00909374	0.523505	0.0333246	0.10949	0.116428	0.513358	0.809871	0.721043	0.822475	0.451725	0.908076	0.222966	0.65643	0.290486	0.100751		met234	3.26131e+07	3.75687e+06	8.45138e+07	1.61561e+07	8.66448e+06	1.14403e+08	4.31237e+08	1.95947e+07	2.27636e+06	2.22762e+07	1.598e+08	9.49015e+06	1.06095e+08	5.98749e+07	5.76051e+07	9.9622e+06	1.34925e+06	2.97206e+06	1.17334e+06	1.3208e+07	310752	3.46736e+07
met235	0.053507	0.069678	0.448117	0.599258	0.115151	0.00223707	0.714148	0.255191	0.429523	0.00174071	0.524826	0.0682268	1.7201e-08	0.923085	0.203169	0.893444	0.72656	0.322878	0.195678	0.743494	0.0535152	0.330008	0.391743	0.980407	0.5109		met235	6.92869e+07	6.11273e+07	1.06568e+07	5.11208e+06	4.60664e+07	1.74755e+08	2.48365e+06	2.39968e+07	1.15594e+07	1.83463e+08	7.48819e+06	6.17722e+07	6.09634e+08	172532	3.00276e+07	332083	2.26378e+06	1.81072e+07	3.10473e+07	1.98212e+06	6.92821e+07	1.75807e+07
met236	0.366778	0.0816737	0.400721	0.461528	0.844989	0.680789	0.805567	0.710452	0.00246976	0.997349	0.067335	0.0586474	0.00280134	0.392522	0.0645004	0.538683	0.492982	0.451578	0.623819	0.154711	0.884076	0.807991	0.485931	0.13029	0.178139		met236	542778	2.02489e+06	470497	361178	25450.3	112692	40340.2	91771.4	6.16276e+06	7.34961	2.23646e+06	2.3897e+06	6.00631e+06	487135	2.28401e+06	251749	313074	377509	160180	1.3513e+06	14153.5	39320.5
met237	0.0404022	0.190888	0.198922	0.441153	0.597356	0.856903	0.721764	0.00360836	0.976754	0.690864	0.0786835	0.0025274	2.21722e-64	0.0266519	0.0719854	0.465328	0.530708	0.929527	0.683685	0.587546	0.00851309	0.339455	0.939786	0.355294	0.0251038		met237	1.49575e+07	6.07433e+06	5.8592e+06	2.10394e+06	989071	115234	449464	3.03056e+07	3009.08	560578	1.09952e+07	3.26531e+07	1.42355e+09	1.75076e+07	1.15137e+07	1.89021e+06	1.3935e+06	27719.3	588426	1.04294e+06	2.47218e+07	3.23708e+06
met238	0.107977	0.569175	0.0824199	0.601275	0.180093	0.120958	0.586033	0.684135	0.87267	0.3428	0.115952	0.645792	0.355519	0.0160561	0.1707	0.319972	0.0784771	0.0969318	0.0311995	0.904877	0.875352	0.17928	0.14378	0.178515	0.081793		met238	6.669e+07	8.34412e+06	7.79033e+07	7.03084e+06	4.63419e+07	6.20648e+07	7.63624e+06	4.2608e+06	661148	2.31865e+07	6.37803e+07	5.43855e+06	2.19932e+07	1.50168e+08	4.84074e+07	2.54854e+07	7.99671e+07	7.11367e+07	1.20098e+08	367584	633361	4.65155e+07
met239	0.123774	0.047116	0.235419	0.693369	0.264074	0.804333	0.569974	0.735473	0.116689	0.547122	0.0619347	0.0128596	0.000106214	0.740303	0.959371	0.848366	0.659568	0.0212133	0.915827	0.83134	0.528412	0.119871	0.550633	0.519446	0.198037		met239	1.00816e+07	1.68025e+07	5.985e+06	659991	5.30153e+06	260538	1.37034e+06	484564	1.04755e+07	1.53928e+06	1.48491e+07	2.64486e+07	6.48437e+07	466370	11015.6	155184	823840	2.2669e+07	47416.4	192554	1.68774e+06	1.02954e+07
met240	0.945717	0.320999	0.0526907	0.910419	0.378683	0.0138216	0.562601	0.908813	0.602075	0.906291	0.0810552	0.997655	3.89563e-15	0.261407	0.398305	0.0015512	0.684349	0.509072	0.248041	0.301297	0.391608	0.475708	0.0900396	0.018203	0.727626		met240	39839.2	8.47319e+06	3.2394e+07	108788	6.66581e+06	5.24386e+07	2.88193e+06	112741	2.3372e+06	119092	2.62453e+07	74.2305	5.68865e+08	1.08546e+07	6.13608e+06	8.70496e+07	1.42059e+06	3.74854e+06	1.14839e+07	9.19306e+06	6.3126e+06	4.37409e+06
met241	0.00241025	0.0941114	0.696761	0.0704206	0.142371	0.160973	0.082981	0.000110707	0.591967	0.277308	0.617398	0.997191	7.84001e-07	0.0847207	0.471498	0.489679	0.311985	0.711105	0.0723454	0.842336	0.584621	0.537772	0.556167	0.508668	0.696442		met241	4.7239e+06	1.42764e+06	77131.4	1.66823e+06	1.09551e+06	1.00007e+06	1.53136e+06	7.71667e+06	145933	600127	126755	6.2951	1.27313e+07	1.51418e+06	263434	242473	519705	69670.4	1.64562e+06	20091.8	151797	192890
met242	0.507523	0.856448	0.0301266	0.00493303	0.772277	0.602944	0.509645	0.0261625	0.635223	0.845456	0.0859528	0.696934	0.0364834	0.0414075	0.198612	0.689082	0.695734	0.678203	0.46507	0.544952	0.43975	0.284063	0.941566	0.284961	0.199464		met242	91660.1	6826.81	986042	1.6634e+06	17472.9	56462.2	90746.4	1.03732e+06	46958.2	7926.14	617125	31647.5	916990	871689	345373	33400.5	31911.9	35920.3	111394	76473.8	124609	239695
met243	0.296191	0.988049	0.50197	0.0567185	0.496	0.120711	0.526112	0.786135	0.329278	0.939759	0.218155	0.114252	2.09599e-10	0.129829	0.272866	0.0443075	0.607507	0.976794	0.00968798	0.551644	0.624193	0.964019	0.251166	0.287967	0.150178		met243	3.86907e+06	794.594	1.59706e+06	1.29095e+07	1.64213e+06	8.55033e+06	1.42383e+06	260728	3.37385e+06	20224.6	5.37916e+06	8.85772e+06	1.49592e+08	8.14622e+06	4.26321e+06	1.43881e+07	934515	2996.37	2.38727e+07	1.25542e+06	850179	7206.43
met244	0.692081	0.773191	0.174744	0.691696	0.106068	0.151422	0.194582	0.403655	0.502696	0.599948	0.286216	0.166391	1.0418e-08	0.119141	0.4733	0.0510823	0.605998	0.928156	0.0241756	0.603828	0.430401	0.220289	0.251531	0.647759	0.489389		met244	4.44763e+07	2.35521e+07	5.23258e+08	4.45939e+07	7.42682e+08	5.84794e+08	4.77947e+08	1.97887e+08	1.27435e+08	7.80144e+07	3.22872e+08	5.44155e+08	9.63558e+09	6.90425e+08	1.4589e+08	1.08356e+09	7.54525e+07	2.305e+06	1.44905e+09	7.63652e+07	1.76401e+08	4.26706e+08
met245	0.192678	0.694794	0.172759	0.747463	0.304562	0.650524	0.790758	0.319424	0.0686738	0.746183	0.795768	0.0895985	0.00911068	0.125117	0.525392	0.720714	0.467926	0.438557	0.330269	0.120431	0.687238	0.361881	0.41267	0.434371	0.82977		met245	1.29629e+07	1.1739e+06	1.42015e+07	790532	8.04619e+06	1.56515e+06	536770	7.56625e+06	2.53633e+07	798854	510796	2.20403e+07	5.22464e+07	1.79796e+07	3.07619e+06	974589	4.01931e+06	4.57801e+06	7.23418e+06	1.84368e+07	1.23605e+06	6.3443e+06
met246	0.308053	0.960979	0.997582	0.148109	0.732747	0.412592	0.258619	0.934702	0.757782	0.726729	0.332509	0.534082	0.625672	0.390589	0.403387	0.916539	0.339795	0.953912	0.852782	0.876549	0.912523	0.515124	0.340579	0.802901	0.181833		met246	1.55129e+10	3.56975e+07	136923	3.12656e+10	1.73918e+09	1.0019e+10	1.90584e+10	1.00107e+08	1.41851e+09	1.82169e+09	1.40197e+10	5.76825e+09	3.54993e+09	1.10017e+10	1.04206e+10	1.63776e+08	1.36028e+10	4.98134e+07	5.13573e+08	3.59898e+08	1.79983e+08	6.32091e+09
met247	0.756521	0.556437	0.0332756	0.626859	0.462305	0.483904	0.716278	0.258307	0.00105965	0.137465	0.180082	0.397315	4.71504e-31	0.354477	0.692238	0.785059	0.692413	0.330297	0.20672	0.896497	0.106014	0.0457609	0.354144	0.930499	0.913523		met247	3.03591e+07	1.09271e+08	1.43816e+09	7.46502e+07	1.70716e+08	1.54828e+08	4.17152e+07	4.04068e+08	3.42585e+09	6.98336e+08	5.68558e+08	2.2641e+08	4.94195e+10	2.70989e+08	4.94816e+07	2.34898e+07	4.94222e+07	2.99582e+08	5.04311e+08	5.34386e+06	8.27405e+08	1.26565e+09
met248	0.79039	1.54402e-05	0.455216	0.188159	0.092447	0.0568815	0.178282	0.0926518	0.00896006	0.168653	0.111597	0.0384753	2.56256e-11	0.886397	0.0309143	0.403927	0.837254	0.318542	0.32183	0.208915	0.356161	0.0760632	0.486243	0.257479	0.43362		met248	1.71452e+06	4.62883e+08	1.35394e+07	4.21079e+07	6.89175e+07	8.83429e+07	4.40546e+07	6.88307e+07	1.67016e+08	4.60767e+07	6.15998e+07	1.04446e+08	1.13466e+09	495271	1.13608e+08	1.69164e+07	1.02385e+06	2.41688e+07	2.38422e+07	3.83805e+07	2.06787e+07	7.66324e+07
met249	0.810181	0.309235	0.00645555	6.88831e-05	0.68815	0.402423	0.377279	0.0669692	0.875257	0.965109	0.0201633	0.0425829	0.595434	0.0130443	0.225333	0.844614	0.578382	0.499833	0.776843	0.931539	0.813986	0.73303	0.799598	0.152692	0.828937		met249	707307	1.26898e+07	9.16994e+07	1.97663e+08	1.97524e+06	8.60128e+06	9.56492e+06	4.1293e+07	302123	23458.1	6.657e+07	5.06395e+07	3.4574e+06	7.60745e+07	1.80515e+07	470943	3.78763e+06	5.5843e+06	984939	90478.2	678708	1.4265e+06
met250	0.899719	0.336231	0.761838	0.802408	0.473607	0.684243	0.274864	0.629227	0.585272	0.409205	0.127523	0.83642	5.38563e-07	0.830363	0.16997	0.626833	0.261754	0.769863	0.268457	0.892735	0.861616	0.926715	0.195867	0.0515062	0.942247		met250	609712	3.55412e+07	3.52685e+06	2.40423e+06	1.97283e+07	6.35107e+06	4.58381e+07	8.9523e+06	1.1437e+07	2.61701e+07	8.93967e+07	1.63688e+06	9.91926e+08	1.76226e+06	7.24551e+07	9.07791e+06	4.84232e+07	3.28636e+06	4.70817e+07	698125	1.1667e+06	324817
met251	0.741334	0.908355	0.151228	0.706804	0.0796051	0.0519554	0.092794	0.999985	0.315291	0.221482	0.426426	0.502417	8.80277e-07	0.930605	0.712028	0.339731	0.866853	0.809719	0.538377	0.262612	0.499912	0.565827	0.229278	0.65788	0.588134		met251	1.14083e+06	138732	2.16141e+07	1.48151e+06	3.22814e+07	3.97107e+07	2.96708e+07	0.00350666	1.05687e+07	1.56747e+07	6.62679e+06	4.71167e+06	2.60005e+08	79395.1	1.42674e+06	9.55174e+06	294286	607032	3.96484e+06	1.31564e+07	4.76717e+06	3.4531e+06
met252	0.433366	0.0680781	0.783833	0.474039	0.464204	0.82956	0.435618	0.261681	0.13166	0.447286	0.90985	0.681946	1.38613e-13	0.620551	0.714563	0.0990861	0.316281	0.148055	0.138163	0.554017	0.424807	0.120999	0.24715	0.551617	0.0807653		met252	6.15768e+06	3.34962e+07	754536	5.14143e+06	5.37423e+06	464599	6.09758e+06	1.26482e+07	2.28438e+07	5.79363e+06	128533	1.68402e+06	5.83434e+08	2.45784e+06	1.34123e+06	2.73538e+07	1.00794e+07	2.10239e+07	2.20929e+07	3.51198e+06	6.39052e+06	2.41692e+07
met253	0.21777	0.161067	0.559063	0.263354	0.898516	0.455885	0.672837	0.0756556	0.188899	0.98924	0.225842	0.0130141	1.77886e-60	0.229166	0.144195	0.338148	0.405142	0.870842	0.581849	0.720667	0.0611148	0.336551	0.987565	0.111528	0.0569471		met253	4.31771e+06	5.58586e+06	968943	3.55496e+06	46156.7	1.57866e+06	506059	8.98671e+06	4.90773e+06	516.113	4.16924e+06	1.7621e+07	1.04548e+09	4.10994e+06	6.06601e+06	2.60604e+06	1.96805e+06	75016.9	860823	362860	9.99022e+06	2.62335e+06
met254	0.00522265	0.00197836	0.828821	0.467784	0.550145	0.959724	0.494872	0.0326026	0.757181	0.460637	0.440458	0.00240098	1.05522e-32	0.00717105	0.00268581	0.925387	0.520558	0.439578	0.800873	0.433002	0.117239	0.769737	0.657095	0.853389	0.00278156		met254	2.54164e+07	3.12412e+07	151007	1.70389e+06	1.15377e+06	8237.5	1.50571e+06	1.48252e+07	308810	1.75933e+06	1.92343e+06	3.00705e+07	5.38649e+08	2.35407e+07	2.93946e+07	28328.8	1.33393e+06	1.93085e+06	205489	1.98705e+06	7.94761e+06	276790
met255	0.29011	0.667042	0.166556	0.36407	0.0295315	0.0516568	5.36625e-12	0.560943	0.433987	0.261179	0.00463967	0.268179	0.000166257	0.54451	0.834703	0.690838	0.783979	0.270626	0.305628	0.218926	0.190287	0.685858	0.102808	0.161721	0.947315		met255	1.068e+07	1.76445e+06	1.82789e+07	7.85922e+06	4.53828e+07	3.62465e+07	4.78037e+08	3.22354e+06	5.83844e+06	1.20503e+07	7.70774e+07	1.17018e+07	1.37295e+08	3.50178e+06	415065	1.50794e+06	716355	1.15827e+07	1.00147e+07	1.443e+07	1.63814e+07	1.55969e+06
met256	0.490731	0.758576	0.432765	0.771047	0.825924	0.0594297	0.724249	0.86336	0.67583	0.150473	0.621662	0.819195	4.3251e-27	0.402	0.908769	0.540611	0.260831	0.064874	0.398772	0.484659	0.83493	0.695298	0.54776	0.499245	0.871882		met256	3.61363e+07	7.18464e+06	4.68316e+07	6.44071e+06	3.67867e+06	2.71288e+08	9.46611e+06	2.25248e+06	1.33003e+07	1.57589e+08	1.85258e+07	3.97369e+06	1.00826e+10	5.34532e+07	998621	2.8485e+07	9.62863e+07	2.60172e+08	5.41914e+07	3.71593e+07	3.30243e+06	1.16686e+07
met257	0.633768	0.0896871	0.44236	0.85023	0.68672	0.337348	0.312843	0.462008	0.332174	0.95646	0.340539	0.0204274	1.26211e-26	0.348086	0.0691284	0.812846	0.951257	0.609446	0.746447	0.456942	0.337899	0.430677	0.840999	0.521605	0.0537032		met257	1.25071e+06	1.59159e+07	3.25311e+06	196419	896204	5.07585e+06	5.61771e+06	2.98214e+06	5.18582e+06	16420.2	5.00917e+06	2.97869e+07	7.15238e+08	4.85473e+06	1.82655e+07	308801	20584	1.43809e+06	575951	3.05025e+06	5.06428e+06	3.42325e+06
met258	0.0952069	0.996531	1.80409e-05	5.89293e-06	0.0387174	0.444903	0.00412279	0.0848456	0.28885	0.232299	2.05499e-10	0.878867	0.695109	0.407913	0.731034	0.582983	0.560239	0.778638	0.893775	0.361936	0.896025	0.807792	0.896022	0.961967	0.933022		met258	1.46418e+07	99.0931	9.83924e+07	1.10092e+08	2.25109e+07	3.06177e+06	4.35407e+07	1.56206e+07	5.90552e+06	7.49209e+06	2.217e+08	121784	805503	3.59348e+06	619608	1.58093e+06	1.77954e+06	414299	93482.4	4.36175e+06	89541.5	310311
met259	0.0126453	0.679179	0.912306	0.0253963	0.0955508	0.0201514	0.0972172	0.280522	0.260062	0.0966192	0.391567	0.905375	5.18937e-12	0.0108168	0.839889	0.0836727	0.475272	0.885313	0.00410781	0.794938	0.00702665	0.988775	0.00630171	0.20257	0.919879		met259	1.71218e+07	467839	33166.9	1.37399e+07	7.62088e+06	1.48521e+07	7.54476e+06	3.18868e+06	3.47349e+06	7.57191e+06	2.00899e+06	38642.8	1.37348e+08	1.78903e+07	111625	8.20929e+06	1.39457e+06	56892	2.2728e+07	184734	2.00311e+07	541.26
met260	0.0952361	0.28231	0.0760217	0.233286	0.134318	0.240989	0.00521235	0.928288	0.721773	0.489214	0.449541	0.407493	0.0202405	0.896573	0.908877	0.632171	0.382747	0.841397	0.534849	0.451139	0.946225	0.0629514	0.0182324	0.808769	0.466103		met260	1.69982e+07	7.04609e+06	1.92312e+07	8.6626e+06	1.3682e+07	8.38222e+06	4.7925e+07	49309.8	772034	2.91304e+06	3.48324e+06	4.18001e+06	3.30168e+07	102872	79749.7	1.39523e+06	4.64195e+06	243781	2.34583e+06	3.45874e+06	27694.7	2.11318e+07
met261	0.113984	0.0932044	0.329182	0.825139	0.730257	0.489966	0.494293	0.759134	0.423129	0.823212	0.269344	0.0976649	4.74363e-19	0.139988	0.0723626	0.431557	0.90184	0.771692	0.232957	0.696884	0.0178903	0.718455	0.721109	0.745765	0.00013652		met261	4.12899e+06	4.65964e+06	1.571e+06	80463.7	195965	785983	770418	154978	1.0583e+06	82277.6	2.01376e+06	4.53547e+06	1.43401e+08	3.59879e+06	5.34075e+06	1.02037e+06	25073.9	138788	2.34873e+06	250141	9.29947e+06	214269
met262	0.0774185	0.761263	0.215186	0.786692	0.979017	0.946996	0.00224347	0.850362	0.773117	0.00543919	0.0746951	0.974751	0.0221831	0.155629	0.86392	0.262222	0.268585	0.890425	0.85338	0.189631	0.759887	0.849873	0.523706	0.0527008	0.803039		met262	1.89795e+08	5.59947e+06	9.33362e+07	4.44202e+06	41960	268071	5.72368e+08	2.15887e+06	5.04187e+06	4.72747e+08	1.93364e+08	60758.4	3.19159e+08	1.22566e+08	1.78169e+06	7.63488e+07	7.43398e+07	1.15121e+06	2.07166e+06	1.04555e+08	5.66628e+06	2.17317e+06
met263	0.365559	0.746145	0.303655	0.118247	0.396964	0.592582	0.657567	0.327883	0.613052	0.703685	0.333444	0.0887691	3.60031e-45	0.252299	0.748235	0.221452	0.14877	0.242995	0.646673	0.852004	0.138403	0.755256	0.743646	0.404854	0.0957992		met263	1.71931e+07	2.19906e+06	2.22258e+07	5.13414e+07	1.5066e+07	6.00945e+06	4.12355e+06	2.01055e+07	5.36756e+06	3.03576e+06	1.96478e+07	6.09693e+07	5.24939e+09	2.75365e+07	2.16173e+06	3.14177e+07	4.38435e+07	2.86435e+07	4.40961e+06	730285	4.61794e+07	2.0389e+06
met264	0.148893	0.242953	0.218269	0.721473	0.559601	0.72654	0.701063	0.0295698	0.88798	0.773828	0.699334	0.000966868	2.42714e-50	0.269033	0.0291402	0.732489	0.661706	0.971037	0.955774	0.629948	0.0460544	0.998254	0.880361	0.911828	0.0111824		met264	3.85008e+06	2.51729e+06	2.79902e+06	234323	627777	225522	271727	8.77377e+06	36580.5	152260	275042	2.03214e+07	5.3109e+08	2.25529e+06	8.82069e+06	215426	353040	2430.21	5669.9	428060	7.36921e+06	8.824
met265	0.902996	0.929511	0.303333	0.726189	0.782791	0.236785	0.336728	0.139122	0.64181	0.35282	0.276986	0.243336	1.69824e-10	0.740828	0.876551	0.193653	0.596534	0.899577	0.0636883	0.476864	0.0180196	0.534014	0.68682	0.234671	0.444412		met265	9.0267e+06	4.75521e+06	6.44579e+08	7.4535e+07	4.61881e+07	8.51844e+08	5.61367e+08	1.33261e+09	1.31522e+08	5.25102e+08	7.19106e+08	8.28395e+08	2.59437e+10	6.64876e+07	1.46645e+07	1.02866e+09	1.70357e+08	9.67766e+06	2.09758e+09	3.07672e+08	3.42071e+09	2.35118e+08
met266	0.352566	0.290118	0.401579	0.0398023	0.67893	0.872725	0.754025	0.619075	0.191635	0.0328589	8.81628e-05	0.83736	0.70211	0.459411	0.448144	0.428932	0.902887	0.765679	0.682769	0.552181	0.746247	0.751864	0.0930918	0.823938	0.675683		met266	6.75592e+07	8.75088e+07	5.49938e+07	3.31631e+08	1.33836e+07	2.00436e+06	7.66868e+06	1.93093e+07	1.33414e+08	3.57406e+08	1.22153e+09	3.291e+06	1.14269e+07	4.27725e+07	4.49631e+07	4.89024e+07	1.16276e+06	6.93779e+06	1.30472e+07	2.76134e+07	8.17895e+06	7.80864e+06
met267	0.941197	0.159602	0.000762042	0.31753	0.00868754	0.434132	0.898338	0.803965	0.0192397	0.13057	0.217065	0.218562	5.97819e-15	0.915915	0.689145	0.701998	0.981998	0.446682	0.198234	0.882927	0.272643	0.0841022	0.334354	0.543747	0.0981568		met267	821.119	299140	1.73167e+06	150932	1.0471e+06	92376.3	2463.18	9298.12	831942	345797	230314	228818	9.84295e+06	1682.16	24150.5	22095.9	76.8331	87437.3	250254	3272.45	181839	451757
met268	0.692744	0.299179	0.725164	0.116361	0.279066	0.579509	0.020268	0.00426923	0.347753	0.731211	0.592427	0.383835	1.42006e-58	0.516105	0.724316	0.328966	0.0577179	0.235611	0.446939	0.109277	0.0166439	0.33676	0.808289	0.434513	0.428103		met268	2.92555e+07	2.02172e+08	2.31588e+07	4.63193e+08	2.19786e+08	5.754e+07	1.01561e+09	1.54376e+09	1.65333e+08	2.21101e+07	5.37046e+07	1.42199e+08	6.60776e+10	7.90348e+07	2.3308e+07	1.78722e+08	6.77485e+08	2.63944e+08	1.08431e+08	4.81848e+08	1.08103e+09	1.73046e+08
met269	0.0344195	0.849546	0.44495	0.103705	0.630192	0.6428	0.755679	0.899153	0.121926	0.80729	0.544264	0.106276	0.281789	0.471595	0.32628	0.0821248	0.578824	0.376766	0.29609	0.514483	0.170501	0.469591	0.024438	0.151173	0.863331		met269	1.95292e+09	1.56312e+07	2.53607e+08	1.15341e+09	1.00711e+08	9.3453e+07	4.20596e+07	6.97631e+06	1.04194e+09	2.58456e+07	1.59777e+08	1.13643e+09	5.03832e+08	2.25232e+08	4.19003e+08	1.31721e+09	1.3389e+08	3.39629e+08	4.74777e+08	1.84665e+08	8.17668e+08	2.27276e+08
met270	4.46328e-05	0.891335	0.535466	0.00116362	0.00425486	0.105865	0.104097	0.495643	0.254078	0.711371	0.491613	0.822731	1.69007e-10	0.48878	0.856049	0.250736	0.514823	0.204071	0.895538	0.839668	0.361554	0.491747	0.629298	0.779626	0.743867		met270	8.05864e+06	8859.88	182368	5.06601e+06	3.91462e+06	1.24492e+06	1.25768e+06	220497	618362	65002.6	224651	23827.4	2.02717e+07	227605	15622.3	627150	201489	767073	8183.89	19431.8	395552	224511
met271	0.179143	0.244709	0.472337	0.586316	0.317687	0.320008	0.651289	0.482135	0.392234	0.377154	0.437874	0.790725	0.374431	0.172	0.250407	0.451754	0.589251	0.327983	0.303443	0.633463	0.502354	0.408682	0.356281	0.418049	0.792626		met271	1.20409e+09	9.02427e+08	3.44113e+08	1.97247e+08	6.65556e+08	6.59194e+08	1.3605e+08	3.29131e+08	4.87803e+08	5.19787e+08	4.01009e+08	4.68933e+07	5.25756e+08	1.24468e+09	8.80905e+08	3.77274e+08	1.94169e+08	6.37796e+08	7.0597e+08	1.51449e+08	2.99757e+08	4.54876e+08
met272	0.809223	0.73799	0.964185	0.0663186	0.658266	0.559915	0.544843	0.76367	0.861646	0.734047	0.769851	0.755861	0.000121824	0.128147	0.625635	0.473037	0.301081	0.447773	0.114643	0.686031	0.546566	0.763948	0.743641	0.526948	0.55518		met272	8828.86	16950.7	305.377	512622	29637.6	51493.2	55553.3	13693.2	4600.48	17485	12965.7	14643.4	2.27331e+06	351505	36061	78027.3	162164	87339.7	378033	24755.4	55078.7	13660.1
met273	0.808021	0.474198	0.376156	0.114205	0.347918	0.377433	0.0843928	0.0128522	0.163547	0.311499	0.275757	0.0579332	0.681315	0.824536	0.945287	0.627269	0.336077	0.822806	0.429766	0.613311	0.275571	0.371959	0.119308	0.0291288	0.157949		met273	1.09907e+06	9.53945e+06	1.45922e+07	4.65736e+07	1.64163e+07	1.45143e+07	5.56224e+07	1.16009e+08	3.62115e+07	1.90889e+07	2.21413e+07	6.71991e+07	3.13993e+06	915096	87669.4	4.39017e+06	1.72427e+07	933537	1.16135e+07	4.7552e+06	2.21585e+07	1.48511e+07
met274	0.405295	0.484732	0.250794	0.000198637	0.522578	0.414265	0.253504	0.751612	0.101977	0.00862505	0.514589	0.488608	0.00202342	0.760911	0.254302	0.313829	0.913043	0.546815	0.122099	0.0323585	0.446197	0.385707	0.569171	0.0493823	0.0927487		met274	244843	172555	466590	4.96659e+06	144479	235632	461281	35394.1	947558	2.45589e+06	150109	169510	3.40184e+06	32711.4	459730	358785	4212.65	128304	846608	1.62599e+06	205127	266027
met275	0.135806	0.134061	0.201226	0.78125	0.164386	0.399485	0.356002	0.173978	0.287127	0.250388	0.253313	0.478125	0.0474075	0.489131	0.287497	0.232622	0.512755	0.532494	0.802903	0.273961	0.632366	0.145589	0.261231	0.484708	0.206254		met275	8.6333e+08	8.71108e+08	6.33427e+08	2.98511e+07	7.49997e+08	2.74996e+08	3.30085e+08	7.16925e+08	4.39132e+08	5.12139e+08	5.0585e+08	1.94863e+08	1.52823e+09	1.85293e+08	4.38458e+08	5.52371e+08	1.6592e+08	1.50884e+08	2.41152e+07	4.63877e+08	8.8612e+07	8.21719e+08
met276	0.5435	0.266736	0.00437362	0.961513	0.0361702	0.991062	0.00293644	0.317174	0.268449	0.500956	0.0117811	0.624464	0.57893	0.000230148	0.231056	0.403626	0.0804375	0.64169	0.891902	0.440266	0.863931	0.135128	0.115257	0.628071	0.508144		met276	1.06503e+06	3.56263e+06	2.36392e+07	6716.52	1.27217e+07	361.977	2.57694e+07	2.88921e+06	3.53718e+06	1.30702e+06	1.84267e+07	691405	888597	3.97299e+07	4.14379e+06	2.0134e+06	8.84478e+06	624728	53270.8	1.71904e+06	84713	6.4556e+06
met277	0.400124	0.0625241	0.415459	0.11325	0.778651	0.98668	0.966227	0.760494	0.768927	0.492064	0.912397	0.543623	7.56898e-05	0.439247	0.0853523	0.779534	0.107893	0.356532	0.654441	0.446203	0.590267	0.506582	0.525581	0.857764	0.95089		met277	4.03944e+07	1.98551e+08	3.78346e+07	1.43403e+08	4.50469e+06	15889.8	102207	5.29837e+06	4.92105e+06	2.69249e+07	690058	2.10388e+07	9.08734e+08	3.41307e+07	1.69311e+08	4.46785e+06	1.47792e+08	4.85109e+07	1.14249e+07	3.31048e+07	1.6535e+07	2.5162e+07
met278	0.916605	0.261483	0.258307	0.879207	0.811288	0.156731	0.24044	0.808361	0.879478	0.131578	0.546997	0.477688	0.281674	0.86726	0.258309	0.202212	0.636348	0.923825	0.143207	0.240864	0.664824	0.728478	0.186539	0.593466	0.709478		met278	600993	6.92087e+07	7.01389e+07	1.26598e+06	3.12496e+06	1.1017e+08	7.56473e+07	3.2246e+06	1.26026e+06	1.24946e+08	1.98897e+07	2.76482e+07	6.36089e+07	1.53125e+06	7.01383e+07	8.93036e+07	1.22563e+07	501123	1.17751e+08	7.55109e+07	1.02913e+07	6.60647e+06
met279	0.834989	0.842679	0.585667	0.86188	0.424205	0.485554	0.304353	0.162607	0.684318	0.489343	0.110617	0.964823	0.00324031	0.0238068	0.205318	0.717403	0.150637	0.164424	0.913272	0.831708	0.146139	0.714911	0.726298	0.901235	0.240667		met279	18389.1	16692.8	125971	12827.8	270829	206219	447615	828071	70064.9	202658	1.08172e+06	824.238	3.70845e+06	2.17725e+06	681005	55520.1	877440	820943	5026.86	19138.9	897155	56548.7
met280	0.0103301	0.346631	0.410366	0.935111	0.850863	0.571969	0.397183	0.44957	0.427963	0.405328	0.480988	0.864724	0.0100506	0.00185081	0.290392	0.967511	0.895849	0.546251	0.887199	0.769633	0.768748	0.424465	0.387146	0.440341	0.926801		met280	1.66978e+09	2.23453e+08	1.70938e+08	1.6706e+06	8.9097e+06	8.05258e+07	1.80807e+08	1.44184e+08	1.58471e+08	1.74653e+08	1.25231e+08	7.31501e+06	1.68227e+09	2.46914e+09	2.82068e+08	418092	4.31894e+06	9.17943e+07	5.07125e+06	2.16169e+07	2.17883e+07	1.60887e+08
met281	0.0327882	0.527814	0.284568	0.186261	0.209096	0.00933645	0.789646	0.828015	0.162587	0.00617175	0.0365144	0.236166	0.350088	0.303205	0.217424	0.39417	0.484835	0.341133	0.00964105	0.501813	0.108573	0.253948	0.0625702	0.514022	0.891236		met281	7.77953e+07	6.77357e+06	1.94761e+07	2.97314e+07	2.68454e+07	1.15646e+08	1.20892e+06	801727	3.31946e+07	1.28454e+08	7.46407e+07	2.38742e+07	1.48455e+07	1.80272e+07	2.58844e+07	1.23424e+07	8.29312e+06	1.54076e+07	1.14659e+08	7.6662e+06	4.38622e+07	2.21385e+07
met282	0.472968	0.75093	0.456549	0.303692	0.371226	0.304198	0.302423	0.165969	0.491729	0.194105	0.350134	0.122149	0.879397	0.512466	0.681149	0.411347	0.446833	0.282734	0.22654	0.359985	0.208302	0.445793	0.104066	0.272721	0.196732		met282	9.3798e+07	1.83404e+07	1.00961e+08	1.92783e+08	1.45661e+08	1.9238e+08	1.93799e+08	3.50031e+08	8.60917e+07	3.07488e+08	1.59049e+08	4.36094e+08	4.19071e+06	7.81274e+07	3.07365e+07	1.22936e+08	1.05396e+08	2.10298e+08	2.66624e+08	1.52661e+08	2.88673e+08	1.05879e+08
met283	0.498289	0.456627	0.00171834	0.514368	0.148642	0.0796876	0.103495	0.480954	0.595278	0.158119	0.209611	0.701256	0.000409004	0.821433	0.970518	0.101779	0.857891	0.234195	0.214752	0.378342	0.467094	0.629615	0.844273	0.895533	0.00826679		met283	2.11241e+06	2.55293e+06	4.57492e+07	1.95844e+06	9.62703e+06	1.41887e+07	1.22407e+07	2.28811e+06	1.29957e+06	9.19225e+06	7.26002e+06	677688	5.8314e+07	234553	6289.09	1.2364e+07	147624	6.52595e+06	7.09827e+06	3.57623e+06	2.43627e+06	1.07111e+06
met284	0.542003	0.652009	0.226035	0.864699	0.271807	0.704176	0.731166	0.0451196	0.326133	0.121532	0.69537	0.0510117	3.15705e-06	0.383576	0.76112	0.3692	0.74828	0.904496	0.499944	0.52166	0.13182	0.671471	0.260945	0.267895	0.412493		met284	493991	270137	1.94948e+06	38558.3	1.6058e+06	191474	156777	5.3545e+06	1.28178e+06	3.19223e+06	203654	5.07818e+06	2.95494e+07	1.00905e+06	122745	1.07177e+06	136771	19117.8	604600	545522	3.02333e+06	238929
met285	0.134377	0.741423	0.0371865	0.386758	0.122159	0.24979	0.817024	0.105428	0.436478	0.524	0.723643	0.760248	2.57297e-46	0.402436	0.281789	0.837732	0.132653	0.424104	0.165586	0.294212	0.960379	0.659577	0.714464	0.98512	0.982553		met285	7.50639e+06	363807	1.45761e+07	2.50482e+06	8.00417e+06	4.43153e+06	178865	8.78373e+06	2.02439e+06	1.35708e+06	417772	311139	8.63357e+08	2.34395e+06	3.87528e+06	140129	7.57352e+06	2.1361e+06	6.43659e+06	3.68037e+06	8245.14	648410
met286	0.33685	0.432152	0.0590865	0.0627228	0.0433892	0.944112	0.926363	0.549254	0.749565	0.485255	0.262366	0.899997	1.55987e-64	0.811466	0.599841	0.721865	0.0670423	0.128595	0.441977	0.667676	0.690139	0.153361	0.891198	0.109366	0.462087		met286	92963.8	62167.4	360143	350102	412674	494.804	860.026	36124.9	10260.4	49062.3	126658	1589.98	4.05767e+07	5729.12	27720	12759.7	338953	233114	59557.4	18563	16004.9	205708
met287	0.688711	0.0423606	0.205483	0.83451	0.407088	0.240458	0.363797	0.0664332	0.00163223	0.265199	0.314371	0.0236007	9.99969e-10	0.0189888	0.160315	0.193084	0.96439	0.976389	0.501626	0.998033	0.71073	0.450539	0.594853	0.842164	0.00753976		met287	4156.91	107208	41587.3	1130.44	17812.8	35739.5	21378.6	87577.8	259841	32194.3	26243.9	133452	1.00789e+06	143379	51163.1	43951.6	51.6192	22.6843	11698.6	0.157399	3562.76	14752.8
met288	0.180114	0.865283	0.963457	0.122847	0.840856	0.971398	0.0663361	0.0470057	0.149698	0.0904549	0.564871	0.490612	0.0250778	0.0479619	0.0140173	0.673233	0.791312	0.117489	0.597362	0.673525	0.145768	0.537207	0.621699	0.78934	0.0116252		met288	25689.9	410.734	29.9548	34061.6	575.393	18.3449	48290.9	56545.2	29683.2	41032	4729.94	6784.42	72014.9	56057.8	86713.5	2538.31	999.219	35063.6	3982.46	2533.5	30266.2	5435.45
met289	0.466203	0.374202	0.393923	0.76952	0.790916	0.801615	0.00246649	0.199895	0.9921	0.171547	0.27045	0.594645	0.000232526	0.269836	0.675084	0.548412	0.931699	0.777839	0.439368	0.891349	0.710889	0.246387	0.0137848	0.99613	0.312108		met289	408745	608075	559627	66056.8	54082.5	48573.8	7.12385e+06	1.2665e+06	75.4243	1.44123e+06	935633	217914	1.05821e+07	938038	135214	277214	5651.68	61248.1	460335	14355.9	105720	1.03533e+06
met290	0.303042	0.435425	0.0486847	0.0587465	0.378918	0.772448	0.292061	0.463824	0.719041	0.468928	0.335159	0.692935	1.58457e-72	0.0590915	0.0596072	0.0749889	0.00461712	0.343104	0.739983	0.313709	0.252104	0.777843	0.25161	0.186042	0.561917		met290	9.58411e+07	5.49339e+07	3.52229e+08	3.23677e+08	6.99285e+07	7.54711e+06	1.00304e+08	4.84589e+07	1.16806e+07	4.73611e+07	8.39114e+07	1.4074e+07	4.29123e+10	3.22792e+08	3.21481e+08	2.87114e+08	7.3059e+08	8.11929e+07	9.94089e+06	9.17016e+07	1.18538e+08	7.18394e+06
met291	0.423451	0.810497	0.756828	0.323982	0.0725422	0.360449	0.776595	0.0148677	0.0362747	0.907827	0.617593	0.675669	1.66106e-14	0.965805	0.457961	0.839546	0.572184	0.0623033	0.903749	0.915369	0.120478	0.69251	0.705973	0.811683	0.579671		met291	5.75242e+07	5.15876e+06	8.60318e+06	8.73716e+07	2.90336e+08	7.51028e+07	7.22455e+06	5.35734e+08	3.95256e+08	1.20268e+06	2.23695e+07	1.57073e+07	5.64584e+09	164885	4.94529e+07	3.67817e+06	2.86337e+07	3.12973e+08	1.31199e+06	1.01319e+06	2.16897e+08	1.40325e+07
met292	0.750737	0.832858	0.410041	0.380845	0.630158	0.906628	0.590895	0.951247	0.695601	0.944882	0.109242	0.548096	0.00455971	0.773635	0.826274	0.422797	0.391816	0.621568	0.915159	0.564895	0.981565	0.677022	0.961935	0.110466	0.57134		met292	6.04465e+09	2.66759e+09	4.06789e+10	4.60355e+10	1.38895e+10	8.24001e+08	1.73115e+10	2.23895e+08	9.17053e+09	2.86275e+08	1.54073e+11	2.16145e+10	4.86254e+11	4.95526e+09	2.88537e+09	3.85104e+10	4.39553e+10	1.45981e+10	6.79758e+08	1.98498e+10	3.19779e+07	1.03933e+10
met293	0.931917	0.398547	0.270103	0.897462	0.157511	0.32187	0.571672	0.0211473	0.758788	0.0749756	0.760907	0.940385	2.81441e-63	0.248133	0.871735	0.568437	0.111137	0.616794	0.0455299	0.618576	0.152809	0.747794	0.979568	0.449364	0.588927		met293	24319.7	2.37662e+06	4.05794e+06	55335.9	6.67201e+06	3.27337e+06	1.06626e+06	1.78134e+07	314220	1.06017e+07	308549	18635.7	1.30664e+09	4.45077e+06	86859.7	1.0843e+06	8.48046e+06	834564	1.33838e+07	826145	6.82605e+06	344547
met294	0.569043	0.0941288	0.433937	0.527406	0.771773	0.37078	0.81845	0.0477816	0.171218	0.601391	0.838533	0.187434	3.35578e-10	0.0226723	0.111931	0.0893545	0.479818	0.0705396	0.978922	0.982256	0.0736448	0.415204	0.327102	0.400462	0.0399004		met294	3.68945e+06	3.19702e+07	6.96802e+06	4.54426e+06	956936	9.11846e+06	599258	4.47501e+07	2.13374e+07	3.10467e+06	472258	1.98008e+07	4.6901e+08	5.94075e+07	2.88175e+07	3.29277e+07	5.68143e+06	3.73301e+07	7938.78	5625.3	3.65218e+07	7.55556e+06
met295	0.145283	0.263831	0.110247	0.778251	0.0826579	0.155014	0.26663	0.0107273	0.0906922	0.60353	0.279355	0.0340166	6.80443e-08	0.107487	0.0024255	0.918148	0.832051	0.811043	0.216783	0.509687	0.273123	0.500159	0.811004	0.882585	0.0125059		met295	694971	408686	836127	25922.9	987807	662498	403920	2.14342e+06	938518	88186.7	383017	1.4763e+06	9.83353e+06	849313	3.03689e+06	3452.23	14701.8	18685.4	499510	142165	393102	148673
met296	0.00251856	0.637717	0.0218043	3.52623e-05	0.0711313	0.0850468	0.0484721	0.0206725	0.203605	0.371881	0.0621015	0.398906	9.99241e-08	0.179162	0.645821	0.560113	0.831658	0.895288	0.270456	0.413309	0.677783	0.429102	0.823395	0.673803	0.600648		met296	1.38233e+06	33252	793423	2.61472e+06	490026	446095	586262	807509	242759	119649	523806	106772	4.39122e+06	271087	31672.3	50918.9	6775.08	2597.11	182316	100412	25886.4	93804.4
met297	0.74194	0.736075	0.157713	0.102611	0.120453	0.976377	0.467159	0.503166	0.32064	0.0388737	0.822752	0.69345	2.55527e-11	0.0621264	0.190052	0.796093	0.802059	0.104327	0.127189	0.973271	0.478411	0.447555	0.203567	0.718282	0.123262		met297	397396	416376	7.33086e+06	9.79325e+06	8.86061e+06	3213.29	1.93857e+06	1.64348e+06	3.6185e+06	1.5709e+07	183897	569490	1.71382e+08	1.28012e+07	6.30495e+06	244718	230307	9.69605e+06	8.54772e+06	4114.01	1.84243e+06	2.11524e+06
met298	0.119794	0.601286	0.101604	0.716628	0.346355	0.785474	0.62218	0.987603	0.642122	0.429128	0.193072	0.0462455	0.0165021	0.0349922	0.209665	0.0514458	0.301908	0.313652	0.492428	0.526836	0.170133	0.859451	0.553116	0.347374	0.2912		met298	6.69563e+07	7.53694e+06	7.41762e+07	3.63585e+06	2.44929e+07	2.04452e+06	6.70189e+06	6662.22	5.96095e+06	1.72628e+07	4.68317e+07	1.10104e+08	1.59641e+08	1.23276e+08	4.35008e+07	1.05124e+08	2.94424e+07	2.80453e+07	1.30093e+07	1.10558e+07	5.2033e+07	865211
met299	0.788228	0.561645	0.109238	0.889328	0.951881	0.556814	0.939991	0.417927	0.00874598	0.85191	0.364973	0.815462	1.29498e-05	0.444384	0.874929	0.100721	0.0464495	0.945199	0.705109	0.773686	0.712109	0.10627	0.665322	0.349438	0.107812		met299	20985.7	98005.9	748168	5631.74	1059.05	100447	1648.2	190962	2.0145e+06	10135.8	238903	15842.1	5.64958e+06	170226	7205.41	785869	1.1583e+06	1374.12	41656.6	24050.5	39610.7	760926
met300	0.67049	0.969947	0.0241351	0.14309	0.120893	0.0496455	0.00736806	0.000248715	0.185251	0.751563	0.59124	0.386727	6.69503e-23	0.486324	0.543978	0.0184859	0.328024	0.223382	0.262711	0.00395651	0.00543869	0.106688	0.922971	0.488546	0.323951		met300	2.00875e+06	15747	5.67324e+07	2.38471e+07	2.67607e+07	4.29335e+07	8.03059e+07	1.51148e+08	1.9508e+07	1.11199e+06	3.20069e+06	8.31871e+06	1.20198e+09	5.37964e+06	4.0867e+06	6.19482e+07	1.06248e+07	1.64743e+07	1.3936e+07	9.29775e+07	8.64702e+07	2.89573e+07
met301	0.381055	0.925966	0.00363958	0.311301	0.577114	0.460118	0.585068	0.0232732	0.561053	0.373691	0.998121	0.0045053	1.11703e-91	0.0692302	0.211047	0.0501913	0.565848	0.801452	0.741863	0.958555	0.00386046	0.595517	0.378552	0.858098	0.0131099		met301	1.46706e+07	164950	1.63057e+08	1.96063e+07	5.9418e+06	1.04294e+07	5.6969e+06	9.89103e+07	6.45722e+06	1.5131e+07	105.96	1.5552e+08	1.29027e+10	6.32964e+07	2.99344e+07	7.35767e+07	6.30038e+06	1.20813e+06	2.07291e+06	51591.1	1.60973e+08	5.38527e+06
met302	0.391273	0.505243	0.00380409	0.775671	0.23162	0.570234	0.0763913	0.205519	0.106589	0.295163	0.502311	0.14685	4.05985e-10	0.851634	0.825255	0.613149	0.773854	0.467265	0.218012	0.339698	0.130884	0.954809	0.351639	0.691427	0.520639		met302	61166.9	36931	702947	6753.18	119174	26809.5	262023	133510	217168	91241.6	37442.4	175422	3.39544e+06	2909.01	4053.88	21261.5	6866.05	43967.5	126392	75877.7	190239	267.039
met303	0.239292	0.759978	0.0466696	0.261828	0.269729	0.278982	0.593601	0.914924	0.351763	0.285929	0.926761	0.85856	3.85836e-20	0.219779	0.0892414	0.230365	0.995973	0.261802	0.367612	0.137622	0.447288	0.0702959	0.868922	0.669715	0.0777678		met303	1.23734e+07	832804	3.54613e+07	1.12487e+07	1.08825e+07	1.04702e+07	2.5413e+06	101821	7.74335e+06	1.01719e+07	75384.2	283346	8.29294e+08	1.34569e+07	2.58488e+07	1.28554e+07	227.283	1.125e+07	7.24846e+06	1.97148e+07	5.15571e+06	2.93351e+07
met304	0.00143951	0.169257	0.11912	0.00127028	0.391807	0.517935	0.0831007	0.345113	0.0944462	0.141429	0.0314606	0.0440695	1.78572e-07	0.0338545	0.257529	0.166943	0.0431928	0.667326	0.148306	0.188812	0.32488	0.670352	0.247421	0.0496786	0.0544695		met304	2.54782e+08	4.69743e+07	6.04188e+07	2.60638e+08	1.82074e+07	1.03748e+07	7.47535e+07	2.21347e+07	6.96028e+07	5.37734e+07	1.15397e+08	1.01025e+08	6.96992e+08	1.12249e+08	3.18495e+07	4.74893e+07	1.01875e+08	4.58418e+06	5.19599e+07	4.29229e+07	2.40702e+07	4.49595e+06
met305	0.315458	0.369715	0.61066	0.547639	0.174181	0.189653	0.986308	0.0295623	0.603269	0.947473	0.809988	0.375013	1.90077e-26	0.325716	0.363286	0.615718	0.522319	0.17336	0.187194	0.984539	0.0320951	0.592959	0.92023	0.785055	0.403202		met305	1.45498e+11	1.16152e+11	3.73964e+10	5.2168e+10	2.66875e+11	2.48591e+11	4.24777e+07	6.86459e+11	3.89664e+10	6.25989e+08	8.33857e+09	1.13604e+11	1.85753e+13	1.39452e+11	119313478675	3.63455e+10	5.90605e+10	2.67897e+11	2.51378e+11	5.41641e+07	6.65888e+11	4.12254e+10
met306	0.00027154	0.331873	0.00384563	0.0315623	0.78483	0.730729	0.000170624	0.0387213	0.563619	0.849008	0.852831	0.11286	0.104807	0.76739	0.099792	0.784473	0.638335	0.770417	0.391488	0.983207	0.73688	0.820822	0.590067	0.773636	0.388072		met306	1.28065e+08	8.97166e+06	8.02724e+07	4.42219e+07	709609	1.12753e+06	1.36628e+08	4.08664e+07	3.17533e+06	345018	327569	2.39934e+07	2.51146e+07	832860	2.58618e+07	712029	2.10337e+06	810706	6.99519e+06	4217.01	1.07465e+06	488290
met307	0.393168	0.960999	0.676639	0.816036	0.0564753	0.354487	0.310127	0.165864	0.275524	0.109443	0.0506896	0.270267	0.0454424	0.622125	0.584305	0.799809	0.10795	0.208454	0.341522	0.506806	0.220079	0.0128268	0.938989	0.651045	0.107825		met307	136156	446.169	32460.3	10099.6	681558	160120	192431	359003	222153	479450	715521	227084	750086	45333.1	55869.3	12000.4	483528	295727	168978	82261.6	281071	1.1635e+06
met308	0.696906	0.303501	0.2914	0.988047	0.15849	0.626519	0.480075	0.28075	0.373428	0.848462	0.408312	0.75257	3.33139e-40	0.1484	0.0431839	0.679982	0.935671	0.914444	0.24311	0.906355	0.108786	0.514598	0.991673	0.872982	0.277038		met308	332630	2.32369e+06	2.44322e+06	492.012	4.36893e+06	519267	1.09382e+06	2.55379e+06	1.73822e+06	80043.8	1.49995e+06	217890	4.72776e+08	4.58925e+06	9.00286e+06	373060	14281	25302.9	2.99129e+06	30336.8	5.65389e+06	931469
met309	0.0067294	0.0261221	0.0534975	0.29756	0.028162	0.597385	0.222929	0.343221	0.290914	0.012429	0.231954	0.0915468	3.03421e-23	0.261178	0.519887	0.400696	0.541949	0.103759	0.927009	0.0615267	0.668535	0.653016	0.543072	0.496448	0.44444		met309	2.25396e+06	1.51456e+06	1.13969e+06	330725	1.47462e+06	84946.6	452938	273754	339968	1.91549e+06	435659	869422	3.35753e+07	384872	126123	215161	113273	808113	2554.79	1.06832e+06	55817.9	61542.8
met310	0.711071	0.672136	0.917632	0.803374	0.00221622	0.0452521	0.196474	0.813534	0.135131	0.857943	0.627374	0.722093	0.00208578	0.916066	0.907951	0.699786	0.900306	0.00256454	0.0703206	0.338616	0.861778	0.0747319	0.940172	0.644764	0.658975		met310	8.69314e+06	1.13486e+07	677511	3.92731e+06	5.99225e+08	2.55108e+08	1.05884e+08	3.52451e+06	1.41777e+08	2.02962e+06	1.4931e+07	8.01431e+06	6.0642e+08	703623	846885	9.42096e+06	994172	5.81943e+08	2.08253e+08	5.80637e+07	1.92042e+06	2.01897e+08
met311	0.824415	0.0779219	0.350605	0.496496	0.039223	0.238942	0.868371	0.361228	0.0922669	0.167503	0.134099	0.223165	0.00132381	0.983547	0.28577	0.0679689	0.903955	0.690441	0.0833785	0.43429	0.266169	0.204422	0.206442	0.873609	0.323348		met311	9558.17	605478	169327	89828.3	829314	269679	5332.86	162004	552053	370685	436857	288587	2.0247e+06	82.5739	221513	649220	2827.08	30800.6	583988	118774	240384	313251
met312	0.298216	0.320833	0.0697529	0.833161	0.139019	0.44064	0.427912	0.305289	0.065606	0.883677	0.638905	0.00760128	0.173836	0.354651	0.312048	0.760487	0.857462	0.596002	0.775798	0.130562	0.978273	0.398283	0.932585	0.845117	0.589184		met312	4.71629e+06	4.29479e+06	1.43687e+07	193165	9.551e+06	2.59007e+06	2.7377e+06	4.58012e+06	1.4811e+07	93184.9	958665	3.12626e+07	8.06765e+06	3.73297e+06	4.45377e+06	404559	140426	1.22387e+06	353105	9.97548e+06	3228.72	3.10835e+06
met313	0.593578	0.242196	0.30048	0.589672	0.34359	0.365992	0.532122	0.248236	0.347506	0.320081	0.393152	0.291004	0.163187	0.679825	0.218925	0.436282	0.518792	0.299445	0.507584	0.456157	0.193345	0.315577	0.345582	0.437687	0.214879		met313	9.49817e+08	4.5672e+09	3.57861e+09	9.70055e+08	2.99363e+09	2.72718e+09	1.30198e+09	4.45162e+09	2.94537e+09	3.29976e+09	2.43309e+09	3.72201e+09	6.49696e+09	5.67978e+08	5.04763e+09	2.02195e+09	1.3886e+09	3.59399e+09	1.46453e+09	1.85259e+09	5.6517e+09	3.36181e+09
met314	0.185178	0.78441	0.773639	0.870069	0.896387	0.722575	0.653889	0.647718	0.283243	0.568603	0.903444	0.942709	2.38294e-05	0.318291	0.634546	0.657867	0.77989	0.9936	0.258599	0.713057	0.720895	0.350015	0.236794	0.835697	0.376987		met314	1.36274e+07	579883	640944	207285	131388	976589	1.55779e+06	1.61791e+06	8.93208e+06	2.51895e+06	114015	40012.2	1.41116e+08	7.72442e+06	1.7509e+06	1.51975e+06	605103	498.452	9.90136e+06	1.04791e+06	988968	6.77301e+06
met315	0.308834	0.244687	0.000380788	0.0153571	0.0685096	0.424944	2.41748e-20	0.354568	0.104796	0.979209	0.000862975	0.0790907	1.08608e-08	0.210154	0.823332	0.210265	0.298319	0.874576	0.445015	0.556665	0.913666	0.348936	0.836778	0.184213	0.625805		met315	1.68771e+06	2.20627e+06	2.084e+07	9.62573e+06	5.4214e+06	1.03695e+06	1.5312e+08	1.39636e+06	4.2951e+06	1105.47	1.82938e+07	5.03634e+06	5.51766e+07	2.56061e+06	81139.4	2.55936e+06	1.76283e+06	40558.1	950102	562617	19132.4	1.42944e+06
met316	0.304959	0.14932	0.518287	0.418529	0.979404	0.95472	0.809702	0.719528	0.0559095	0.360912	0.21425	0.832235	1.33425e-22	0.249561	0.301534	0.511243	0.546376	0.840561	0.957008	0.985001	0.669794	0.11032	0.351694	0.216301	0.820653		met316	2.35832e+07	4.66464e+07	9.34481e+06	1.46591e+07	14917.2	72162.8	1.29807e+06	2.88662e+06	8.2138e+07	1.87009e+07	3.45846e+07	1.00448e+06	2.38722e+09	2.97184e+07	2.39201e+07	9.66346e+06	8.14736e+06	905923	65049.2	7911.06	4.07103e+06	5.72309e+07
met317	0.0658435	0.90087	0.959566	0.888671	0.837768	0.74592	0.548351	0.394325	0.883895	0.811746	0.443132	0.2763	4.99292e-08	0.470033	0.714848	0.279047	0.8712	0.687362	0.823637	0.167511	0.126858	0.346528	0.183552	0.182435	0.562642		met317	1.25337e+07	57257	9484.91	72315.3	154708	387485	1.33003e+06	2.67963e+06	78698.3	209347	2.17184e+06	4.3794e+06	1.13377e+08	1.92703e+06	492651	4.32954e+06	97009.4	597758	183305	7.04502e+06	8.6225e+06	3.27323e+06
met318	0.364432	0.454837	0.362944	0.261773	0.839515	0.0236894	0.315596	0.939643	0.648631	0.673834	0.0344481	0.33828	0.113475	0.986605	0.389551	0.370649	0.601808	0.688159	0.560813	0.484577	0.479253	0.769673	0.468981	0.318104	0.936411		met318	77079	52326	77559.1	118067	3839.73	481813	94391.5	536.76	19442.9	16588.1	420789	85931.6	235186	26.3878	69368.2	75102.3	25498.4	15083.6	31683.5	45762.7	46888.8	8027.12
met319	0.0569983	0.0408979	0.0138835	0.00379584	0.00234094	0.769578	0.00193582	0.348833	0.0994855	0.276592	2.05764e-10	0.163492	0.969001	0.908432	0.408654	0.557104	0.112593	0.858168	0.64943	0.347634	0.856376	0.772302	0.856086	0.805178	0.457786		met319	2.37352e+07	2.74055e+07	3.97655e+07	5.51901e+07	6.10593e+07	559987	6.33816e+07	5.73305e+06	1.77624e+07	7.73485e+06	2.75919e+08	1.26976e+07	9855.02	86326.5	4.45845e+06	2.2505e+06	1.64738e+07	208409	1.34861e+06	5.76167e+06	213764	546446
met320	0.646815	0.988142	0.177791	0.464351	0.0923621	0.930077	0.0846091	0.00347412	0.346145	0.15591	0.802364	0.43804	1.08242e-11	0.685631	0.401332	0.863572	0.96248	0.484421	0.238312	0.429994	0.815533	0.348912	0.961223	0.315799	0.029819		met320	439386	462.205	3.80753e+06	1.12093e+06	5.94598e+06	16111.1	6.24366e+06	1.80403e+07	1.85895e+06	4.22248e+06	131088	1.25926e+06	1.0175e+08	342921	1.47492e+06	61781.1	4630.39	1.02354e+06	2.91415e+06	1.30416e+06	113889	1.83772e+06
met321	0.293879	0.927044	0.0653602	0.14263	0.0463318	0.294762	0.985864	0.59945	0.279697	0.19541	0.930976	0.0464477	2.06558e-13	0.312508	0.375119	0.106473	0.268079	0.070503	0.980356	0.462252	0.702108	0.860667	0.0457235	0.992642	0.176325		met321	1.88579e+07	143329	5.82724e+07	3.68314e+07	6.81593e+07	1.8789e+07	5366.76	4.71674e+06	2.00027e+07	2.87109e+07	128256	6.80867e+07	9.79733e+08	1.74576e+07	1.34594e+07	4.46758e+07	2.09966e+07	5.61267e+07	10364.8	9.24437e+06	2.50122e+06	526706
met322	0.567951	0.291748	0.0563418	0.95673	0.0496269	0.43432	0.98089	0.303807	0.480677	0.337629	0.0602551	0.500045	0.0504056	0.934626	0.784137	0.396014	0.514337	0.297896	0.162145	0.781305	0.867454	0.910875	0.532806	0.739139	0.792598		met322	730341	2.49142e+06	8.18612e+06	6590.42	8.6649e+06	1.36929e+06	1284.42	2.36996e+06	1.11396e+06	2.06036e+06	7.93434e+06	1.01875e+06	8.60595e+06	15062.5	167999	1.61401e+06	952399	2.4287e+06	4.38409e+06	172553	62355.7	28049.6
met323	0.534799	0.0893567	0.0350958	0.21897	0.599056	0.197014	0.30588	0.641316	0.299202	0.843882	0.00246317	0.413416	1.62708e-52	0.366569	0.0358631	0.865708	0.716625	0.0731279	0.0521539	0.742768	0.254688	0.52759	0.922587	0.0141411	0.314008		met323	9.58653e+06	7.20105e+07	1.10993e+08	3.76479e+07	6.87736e+06	4.14735e+07	2.61062e+07	5.39922e+06	2.68382e+07	964623	2.30364e+08	1.66509e+07	7.57645e+09	2.02958e+07	1.10066e+08	711346	3.27738e+06	8.01603e+07	9.41836e+07	2.67929e+06	3.23161e+07	9.92922e+06
met324	0.130951	0.444044	0.232135	0.997696	0.873554	0.65831	0.51595	0.195751	0.100151	0.113745	0.574854	0.537365	3.8318e-10	0.0227225	0.227579	0.45548	0.723785	0.170635	0.789124	0.403286	0.835421	0.0400127	0.278975	0.613053	0.651585		met324	1.18097e+08	3.02703e+07	7.38434e+07	430.514	1.30791e+06	1.01019e+07	2.18008e+07	8.65937e+07	1.40007e+08	1.29529e+08	1.62527e+07	1.9654e+07	2.11493e+09	2.69537e+08	7.53043e+07	2.87795e+07	6.45033e+06	9.71469e+07	3.69396e+06	3.60981e+07	2.22893e+06	2.18803e+08
met326	0.491525	0.779077	0.147037	0.594487	0.295805	0.48316	0.0145457	0.280466	0.147424	0.400206	1.04578e-05	0.755016	0.00340729	0.436628	0.969666	0.474166	0.694562	0.533239	0.768438	0.773337	0.653186	0.708632	0.521593	0.66668	0.82619		met326	566686	94200.9	2.52278e+06	339318	1.30989e+06	588896	7.19436e+06	1.39607e+06	2.51795e+06	847770	2.37618e+07	116554	1.0363e+07	724806	1730.86	613496	184593	464882	103765	99298.8	241729	167179
met327	0.443118	0.138651	0.972934	0.945449	0.0383402	0.0857696	0.376329	0.271986	0.27283	0.163443	0.735643	0.258443	0.0088918	0.354474	0.0512125	0.0970394	0.642439	0.391321	0.594831	0.322862	0.540881	0.631489	0.916446	0.436932	0.189498		met327	1.20746e+06	4.50962e+06	2361.58	9604.57	8.8427e+06	6.07597e+06	1.60701e+06	2.47885e+06	2.47013e+06	3.99275e+06	233885	2.62363e+06	1.41486e+07	1.76057e+06	7.83138e+06	5.66617e+06	442336	1.50873e+06	580469	2.00713e+06	767388	472057
met328	0.284807	0.216812	0.893086	0.145149	0.656742	0.0827796	0.0506684	0.508199	0.705876	0.614313	0.61662	0.835233	9.07436e-22	0.712274	0.541418	0.206075	0.588377	0.528869	0.072272	0.706109	0.0882285	0.121515	0.165103	0.376614	0.9117		met328	837276	1.11684e+06	13203.7	1.55511e+06	144399	2.20715e+06	2.80354e+06	320147	104126	185672	183262	31623.8	7.45408e+07	99435.9	272698	1.17072e+06	214155	289997	2.36995e+06	103954	2.13132e+06	1.75727e+06
met329	0.700419	0.39826	0.183	0.375506	0.110714	0.000413476	0.423677	0.113988	0.698152	0.958276	0.0018991	0.441801	0.258857	0.77975	0.753398	0.459323	0.59757	0.187394	0.123223	0.966889	0.120225	0.909664	0.729398	0.0112922	0.446384		met329	115567	557416	1.38671e+06	613544	1.99133e+06	9.86983e+06	499975	1.95526e+06	117414	2136.38	7.60934e+06	462073	996494	61044.8	77046.1	427642	217586	1.3592e+06	1.85938e+06	1344.98	1.8896e+06	10048.5
met330	0.828462	0.74466	0.0780253	0.679588	0.771628	0.596196	0.539017	0.171716	0.0688142	0.61513	0.253084	0.11104	0.767595	0.178728	0.775024	0.362916	0.830939	0.92322	0.946248	0.552534	0.288264	0.0403599	0.400504	0.179299	0.247589		met330	200737	453569	1.33238e+07	729496	360216	1.20081e+06	1.6141e+06	8.00283e+06	1.42088e+07	1.08103e+06	5.59278e+06	1.08878e+07	373430	7.74642e+06	349285	3.54243e+06	194892	39714.4	19433.5	1.50898e+06	4.8276e+06	1.80529e+07
met331	0.110889	0.187513	0.256287	0.419901	0.321563	0.460809	0.2618	0.336379	0.146525	0.293686	0.423388	0.103875	0.545452	0.0824791	0.173074	0.147592	0.484255	0.429919	0.399272	0.282954	0.493554	0.207682	0.289281	0.436116	0.116095		met331	9.53685e+08	6.51234e+08	4.82905e+08	2.43619e+08	3.68068e+08	2.03653e+08	4.71838e+08	3.46171e+08	7.90657e+08	4.13101e+08	2.39983e+08	9.92644e+08	1.36831e+08	1.1321e+09	6.95966e+08	7.86484e+08	1.83176e+08	2.33295e+08	2.66075e+08	4.31931e+08	1.75498e+08	5.95074e+08
met332	0.499616	0.287142	0.858016	0.788778	0.721343	0.0988033	0.136802	0.56883	0.148768	0.639512	0.513956	0.809973	0.903495	0.17422	0.218271	0.227268	0.724726	0.77887	0.0302773	0.439547	0.585174	0.142074	0.0034031	0.851966	0.365669		met332	909938	2.26376e+06	63870.2	143230	253889	5.45389e+06	4.42817e+06	648076	4.17006e+06	437892	850515	115393	29337	3.69186e+06	3.02976e+06	2.91399e+06	247501	157351	9.41513e+06	1.19306e+06	594759	4.31144e+06
met333	0.824291	0.091856	0.549025	0.174479	0.304937	0.47921	0.119737	0.439999	0.454088	0.584961	0.864065	0.111448	9.44104e-11	0.12479	0.319498	0.94293	0.752813	0.770924	0.709208	0.953474	0.739582	0.858188	0.862923	0.920734	0.00507202		met333	517706	2.99339e+07	3.77211e+06	1.94042e+07	1.10651e+07	5.26043e+06	2.54893e+07	6.26582e+06	5.88879e+06	3.13334e+06	307800	2.66804e+07	4.61543e+08	2.48071e+07	1.04181e+07	53815.7	1.04165e+06	890351	1.46061e+06	35747.2	1.16046e+06	335280
met334	0.742823	0.41209	0.420074	0.487843	0.717236	0.125609	0.950133	0.492957	0.989567	0.157318	0.930774	0.777851	0.466224	0.604243	0.888843	0.967029	0.726099	0.535527	0.820373	0.178542	0.291506	0.0128054	0.864073	0.539857	0.220436		met334	136714	854847	826039	611408	166553	2.98643e+06	4966.01	597154	217.098	2.54483e+06	9582.11	101067	674496	341198	24804.5	2169.37	155843	487637	65467.9	2.30243e+06	1.41448e+06	7.92126e+06
met335	0.294281	0.284071	0.258464	0.556929	0.285978	0.822086	0.0512572	0.577091	0.913564	0.0702652	0.118114	0.709642	0.00917143	0.754467	0.930811	0.738457	0.951202	0.785422	0.344777	0.869313	0.719378	0.385913	0.437803	0.359441	0.507531		met335	2.17926e+07	2.27365e+07	2.53051e+07	6.83064e+06	2.25569e+07	1.00062e+06	7.5512e+07	6.15559e+06	233147	6.50801e+07	4.84582e+07	2.7438e+06	1.35366e+08	1.93583e+06	149176	2.20644e+06	74110.8	1.46695e+06	1.76805e+07	535698	2.55486e+06	1.48891e+07
met336	0.520077	0.190016	0.0937227	0.196274	0.597126	0.184301	0.294895	0.364999	0.400763	0.205058	0.153938	0.201485	2.76388e-09	0.328992	0.294116	0.393909	0.561821	0.58985	0.628461	0.183505	0.0833056	0.601398	0.0120901	0.362831	0.0528844		met336	1.64735e+06	6.84831e+06	1.12151e+07	6.65811e+06	1.11211e+06	7.02848e+06	4.37169e+06	3.26887e+06	2.81207e+06	6.40286e+06	8.10835e+06	6.50509e+06	1.46336e+08	3.79619e+06	4.38583e+06	2.895e+06	1.33994e+06	1.15681e+06	932121	7.05411e+06	1.1976e+07	1.08638e+06
met337	0.70187	0.678334	0.0195975	0.102666	0.238844	0.0183819	0.387223	0.23763	0.502535	0.768977	0.342514	0.985744	1.5797e-38	0.0735973	0.628921	0.223775	0.506391	0.264066	0.144422	0.963455	0.260805	0.524991	0.410976	0.237679	0.397349		met337	5.03533e+06	5.91083e+06	1.88296e+08	9.17865e+07	4.77409e+07	1.92191e+08	2.57084e+07	4.79889e+07	1.5454e+07	2.96419e+06	3.09868e+07	10969	7.02286e+09	1.10367e+08	8.0254e+06	5.09324e+07	1.51767e+07	4.29138e+07	7.33615e+07	72128.3	4.3505e+07	1.38892e+07
met338	0.0018611	0.128845	0.567852	0.548909	0.83995	0.302178	0.348395	0.291648	0.481621	0.923252	0.829775	0.188141	2.44985e-35	0.881931	0.14362	0.868499	0.751262	0.369706	0.460171	0.424516	0.801416	0.489347	0.593271	0.268629	0.610573		met338	3.71535e+06	877822	123915	136447	15484.6	404620	334134	422672	188094	3523.44	17547.9	658835	6.96646e+07	8374.42	813868	10406.8	38147.4	305745	207207	242293	24017.2	181546
met339	0.458068	0.204977	0.500291	0.0316793	0.574507	0.076819	0.0118217	0.00937433	0.872442	0.662811	0.858434	0.586712	0.000424405	0.901576	0.0102718	0.425334	0.0322782	0.704748	0.26724	0.0085164	0.015137	0.723679	0.405714	0.633023	0.790318		met339	8.29832e+06	2.4241e+07	6.84636e+06	6.98802e+07	4.74916e+06	4.73226e+07	9.61293e+07	1.02436e+08	388289	2.86427e+06	479212	4.45236e+06	1.89701e+08	230369	9.99451e+07	9.57904e+06	6.93916e+07	2.16293e+06	1.85644e+07	1.05058e+08	8.94577e+07	1.88292e+06
met340	0.670321	0.781921	0.365654	0.0750342	0.403407	0.0853806	0.594667	0.725625	0.692993	0.455603	0.054609	0.222775	0.0146037	0.422787	0.173368	0.416351	0.208624	0.868948	0.13904	0.952458	0.931564	0.0501248	0.879337	0.0174894	0.217363		met340	40782.6	17241.9	184296	715584	157199	668030	63718.2	27715.2	35074.2	125324	834537	334981	1.35071e+06	144672	417898	148736	356325	6125.16	493605	799.766	1659.29	867047
met341	0.0336218	0.0384354	0.791838	0.658388	0.581972	0.315122	0.788845	0.0896467	0.17507	0.318742	0.701605	0.873866	0.0230416	0.194548	0.90651	0.839243	0.236339	0.569431	0.0843186	0.921339	0.224966	0.26327	0.0664353	0.934637	0.560825		met341	6.85048e+06	6.50251e+06	105193	295262	457788	1.52549e+06	108314	4.364e+06	2.78266e+06	1.50281e+06	221724	38056.5	7.84497e+06	2.54594e+06	20827.9	62145.8	2.12086e+06	488884	4.51435e+06	14724.7	2.22706e+06	1.89244e+06
met342	0.62422	0.0117547	0.159036	0.0364357	0.596614	0.169642	0.103206	0.872463	0.107504	0.438667	0.285053	0.821523	0.00021127	0.457221	0.248947	0.174909	0.197495	0.145742	0.877655	0.122967	0.188384	0.372633	0.846018	0.792353	0.507793		met342	8.39237e+08	2.23493e+10	6.94953e+09	1.53761e+10	9.79701e+08	6.60799e+09	9.31084e+09	9.00991e+07	9.0831e+09	2.09829e+09	4.00065e+09	1.77927e+08	4.87361e+10	1.93348e+09	4.654e+09	6.4474e+09	5.81718e+09	7.41624e+09	8.2856e+07	8.33984e+09	6.06078e+09	2.78144e+09
met343	0.281025	0.196916	0.0769395	0.14687	0.0845984	0.99506	0.951808	0.084292	0.0475585	0.129626	0.417183	0.221363	1.95211e-40	0.760835	0.0553643	0.884485	0.92577	0.886901	0.942998	0.90371	0.229556	0.550713	0.844545	0.647345	0.0449259		met343	940347	1.34809e+06	2.53692e+06	1.70463e+06	2.41152e+06	30.9816	2951.76	2.4163e+06	3.18616e+06	1.86097e+06	532321	1.21056e+06	1.75556e+08	74879.6	2.9788e+06	17058.2	7014.76	16347.3	4131.58	11827.2	1.16848e+06	287836
met344	0.793136	0.484736	0.0357783	0.704325	0.124191	0.889368	0.791803	0.620107	0.918841	0.25374	0.76734	0.728043	1.71517e-76	0.0753329	0.284307	0.11123	0.0512122	0.408828	0.249387	0.319103	0.981937	0.214684	0.251673	0.296214	0.391168		met344	24876.3	176676	1.6021e+06	52098.1	857195	6999.06	25205.5	88901.3	3755.4	471836	31663.4	43741.7	1.85823e+08	1.14804e+06	415182	920111	1.38078e+06	246945	480595	359431	185.407	557818
met345	0.892036	0.837977	0.0666204	0.180185	0.120755	0.114761	0.355741	0.899922	0.626392	0.0742037	0.176891	0.806315	0.000601811	0.90217	0.842915	0.0645065	0.179329	0.119665	0.118119	0.354448	0.886815	0.631782	0.0722473	0.177666	0.818957		met345	7.14164e+06	1.62098e+07	1.30911e+09	6.97658e+08	9.35781e+08	9.66926e+08	3.30934e+08	6.13105e+06	9.18929e+07	1.24004e+09	7.08345e+08	2.33053e+07	4.62309e+09	5.8573e+06	1.52238e+07	1.32988e+09	7.00415e+08	9.41316e+08	9.49263e+08	3.32719e+08	7.85384e+06	8.90486e+07
met346	0.758991	0.0227982	0.14211	0.0727024	0.887941	0.285839	0.642674	0.117492	0.0317963	0.675592	0.370144	0.499314	5.41441e-11	0.0326127	0.00923433	0.32988	0.373309	0.460355	0.662799	0.663249	0.676939	0.121322	0.685725	0.266643	0.332448		met346	175245	9.70569e+06	4.02115e+06	6.01739e+06	36962.5	2.12319e+06	400814	4.57401e+06	8.62476e+06	326073	1.49649e+06	850024	8.40426e+07	8.54305e+06	1.2711e+07	1.76915e+06	1.47679e+06	1.01521e+06	354029	353023	323210	4.47995e+06
met347	0.410116	0.601299	0.585018	0.651726	0.921679	0.717084	0.179138	0.402931	0.721874	0.53764	0.535643	0.971807	3.60384e-05	0.118861	0.571185	0.11154	0.321307	0.619845	0.106563	0.0643576	0.313781	0.0926281	0.565524	0.438565	0.48676		met347	3.49168e+06	1.40456e+06	1.53399e+06	1.04794e+06	49711.3	675337	9.29976e+06	3.60035e+06	651680	1.95465e+06	1.97392e+06	6423.42	8.94683e+07	1.2542e+07	1.64983e+06	1.30591e+07	5.06388e+06	1.26586e+06	1.34325e+07	1.76618e+07	5.22403e+06	1.45895e+07
met348	0.462972	0.886258	0.385014	0.0290229	0.701756	0.107969	0.754586	0.0158426	0.660615	0.95328	0.976803	0.502397	5.33523e-06	0.963786	0.228758	0.053574	0.553843	0.328899	0.0859031	0.910975	0.502342	0.84225	0.191097	0.716389	0.934305		met348	25685.9	975.029	35990.5	228334	6989.5	123475	4657.04	279155	9188.38	163.577	40.2915	21448.3	1.01012e+06	98.2345	69139.5	178289	16707.8	45472.2	141015	595.732	21453.8	1887.5
met349	0.500165	0.398609	0.935142	0.406724	0.769226	0.0502976	0.975051	0.00155343	0.370281	0.286442	0.417733	0.617682	2.32517e-37	0.523825	0.774373	0.505927	0.880526	0.931086	0.00363671	0.751266	0.0117616	0.532477	0.857805	0.309182	0.869986		met349	1.18683e+06	1.86077e+06	17280.6	1.79762e+06	224634	1.00409e+07	2552.18	2.64248e+07	2.09655e+06	2.96882e+06	1.71485e+06	650300	5.13221e+08	1.06085e+06	214450	1.15521e+06	58951.1	19515.2	2.22768e+07	262203	1.66783e+07	1.01725e+06
met350	0.601775	0.426729	0.49563	0.215467	0.844606	0.038494	0.214561	0.494003	0.824065	0.275717	0.525226	0.202548	1.37013e-05	0.343273	0.989871	0.0184179	0.0733333	0.828182	0.735184	0.39211	0.337434	0.540073	0.617143	0.123026	0.548705		met350	55554.2	128919	94732.7	313436	7835.19	877645	314679	95450.1	10080.3	242614	82349.7	331773	3.93875e+06	183353	32.8693	1.14009e+06	656319	9606.7	23334.3	149483	187845	76590.8
met351	0.512921	0.131951	0.678472	0.790976	0.379319	0.228579	0.175237	0.555016	0.569699	0.742624	0.341802	0.481753	1.83964e-16	0.748824	0.336719	0.277131	0.659411	0.712929	0.139145	0.182513	0.849356	0.160767	0.755128	0.646967	0.432937		met351	4.38805e+08	2.33091e+09	1.76098e+08	7.19758e+07	7.92535e+08	1.48761e+09	1.88646e+09	3.57087e+08	3.31227e+08	1.1049e+08	9.26743e+08	5.07303e+08	7.49342e+10	1.05047e+08	9.46477e+08	1.21165e+09	1.99044e+08	1.38708e+08	2.24647e+09	1.8242e+09	3.6963e+07	2.01963e+09
met352	0.46225	0.398877	0.640832	0.438977	0.242959	0.263948	0.693626	0.161885	0.0742772	0.178881	0.830019	0.626752	4.50084e-05	0.432086	0.225828	0.823339	0.112954	0.796875	0.601873	0.965896	0.572144	0.0878678	0.972884	0.604251	0.108052		met352	28596.4	37665.9	11512.7	31694.7	72204.9	66084	8207.95	103689	169072	95743.4	2437.24	12509.3	896847	32661.3	77700.9	2635.83	133231	3503.72	14397.6	96.6712	16880.9	154544
met353	0.693625	0.335782	0.298376	0.370624	0.0605776	0.649715	0.0569548	0.161861	0.506764	0.880485	0.791363	0.43362	0.000809273	0.90727	0.917321	0.770095	0.9605	0.640366	0.79262	0.429208	0.342435	0.211366	0.239629	0.359696	0.688806		met353	1.85041e+06	1.10563e+07	1.29079e+07	9.56447e+06	4.21464e+07	2.45949e+06	4.3377e+07	2.33783e+07	5.2569e+06	269508	834352	7.31413e+06	1.3544e+08	161755	128472	1.01832e+06	29241.9	2.60265e+06	824096	7.45572e+06	1.07556e+07	1.86543e+07
met354	0.370532	0.144348	0.0245925	0.272074	0.229485	0.615718	0.622992	0.429716	0.879779	0.346399	0.0320736	0.417837	5.68759e-06	0.220134	0.151872	0.039867	0.217834	0.32537	0.261617	0.708621	0.844493	0.457123	0.704734	0.156551	0.630117		met354	1.91297e+06	5.09122e+06	1.21101e+07	2.87895e+06	3.44739e+06	600642	576204	1.48735e+06	54527	2.11529e+06	1.10072e+07	1.56563e+06	5.02184e+07	3.58955e+06	4.9053e+06	1.01141e+07	3.62563e+06	2.30787e+06	3.00782e+06	332924	91707.9	1.31871e+06
met355	0.435467	0.848912	0.268224	0.166684	0.908331	0.941814	0.567872	0.746585	0.353521	0.602638	0.198344	0.760747	4.86834e-21	0.655321	0.495797	0.0393788	0.302719	0.603967	0.186844	0.291958	0.202557	0.433079	0.431616	0.592968	0.691077		met355	3.42101e+06	204010	6.89968e+06	1.07732e+07	74525.8	29946.4	1.83455e+06	587033	4.84306e+06	1.52395e+06	9.31724e+06	521235	5.50383e+08	1.12027e+06	2.60905e+06	2.39711e+07	5.97756e+06	1.5128e+06	9.81265e+06	6.25024e+06	9.14413e+06	3.45676e+06
met356	0.989824	0.0266555	0.838454	0.618987	0.173338	0.748293	0.692183	0.589288	0.513775	0.512463	0.760653	0.983697	0.848961	0.685333	0.680529	0.726413	0.612179	0.722642	0.295373	0.223957	0.121322	0.628327	0.238288	0.634488	0.0165028		met356	303.289	9.20959e+06	77490.9	461160	3.46328e+06	191993	292250	543545	795266	800237	173018	778.501	67620.1	306146	316119	228281	479292	234892	2.04385e+06	2.76156e+06	4.48664e+06	436992
met357	0.560787	0.20762	0.803693	0.00931056	0.212858	0.081877	0.140672	0.473826	0.424656	0.394409	0.116762	0.613791	4.67195e-14	0.755153	0.905375	0.166033	0.165435	0.223841	0.0111334	0.433035	0.035618	0.657248	0.529749	0.13022	0.584249		met357	3.77207e+06	1.7728e+07	688629	7.59311e+07	1.73247e+07	3.38507e+07	2.42485e+07	5.72079e+06	7.10843e+06	8.08963e+06	2.74929e+07	2.83919e+06	6.75528e+08	1.08393e+06	157487	2.14251e+07	2.14859e+07	1.65162e+07	7.23306e+07	6.85483e+06	4.94484e+07	2.19463e+06
met358	0.455731	0.835179	0.839698	0.0960607	0.340121	0.361805	0.776671	0.397538	0.0407638	0.0193479	0.882363	0.239334	0.748332	0.126881	0.974057	0.24555	0.171173	0.936256	0.522742	0.727653	0.216865	0.598558	0.324329	0.66044	0.595595		met358	250744	19499.5	18430.3	1.25137e+06	410275	374915	36244.4	322641	1.89413e+06	2.47869e+06	9862.6	624558	46369.4	1.05229e+06	476.348	608262	845212	2880.95	184066	54631.7	688038	124881
met359	0.296262	0.0868056	0.5083	0.937636	0.255252	0.894538	0.767488	0.279477	0.735667	0.902133	0.325388	0.858154	0.121958	0.0240458	0.44278	0.941148	0.48849	0.0138817	0.707454	0.188008	0.317988	0.695677	0.630199	0.611575	0.0635724		met359	3.3887e+06	9.12807e+06	1.35818e+06	18992.4	4.02137e+06	54521.5	271230	3.63344e+06	353634	46912.9	3.00381e+06	99103.6	7.44078e+06	1.58853e+07	1.82874e+06	16909.7	1.4895e+06	1.89065e+07	436996	5.38739e+06	3.09719e+06	474779
met360	0.511637	0.941061	0.264966	0.926782	0.179844	0.139722	0.498877	0.765151	0.265693	0.032108	0.345975	0.139878	8.54903e-12	0.94325	0.613607	0.894048	0.80125	0.793426	0.538049	0.894153	0.0453948	0.669048	0.0380456	0.709342	0.845498		met360	105057	1332.74	303364	2058.77	439443	533012	111550	21757.3	302441	1.12542e+06	216744	532590	1.19801e+07	1235.41	62174.4	4324.47	15449.8	16718.9	92477.8	4315.87	980491	44554.5
met361	0.979526	0.142874	0.291643	0.407964	0.897657	0.356929	0.748331	0.435626	0.003668	0.187897	0.643463	0.835744	0.358637	0.263722	0.315724	0.621986	0.822397	0.616944	0.488067	0.632574	0.833436	0.764333	0.740284	0.447042	0.0869689		met361	65.4334	213798	110621	68082.7	1643.7	84399.1	10228.6	60426.4	846604	172617	21291	4271.48	83801	124278	100120	24158.3	5006.16	24864.1	47793.8	22716.9	4394.18	8930.66
met362	0.864861	0.931279	0.713173	0.14458	0.730362	0.488045	0.354454	0.192882	0.170562	0.105692	0.569606	0.515148	1.18897e-09	0.309206	0.0781896	0.640855	0.146596	0.505119	0.871044	0.561655	0.177959	0.48213	0.72361	0.287546	0.863398		met362	1.15708e+07	2.97069e+06	5.39879e+07	8.52298e+08	4.74551e+07	1.92182e+08	3.42852e+08	6.78567e+08	7.51774e+08	1.04866e+09	1.29212e+08	1.69294e+08	1.54002e+10	4.13553e+08	1.2435e+09	8.6956e+07	8.4379e+08	1.77519e+08	1.05271e+07	1.34611e+08	7.2634e+08	1.97463e+08
met363	0.0511638	0.55248	0.401429	0.271672	0.326489	0.728397	0.516436	0.776383	0.902926	0.0626303	0.496346	0.339366	0.00049197	0.0839568	0.800839	0.0732841	0.0602025	0.504716	0.198939	0.0633156	0.522223	0.487024	0.152441	0.602377	0.162672		met363	6.52646e+06	603306	1.2041e+06	2.06765e+06	1.64708e+06	206105	719807	137882	25422.1	5.94661e+06	791198	1.56154e+06	2.10393e+07	5.12087e+06	108757	5.50166e+06	6.05936e+06	760860	2.82517e+06	5.91562e+06	700128	826019
met364	0.344553	0.679607	0.533221	0.849754	0.568893	0.529545	0.335152	0.135488	0.0782825	0.307544	0.612588	0.405838	5.97464e-31	0.606344	0.260366	0.338874	0.282399	0.357004	0.132754	0.618077	0.246878	0.382105	0.300938	0.324304	0.84438		met364	567609	108279	246526	22776.6	206057	250983	590169	1.41791e+06	1.97448e+06	661604	162796	438885	9.89304e+07	168582	805169	581136	734336	538986	1.43802e+06	157815	852322	485267
met365	0.445215	0.0353716	0.0631681	0.0296825	0.823522	0.939486	0.475624	0.225275	0.252328	0.836062	0.14132	0.276701	0.000190438	0.718536	0.113767	0.979663	0.26166	0.610737	0.598424	0.283481	0.845677	0.453839	0.288682	0.951045	0.321741		met365	4.57198e+06	3.48789e+07	2.71683e+07	3.72584e+07	389941	45182.9	3.99173e+06	1.15467e+07	1.02879e+07	335722	1.70023e+07	9.28831e+06	1.10861e+08	1.01852e+06	1.96624e+07	5094.19	9.89152e+06	2.03187e+06	2.17524e+06	9.02977e+06	297009	4.40117e+06
met366	0.968022	0.0246592	0.657672	0.525905	0.605946	0.145938	0.834917	0.711355	0.0074299	0.763701	0.301084	0.348564	0.407821	0.181322	0.543232	0.3103	0.195789	0.0255411	0.954738	0.780344	0.738034	0.605579	0.694272	0.186182	0.160782		met366	18089	5.71344e+07	2.21067e+06	4.5301e+06	2.99622e+06	2.38526e+07	488857	1.54142e+06	8.13034e+07	1.01732e+06	1.20509e+07	9.89966e+06	7.71757e+06	2.01509e+07	4.16156e+06	1.15997e+07	1.88714e+07	5.64419e+07	36259.6	875407	1.25923e+06	3.00233e+06
met367	0.0678916	0.416142	0.481251	0.443752	0.0884438	0.421974	0.922699	0.393527	0.254488	0.31172	0.383902	0.508584	0.000359632	0.0208003	0.512256	0.925803	0.305858	0.0737508	0.667824	0.937957	0.737461	0.270521	0.458593	0.966296	0.58445		met367	1.00434e+08	1.98628e+07	1.48986e+07	1.76196e+07	8.74119e+07	1.93706e+07	282651	2.18722e+07	3.90363e+07	3.07559e+07	2.27788e+07	1.31242e+07	3.87639e+08	1.61363e+08	1.28981e+07	260349	3.15113e+07	9.63288e+07	5.52941e+06	181880	3.3737e+06	3.64957e+07
met368	0.792262	0.439812	0.861392	0.64983	0.132454	0.514337	0.966343	0.851504	0.562488	0.48423	0.41761	0.417364	0.00680643	0.400161	0.671886	0.416744	0.668428	0.821649	0.45674	0.943324	0.786779	0.168023	0.287745	0.604372	0.357961		met368	1.26562e+06	1.08949e+07	556212	3.76126e+06	4.13999e+07	7.76172e+06	32482.5	639369	6.12164e+06	8.93216e+06	1.19958e+07	1.20084e+07	1.34703e+08	1.29242e+07	3.27374e+06	1.20405e+07	3.34752e+06	927159	1.01112e+07	92208.9	1.335e+06	3.47463e+07
met369	0.379702	0.322873	0.789148	0.00899766	0.283041	0.0992478	0.300624	0.51104	0.431825	0.446985	0.0958363	0.709147	6.8354e-13	0.720051	0.98927	0.196693	0.10601	0.118194	0.0269975	0.54147	0.0392138	0.630791	0.568561	0.0832352	0.44808		met369	8.67705e+06	1.09915e+07	803493	7.72438e+07	1.29641e+07	3.06244e+07	1.20517e+07	4.8551e+06	6.94695e+06	6.50119e+06	3.12564e+07	1.56337e+06	6.14187e+08	1.44326e+06	2032.01	1.87607e+07	2.94391e+07	2.75001e+07	5.52497e+07	4.19036e+06	4.79927e+07	2.59581e+06
met370	0.31205	0.444487	0.419224	0.373816	0.551976	0.736033	0.215613	0.0226003	0.716169	0.0619965	0.920503	0.501197	0.00584841	0.928936	0.25353	0.487508	0.365554	0.414308	0.811059	0.219326	0.208349	0.0472555	0.956442	0.905362	0.635741		met370	62056.6	35485.2	39604.2	48015.1	21466.8	6893.74	93159.9	317163	8019.09	212084	604.117	27453.3	464661	482.422	79190.9	29251.8	49703.2	40449.3	3466.53	91665.7	96174.4	239795
met371	0.531096	0.176246	0.576893	0.139555	0.0207358	0.437839	0.851895	0.621375	0.952002	0.11498	0.439698	0.0932607	3.61907e-20	0.432161	0.25305	0.916234	0.87504	0.363914	0.215777	0.856334	0.544947	0.149772	0.164751	0.579859	0.0264736		met371	1.13157e+08	5.28419e+08	8.97821e+07	6.309e+08	1.55142e+09	1.7367e+08	1.00505e+07	7.03526e+07	1.04464e+06	7.18295e+08	1.72264e+08	8.14808e+08	2.68445e+10	1.7802e+08	3.7721e+08	3.18964e+06	7.13065e+06	2.37895e+08	4.42535e+08	9.45061e+06	1.05699e+08	5.9953e+08
met372	0.263775	0.0451366	0.697548	0.101118	0.198583	0.59972	0.232288	0.652768	0.762448	0.159016	0.0135466	0.204761	0.724654	0.0254375	0.810911	0.331879	0.715404	0.68038	0.881928	0.472169	0.43822	0.528062	0.912832	0.0365944	0.928228		met372	2.32151e+07	7.48393e+07	2.80424e+06	5.00453e+07	3.07378e+07	5.11434e+06	2.65286e+07	3.75865e+06	1.69626e+06	3.69035e+07	1.1394e+08	2.99054e+07	2.30364e+06	9.3221e+07	1.06267e+06	1.7497e+07	2.4682e+06	3.15082e+06	409523	9.60098e+06	1.11631e+07	7.39382e+06
met373	0.873864	0.332079	0.45677	0.0703763	0.835267	0.864355	0.0609678	0.200329	0.826481	0.378193	0.11285	0.069766	6.48785e-06	0.941265	0.219237	0.933001	0.147303	0.270944	0.682462	0.0251468	0.275173	0.799902	0.481781	0.397947	0.0667791		met373	81815.3	3.0572e+06	1.79889e+06	1.06678e+07	140388	94741.7	1.14418e+07	5.33352e+06	156012	2.52313e+06	8.18351e+06	1.07146e+07	6.75408e+07	17623	4.90802e+06	22943.6	6.83299e+06	3.93966e+06	543423	1.63671e+07	3.8707e+06	208586
met374	0.406654	0.00885789	0.314634	0.186182	0.308798	0.694232	0.0955875	0.493303	0.286022	0.503369	0.164487	0.20539	8.6489e-10	0.0368644	0.0522994	0.955929	0.715851	0.657413	0.985344	0.184757	0.962105	0.137427	0.87633	0.592575	0.0308463		met374	102622	1.02813e+06	150749	260762	154434	23018.9	414941	69928.4	169728	66725.3	288412	239244	5.84165e+06	651965	563227	454.822	19735.7	29296.9	50.2553	262461	336.191	329414
met375	0.557832	0.618184	0.253437	0.77493	0.128097	0.663903	0.720587	0.193293	0.223919	0.419445	0.624915	0.251805	0.898101	0.97416	0.352782	0.193114	0.716686	0.543934	0.762688	0.468681	0.292778	0.0871954	0.95801	0.294422	0.129156		met375	515977	373159	1.9614e+06	122783	3.48595e+06	283599	192137	2.54611e+06	2.22474e+06	979598	359022	1.97496e+06	24626.8	1575.52	1.29782e+06	2.54817e+06	197783	553286	136929	788960	1.66409e+06	4.40729e+06
met376	0.038288	0.906077	0.4677	0.502892	0.0584014	0.689109	0.416827	0.189105	0.60271	0.087882	0.363687	0.452133	5.67117e-09	0.245521	0.836333	0.275852	0.498801	0.110969	0.431176	0.68347	0.173269	0.687109	0.0728188	0.523994	0.378871		met376	1.63167e+08	526702	1.99653e+07	1.69893e+07	1.3607e+08	6.0564e+06	2.496e+07	6.53723e+07	1.02533e+07	1.10558e+08	3.1246e+07	2.14008e+07	1.33396e+09	5.10996e+07	1.61473e+06	4.49836e+07	1.73172e+07	9.63832e+07	2.34599e+07	6.29087e+06	7.03048e+07	6.13899e+06
met377	0.0425103	0.171845	0.184635	0.00823018	0.750877	0.793447	0.0578054	0.407206	0.0874757	0.204417	0.0124565	0.102921	1.1591e-10	0.065241	0.250173	0.123303	0.168063	0.667669	0.415717	0.100159	0.522959	0.373248	0.351919	0.0192555	0.0857093		met377	1.01439e+08	4.59053e+07	4.32724e+07	1.72691e+08	2.47377e+06	1.68254e+06	8.86791e+07	1.68702e+07	7.18946e+07	3.95927e+07	1.54312e+08	6.54614e+07	1.06776e+09	8.37233e+07	3.24976e+07	5.84325e+07	4.67275e+07	4.5246e+06	1.62669e+07	6.65306e+07	1.00181e+07	1.94728e+07
met378	0.648189	0.831792	0.451268	0.428557	0.433431	0.87766	0.859453	0.955887	0.603274	0.879815	0.155415	0.558835	0.0243622	0.657438	0.729792	0.45487	0.373317	0.868617	0.629606	0.448122	0.848555	0.75296	0.911293	0.0621319	0.510787		met378	1.9105e+08	4.13935e+07	5.20951e+08	5.75398e+08	5.63345e+08	21740723	2.87668e+07	2.80726e+06	2.47866e+08	2.09759e+07	1.85585e+09	3.13637e+08	4.67657e+09	1.80457e+08	1.09469e+08	5.12705e+08	7.27809e+08	2.51042e+07	2.13451e+08	5.28239e+08	3.34577e+07	9.08932e+07
met379	0.798119	0.0649822	0.459106	0.458853	0.339002	0.951423	0.115006	0.0381802	0.132601	0.682768	0.0478778	0.498444	0.0032321	0.114104	0.0513676	0.26273	0.0479717	0.788872	0.947396	0.701145	0.174354	0.0346351	0.805208	0.0982631	0.621677		met379	101599	5.30804e+06	851567	852529	1.42102e+06	5762.79	3.86791e+06	6.70434e+06	3.52096e+06	259408	6.10462e+06	711930	1.35959e+07	3.88726e+06	5.91977e+06	1.95042e+06	6.09946e+06	111350	6759.36	228739	2.87097e+06	6.96478e+06
met380	0.192178	0.632817	0.934291	0.861726	0.561546	0.587025	0.890933	0.0930425	0.234016	0.384214	0.219247	0.896747	3.6304e-57	0.747742	0.347669	0.866718	0.535274	0.239606	0.431738	0.947166	0.571256	0.276211	0.857469	0.891046	0.704434		met380	2.13522e+06	286086	8517.54	38015.2	422468	369780	23560.8	3.54578e+06	1.77742e+06	949551	1.89434e+06	21102.2	4.27609e+08	129624	1.10618e+06	35294.2	481827	1.73548e+06	775076	5502.3	401841	1.48759e+06
met381	0.729823	0.325757	0.199666	0.587519	0.0326437	0.828288	0.820463	0.352602	0.578704	0.197988	0.9109	0.240615	7.03199e-12	0.285681	0.514314	0.805374	0.773159	0.445152	0.0319782	0.668668	0.295776	0.894627	0.144071	0.925491	0.0842118		met381	4.30331e+06	3.4874e+07	5.9444e+07	1.06178e+07	1.65495e+08	1.6972e+06	1.85814e+06	3.12006e+07	1.11268e+07	5.98908e+07	451743	4.97499e+07	1.78802e+09	4.11718e+07	1.53489e+07	2.19029e+06	2.9975e+06	2.10436e+07	1.66781e+08	6.60887e+06	3.94823e+07	632876
met382	0.205079	0.145467	0.00382311	0.281172	0.583253	0.428361	0.0466643	0.00174689	0.326659	0.0907428	0.987603	0.573604	0.0745631	0.0837604	0.0539522	0.441749	0.959395	0.651583	0.361468	0.80503	0.931215	0.0237486	0.745482	0.715766	0.0779548		met382	342155	451786	1.79602e+06	247341	64042	133506	845425	2.10684e+06	204847	610477	51.346	67380.3	678665	638144	793240	125939	551.311	43379.5	177289	12960.3	1584.66	1.09367e+06
met383	0.674314	0.524236	0.112123	0.524461	0.0231362	0.323437	0.926422	0.310117	0.985419	0.297336	0.84332	0.576399	1.08508e-07	0.139167	0.861661	0.396439	0.778402	0.702875	0.010376	0.707859	0.237962	0.427914	0.238204	0.885721	0.225915		met383	2.1312e+06	4.8955e+06	3.05401e+07	4.89019e+06	6.25966e+07	1.17768e+07	102899	1.24441e+07	4030.19	1.31205e+07	471368	3.76695e+06	3.51357e+08	2.64538e+07	366406	8.68343e+06	955541	1.75583e+06	7.98439e+07	1.6946e+06	1.68292e+07	7.58836e+06
met384	0.809259	0.036381	0.629554	0.212726	0.627607	0.564467	0.365523	0.970128	0.0296643	0.808192	0.37609	0.0301745	0.126234	0.089492	0.0656205	0.279853	0.69878	0.756822	0.340825	0.173523	0.73234	0.732338	0.264511	0.911685	0.00395591		met384	9348.69	706021	37338.4	249557	37764.3	53290	131492	224.988	762663	9455.58	125805	757910	376118	464111	545833	187605	24028.8	15385.7	145718	297786	18769.6	18769.9
met385	0.952337	0.978853	0.243159	0.506258	0.224642	0.661375	0.0427419	0.00254944	0.346451	0.08449	0.938384	0.602464	1.40844e-12	0.662154	0.311138	0.883548	0.807253	0.772967	0.244656	0.523279	0.810787	0.251228	0.779458	0.240896	0.0245365		met385	7090.64	1394.45	2.70761e+06	877255	2.93117e+06	380859	8.18563e+06	1.82544e+07	1.76099e+06	5.92672e+06	11859.5	538599	1.05345e+08	378993	2.0383e+06	42581.2	118140	165200	2.69046e+06	808981	113764	2.6166e+06
met386	0.686827	0.722629	0.40599	0.240327	0.323729	0.505216	0.992199	0.69082	0.449195	0.0674234	0.0554044	0.727673	0.000253923	0.457256	0.298141	0.107441	0.628268	0.938181	0.810909	0.0133933	0.115825	0.0115647	0.361016	0.914391	0.319034		met386	5.05125e+07	3.91512e+07	2.14714e+08	4.29026e+08	3.02904e+08	1.38012e+08	29701.4	4.91626e+07	1.78051e+08	1.0431e+09	1.14493e+09	3.76815e+07	4.22073e+09	1.71805e+08	3.36746e+08	8.07521e+08	7.28547e+07	1.86893e+06	1.77869e+07	1.91342e+09	7.7047e+08	1.99533e+09
met387	0.39489	0.175264	0.503021	0.268981	0.349041	0.312043	0.317211	0.0643822	0.496574	0.0746389	0.21271	0.655701	0.0903988	0.469104	0.208176	0.476128	0.272692	0.330944	0.302402	0.328148	0.0484016	0.448762	0.0762449	0.248537	0.526521		met387	1.50023e+08	3.8128e+08	9.29403e+07	2.53401e+08	1.81787e+08	2.11893e+08	2.0741e+08	7.11119e+08	9.57788e+07	6.60466e+08	3.22151e+08	4.1177e+07	5.95692e+08	1.08599e+08	3.28631e+08	1.05205e+08	2.49501e+08	1.95952e+08	2.2052e+08	1.98234e+08	8.10344e+08	1.18902e+08
met388	0.221969	0.0700787	0.721383	0.92455	3.84726e-05	0.772322	0.775068	0.854278	0.56975	0.0281908	0.41434	0.743669	0.000616486	0.593886	0.618219	0.557413	0.61088	0.13156	0.616279	0.730919	0.816836	0.704879	0.460749	0.763735	0.502627		met388	5.55903e+09	1.2253e+10	4.73238e+08	3.33707e+07	6.42521e+10	3.11516e+08	3.03842e+08	1.25513e+08	1.2026e+09	1.80167e+10	2.48101e+09	3.97898e+08	4.42014e+10	1.0582e+09	9.24404e+08	1.28118e+09	9.63554e+08	8.48238e+09	9.34658e+08	4.40106e+08	1.99615e+08	5.33809e+08
met389	0.598415	0.492454	0.134377	0.640244	0.0260379	0.394261	0.931075	0.253953	0.993681	0.294244	0.90483	0.605509	1.19901e-09	0.151883	0.844509	0.368583	0.828469	0.597131	0.00976563	0.75233	0.236847	0.42077	0.206613	0.852133	0.190398		met389	4.32879e+06	7.35416e+06	3.50509e+07	3.40831e+06	7.7704e+07	1.13313e+07	116707	2.03322e+07	978.527	1.7183e+07	223013	4.16291e+06	6.01141e+08	3.21046e+07	600120	1.26233e+07	732386	4.35926e+06	1.04944e+08	1.55372e+06	2.18631e+07	1.01189e+07
met390	0.784232	0.0740756	0.307003	0.89852	0.843957	0.629059	0.659526	0.776306	0.0104047	0.620143	0.901447	0.852089	1.87612e-06	0.377748	0.133385	0.271027	0.358212	0.910924	0.922315	0.886694	0.559153	0.0269962	0.778233	0.778512	0.346528		met390	175532	7.49553e+06	2.44587e+06	38077.3	90708.5	546419	454511	189025	1.54806e+07	575295	35901.7	81392.3	5.45524e+07	1.82302e+06	5.28702e+06	2.8402e+06	1.97813e+06	29301.2	22264.1	47533.3	799034	1.15131e+07
met391	0.688018	0.311622	0.349572	0.541016	0.547461	0.430036	0.667932	0.542508	0.0182888	0.293659	0.171433	0.0822043	1.92708e-19	0.379258	0.0208445	0.923279	0.653859	0.558311	0.321497	0.791888	0.64267	0.867335	0.0985007	0.929043	0.0220262		met391	77667.7	493623	421819	180031	174356	300116	88648.2	178706	2.69838e+06	531750	902654	1.45972e+06	4.29252e+07	372651	2.58698e+06	4466.73	96857.6	165078	473861	33532.9	103699	13439.1
met392	0.974975	0.717611	0.662217	0.211985	0.54653	0.299859	0.504645	0.32734	0.602129	0.634497	0.353428	0.532349	2.38901e-13	0.763982	0.601475	0.657644	0.20761	0.269561	0.389255	0.41034	0.785806	0.977064	0.780756	0.407162	0.43175		met392	9130.45	1.2137e+06	1.77105e+06	1.44788e+07	3.37464e+06	9.98434e+06	4.13227e+06	8.91094e+06	2.52256e+06	2.09751e+06	7.99722e+06	3.61919e+06	5.28752e+08	836544	2.53165e+06	1.82262e+06	1.476e+07	1.13253e+07	6.88332e+06	6.29366e+06	685290	7668.84
met393	0.243893	0.680117	0.806267	0.0467286	0.029387	0.0651871	0.490551	0.0322607	0.998387	0.0219089	0.556189	0.441745	1.198e-16	0.168647	0.736215	0.702536	0.0509435	0.0390278	0.0345013	0.524637	0.0253988	0.604906	0.00966532	0.500281	0.685523		met393	4.6856e+08	5.8579e+07	2.0723e+07	1.36867e+09	1.64338e+09	1.17592e+09	1.63848e+08	1.5876e+09	1408.51	1.82043e+09	1.19372e+08	2.04008e+08	2.55385e+10	6.54235e+08	3.91026e+07	5.02569e+07	1.31828e+09	1.47455e+09	1.54762e+09	1.39517e+08	1.73104e+09	9.22441e+07
met394	0.521425	0.634664	3.95609e-05	0.315204	0.558652	0.953412	0.000926874	0.0853012	0.493385	0.139316	0.883222	0.98633	0.00501614	0.303521	0.827006	0.282468	0.332187	0.18917	0.609427	0.369538	0.612836	0.305603	0.309569	0.905827	0.989084		met394	2.0183e+06	1.10836e+06	8.44779e+07	4.95606e+06	1.67925e+06	16750.9	5.44896e+07	1.45788e+07	2.30353e+06	1.07517e+07	105887	1440.6	3.89808e+07	5.20159e+06	234405	5.67643e+06	4.6197e+06	8.47727e+06	1.2813e+06	3.95522e+06	1.25702e+06	5.15694e+06
met395	0.649366	0.0617296	0.0687296	0.377161	0.175341	0.237394	0.887918	0.280522	0.178027	0.091249	0.0137424	0.565276	0.0939054	0.428249	0.821461	0.493511	0.873739	0.878531	0.657556	0.943892	0.683953	0.0224719	0.231435	0.596927	0.984658		met395	111305	1.88634e+06	1.79022e+06	420249	990811	752717	10694.2	627763	978563	1.54039e+06	3.29051e+06	178075	1.51542e+06	338093	27417.6	252547	13595.4	12575.1	105814	2666.58	89227.5	2.82055e+06
met396	0.224714	0.189219	0.0622467	0.169073	0.849247	0.119394	0.06861	0.127772	0.131862	0.427719	0.529523	0.678856	0.153951	0.127308	0.201253	0.0475018	0.133751	0.968708	0.290468	0.127692	0.319059	0.0544161	0.620887	0.843621	0.360385		met396	2.08945e+07	2.44406e+07	4.93902e+07	2.68199e+07	511335	3.44151e+07	4.71012e+07	3.29087e+07	3.22127e+07	8.908e+06	5.59687e+06	2.42636e+06	2.88315e+07	3.29891e+07	2.3156e+07	5.5826e+07	3.18995e+07	21778.6	1.58339e+07	3.29225e+07	1.40657e+07	5.25771e+07
met397	0.434847	0.630277	0.0652374	0.701718	0.572406	0.319213	0.326783	0.285183	0.0188013	0.330297	0.0693076	0.868283	0.678053	0.0525979	0.0376296	0.761331	0.182071	0.913866	0.716229	0.785681	0.150296	0.344987	0.0696519	0.468352	0.00412267		met397	580997	220635	3.24827e+06	139680	303503	945644	916480	1.08884e+06	5.28765e+06	903247	3.15271e+06	26185	164095	3.59152e+06	4.13432e+06	87839.8	1.69863e+06	11138.7	125818	70402.8	1.97458e+06	849897
met398	0.618474	0.0556279	0.594765	0.345464	0.00281792	0.896509	0.852521	0.669517	0.453224	0.00370537	0.593852	0.932706	2.79434e-11	0.346098	0.876977	0.594771	0.4686	0.344055	0.450346	0.934888	0.628932	0.287784	0.191712	0.512594	0.714827		met398	5.16478e+08	7.65728e+09	5.89271e+08	1.85477e+09	1.87592e+10	3.52231e+07	7.19512e+07	3.7932e+08	1.17193e+09	1.77003e+10	5.92198e+08	1.48443e+07	9.69588e+10	1.8499e+09	4.98899e+07	5.89251e+08	1.09418e+09	1.86565e+09	1.18695e+09	1.3895e+07	4.86261e+08	2.35536e+09
met399	0.272889	0.0766449	0.935174	0.926832	0.583189	0.815295	0.758974	0.0339248	0.0245601	0.567999	0.111101	0.274537	1.23963e-40	0.181397	0.336995	0.219735	0.0704394	0.393454	0.424621	0.609542	0.17621	0.182441	0.980407	0.106304	0.0519939		met399	223154	583126	1226.41	1563.32	55837.5	10116.6	17454	838107	942307	60463	471912	221624	4.05203e+07	331771	171062	279667	608910	135109	118260	48368.5	339804	330186
met400	0.0243421	0.766599	0.369011	0.258627	0.409712	0.0665784	0.349729	0.44387	0.686922	0.508301	0.560206	0.0374004	1.72805e-28	0.0931375	0.938724	0.880598	0.229663	0.166448	0.385558	0.23133	0.81314	0.0980392	0.128211	0.517096	0.154301		met400	1.24002e+07	214294	1.96435e+06	3.10784e+06	1.65411e+06	8.21536e+06	2.12869e+06	1.42669e+06	395117	1.06466e+06	825599	1.05865e+07	3.42694e+08	6.878e+06	14371.9	54875.2	3.51486e+06	4.66631e+06	1.83258e+06	3.48977e+06	135894	6.67701e+06
met401	0.02881	0.239826	0.453946	0.566881	0.928601	0.555958	0.794157	0.443118	0.277036	0.19348	0.744714	0.261796	0.0971222	0.070273	0.811381	0.625711	0.151172	0.380696	0.104283	0.201439	0.283448	0.599831	0.297982	0.915703	0.216487		met401	2.65016e+09	7.63286e+08	3.09525e+08	1.80955e+08	4.42896e+06	1.91345e+08	3.7555e+07	3.24666e+08	6.52622e+08	9.34481e+08	5.84923e+07	6.95578e+08	1.52278e+09	1.81402e+09	3.14169e+07	1.31275e+08	1.13914e+09	4.24248e+08	1.45986e+09	9.01812e+08	6.35431e+08	1.51877e+08
met402	0.805071	0.710895	0.852712	0.850483	0.515307	0.267812	0.250536	0.434138	0.431492	0.535473	0.437713	0.0198353	0.643914	0.857345	0.913276	0.498961	0.564717	0.390912	0.705014	0.54326	0.720877	0.93064	0.537263	0.554892	0.384167		met402	566720	1.27847e+06	320726	330625	3.94014e+06	1.14406e+07	1.23026e+07	5.69559e+06	5.76152e+06	3.57433e+06	5.60746e+06	5.07942e+07	1.98843e+06	300652	110358	4.25559e+06	3.08647e+06	6.85455e+06	1.3336e+06	3.43965e+06	1.1879e+06	70489
met403	0.123746	0.701431	0.716026	0.718428	0.167277	0.17696	0.162442	0.0801284	0.111493	0.908002	0.237893	0.356329	1.13516e-05	0.0531081	0.427979	0.322702	0.646189	0.129886	0.198213	0.171771	0.180848	0.208436	0.866732	0.468542	0.39043		met403	1.30982e+08	8.10598e+06	7.2977e+06	7.16926e+06	1.05382e+08	1.0072e+08	1.07828e+08	1.69427e+08	1.40056e+08	736319	7.69292e+07	4.69557e+07	1.08558e+09	2.07107e+08	3.46679e+07	5.39821e+07	1.16225e+07	1.26804e+08	9.14495e+07	1.03181e+08	9.89301e+07	8.73969e+07
met404	0.283451	0.574529	0.198406	0.195954	0.248913	0.0430001	0.583702	0.158927	0.538012	0.216739	0.0942429	0.370015	1.04033e-12	0.354061	0.335912	0.67356	0.0159544	0.498889	0.466385	0.0094787	0.0135277	0.245577	0.832954	0.149732	0.479249		met404	470995	128906	677545	685016	544354	1.68213e+06	122819	813158	155124	624926	1.14856e+06	328867	2.19742e+07	351494	378991	72575	2.39008e+06	187070	217045	2.77253e+06	2.51059e+06	552103
met405	0.0633091	0.226282	0.214579	0.551632	0.254703	0.139672	0.12274	0.450587	0.249265	0.890662	0.881817	0.662138	0.749057	0.414389	0.532039	0.627758	0.783739	0.773231	0.777018	0.250877	0.631379	0.0156473	0.48263	0.404347	0.567806		met405	170622	72278.6	76045.9	17474.5	64034.3	107786	117715	28071.1	65522.1	931.419	1089.37	9412.8	5043.96	32858.4	19255	11591.2	3712.8	4092.79	3953.55	65076.8	11348.7	289821
met406	0.507212	0.00347105	0.0147146	0.0470627	0.718416	0.0525617	0.0295711	0.0024763	0.204594	0.00302151	0.247471	0.916454	1.15167e-07	0.36939	0.932802	0.782354	0.454035	0.489367	0.60168	0.507859	0.888515	0.843336	0.437767	0.601864	0.909423		met406	4.11482e+06	8.06388e+07	5.60127e+07	3.70354e+07	1.21598e+06	3.52873e+07	4.45031e+07	8.65169e+07	1.50757e+07	8.30483e+07	1.25261e+07	102906	2.71161e+08	7.5412e+06	66487.2	713703	5.24518e+06	4.47149e+06	2.5487e+06	4.10229e+06	183769	365247
met407	0.914603	0.775648	0.511915	0.165367	0.148389	0.576725	0.651014	0.0330078	0.430726	0.701985	0.884015	0.0370314	5.63794e-13	0.710476	0.98319	0.625273	0.0803061	0.177627	0.429984	0.7772	0.0440751	0.342504	0.695045	0.968941	0.057721		met407	23018.6	162600	861457	3.86049e+06	4.19081e+06	623875	409697	9.14477e+06	1.24366e+06	293132	42601	8.7477e+06	1.10279e+08	275884	888.631	477591	6.14356e+06	3.64524e+06	1.24767e+06	160296	8.15107e+06	1.80544e+06
met409	0.126482	0.490412	0.94722	0.482974	0.342462	0.624915	0.890257	0.502239	0.532507	0.0787078	0.0443766	0.86231	1.47608e-06	0.0780953	0.60392	0.910102	0.297742	0.368237	0.572378	0.892355	0.993031	0.744471	0.125089	0.126233	0.586859		met409	6.77242e+06	1.37655e+06	12676.3	1.42438e+06	2.60946e+06	691590	55072.1	1.30294e+06	1.12749e+06	8.97317e+06	1.17454e+07	87012.4	6.88074e+07	9.01021e+06	778720	36878.2	3.14025e+06	2.34403e+06	922278	52974.5	220.679	307342
met410	0.145015	0.761878	0.622034	0.768851	0.00732802	0.317886	0.454492	0.106069	0.801784	0.16159	0.739946	0.160468	6.3118e-07	0.136867	0.801893	0.461123	0.820545	0.00745739	0.448504	0.455516	0.110698	0.963729	0.134634	0.920681	0.179502		met410	2.98721e+07	1.28848e+06	3.41084e+06	1.21193e+06	1.01708e+08	1.40137e+07	7.85444e+06	3.67544e+07	884330	2.75516e+07	1.5461e+06	2.76999e+07	3.57973e+08	3.11258e+07	883340	7.62604e+06	722075	1.0126e+08	8.06524e+06	7.81882e+06	3.58004e+07	29016.8
met411	0.514043	0.101097	0.11666	0.590434	0.0519211	0.135225	0.0185712	1.15893e-05	0.0430493	0.0984388	0.222771	0.132618	0.0636399	0.168349	0.576338	0.82104	0.995444	0.24254	0.876306	0.305905	0.92703	0.625169	0.442192	0.326972	0.714832		met411	43813.5	277281	253849	29799.4	390204	230058	573417	2.02052e+06	422900	281679	153120	233171	355120	195562	32117.4	5262.66	3.35347	140671	2491.73	107932	862.57	24551.6
met412	0.0839625	0.812931	0.306016	0.639536	0.442032	0.0101868	0.887718	0.80205	0.0216214	0.824772	0.135067	0.498286	2.97337e-07	0.549569	0.103213	0.763132	0.675858	0.239383	0.236379	0.889881	0.749676	0.0567688	0.366087	0.820525	0.953788		met412	8.23748e+06	153964	2.88385e+06	603163	1.6258e+06	1.82834e+07	54805.6	172788	1.45897e+07	134777	6.1548e+06	1.26134e+06	7.43618e+07	984822	7.32097e+06	249711	480709	3.81125e+06	3.86043e+06	52700.7	279901	1.00179e+07
met413	0.122209	0.868524	0.86843	0.63703	0.0250664	0.0133389	0.876214	0.00101135	0.0757228	0.0607254	0.0922257	0.508249	1.83252e-05	0.639904	0.49435	0.710723	0.398464	0.435777	0.837561	0.265624	0.933803	0.41439	0.794277	0.703018	0.308054		met413	1.29756e+06	14845.1	14866.5	120649	2.73444e+06	3.34015e+06	13145.5	5.92544e+06	1.7149e+06	1.91306e+06	1.54076e+06	237223	1.01501e+07	118600	253153	74532.4	386550	329269	22771.4	672264	3737.6	361165
met414	0.453788	0.00773085	0.952254	0.980162	0.824775	0.794929	0.654464	0.17109	0.315528	0.871243	0.941575	0.672371	0.0770415	0.0582782	0.198065	0.838195	0.713612	0.308658	0.771475	0.698476	0.381559	0.988578	0.842924	0.27649	0.283346		met414	152128	1.93737e+06	971.311	167.519	13281.5	18303.6	54282.4	508591	273229	7117.22	1455.25	48461.2	849911	975327	449631	11297.5	36497.4	281108	22856.6	40661.5	207613	55.5262
met415	0.349545	0.430712	0.211341	0.0658109	0.442246	0.463962	0.603893	0.165523	0.747881	0.0319585	0.148951	0.213656	0.674408	0.10256	0.711598	0.48511	0.337945	0.0437063	0.628063	0.432463	0.541555	0.394813	0.0694645	0.200175	0.234207		met415	1.98937e+07	1.41109e+07	3.55407e+07	7.71552e+07	1.34183e+07	1.21875e+07	6.11476e+06	4.37668e+07	2.34674e+06	1.05022e+08	4.74153e+07	3.51821e+07	4.00897e+06	6.07103e+07	3.10471e+06	1.10742e+07	2.08746e+07	9.28035e+07	5.33152e+06	1.4004e+07	8.46701e+06	1.64573e+07
met416	0.0142515	0.72173	0.92293	0.0315792	0.413265	0.52682	0.312409	0.31394	0.602188	0.430145	0.29443	0.0559693	4.46047e-09	0.64282	0.920774	0.767495	0.397407	0.0987118	0.783455	0.0536812	0.212831	0.37969	0.793578	0.78713	0.145351		met416	5.09584e+07	1.06905e+06	78872.7	3.91437e+07	5.64513e+06	3.3767e+06	8.60921e+06	8.55485e+06	2.29038e+06	5.24886e+06	9.27476e+06	3.0909e+07	3.01374e+08	1.81286e+06	83360.4	736679	6.03988e+06	2.30438e+07	636511	3.15005e+07	1.31019e+07	6.50874e+06
met417	0.35726	0.147607	0.24634	0.298576	0.995179	0.794774	0.335827	0.489207	0.0231023	0.878202	0.713848	0.978916	1.4229e-08	0.343357	0.721091	0.428474	0.580819	0.944382	0.786723	0.965286	0.364159	0.467659	0.625183	0.798597	0.425701		met417	1.98425e+06	4.91607e+06	3.14831e+06	2.53053e+06	85.3862	158276	2.16892e+06	1.11931e+06	1.21411e+07	54935.6	314571	1633.74	7.79704e+07	2.10227e+06	298158	1.46753e+06	713458	11384.3	171252	4430.55	1.928e+06	1.2346e+06
met418	0.224597	0.406141	0.49765	0.637565	0.227975	0.191673	0.822867	0.0573328	0.606069	0.880404	0.557232	0.716411	4.39249e-19	0.453561	0.162669	0.469437	0.532382	0.185138	0.202919	0.817456	0.0843025	0.550053	0.749232	0.841328	0.454494		met418	1.2337e+07	5.76772e+06	3.84332e+06	1.85406e+06	1.21585e+07	1.42644e+07	418556	3.02957e+07	2.22171e+06	189065	2.87845e+06	1.10224e+06	7.28126e+08	4.69443e+06	1.63149e+07	4.37304e+06	3.25729e+06	1.46934e+07	1.35646e+07	444982	2.49704e+07	2.98462e+06
met419	0.0153865	0.710838	0.240941	0.209829	0.867249	0.406759	0.324587	0.403245	0.391162	0.0840752	0.701039	0.687588	0.170176	0.554051	0.854661	0.088211	0.879014	0.339886	0.225957	0.744184	0.0872612	0.549832	0.247908	0.645592	0.443335		met419	1.8402e+06	42800.5	428801	490504	8699.78	214459	302462	217694	229139	932286	45900	50359	587017	109053	10447.4	907970	7214.66	283894	457240	33158.7	913443	111392
met420	0.252884	0.951455	0.437727	0.966507	0.184651	0.487115	0.462288	0.0426396	0.896247	0.0698158	0.1519	0.595434	2.75022e-06	0.224702	0.698208	0.978437	0.192633	0.644202	0.227056	0.319222	0.550208	0.855069	0.0295492	0.0853567	0.430443		met420	8.79567e+06	24900.1	4.04872e+06	11845.1	1.1846e+07	3.24597e+06	3.63243e+06	2.77365e+07	114248	2.21664e+07	1.38247e+07	1.89475e+06	1.51362e+08	9.91965e+06	1.01022e+06	4907.88	1.1425e+07	1.43328e+06	9.81939e+06	6.67284e+06	2.39902e+06	224151
met421	0.804278	0.10601	0.376019	0.174004	0.732567	0.457677	0.68695	0.675205	0.161829	0.900278	0.0514827	0.0196916	0.000542953	0.0833931	0.00305117	0.882807	0.118714	0.77857	0.740774	0.752287	0.770062	0.575541	0.786249	0.603698	0.0134412		met421	10852.8	463035	138604	327249	20636.6	97527.5	28704	31031.6	346584	2774.83	673005	966965	2.14218e+06	531456	1.56615e+06	3840.01	431314	13972.5	19342.8	17605.5	15098.7	55417.4
met422	0.0252835	0.801599	0.577576	0.197143	0.549687	0.0752842	0.179091	0.0701841	0.402099	0.315143	0.509907	0.31806	1.98255e-51	0.0282676	0.985	0.429606	0.122812	0.488297	0.0670679	0.151515	0.082823	0.273529	0.35163	0.459889	0.448763		met422	4.76478e+06	59788	293782	1.57789e+06	338987	3.00623e+06	1.71262e+06	3.11574e+06	665236	956426	411369	944955	2.80555e+08	4.58032e+06	334.671	591128	2.26048e+06	454987	3.18695e+06	1.95204e+06	2.85821e+06	1.13673e+06
met423	0.23312	0.838593	0.0685764	0.594934	0.27411	0.198811	0.748339	0.649817	0.706806	0.987367	0.312249	0.127003	0.00216787	0.184218	0.399375	0.643445	0.29702	0.296057	0.422824	0.264555	0.612431	0.731515	0.608627	0.234012	0.0872563		met423	83801.6	2441.88	195916	16642.6	70482.8	97346	6058.33	12133.7	8328	14.7548	60163.1	137405	559121	103973	41829.1	12612.7	64079.2	64335.5	37835.8	73356.5	15108.3	6929.09
met424	0.352255	0.0440196	0.325093	0.831301	0.440309	0.330207	0.725878	0.0508224	0.0860606	0.0528001	0.579681	0.273925	7.84337e-05	0.0164873	0.178756	0.64198	0.599513	0.691212	0.86253	0.910355	0.860682	0.0361888	0.778501	0.290396	0.0234955		met424	31484	148093	35236.7	1649.74	21659.6	34498.7	4469.03	139231	107457	136889	11154	43567.7	576841	210357	65849.6	7859.23	10025.7	5736.07	1089.88	460.801	1119.69	160289
met425	0.803431	0.285624	0.44319	0.863231	0.828695	0.694085	0.689549	0.243979	0.811732	0.077815	0.747189	0.923434	2.9679e-15	0.726852	0.753025	0.989335	0.61567	0.895322	0.687837	0.348979	0.247801	0.800964	0.141672	0.939723	0.240782		met425	909065	1.6749e+07	8.63278e+06	435394	686943	2.2701e+06	2.34166e+06	1.99463e+07	832466	4.57868e+07	1.52469e+06	135522	9.80203e+08	1.79052e+06	1.45276e+06	2621.52	3.69834e+06	253992	2.369e+06	1.28822e+07	1.96256e+07	932520
met426	0.301846	0.850317	0.935692	0.233285	0.651681	0.844055	0.0406846	0.871563	0.189582	0.117441	0.563464	0.797302	3.48408e-09	0.826383	0.631015	0.437815	0.599421	0.566158	0.46762	0.206107	0.996391	0.445616	0.670749	0.955164	0.743707		met426	1.22211e+08	4.07807e+06	745459	1.62939e+08	2.33403e+07	4.43098e+06	4.81921e+08	2.9931e+06	1.97427e+08	2.81436e+08	3.82297e+07	7.55421e+06	4.15456e+09	5.50937e+06	2.64219e+07	6.89794e+07	3.15987e+07	3.77041e+07	6.04485e+07	1.83372e+08	2342.31	6.66606e+07
met427	0.5046	0.0112574	0.155419	0.0841597	0.379475	0.455663	0.322718	0.82997	0.10711	0.773859	0.498601	0.493344	5.2124e-06	0.315529	0.39837	0.889291	0.475402	0.1501	0.788402	0.204085	0.137581	0.752767	0.263582	0.720895	0.32326		met427	7.84292e+07	1.13917e+09	3.56129e+08	5.26876e+08	1.36106e+08	9.80424e+07	1.72356e+08	8.11914e+06	4.58436e+08	1.45366e+07	8.06611e+07	8.26548e+07	3.74026e+09	1.77559e+08	1.25672e+08	3.41159e+06	8.97342e+07	3.65503e+08	1.26828e+07	2.84476e+08	3.8913e+08	1.74706e+07
met428	0.317935	0.573284	0.218406	0.5701	0.526373	0.904227	0.607346	0.256203	0.0279732	0.116783	0.926709	0.612167	8.55947e-07	0.438364	0.455197	0.959301	0.722236	0.627648	0.737138	0.734303	0.651898	0.156109	0.881991	0.788782	0.0201207		met428	221918	70525.2	337227	71703.1	89246.2	3217.67	58702.7	286920	1.07917e+06	548209	1880.52	57140.1	5.53219e+06	133561	124018	578.758	28086.8	52299.7	25040.8	25605.3	45240.4	448051
met429	0.185993	0.0740503	0.955133	0.407127	0.397802	0.705187	0.918157	0.165621	0.482353	0.6464	0.663424	0.0281194	0.00242786	0.804545	0.316955	0.752088	0.984461	0.363181	0.227797	0.53318	0.827599	0.229713	0.539392	0.765434	0.185297		met429	1.76604e+06	3.22699e+06	3189.98	693019	721064	144262	10640.4	1.94115e+06	497628	212147	190896	4.88415e+06	9.36067e+06	61718.8	1.01034e+06	100568	382.273	834026	1.46819e+06	391500	47798.1	1.45613e+06
met430	0.980708	0.672641	0.952771	0.364471	0.575732	0.869114	0.255772	0.0382234	0.986677	0.328889	0.043502	0.438728	0.00266599	0.850258	0.793911	0.628159	0.142922	0.44844	0.148167	0.0544905	0.63091	0.648317	0.215854	0.228362	0.793519		met430	1744.66	532786	10466.6	2.45614e+06	934784	81021.9	3.85901e+06	1.28767e+07	832.059	2.84731e+06	1.22163e+07	1.79025e+06	2.71942e+07	106348	203637	700063	6.41902e+06	1.71552e+06	6.25357e+06	1.10781e+07	688907	620843
met431	0.965772	0.964685	0.110267	0.57556	0.239493	0.470185	0.105191	0.545363	0.00632222	0.0459552	0.430665	0.313063	0.00392325	0.567963	0.0719465	0.29999	0.352006	0.644216	0.800332	0.167797	0.167134	0.594574	0.723842	0.795898	0.360658		met431	483.897	515.151	672129	82406	364154	137137	691856	96140	1.97575e+06	1.05142e+06	163316	267750	2.20653e+06	85728.5	854008	282640	227854	56059.2	16811.4	501027	502597	74461.7
met432	0.77402	0.0355639	0.109658	0.668156	0.79917	0.402019	0.596119	0.205324	0.119599	0.480948	0.0101	0.162257	1.30973e-10	0.0399697	0.709535	0.962952	0.903356	0.594857	0.446614	0.0758825	0.49162	0.0607648	0.655159	0.439084	0.18062		met432	169725	9.13958e+06	5.28332e+06	378384	133264	1.44685e+06	578424	3.30811e+06	5.0006e+06	1.02311e+06	1.3723e+07	4.02936e+06	8.90347e+07	8.72654e+06	285661	4441.68	30351.8	582406	1.19318e+06	6.50939e+06	974193	7.26727e+06
met433	0.299713	0.677739	0.304231	0.0536776	0.912267	0.614797	0.153476	0.0116747	0.872258	0.592938	0.352493	0.693045	0.000304736	0.545759	0.174957	0.326232	0.0777658	0.606759	0.468996	0.700099	0.0575964	0.832669	0.676105	0.540707	0.068589		met433	9.42125e+06	1.5112e+06	9.24659e+06	3.27075e+07	106218	2.21646e+06	1.78666e+07	5.60399e+07	226218	2.50126e+06	7.57101e+06	1.3635e+06	1.15776e+08	3.19465e+06	1.61319e+07	8.44194e+06	2.73145e+07	2.31865e+06	4.59048e+06	1.29839e+06	3.16717e+07	390597
met434	0.434183	0.211555	0.242998	0.528745	0.305187	0.370009	0.914569	0.11662	0.864475	0.806746	0.573549	0.0255231	0.506929	0.610702	0.239854	0.511608	0.639401	0.400961	0.634704	0.298219	0.891367	0.462731	0.412867	0.688602	0.259247		met434	6.18406e+07	1.57977e+08	1.37942e+08	4.01118e+07	1.0636e+08	8.12741e+07	1.16284e+06	2.49464e+08	2.94365e+06	6.04701e+06	3.20196e+07	5.06811e+08	4.45211e+07	2.61932e+07	1.398e+08	4.35476e+07	2.21869e+07	7.13358e+07	2.28146e+07	1.09474e+08	1.88474e+06	5.45231e+07
met435	0.395052	0.970505	0.93263	0.928753	0.552892	0.71477	0.00212562	0.423026	0.864402	0.0823174	0.143289	0.648734	3.27683e-15	0.653439	0.137613	0.439819	0.254359	0.771609	0.990965	0.274214	0.0383222	0.638345	0.742675	0.445128	0.0384955		met435	1.51861e+07	28678.6	149917	167714	7.3904e+06	2.80216e+06	2.00075e+08	1.3475e+07	611802	6.35349e+07	4.50471e+07	4.35385e+06	1.39679e+09	4.22987e+06	4.63577e+07	1.25268e+07	2.72935e+07	1.76769e+06	2690.06	2.5113e+07	9.04388e+07	4.63536e+06
met436	0.871241	0.687482	0.469718	0.369307	0.484637	0.988385	0.998167	0.180854	0.0374748	0.0179337	0.664599	0.32287	0.00343026	0.821615	0.266948	0.963991	0.208097	0.557413	0.968167	0.900049	0.149862	0.22879	0.0141324	0.943996	0.190942		met436	106760	657729	2.12509e+06	3.27828e+06	1.98584e+06	861.155	21.4466	7.291e+06	1.76756e+07	2.29099e+07	764078	3.97574e+06	3.5132e+07	206595	5.01485e+06	8282.31	6.45082e+06	1.39928e+06	6472.08	64107.9	8.44625e+06	5.89527e+06
met437	0.0392598	0.183888	0.503846	0.470867	0.616354	0.585359	0.685804	0.546839	0.0280149	0.316414	0.0401014	0.369442	0.25546	0.504383	0.0055907	0.197131	0.235469	0.901183	0.746449	0.533991	0.0191059	0.562358	0.609515	0.481144	0.0160487		met437	541748	224502	56721.7	66008.8	31859.2	37778.6	20769.8	46077.7	615773	127494	537137	102299	164318	56579	982520	211458	178866	1956.19	13265.6	49097.5	701077	42602
met438	0.880143	0.792418	0.627803	0.533223	0.943104	0.00356009	0.789021	0.0632618	0.509685	0.41688	0.287528	0.660967	0.364787	0.82894	0.0802028	0.0930423	0.197192	0.0797281	0.429981	0.867172	0.927096	0.00986586	0.485234	0.861831	0.855145		met438	43628.7	132905	451135	745284	9773.51	1.64563e+07	137397	6.6448e+06	834531	1.26559e+06	2.17319e+06	369161	1.57744e+06	89578.9	5.89306e+06	5.42981e+06	3.19696e+06	5.9117e+06	1.196e+06	53676	16064.3	1.28723e+07
met439	0.0862515	0.0861139	0.449036	0.230042	0.664077	0.286567	0.388803	0.638572	0.474335	0.951752	0.327769	0.10877	0.480115	0.395077	0.118954	0.627836	0.89147	0.394129	0.206065	0.842865	0.509889	0.302399	0.399049	0.885714	0.193678		met439	6.60929e+07	6.6151e+07	1.28363e+07	3.22988e+07	4.22277e+06	2.54536e+07	1.66382e+07	4.93954e+06	1.14642e+07	81950.2	2.14602e+07	5.77376e+07	1.11671e+07	1.62027e+07	5.45648e+07	5.26187e+06	416744	1.62679e+07	3.58532e+07	879634	9.72613e+06	2.38359e+07
met440	0.0327841	0.0817951	0.158904	0.277614	0.619776	0.157972	0.913589	0.603292	0.111164	0.0204738	0.722622	0.299805	6.89345e-10	0.105681	0.342577	0.0926464	0.22694	0.883457	0.482784	0.493399	0.115077	0.398997	0.178662	0.250981	0.71806		met440	3.2697e+09	2.16954e+09	1.41991e+09	8.42575e+08	1.75792e+08	1.42629e+09	8.4061e+06	1.92847e+08	1.81665e+09	3.85726e+09	8.99573e+07	7.6838e+08	2.8346e+10	1.87413e+09	6.4368e+08	2.02505e+09	1.04391e+09	1.53404e+07	3.51826e+08	3.35058e+08	1.77752e+09	5.08217e+08
met441	0.887447	0.000201811	0.959915	6.50341e-05	0.575367	0.0659068	0.240741	0.213542	0.0189569	0.486588	0.041562	0.800079	0.19449	0.521693	0.0646575	0.163973	0.914763	0.306609	0.0754887	0.151699	0.0581737	0.918467	0.483802	0.475766	0.0322358		met441	50576.8	3.54184e+07	6377.8	4.09926e+07	792498	8.57117e+06	3.47999e+06	3.91313e+06	1.39853e+07	1.22278e+06	1.05337e+07	161929	4.25779e+06	1.03699e+06	8.65146e+06	4.90147e+06	28924	2.64198e+06	8.00485e+06	5.20042e+06	9.09676e+06	26455.7
met442	0.386499	0.0906566	0.80743	0.827578	0.714313	0.208048	0.1159	0.516865	0.433838	0.805466	0.162078	0.298072	0.00110514	0.342186	0.0618105	0.695716	0.634611	0.742205	0.209262	0.0845968	0.578836	0.435172	0.731459	0.163244	0.256752		met442	1.07412e+07	4.10985e+07	850285	678963	1.91806e+06	2.27224e+07	3.54724e+07	6.0155e+06	8.77187e+06	868069	2.80351e+07	1.55146e+07	1.54123e+08	1.29247e+07	5.01128e+07	2.18948e+06	3.23309e+06	1.54862e+06	2.26013e+07	4.27064e+07	4.41102e+06	8.72105e+06
met443	0.06239	0.0186335	0.121969	0.0190193	0.158642	0.0661807	0.196213	0.801921	0.181325	0.0679911	0.266812	0.41439	0.0083981	0.315251	0.258728	0.641847	0.0313468	0.331311	0.181651	0.62196	0.916159	0.0799878	0.176782	0.175905	0.667814		met443	456168	728821	313814	724072	260594	443327	218974	8235.27	234263	437469	161571	87234.3	916029	132119	167145	28314.7	609487	123623	233912	31821.7	1450.19	402452
met444	0.597656	0.00563992	0.707428	0.0457573	0.0633557	0.0628984	0.399607	0.0687602	0.0715085	0.991094	0.018081	0.119618	0.0055621	0.0231411	0.795067	0.910449	0.402317	0.732602	0.495636	0.984609	0.362513	0.0758164	0.196745	0.895729	0.630134		met444	387027	1.07338e+07	195688	5.56759e+06	4.80677e+06	4.82354e+06	986304	4.61796e+06	4.52796e+06	173.062	7.81071e+06	3.37374e+06	1.07692e+07	7.20568e+06	93715.2	17571.6	975009	162170	645214	516.898	1.1528e+06	4.39412e+06
met445	0.208251	0.103762	0.847204	0.655471	0.986707	0.511734	0.763352	0.0976782	0.527323	0.520278	0.919297	0.241064	0.000183896	0.0113656	0.0982332	0.283462	0.979813	0.39627	0.612291	0.674852	0.56453	0.365861	0.639336	0.385515	0.0378692		met445	1.42586e+06	2.38601e+06	33373.7	178973	249.515	387152	81488.1	2.47309e+06	359287	371698	9227.3	1.23722e+06	1.27714e+07	5.80029e+06	2.4649e+06	1.03536e+06	575.475	647334	230934	158208	298453	735624
met446	0.720443	0.381095	0.362644	0.963116	0.601443	0.865702	0.46423	0.0662594	0.038919	0.705056	0.293	0.126549	9.29659e-11	0.115457	0.864716	0.123233	0.589753	0.369561	0.0875068	0.241138	0.777534	0.221701	0.516566	0.00445755	0.114114		met446	197054	1.18124e+06	1.2761e+06	3290.02	419852	44003.4	824597	5.20919e+06	6.59173e+06	220440	1.70328e+06	3.60057e+06	6.76681e+07	3.8226e+06	44658.2	3.66461e+06	447415	1.23977e+06	4.50632e+06	2.11694e+06	122817	2.30121e+06
met447	0.798107	0.667755	0.840725	0.446555	0.989111	0.109018	0.994643	0.113867	0.877461	0.441707	0.0398169	0.652554	0.00298994	0.358949	0.71918	0.651943	0.951887	0.62813	0.0506267	0.0453391	0.597817	0.346817	0.561681	0.717819	0.945377		met447	62957.7	177294	38858.7	557787	179.206	2.47815e+06	43.3687	2.41169e+06	22873.9	569793	4.08472e+06	195058	8.56329e+06	810437	124399	195794	3502.6	225775	3.69147e+06	3.87141e+06	267838	852371
met448	0.362018	0.110853	0.684286	0.531709	0.525511	0.689168	0.380636	0.906075	0.313122	0.114131	0.310392	0.766902	2.22294e-06	0.095632	0.234564	0.526772	0.564672	0.479217	0.858729	0.857676	0.193391	0.0654842	0.168348	0.373077	0.183318		met448	2.99911e+06	9.19304e+06	596366	1.41109e+06	1.45419e+06	577053	2.77428e+06	50205.4	3.67335e+06	9.0264e+06	3.71508e+06	316911	8.27953e+07	1.00452e+07	5.1035e+06	1.44535e+06	1.19655e+06	1.80644e+06	114253	115983	6.11175e+06	1.22812e+07
met449	0.136513	0.529073	0.289395	0.823997	0.965366	0.951614	0.984808	0.426813	0.0401595	0.381253	0.0793202	0.699517	4.08228e-18	0.062682	0.918904	0.163665	0.722255	0.429753	0.340355	0.755259	0.588938	0.0806211	0.146741	0.0579009	0.223949		met449	9.86326e+06	1.7591e+06	4.98794e+06	219552	8367.97	16342.5	1609.16	2.80467e+06	1.87781e+07	3.40556e+06	1.37114e+07	661307	3.63723e+08	1.5438e+07	46008.3	8.62907e+06	560823	2.76916e+06	4.03892e+06	431292	1.29643e+06	1.35933e+07
met450	0.0720077	0.339864	0.645164	0.483975	0.683617	0.58382	0.362494	0.542408	0.0399194	0.272626	0.0799058	0.548697	0.0086276	0.445045	0.578699	0.0890529	0.863743	0.632817	0.192571	0.847378	0.768167	0.337615	0.0343031	0.69741	0.304435		met450	5.49129e+06	1.54151e+06	358556	828614	280814	507487	1.40311e+06	627592	7.16971e+06	2.03721e+06	5.20216e+06	608241	1.17515e+07	986606	521431	4.90367e+06	49787.6	385972	2.87561e+06	62623.5	146903	1.55594e+06
met451	0.605881	0.0307417	0.215085	0.835255	0.950746	0.719344	0.937185	0.122035	0.0235092	0.69695	0.0663456	0.037012	3.10173e-43	0.0489434	0.0389784	0.902441	0.41699	0.906649	0.504255	0.72514	0.362287	0.513574	0.691487	0.794862	0.010166		met451	149953	2.64191e+06	866903	24355.8	2148.57	72720.7	3497.4	1.34998e+06	2.90557e+06	85418.3	1.90549e+06	2.46134e+06	1.33192e+08	2.19278e+06	2.41128e+06	8461.1	371240	7743.63	251254	69621.8	467784	240437
met452	0.197102	0.54478	0.0922586	0.334673	0.725575	0.0850801	0.0306945	0.386909	0.0302898	0.814644	0.267827	0.246663	9.66905e-18	0.483401	0.429221	0.938266	0.341164	0.126296	0.673466	0.0202241	0.420201	0.0712291	0.673256	0.736566	0.467942		met452	2.39921e+07	5.28124e+06	4.09293e+07	1.34109e+07	1.7738e+06	4.28208e+07	6.75704e+07	1.07849e+07	6.79021e+07	791176	1.76979e+07	1.93473e+07	1.1507e+09	7.07398e+06	9.00159e+06	86343.6	1.3055e+07	3.37332e+07	2.55654e+06	7.8087e+07	9.35938e+06	4.70152e+07
met453	0.537154	0.0669493	0.59785	0.776961	0.366161	0.315199	0.367416	0.121712	0.109667	0.805914	0.701348	0.158706	0.0330013	0.299365	0.388273	0.375005	0.739115	0.613734	0.893142	0.739063	0.686271	0.00464375	0.973565	0.504357	0.0480381		met453	61967.3	547917	45269.4	13053	132943	164253	132248	390594	417392	9819.17	23924.3	323808	743078	175380	121163	128114	18040.3	41448.8	2934.88	18047.8	26540.4	1.31498e+06
met454	0.410008	0.868856	0.516252	0.752343	0.533707	0.568235	0.680706	0.724586	0.328118	0.367823	0.712537	0.47831	0.180557	0.362787	0.350721	0.638145	0.63935	0.231481	0.315581	0.549314	0.172062	0.986532	0.628245	0.128061	0.599328		met454	618841	24836.8	384057	90722.3	353012	296774	154292	113110	872136	739501	123694	458235	1.63674e+06	755216	794120	201544	200100	1.30641e+06	918575	326772	1.70246e+06	259.574
met455	0.38607	0.0854361	0.973369	0.137064	0.0374526	0.212386	0.125023	0.855057	0.127046	0.998356	0.559539	0.727457	0.00273684	0.183334	0.225973	0.280022	0.167913	0.390041	0.196859	0.726533	0.685364	0.657047	0.932191	0.50081	0.314987		met455	2.72563e+06	1.07591e+07	4039.81	8.03307e+06	1.57707e+07	5.64686e+06	8.55269e+06	120962	8.4616e+06	15.3817	1.23477e+06	440342	3.28611e+07	6.4302e+06	5.32295e+06	4.23573e+06	6.90733e+06	2.68035e+06	6.04861e+06	443459	595144	714745
met456	0.442402	0.643572	0.423496	0.900794	0.481364	0.560777	0.15931	0.120112	0.78948	0.707837	0.504886	0.257236	9.47876e-06	0.499861	0.320999	0.336324	0.901354	0.733052	0.870518	0.217237	0.0434785	0.685348	0.630669	0.395359	0.293736		met456	3.53943e+07	1.28376e+07	3.84287e+07	931573	2.97361e+07	2.02911e+07	1.19001e+08	1.45211e+08	4.2734e+06	8.42061e+06	2.66684e+07	7.70555e+07	1.20179e+09	2.73033e+07	5.91042e+07	5.54709e+07	921030	6.97434e+06	1.59276e+06	9.14246e+07	2.45495e+08	9.84302e+06
met457	0.461904	0.352437	0.393596	0.0801501	0.616084	0.560363	0.211055	0.28103	0.359049	0.0960117	0.185972	0.952963	0.935411	0.652055	0.482449	0.797079	0.679593	0.452756	0.237657	0.206729	0.172993	0.225572	0.242055	0.480938	0.156733		met457	225613	360535	303424	1.27982e+06	104758	141301	652716	484717	350750	1.15769e+06	730093	1449.43	2735.7	84715.2	205614	27543.4	71073.3	234983	581778	665261	775083	612754
met458	0.325622	0.657923	0.858563	0.427326	0.12556	0.618736	0.923077	0.358944	0.139661	0.660195	0.201097	0.0420928	2.45449e-06	0.291043	0.866219	0.00830831	0.113717	0.878334	0.022798	0.667825	0.213342	0.0845878	0.107908	0.207941	0.101366		met458	6.8399e+08	1.38669e+08	2.24569e+07	4.45865e+08	1.66367e+09	1.75169e+08	6.59315e+06	5.95672e+08	1.5465e+09	1.3671e+08	1.15784e+09	2.93497e+09	1.60938e+10	7.89287e+08	2.0069e+07	4.96411e+09	1.77404e+09	1.65714e+07	3.68689e+09	1.30251e+08	1.09696e+09	2.11033e+09
met459	0.737906	0.376496	0.397516	0.754874	0.970133	0.0780815	0.512535	0.00500513	0.155786	0.417419	0.407286	0.34763	0.00624009	0.608196	0.652934	0.86738	0.373411	0.419712	0.338053	0.0220703	0.161587	0.0830457	0.766916	0.30416	0.0739445		met459	774214	5.41167e+06	4.95267e+06	673984	9691.22	2.15358e+07	2.96644e+06	5.49399e+07	1.39592e+07	4.54931e+06	4.75104e+06	6.10412e+06	5.21414e+07	1.81741e+06	1.39832e+06	192780	5.4821e+06	4.50465e+06	6.3515e+06	3.64392e+07	1.35748e+07	2.08389e+07
met460	0.709968	0.0729621	0.586772	0.953323	0.885067	0.535159	0.778521	0.60164	0.0499836	0.983687	0.172549	0.153263	0.000114467	0.914589	0.723041	0.849907	0.243915	0.601017	0.817151	0.165138	0.274004	0.26583	0.791686	0.639049	0.225682		met460	1.97059e+06	4.59651e+07	4.20972e+06	48809.5	297660	5.48099e+06	1.12693e+06	3.88351e+06	5.49662e+07	5955.71	2.65611e+07	2.91195e+07	2.15547e+08	163869	1.78946e+06	510164	1.93722e+07	3.89685e+06	761593	2.75035e+07	1.70689e+07	1.76623e+07
met461	0.563662	0.630145	0.446053	0.0537939	0.789745	0.473591	0.0754612	0.122243	0.351403	0.565816	0.228013	0.313548	0.00710205	0.1117	0.987689	0.804437	0.678318	0.803273	0.017484	0.717723	0.363695	0.937528	0.0354477	0.504073	0.298022		met461	250109	173917	435714	2.80048e+06	53320	385353	2.37804e+06	1.79577e+06	651824	247356	1.09152e+06	762503	5.47848e+06	1.90258e+06	178.542	45979.2	129025	46539.7	4.26144e+06	98013.7	619298	4606.64
met462	0.0449775	0.508808	0.83573	0.9348	0.0383714	0.0162728	0.724262	0.167725	0.876313	0.310686	0.895909	0.00810491	0.0104737	0.207713	0.0525707	0.125461	0.564357	0.0492369	0.0995469	0.795184	0.442259	0.281302	0.96906	0.770782	0.313552		met462	3.282e+06	355008	34953.6	5440.24	3.50269e+06	4.72313e+06	101173	1.55032e+06	19692.6	836396	13914.1	5.74305e+06	5.36539e+06	1.29256e+06	3.0672e+06	1.91346e+06	270151	3.15717e+06	2.21183e+06	54779.4	480250	944800
met463	0.430175	0.832278	0.125155	0.246125	0.45311	0.608925	0.986142	0.528797	0.0897932	0.49681	0.880886	0.218489	0.0100395	0.371789	0.395339	0.757471	0.202238	0.215676	0.592307	0.098731	0.444914	0.758466	0.443813	0.705265	0.665258		met463	4.6594e+06	335575	1.76398e+07	1.0079e+07	4.21374e+06	1.95882e+06	2257.01	2.96927e+06	2.16017e+07	3.45636e+06	167995	1.13482e+07	4.99544e+07	5.97319e+06	5.40949e+06	713516	1.21881e+07	1.14882e+07	2.14608e+06	2.04562e+07	4.3689e+06	707486
met464	0.0886076	0.0335172	0.333013	0.334697	0.563679	0.0692026	0.0111627	0.160498	0.122799	0.380354	0.440281	0.866104	6.41736e-06	0.171428	0.90552	0.419928	0.515948	0.0469073	0.124504	0.171757	0.392889	0.648179	0.596015	0.940725	0.146054		met464	9.97892e+07	1.55813e+08	3.21825e+07	3.19589e+07	1.14407e+07	1.13687e+08	2.22489e+08	6.77133e+07	8.19064e+07	2.64224e+07	2.0444e+07	975302	7.14494e+08	6.42985e+07	483285	2.23322e+07	1.44831e+07	1.36058e+08	8.11637e+07	6.41996e+07	2.50626e+07	7.14415e+06
met465	0.113454	0.349527	0.938682	0.528881	0.343284	0.838531	0.547205	0.471436	0.984332	0.574089	0.0679628	0.0486387	0.960273	0.268333	0.577449	0.486834	0.376577	0.52915	0.817857	0.472221	0.770679	0.397081	0.500885	0.148596	0.0182348		met465	2.82628e+06	985457	6656.85	446271	1.01133e+06	46712.4	407776	583727	433.818	355473	3.76164e+06	4.39239e+06	2791.07	1.38018e+06	349268	544207	880278	445689	59668.1	581661	95586.7	807376
met466	0.618667	0.593688	0.183628	0.000188618	0.913029	0.775999	0.632706	0.979908	0.561686	0.139141	0.479579	0.021945	1.97695e-07	0.147461	0.763863	0.675158	0.917418	0.816357	0.839061	0.355091	0.873952	0.599684	0.673127	0.52953	0.797456		met466	48127	55293	344036	2.74989e+06	2316.67	15724.7	44369.7	123.177	65431.8	425849	97122.4	1.02559e+06	5.41568e+06	408460	17528.3	34114.6	2087.91	10474.6	8010.85	166240	4887.68	53515
met467	0.974551	0.681764	0.148053	0.962236	0.302435	0.748084	0.507168	0.98586	0.162347	0.187827	0.460782	0.00253137	1.5071e-06	0.930614	0.355686	0.545442	0.482853	0.358985	0.0588666	0.778621	0.245704	0.74201	0.711651	0.801288	0.0212473		met467	113.975	18835	234860	251.075	119238	11553.3	49290.9	35.1757	219113	194638	60961	1.03156e+06	2.65927e+06	849.097	95629.1	40955.7	55177.5	94324.7	401301	8851.24	151146	12138
met468	0.485912	0.402323	0.91654	0.976816	0.0698065	0.150413	0.625468	0.468861	0.718216	0.699519	0.207161	0.588139	1.58418e-45	0.509364	0.294707	0.90484	0.989164	0.226772	0.647348	0.920905	0.290458	0.964176	0.755456	0.551635	0.635478		met468	90729	131085	2050.83	157.719	616208	387102	44506.5	98038.2	24320.2	27825.4	297677	54784.5	4.72002e+07	81345.9	205303	2669.12	34.444	273286	39088.6	1841.23	208954	376.727
met469	0.267381	0.955672	0.538677	0.338962	0.0136496	0.0930162	0.165282	0.331898	0.78261	0.287782	0.0054568	0.430289	0.023831	0.952277	0.874388	0.291883	0.600969	0.257988	0.213237	0.661958	0.168396	0.116594	0.843584	0.0165131	0.601406		met469	638664	1601.95	196063	474549	3.17524e+06	1.46741e+06	1.00031e+06	488640	39475.3	586594	4.03794e+06	322734	2.66287e+06	1857.06	12957.8	576690	141864	664340	804661	99129	985705	1.28023e+06
met470	0.314607	0.369503	0.496348	0.101719	0.415911	0.0412263	0.781141	0.502069	0.0427373	0.922895	0.0398667	0.919785	0.120216	0.741054	0.574431	0.611183	0.319136	0.316518	0.79176	0.854753	0.281294	0.0100859	0.766121	0.380457	0.633662		met470	821149	653803	375525	2.17896e+06	537223	3.39536e+06	62616	365639	3.34549e+06	7598.4	3.44192e+06	8225.97	1.96371e+06	88586.4	255854	209697	805907	814683	56546.6	27181.4	942778	5.40901e+06
met471	0.120398	0.944045	0.396637	0.308455	0.668097	0.185272	0.865719	0.423576	0.596633	0.497676	0.42392	0.887594	1.26185e-13	0.0182643	0.2921	0.354669	0.584616	0.506875	0.257752	0.495553	0.051633	0.549124	0.860653	0.654484	0.760673		met471	3.66516e+07	74652.5	1.08968e+07	1.57371e+07	2.78641e+06	2.66444e+07	433333	9.7111e+06	4.24601e+06	6.97272e+06	9.69669e+06	302777	8.8505e+08	8.49422e+07	1.68404e+07	1.29945e+07	4.52999e+06	6.67879e+06	1.94368e+07	7.04185e+06	5.76399e+07	5.44075e+06
met472	0.200573	0.337701	0.750907	0.520051	0.486077	0.187038	0.243736	0.494246	0.816242	0.0846196	0.0785943	0.978608	8.34731e-06	0.332	0.757341	0.105806	0.716028	0.475296	0.24827	0.231276	0.150193	0.205183	0.959021	0.311189	0.639278		met472	2.86302e+08	1.60507e+08	1.75812e+07	7.22184e+07	8.46879e+07	3.04267e+08	2.37409e+08	8.15567e+07	9.42095e+06	5.20505e+08	5.41557e+08	125424	3.54159e+09	1.64342e+08	1.66555e+07	4.57646e+08	2.30882e+07	8.89557e+07	2.32887e+08	2.50382e+08	3.61991e+08	2.80506e+08
met473	0.363474	0.848714	0.0455734	0.800391	0.304572	0.0186426	0.0614832	0.806203	0.822696	0.491548	0.0736123	0.11291	2.50562e-17	0.764061	0.330966	0.876231	0.662454	0.884095	0.626965	0.893661	0.106748	0.230224	0.364108	0.922232	0.00795376		met473	5.56772e+06	245112	2.70442e+07	430629	7.1081e+06	3.75101e+07	2.36456e+07	405410	338221	3.18852e+06	2.16347e+07	1.6974e+07	5.23581e+08	606879	6.37259e+06	163394	1.28378e+06	143147	1.59135e+06	120358	1.75749e+07	9.71124e+06
met474	0.936761	0.0787482	0.00015085	0.855558	0.00140365	0.730459	0.522452	0.929022	0.026475	0.428015	0.695296	0.152458	1.09239e-14	0.873548	0.965932	0.825402	0.950223	0.339839	0.184404	0.666991	0.326331	0.0575782	0.468031	0.36923	0.155843		met474	1209.42	595807	2.80371e+06	6366.27	1.98224e+06	22806	78623.2	1524.4	951347	120776	29478.8	394262	1.22709e+07	4866.52	350.481	9350.22	748.718	175208	339139	35577.2	185289	695538
met475	0.298299	0.250829	0.00584571	0.235818	0.563368	0.328341	0.0241686	0.00061455	0.421382	0.0879844	0.860939	0.711176	0.246771	0.103417	0.0605401	0.302826	0.746261	0.820656	0.267477	0.529478	0.682611	0.0177332	0.671669	0.534146	0.152859		met475	255043	310975	1.80419e+06	331463	78656.7	225222	1.2036e+06	2.79883e+06	152336	687669	7226.5	32290	316362	626343	832734	250304	24657.3	12102.7	289950	93147.2	39379.6	1.33224e+06
met476	0.172231	0.102385	0.744175	0.658029	0.694216	0.852486	0.180936	0.943063	0.971841	0.826069	0.124296	0.0149102	6.36674e-09	0.19832	0.0941598	0.593232	0.758996	0.829299	0.596171	0.379147	0.638058	0.584586	0.784158	0.0542996	0.0123821		met476	3.54041e+06	5.07363e+06	201933	371564	293099	65560	3.4005e+06	9671.48	2362.54	91561	4.49084e+06	1.13122e+07	6.63911e+07	3.14314e+06	5.32883e+06	541156	178484	88138.8	532590	1.46777e+06	419677	566870
met477	0.818215	0.821572	0.133055	0.0338211	0.0412198	0.140266	0.143079	0.424246	0.957794	0.117441	0.0811398	0.967436	1.61887e-08	0.187342	0.159676	0.563439	0.147832	0.437117	0.190416	0.463219	0.989084	0.930205	0.312679	0.0911514	0.129106		met477	46987.3	45238.1	2.01197e+06	4.02574e+06	3.72332e+06	1.93917e+06	1.9119e+06	568306	2490.93	2.18598e+06	2.71466e+06	1482.33	2.94075e+07	1.54912e+06	1.76247e+06	296979	1.86718e+06	537415	1.52769e+06	478878	166.49	6823.09
met478	0.0014171	0.0742785	0.0415887	0.740227	0.017739	0.463565	0.153348	0.594636	0.158835	0.485145	0.0428299	0.213807	0.199445	0.401806	0.66836	0.0782832	0.503369	0.498856	0.191617	0.930528	0.330566	0.106527	0.538023	0.45041	0.635495		met478	1.2657e+07	3.92894e+06	5.1258e+06	135105	6.95185e+06	660643	2.51093e+06	348084	2.44507e+06	599132	5.06408e+06	1.90246e+06	2.02699e+06	864478	225578	3.82294e+06	550602	562342	2.0994e+06	9340.04	1.16459e+06	3.21054e+06
met479	0.977799	0.61832	0.804334	0.107243	0.519521	0.296745	0.499528	0.89686	0.3531	0.437039	0.326754	0.084398	0.401724	0.34099	0.534566	0.913125	0.455096	0.928983	0.240931	0.999928	0.635535	0.474631	0.0876375	0.209157	0.203364		met479	6772.2	2.17146e+06	536784	2.2754e+07	3.62956e+06	9.53298e+06	3.9893e+06	146955	7.54808e+06	5.28603e+06	8.4194e+06	2.61305e+07	6.15408e+06	7.93729e+06	3.3745e+06	104090	4.8822e+06	69464.4	1.20442e+07	0.0711989	1.96491e+06	4.47285e+06
met480	0.69716	0.418104	0.791256	0.169941	0.791929	0.437164	0.472016	0.925264	0.0561566	0.929748	0.373837	0.64211	0.197635	0.363067	0.478712	0.265427	0.0543383	0.344648	0.346288	0.694538	0.86213	0.441992	0.601938	0.803366	0.871133		met480	52211	226162	24149.7	650585	23990.6	208239	178398	3033.18	1.26236e+06	2679.23	272851	74470	573173	285416	173064	428094	1.28143e+06	308143	306052	53167	10396.1	203886
met481	0.0522915	0.169791	0.0838719	0.358565	0.66192	0.507892	0.482581	0.0468747	0.678658	0.182332	0.424562	0.946369	2.40845e-31	0.922242	0.708908	0.997278	0.364484	0.510673	0.671995	0.612706	0.862761	0.246383	0.978245	0.308948	0.351301		met481	9.71147e+07	4.84964e+07	7.69829e+07	2.16633e+07	4.91038e+06	1.12623e+07	1.26661e+07	1.01866e+08	4.40798e+06	4.57564e+07	1.63843e+07	116184	4.06473e+09	244638	3.57911e+06	298.918	2.11353e+07	1.11153e+07	4.60413e+06	6.58156e+06	767260	3.45531e+07
met482	0.945541	0.829195	0.038017	0.512596	0.20565	0.376605	0.605431	0.976383	0.917524	0.929284	0.31516	0.0064248	0.00597902	0.435332	0.0721153	0.129926	0.0621355	0.819302	0.533368	0.480619	0.443873	0.131988	0.710598	0.610032	0.956078		met482	739.982	7381.57	685914	68032.4	254489	124090	42338.9	138.994	1700.7	1249.07	160191	1.18769e+06	1.20857e+06	96579.4	514779	364651	553965	8276.94	61557	78938.4	93037.2	360757
met483	0.638681	0.743483	0.168614	0.19906	0.564331	0.32975	0.965329	0.957596	0.994522	0.915228	0.726853	0.670868	2.51675e-08	0.461051	0.763665	0.390802	0.740713	0.838872	0.533435	0.750717	0.735308	0.285694	0.797071	0.621092	0.773787		met483	230233	111816	1.98283e+06	1.72502e+06	347016	992744	1972.56	2951.62	49.2192	11829.8	127410	188576	3.35607e+07	567605	94392.4	769496	114335	43168.1	405092	105384	119340	1.19149e+06
met484	0.46312	0.441785	0.351848	0.74689	0.749666	0.614074	0.532026	0.733154	0.465687	0.47588	0.99109	0.120745	0.00200885	0.682588	0.20146	0.828391	0.82832	0.557465	0.594758	0.811162	0.932387	0.785551	0.499771	0.574916	0.00680514		met484	764109	839807	1.23073e+06	147775	144438	360810	554201	164904	755372	721426	176.899	3.42442e+06	1.36793e+07	237259	2.31888e+06	66655.9	66712.1	488317	401531	80982.9	10210.9	105028
met485	0.841522	0.10591	0.989869	0.0557368	0.917043	0.9425	0.0364969	0.0949104	0.157521	0.141258	0.0578822	0.294506	2.40436e-08	0.674006	0.483137	0.702659	0.0619077	0.842842	0.628173	0.0245688	0.0478589	0.489734	0.0437586	0.115502	0.870755		met485	5432.77	356269	21.9089	499359	1474.28	706.938	597229	380170	272086	294794	490748	149509	4.38104e+06	24049.9	66861.5	19804.6	475474	5341.5	31879.8	690644	534307	64866.9
met486	0.68745	0.256703	0.651391	0.912176	0.000724455	0.345137	0.77789	0.601114	0.992744	0.454647	0.798294	0.857539	5.9314e-10	0.862018	0.813338	0.60162	0.702734	0.229961	0.227039	0.148237	0.914247	0.352593	0.438702	0.402741	0.0836543		met486	27983.2	222687	35296.4	2102.78	2.00025e+06	154211	13754.2	47258.7	14.2946	96692.6	11289.7	5570.11	6.91876e+06	5221.84	9637.88	47127.4	25179.2	249501	252660	362159	2004.39	149508
met487	0.0702288	0.488214	0.701683	0.272156	0.193264	0.396334	0.740907	0.12813	0.11497	0.0983126	0.269133	0.659223	1.42155e-25	0.180337	0.734555	0.713935	0.851566	0.475936	0.755792	0.842381	0.500524	0.523521	0.262692	0.0834448	0.185319		met487	834427	121935	37223.9	306277	430131	182629	27735.5	588724	631954	695270	310172	49338.4	3.13727e+07	456178	29166.3	34090.6	8881.73	128969	24538.1	10030.1	115172	103271
met488	0.491589	0.518437	0.693796	0.206578	0.701321	0.403854	0.396432	0.378837	0.0941997	0.331483	0.058756	0.991143	1.53839e-05	0.572263	0.103096	0.882939	0.060594	0.638177	0.104538	0.0452152	0.0901336	0.337365	0.294958	0.260268	0.589023		met488	1.37516e+06	1.21216e+06	450450	4.64323e+06	427474	2.02619e+06	2.09109e+06	2.25217e+06	8.16402e+06	2.74304e+06	1.04203e+07	358.059	5.54465e+07	926924	7.74273e+06	62995.3	1.02706e+07	642666	7.6782e+06	1.17049e+07	8.37128e+06	2.67703e+06
met489	0.201682	0.375344	0.0051535	0.657232	0.832415	0.3602	0.388833	0.587891	0.156809	0.99875	0.0136094	0.318574	5.02075e-59	0.524171	0.0899499	0.936098	0.802861	0.0620836	0.0281919	0.661744	0.144489	0.457416	0.824588	0.0362984	0.195048		met489	1.37839e+07	6.639e+06	6.66216e+07	1.66229e+06	377948	7.07279e+06	6.27285e+06	2.4793e+06	1.69584e+07	20.7143	5.17352e+07	8.40567e+06	3.00821e+09	3.42561e+06	2.43459e+07	54255.1	526066	2.94933e+07	4.08695e+07	1.61592e+06	1.80162e+07	4.66369e+06
met490	0.839829	0.256223	0.646654	0.192471	0.326612	0.0748017	0.346342	0.21165	0.732854	0.891165	0.323611	0.601185	2.46697e-05	0.630691	0.122813	0.519139	0.670925	0.598598	0.834133	0.56535	0.184855	0.975505	0.395488	0.229117	0.325052		met490	9165.2	289623	47158.6	381813	216126	714714	199159	350628	26142.6	4200.62	218827	61315.5	4.07129e+06	51867.6	535627	93286.7	40509.6	62192	9838.52	74182.9	395227	211.518
met491	0.752157	0.578632	0.265306	0.430318	0.287539	0.0672027	0.329514	0.313843	0.505565	0.133248	0.0754994	0.962089	0.0352744	0.094402	0.398214	0.778238	0.185878	0.114536	0.427592	0.950364	0.266999	0.313262	0.933715	0.489709	0.167966		met491	45043.2	139348	561160	281082	511465	1.51858e+06	429851	458648	200270	1.0206e+06	1.43177e+06	1020.36	2.01137e+06	1.2674e+06	322578	35819.4	791856	1.12786e+06	284424	1750.03	557194	459752
met492	0.662806	0.401952	0.45168	0.598591	0.97276	0.727386	0.485834	0.228505	0.0516275	0.0184379	0.976224	0.881084	0.110256	0.483621	0.813432	0.802419	0.261812	0.316169	0.918332	0.964477	0.284178	0.23306	0.00814389	0.884545	0.170181		met492	118944	439708	354499	173382	729.286	76018.5	303970	908457	2.37909e+06	3.49533e+06	555.56	13997	1.59978e+06	307068	34837.4	39161.4	788641	629112	6575.75	1240.59	718308	890853
met493	0.0852937	0.143737	0.204867	0.396247	0.353952	0.382011	0.279195	0.350754	0.182412	0.291569	0.418345	0.107163	0.875056	0.0763037	0.142084	0.2034	0.446185	0.340559	0.387684	0.299628	0.382685	0.17467	0.30962	0.426571	0.0905386		met493	5.88091e+10	4.24139e+10	3.18752e+10	1.42581e+10	1.70255e+10	1.51412e+10	2.32111e+10	1.72534e+10	3.52637e+10	2.20473e+10	1.29748e+10	5.15299e+10	4.89448e+08	6.24145e+10	4.2767e+10	3.20831e+10	1.14954e+10	1.79991e+10	1.47837e+10	2.13227e+10	1.50983e+10	3.65464e+10
met494	0.811254	0.343991	0.15361	0.298528	0.159938	0.217162	0.828275	0.702786	0.0253369	0.304156	0.350326	0.316946	0.000211297	0.52479	0.284847	0.108236	0.506762	0.969955	0.498336	0.907623	0.0541959	0.255241	0.620058	0.39525	0.0576876		met494	3066.19	48191.5	109708	58173.2	106402	82019.1	2529.7	7828.4	270347	56832.7	46940.3	53902.7	749414	21754.7	61571.8	139092	23706.9	76.27	24661.1	723.887	200099	69688.5
met495	0.0919692	0.531885	0.743926	0.0928409	0.642301	0.749107	0.432813	0.242187	0.497117	0.699	0.000879909	0.0208115	0.213534	0.370795	0.88406	0.299958	0.643473	0.546143	0.303043	0.797244	0.95607	0.853401	0.747673	0.0266546	0.706312		met495	1.04179e+06	142984	39030	1.03622e+06	78922.8	37412	225173	501010	168718	54690.5	4.09685e+06	1.96556e+06	566868	293209	7777.25	393401	78368.1	133278	388406	24142	1109.77	12487.9
met496	0.0855832	0.0643231	0.695996	0.606746	0.767115	0.1547	0.452065	0.308095	0.00921678	0.107999	0.0942484	0.018464	1.57714e-11	0.400855	0.0314204	0.870835	0.72685	0.747019	0.334265	0.449803	0.308654	0.154109	0.583688	0.776317	0.0107866		met496	107677	124745	5544.82	9623.54	3185.12	73709.1	20546.5	37766	248077	94074.7	102002	202842	1.73615e+06	25648.1	168990	960.069	4431.61	3778.88	33889.5	20753.1	37678.7	73921.3
met497	0.503647	0.122732	0.473547	0.730162	0.390693	0.956088	0.918355	0.230703	0.274425	0.0224905	0.528016	0.180631	3.76993e-11	0.361711	0.263266	0.629796	0.696842	0.35089	0.992574	0.928828	0.213787	0.365831	0.0347596	0.628319	0.0917596		met497	3.66886e+06	1.95832e+07	4.21424e+06	975529	6.04598e+06	24859.4	86153.7	1.17972e+07	9.80693e+06	4.2945e+07	3.26644e+06	1.47258e+07	3.76566e+08	6.8276e+06	1.02756e+07	1.90547e+06	1.24467e+06	7.14214e+06	710.241	65413.5	1.26945e+07	6.71123e+06
met498	0.196342	0.122103	0.541363	0.35715	0.155199	0.0867556	0.531066	0.45098	0.626816	0.548134	0.201055	0.633279	1.40436e-05	0.462403	0.857112	0.746099	0.699158	0.578286	0.0236143	0.386275	0.680431	0.135894	0.264366	0.808353	0.97105		met498	125977	180513	28108.8	63926.2	152525	221689	29566.1	42824.8	17811.4	27177.9	123355	17151	1.45107e+06	40704.5	2441.98	7897.7	11251.4	23284	388069	56587.7	12780.3	167923
met499	0.0695473	0.822594	0.0363956	0.32616	0.856445	0.842029	0.00950691	0.283217	0.314546	0.405195	0.128609	0.882946	2.35047e-06	0.555154	0.661234	0.0232048	0.579213	0.564826	0.447781	0.83127	0.655349	0.999075	0.215515	0.732887	0.976522		met499	4.55239e+06	69230.7	6.05907e+06	1.32907e+06	45067.8	54700.9	9.33068e+06	1.58789e+06	1.3945e+06	954869	3.18821e+06	29853.9	3.1462e+07	479645	264500	7.13719e+06	423616	456564	794082	62523.6	274411	1.85012
met500	0.289206	0.0654624	0.423879	0.781668	0.817112	0.875335	0.769602	0.385454	0.413638	0.907271	0.870155	0.0415103	3.74064e-07	0.0928847	0.0132371	0.285732	0.808361	0.588356	0.761334	0.485816	0.184165	0.863576	0.313092	0.870383	0.0359635		met500	6.22488e+08	1.88515e+09	3.5421e+08	4.25148e+07	2.96016e+07	1.36228e+07	4.74845e+07	4.17236e+08	3.70163e+08	7.50944e+06	1.47887e+07	2.31032e+09	1.47108e+10	1.5677e+09	3.41995e+09	6.31535e+08	3.256e+07	1.62172e+08	5.10629e+07	2.69005e+08	9.78047e+08	1.63406e+07
met501	0.951588	0.660057	0.930205	0.511433	0.0609141	0.619259	0.712418	0.991051	0.036708	0.464087	0.131275	0.162537	4.38657e-17	0.389347	0.206202	0.396117	0.54057	0.301563	0.0996813	0.350583	0.497444	0.0390036	0.262505	0.490105	0.221644		met501	4250.35	223122	8846.02	497385	4.06596e+06	284793	156701	145.075	5.05657e+06	618457	2.63272e+06	2.25399e+06	8.81428e+07	855139	1.84583e+06	830999	432002	1.23214e+06	3.13511e+06	1.00573e+06	531148	4.93643e+06
met502	0.261236	0.00314943	0.272357	0.12433	0.811948	0.0149271	0.00443472	0.280328	0.848483	0.60597	0.524324	0.132197	1.50731e-23	0.049267	0.488494	0.578598	0.669899	0.937086	0.975093	0.993304	0.672831	0.879376	0.731713	0.438154	0.120861		met502	2.58847e+06	1.80294e+07	2.47068e+06	4.84964e+06	115923	1.22141e+07	1.67312e+07	2.38991e+06	74754.7	545073	830546	4.65329e+06	2.29406e+08	7.95175e+06	983186	632004	372218	12759.3	1996.27	144.253	365227	47166.6
met503	0.5499	0.14991	0.525865	0.84789	0.0372552	0.386197	0.0946188	0.695395	0.682154	0.844007	0.684052	0.0243349	0.00490774	0.300634	0.753147	0.0303441	0.419588	0.954171	0.16155	0.207306	0.0103811	0.737151	0.0178942	0.478703	0.55603		met503	7.17339e+07	4.16789e+08	8.0743e+07	7.37981e+06	8.74455e+08	1.50735e+08	5.62152e+08	3.07549e+07	3.36452e+07	7.76635e+06	3.32217e+07	1.0228e+09	1.60124e+09	2.1515e+08	1.98404e+07	9.45564e+08	1.30764e+08	662448	3.93918e+08	3.19509e+08	1.32712e+09	2.2597e+07
met504	0.143497	0.00228592	0.158715	0.0114903	0.897488	0.964024	0.857928	0.969716	0.0415494	0.479683	0.0906982	0.152435	0.197325	0.0947806	0.00140245	0.831147	0.9939	0.552692	0.859235	0.811389	0.187734	0.584082	0.719383	0.659464	0.0219701		met504	641078	2.80961e+06	594955	1.92263e+06	4960.57	607.999	9577.12	430.718	1.24701e+06	149383	858014	613354	497625	836754	3.08388e+06	13588.5	17.4694	105390	9399.83	17019.4	519598	89589.4
met505	0.760869	0.812329	0.17092	0.785762	0.272668	0.0550228	0.356107	0.353612	0.93087	0.871132	0.132016	0.0292073	2.19364e-16	0.973819	0.621999	0.4461	0.566997	0.614401	0.475927	0.340353	0.317256	0.642654	0.275166	0.937046	0.328702		met505	8.76018e+07	5.33114e+07	1.77674e+09	6.98783e+07	1.13945e+09	3.49576e+09	8.06091e+08	8.14501e+08	7.11692e+06	2.48871e+07	2.15085e+09	4.52097e+09	6.87878e+10	1.01857e+06	2.2993e+08	5.49369e+08	3.10048e+08	2.40099e+08	4.80855e+08	8.606e+08	9.4696e+08	2.03645e+08
met506	0.501295	0.243895	0.602424	0.378056	0.823734	0.354385	0.982066	0.572228	0.181681	0.775794	0.184633	0.218177	2.20616e-08	0.214649	0.192766	0.00454139	0.322766	0.421231	0.194738	0.62968	0.762297	0.400034	0.0224679	0.145643	0.209624		met506	7.31058e+06	2.19758e+07	4.3861e+06	1.25664e+07	801768	1.38725e+07	8165.06	5.15597e+06	2.88816e+07	1.31081e+06	2.84941e+07	2.45434e+07	5.23863e+08	2.49239e+07	2.74628e+07	1.31309e+08	1.58157e+07	1.04603e+07	2.72204e+07	3.75781e+06	1.47845e+06	1.14531e+07
met507	0.440217	0.477347	0.276124	0.861318	0.209205	0.859632	0.232069	0.279657	0.0448171	0.099769	0.0536348	0.990181	0.0488955	0.696386	0.931816	0.540662	0.436843	0.752387	0.713771	0.90799	0.225373	0.602548	0.225716	0.669527	0.0728138		met507	37409.9	31704.8	74531.9	1915.34	99136	1962.68	89767.2	73442.7	253761	170535	234678	9.5039	244482	9556.86	459.416	23500.4	37965.8	6247.25	8444.48	838.275	92392.2	17022.8
met508	0.648318	0.855271	0.148005	0.974367	0.284338	0.973705	0.100356	0.881066	0.934467	0.00961227	0.942913	0.612892	0.012444	0.234999	0.594207	0.683212	0.754792	0.262016	0.453479	0.680013	0.592494	0.584104	0.175974	0.812199	0.649718		met508	32128.8	5137.2	323886	159.426	177216	167.765	418143	3456.62	1044	1.04314e+06	791.792	39538	971251	218113	43838.7	25719.1	15064	194531	86823.8	26271.8	44247.2	46283.9
met509	0.641229	0.398624	0.188831	0.797593	0.795054	0.781019	0.382192	0.0641414	0.011209	0.0309214	0.632138	0.506678	0.000528202	0.179991	0.807141	0.964044	0.223972	0.808944	0.763522	0.919231	0.302152	0.867161	0.082764	0.457472	0.00915258		met509	41370.3	135819	329534	12529.4	12852.9	14721.4	145581	655250	1.23394e+06	891731	43663.7	84027.1	2.31914e+06	343109	11351.9	387.088	282132	11136.4	17243.1	1958.62	203038	5329.37
met510	0.491521	0.296535	0.292838	0.754867	0.23002	0.462296	0.135378	0.773535	0.142244	0.417404	0.331166	0.355408	0.00638403	0.321064	0.803466	0.587888	0.319355	0.348992	0.419407	0.152134	0.407715	0.410352	0.727679	0.246495	0.125404		met510	46920.3	108126	109797	9662.38	143013	53581.2	221525	8206.84	213934	65220	93685.8	84720.8	743327	97685.9	6138.27	29112	98378.7	87011	64660.6	203700	67983.1	67221.7
met511	0.379502	0.0608741	0.533759	0.704009	0.958483	0.598305	0.516296	0.983095	0.00087011	0.131389	0.253326	0.0313711	1.08277e-41	0.725896	0.00353169	0.701724	0.560693	0.731548	0.556592	0.941658	0.368993	0.0546519	0.276727	0.255792	0.0302677		met511	119278	544278	59779.2	22276	418.182	42843.6	65039.1	69.2785	1.73185e+06	352103	201647	718543	3.48474e+07	18969.3	1.32571e+06	22638.6	52254.4	18163.9	53356.2	826.515	124648	572163
met512	0.0563202	0.833269	0.319913	0.305675	0.763756	0.311204	0.649614	0.106953	0.69542	0.528157	0.101563	0.360936	1.45793e-07	0.0461451	0.971947	0.250039	0.680934	0.372949	0.543682	0.159132	0.293726	0.824044	0.102987	0.134181	0.251618		met512	2.04395e+06	24767	553490	587079	50487.8	573798	115368	1.4565e+06	85676.9	222489	1.50268e+06	466877	1.59342e+07	2.23204e+06	691.135	740507	94507.6	444024	206169	1.11036e+06	616878	27630.4
[truncated: 53 more columns]
