# Supplementary material for: An Integrative Genetic Study of Rice Metabolism, Growth and Stochastic Variation Reveals Potential C/N Partitioning Loci
Source: Sci Rep. 2016 Jul 21;6:30143. doi: 10.1038/srep30143 (PMC4954952; doi:10.1038/srep30143)
Supplement: Supplementary Table S7 [file srep30143-s8.xls]

## Sheet: Sheet1
Supplemental Table S7. Pairwise ANOVA Analysis.
All P values and sum of square from the ANOVA testing 12 hotspot markers and all the pairwise epistatic interactions terms, together with their interactions with experiment are provided.
	P value
	RG140	RZ382	CDO118	C74a	RG1094e	G294d	G20	CDO497	RZ777	RZ400	RZ525a	G193	exp	RG140:exp	RZ382:exp	CDO118:exp	C74a:exp	RG1094e:exp	G294d:exp	G20:exp	CDO497:exp	RZ777:exp	RZ400:exp	RZ525a:exp	G193:exp	RG140:RZ382	RG140:CDO118	RG140:C74a	RG140:RG1094e	RG140:G294d	RG140:G20	RG140:CDO497	RG140:RZ777	RG140:RZ400	RG140:RZ525a	RG140:G193	RZ382:CDO118	RZ382:C74a	RZ382:RG1094e	RZ382:G294d	RZ382:G20	RZ382:CDO497	RZ382:RZ777	RZ382:RZ400	RZ382:RZ525a	RZ382:G193	CDO118:C74a	CDO118:RG1094e	CDO118:G294d
met001	0.78361	0.0992919	0.287709	0.823849	0.0098529	0.442065	0.177702	0.325109	0.59192	0.0243811	0.0703053	0.392538	0.0491962	0.970546	0.813965	0.712725	0.736	0.998681	0.0888103	0.537661	0.471716	0.844642	0.0225174	0.0808603	0.924331	0.401598	0.683643	0.359275	0.190815	0.54903	0.0735073	0.759132	0.0346984	0.349879	0.0525373	0.863698	0.998762	0.893958	0.127269	0.162243	0.000477424	0.895274	0.64022	0.0154917	0.274973	0.223932	0.415382	0.61929	0.188662
met002	0.946456	0.501586	0.320665	0.739619	0.742457	0.52481	0.325194	0.0673855	0.172746	0.351619	0.273304	0.870248	0.00239044	0.397788	0.775018	0.747261	0.702579	0.283633	0.193231	0.0483987	0.521102	0.150745	0.208356	0.454118	0.488853	0.541436	0.403609	0.791863	0.936058	0.353082	0.849803	0.179487	0.110655	0.892513	0.311357	0.194078	0.912066	0.660866	0.489816	0.739441	0.135182	0.693289	0.607812	0.488592	0.658422	0.42261	0.402666	0.531876	0.188248
met003	0.402615	0.651602	0.00724703	0.154646	0.0781018	0.943688	0.476289	0.544055	0.804961	0.289854	0.160602	0.730843	0.71749	0.95295	0.466196	0.0734956	0.912259	0.235713	0.241733	0.0274322	0.450087	0.340878	0.347222	0.0509434	0.49595	0.391891	0.0854703	0.451816	0.367783	0.546949	0.15595	0.266139	0.904257	0.141534	0.320183	0.415303	0.980663	0.0712562	0.606453	0.443083	0.949272	0.800353	0.535321	0.851803	0.65766	0.602075	0.911493	0.266523	0.867417
met004	0.980017	0.121307	0.934281	0.978374	0.501255	0.61251	0.424549	0.191579	0.559876	0.94891	0.603795	0.441795	0.0730713	0.196377	0.534074	0.783541	0.655303	0.326088	0.959229	0.362829	0.813809	0.708366	0.966676	0.512581	0.285492	0.537103	0.0537606	0.179756	0.0492185	0.406089	0.701494	0.567356	0.0799794	0.579895	0.76118	0.0151257	0.45476	0.0882231	0.241265	0.701482	0.696207	0.165447	0.0182926	0.156411	0.986312	0.531581	0.793095	0.701666	0.0667828
met005	0.515507	0.430131	0.964318	0.259879	0.967575	0.448484	0.530666	0.721045	0.617869	0.440665	0.0716062	0.242597	3.68593e-07	0.0609973	0.366059	0.480073	0.87578	0.962003	0.851358	0.58461	0.463636	0.087189	0.856735	0.194825	0.481402	0.259527	0.127531	0.130337	0.874851	0.327743	0.717499	0.421667	0.142713	0.506291	0.347017	0.61167	0.66907	0.878893	0.511696	0.559752	0.268317	0.648427	0.407351	0.937469	0.398015	0.149785	0.12076	0.783767	0.461484
met006	0.253892	0.104897	0.474489	0.0982742	0.204242	0.517892	0.181332	0.993663	0.00394617	0.986374	0.628741	0.252868	0.000927617	0.377381	0.0946158	0.843876	0.47041	0.020786	0.997336	0.755895	0.699819	0.785488	0.843344	0.899692	0.109746	0.976121	0.0371356	0.698864	0.738769	0.206202	0.289802	0.803932	0.00102525	0.759562	0.974747	0.597253	0.192254	0.26497	0.447305	0.224838	0.910687	0.183018	0.456196	0.864124	0.616642	0.284462	0.860849	0.721453	0.00971989
met007	0.306504	0.176536	0.598681	0.705167	0.199107	0.241413	0.944917	0.445363	0.541619	0.345738	0.403353	0.299468	0.947746	0.369544	0.596946	0.197367	0.257656	0.77663	0.592261	0.722811	0.232353	0.50271	0.755741	0.319617	0.521322	0.338517	0.306109	0.0694187	0.612662	0.728437	0.20073	0.471546	0.210016	0.384609	0.665293	0.198318	0.033398	0.521164	0.833022	0.807643	0.856827	0.159339	0.157568	0.716083	0.436071	0.877963	0.189203	0.973487	0.239638
met008	0.200572	0.129543	0.394745	0.878143	0.447372	0.517436	0.823225	0.228384	0.327205	0.520332	0.644008	0.0728904	0.0465856	0.519578	0.423815	0.627286	0.655344	0.215689	0.890648	0.397988	0.465386	0.291301	0.423868	0.236839	0.390318	0.296291	0.643144	0.926432	0.165433	0.406469	0.553654	0.244538	0.103625	0.011386	0.43096	0.271918	0.292223	0.271645	0.315275	0.107417	0.0858445	0.310065	0.922828	0.0981796	0.806152	0.0178529	0.0360742	0.935551	0.341394
met009	0.596677	0.354821	0.369397	0.343931	0.712321	0.331862	0.957047	0.959932	0.0253025	0.792655	0.792042	0.709883	0.659564	0.564437	0.416615	0.884101	0.28774	0.974798	0.389837	0.562531	0.619675	0.0905627	0.919257	0.257205	0.520596	0.548646	0.512206	0.264841	0.192668	0.798202	0.63729	0.940108	0.961289	0.127327	0.157645	0.277891	0.402968	0.128802	0.818595	0.901055	0.509043	0.118817	0.305368	0.0199955	0.58431	0.291837	0.76061	0.670586	0.459855
met010	0.572357	0.374259	0.0163017	0.998745	0.500347	0.0387683	0.327121	0.688335	0.498316	0.505672	0.36227	0.751884	0.0427784	0.856765	0.696636	0.695878	0.167259	0.743978	0.453087	0.26155	0.0248049	0.691185	0.494531	0.258848	0.648981	0.343007	0.626684	0.818052	0.992041	0.0462567	0.145989	0.821572	0.687053	0.943602	0.171172	0.401838	0.740511	0.955568	0.375182	0.861732	0.88797	0.563192	0.509423	0.0136035	0.0803192	0.190393	0.77475	0.462905	0.0478873
met011	0.232544	0.164235	0.449385	0.0575439	0.83836	0.101654	0.526041	0.523408	0.373767	0.480002	0.892	0.321661	0.225262	0.23217	0.936167	0.424975	0.693018	0.579025	0.751599	0.998429	0.132813	0.1193	0.360788	0.969833	0.170613	0.572707	0.553433	0.758047	0.46378	0.0834269	0.514339	0.600046	0.962053	0.569981	0.174774	0.495221	0.273101	0.790859	0.573112	0.516402	0.306538	0.746281	0.389223	0.0321911	0.699965	0.731371	0.852969	0.701956	0.44958
met012	0.250237	0.0221791	0.0852494	0.341585	0.0193472	0.396873	0.00198257	0.169451	0.0290808	0.0147301	0.154264	0.274652	0.000367865	0.611091	0.795332	0.972805	0.394712	0.334078	0.907884	0.946685	0.226837	0.932312	0.613422	0.92607	0.833434	0.663917	0.172271	0.561548	0.00682586	0.87996	0.984989	0.00763276	0.286608	0.967885	0.674542	0.305172	0.685357	0.306909	0.263946	0.842532	0.301705	0.0430824	1.04739e-05	0.458427	0.920552	0.499803	0.972047	0.0552405	0.621508
met013	0.405944	0.30839	0.0915404	0.263493	0.486529	0.1198	0.451386	0.313998	0.0424356	0.0327476	0.944624	0.907214	8.91073e-08	0.31243	0.730719	0.603741	0.860105	0.623106	0.0749938	0.638493	0.993876	0.576062	0.666852	0.905375	0.843042	0.650241	0.907651	0.460301	0.147431	0.292518	0.287975	0.902135	0.68845	0.736001	0.105975	0.22274	0.0424243	0.0325179	0.017831	0.179302	0.841738	0.396821	0.0348022	0.760193	0.271847	0.374177	0.481267	0.248813	0.848134
met014	0.577182	0.256118	0.781292	0.244476	0.0677263	0.338416	0.0258572	0.0704389	0.0569746	0.033034	0.0352718	0.261589	0.00158999	0.826379	0.177766	0.239691	0.608267	0.54198	0.269376	0.409384	0.822286	0.00226749	0.941523	0.324181	0.0664948	0.195131	0.46492	0.0629862	0.10327	0.386191	0.421713	0.603348	0.285522	0.485955	0.72919	0.463007	0.699899	0.596599	0.210224	0.345847	0.258245	0.888212	0.842551	0.69204	0.757192	0.382525	0.754375	0.868167	0.802171
met015	0.012682	0.816016	0.426703	0.395686	0.561662	0.955013	0.0182981	0.13749	0.444137	0.508786	0.738623	0.699195	0.0252448	0.412464	0.258695	0.315021	0.943984	0.723486	0.279553	0.181938	0.252969	0.240717	0.457086	0.614104	0.659534	0.666945	0.9371	0.799529	0.917762	0.0425406	0.822144	0.915594	0.679494	0.55044	0.598532	0.50084	0.406203	0.925045	0.354189	0.0386466	0.930597	0.36292	0.207929	0.869186	0.320529	0.891712	0.534694	0.504199	0.495442
met016	0.307425	0.645959	0.188816	0.356137	0.166147	0.287457	0.878114	0.754699	0.115369	0.851707	0.914945	0.613889	0.00114178	0.347003	0.407251	0.553094	0.491026	0.0849192	0.467579	0.640215	0.0985993	0.707419	0.271084	0.60324	0.632086	0.881663	0.554763	0.769529	0.851535	0.399817	0.729392	0.529072	0.608198	0.589495	0.192158	0.59304	0.0273145	0.0124983	0.177604	0.158994	0.99325	0.869672	0.466786	0.312875	0.0897948	0.92055	0.0108309	0.475823	0.880355
met017	0.478964	0.0636789	0.0324086	0.827349	0.214456	0.322983	0.44524	0.354409	0.818388	0.795205	0.293754	0.255515	4.64745e-19	0.421673	0.797771	0.759418	0.748388	0.798396	0.0711389	0.125924	0.574337	0.309951	0.924885	0.169757	0.563334	0.796635	0.69968	0.351318	0.601615	0.577316	0.740459	0.452507	0.165951	0.155626	0.50566	0.793876	0.373201	0.820424	0.167834	0.102615	0.126389	0.404694	0.270602	0.933277	0.344908	0.134938	0.0196331	0.907725	0.324793
met018	0.773029	0.10278	0.0494573	0.435356	0.407171	0.119328	0.800993	0.596453	0.130863	0.523724	0.664878	0.293326	2.83668e-21	0.900361	0.960889	0.396248	0.883321	0.922426	0.0957279	0.851283	0.73531	0.435694	0.951029	0.886175	0.285279	0.725509	0.660723	0.122633	0.523513	0.504909	0.137031	0.0970787	0.381077	0.875901	0.283261	0.15244	0.599428	0.13045	0.240365	0.707341	0.573208	0.887491	0.478495	0.944058	0.905847	0.909712	0.171183	0.392209	0.289501
met019	0.95774	0.0589319	0.261939	0.0294696	0.553652	0.182409	0.870527	0.0817475	0.709341	0.554565	0.0917424	0.564152	0.000156853	0.152153	0.697754	0.440023	0.450761	0.782212	0.703225	0.440524	0.962004	0.148678	0.977439	0.415925	0.752135	0.39105	0.349366	0.670424	0.729693	0.0026946	0.102696	0.705322	0.938005	0.619933	0.0629599	0.0480049	0.562081	0.447769	0.842569	0.750594	0.855227	0.693471	0.443172	0.879487	0.707325	0.483725	0.747849	0.462937	0.209828
met020	0.0677274	0.557079	0.785795	0.931591	0.614051	0.658152	0.521893	0.3465	0.223562	0.620713	0.955182	0.114194	2.80941e-05	0.105378	0.909481	0.899295	0.654193	0.88675	0.716897	0.741109	0.771811	0.0773029	0.72347	0.0304957	0.0327625	0.746756	0.359223	0.373105	0.365501	0.539208	0.860972	0.954642	0.361109	0.147846	0.437381	0.169401	0.402945	0.0671624	0.281975	0.218384	0.465578	0.0155168	0.594817	0.876635	0.695946	0.156371	0.900174	0.359235	0.670827
met021	0.0478332	0.428956	0.852075	0.661441	0.932459	0.316253	0.888941	0.619988	0.439966	0.25706	0.202049	0.586349	2.20655e-07	0.666899	0.606165	0.982201	0.788291	0.315888	0.665908	0.490478	0.175297	0.403107	0.711804	0.435048	0.126279	0.979155	0.94388	0.935504	0.450619	0.817785	0.978089	0.170148	0.206987	0.679091	0.697538	0.433688	0.557341	0.911357	0.789482	0.65166	0.769652	0.4132	0.592337	0.181187	0.752853	0.39469	0.348902	0.648264	0.524033
met022	0.349141	0.03851	0.238852	0.878729	0.047018	0.123447	0.103822	0.827371	0.326735	0.457682	0.355939	0.237051	1.66597e-11	0.651812	0.704814	0.880314	0.809732	0.324594	0.753295	0.165488	0.883299	0.0649845	0.411139	0.520308	0.984678	0.656845	0.7104	0.312855	0.167306	0.275111	0.441858	0.251164	0.424272	0.787628	0.0769751	0.674798	0.355658	0.110947	0.688285	0.839642	0.799761	0.94653	0.895648	0.618671	0.577969	0.238034	0.714951	0.703964	0.798188
met023	0.653953	0.253871	0.406879	0.260834	0.90774	0.492838	0.014243	0.312096	0.684843	0.866493	0.820095	0.567889	0.000427285	0.701103	0.991691	0.864486	0.998192	0.941341	0.874487	0.171726	0.27648	0.30616	0.64209	0.948597	0.217841	0.723933	0.561357	0.0205563	0.957931	0.409528	0.675906	0.0382327	0.189908	0.417516	0.450698	0.937168	0.00425333	0.765063	0.819075	0.903793	0.523525	0.228239	0.254028	0.194246	0.298383	0.501142	0.815892	0.345041	0.605516
met024	0.0120972	0.82538	0.0535527	0.502697	0.0700609	0.908088	0.455619	0.126198	0.882628	0.483314	0.0769285	0.551359	0.446974	0.598317	0.508627	0.550202	0.905164	0.584031	0.334843	0.901742	0.575692	0.176883	0.321505	0.00507016	0.444744	0.0446858	0.642121	0.750704	0.999771	0.448398	0.853368	0.30873	0.0109652	0.52439	0.416545	0.546334	0.47795	0.0470768	0.931669	0.48214	0.993718	0.733091	0.0872877	0.303465	0.787693	0.0705426	0.75363	0.394761	0.856211
met025	0.0656312	0.194371	0.764653	0.990848	0.34802	0.054609	0.916986	0.742837	0.0726174	0.979637	0.615485	0.995151	0.233873	0.0814154	0.157033	0.361138	0.667517	0.0368506	0.310577	0.596511	0.566205	0.423382	0.131764	0.360897	0.811514	0.0404301	0.392707	0.190918	0.0669646	0.476479	0.804506	0.209225	0.250681	0.0443114	0.402333	0.220072	0.197522	0.433233	0.798996	0.80449	0.697528	0.26552	0.12039	0.0835856	0.794079	0.182953	0.868683	0.359685	0.877639
met026	0.133489	0.0747144	0.685781	0.782437	0.154713	0.98997	0.510912	0.600281	0.33894	0.00664958	0.683115	0.302411	0.90649	0.287364	0.745884	0.456821	0.837141	0.996257	0.650098	0.716826	0.906808	0.409241	0.538322	0.727584	0.594412	0.582289	0.572558	0.680692	0.981018	0.211704	0.499065	0.107106	0.515447	0.973396	0.761114	0.778072	0.177688	0.353295	0.223948	0.733502	0.712764	0.459882	0.171238	0.37848	0.687452	0.270032	0.107357	0.119507	0.912054
met027	0.927924	0.738087	0.0448686	0.837163	0.569468	0.952741	0.204075	0.741608	0.477467	0.774255	0.23682	0.155072	2.35379e-08	0.0925124	0.795757	0.0781129	0.975023	0.860516	0.0409564	0.317132	0.577958	0.452348	0.268788	0.261458	0.74827	0.145764	0.764258	0.258698	0.0372713	0.284424	0.157743	0.351528	0.0273293	0.564252	0.663205	0.351279	0.389495	0.396809	0.125962	0.541661	0.740563	0.317333	0.543553	0.511724	0.676344	0.978911	0.2186	0.791474	0.52041
met028	0.148586	0.344352	0.25385	0.775632	0.152042	0.75893	0.690947	0.214105	0.646269	0.0336966	0.272239	0.574298	1.74973e-12	0.0645295	0.3528	0.493298	0.672235	0.308287	0.435744	0.955518	0.619301	0.724002	0.679214	0.891695	0.992077	0.871073	0.783895	0.412027	0.024508	0.722843	0.116587	0.174254	0.11067	0.197766	0.492885	0.641847	0.0100923	0.813078	0.286686	0.246153	0.779837	0.7802	0.850477	0.483108	0.472025	0.775229	0.791187	0.127749	0.335938
met029	0.619081	0.116064	0.11659	0.464897	0.658259	0.858877	0.229619	0.470365	0.370367	0.50042	0.428172	0.155927	1.197e-08	0.330892	0.838358	0.833639	0.419059	0.237948	0.16104	0.121295	0.0454681	0.142948	0.432604	0.696741	0.537571	0.725821	0.121773	0.723359	0.0588996	0.845854	0.739304	0.0218444	0.54402	0.834412	0.170367	0.935608	0.853122	0.889928	0.766704	0.985141	0.362888	0.58872	0.0088726	0.636184	0.68466	0.525549	0.973079	0.0374931	0.9694
met030	0.119393	0.682291	0.517101	0.548675	0.638829	0.113741	0.0503187	0.65947	0.214506	0.748384	0.625499	0.675648	5.19841e-32	0.776358	0.469178	0.556558	0.655101	0.92119	0.592216	0.428191	0.970568	0.637014	0.0576864	0.617112	0.360389	0.556094	0.754177	0.955978	0.783442	0.19714	0.237257	0.0334962	0.424428	0.189586	0.0477425	0.0990886	0.240336	0.0361538	0.0406969	0.749228	0.0503148	0.962187	0.94135	0.0198028	0.308704	0.462686	0.043229	0.936761	0.466254
met031	0.812018	0.0152809	0.0181629	0.0511694	0.318462	0.970358	0.580713	0.786863	0.799375	0.702832	0.249298	0.0390765	0.000101042	0.890233	0.65852	0.838091	0.328915	0.480012	0.177313	0.646296	0.823666	0.491415	0.84037	0.681373	0.260172	0.938713	0.133056	0.498012	0.585659	0.788683	0.461656	0.941326	0.704773	0.3324	0.00042727	0.273232	0.761676	0.0999525	0.217855	0.723105	0.388814	0.693473	0.206091	0.283904	0.563864	0.40752	0.420131	0.430681	0.227605
met032	0.590476	0.0756386	0.125044	0.285365	0.117806	0.0568625	0.769976	0.778896	0.250798	0.728195	0.259998	0.671508	9.81312e-10	0.636002	0.927631	0.88889	0.433441	0.234756	0.0140641	0.207245	0.255135	0.602947	0.149816	0.0863432	0.331587	0.921134	0.062308	0.613802	0.179676	0.714776	0.871874	0.634669	0.958508	0.338397	0.00419958	0.00499544	0.142849	0.128709	0.189454	0.677521	0.324624	0.252432	0.128663	0.148073	0.713811	0.899242	0.0465472	0.897828	0.269736
met033	0.738535	0.773063	0.88657	0.773194	0.794817	0.173581	0.195316	0.284642	0.842592	0.934324	0.839373	0.1487	0.89165	0.487949	0.465026	0.835825	0.618653	0.491789	0.0341118	0.997391	0.171713	0.468069	0.0732993	0.216442	0.574445	0.204728	0.229561	0.716345	0.584428	0.150694	0.993663	0.818865	0.0548638	0.812899	0.18181	0.706745	0.416778	0.961596	0.890249	0.505283	0.417949	0.743623	0.705939	0.291471	0.617103	0.329479	0.733751	0.387153	0.210013
met034	0.0237602	0.624332	0.175178	0.951562	0.488685	0.632869	0.592547	0.492601	0.0171814	0.938625	0.563867	0.118908	2.27481e-18	0.897633	0.934397	0.446154	0.379994	0.313148	0.383415	0.400976	0.234994	0.711785	0.0498363	0.0950643	0.742631	0.57512	0.90975	0.267698	0.0486731	0.472826	0.772622	0.0497006	0.441032	0.181606	0.0250233	0.0532254	0.733497	0.812281	0.00524931	0.875269	0.943943	0.600796	0.190851	0.183335	0.953403	0.687608	0.709905	0.15624	0.851468
met035	0.0206805	0.74558	0.783655	0.537966	0.429924	0.307781	0.099689	0.0664987	0.292125	0.88183	0.838319	0.112133	0.00528242	0.276114	0.414351	0.933615	0.809374	0.653281	0.0142557	0.28317	0.502351	0.902566	0.652625	0.757721	0.483264	0.620074	0.71934	0.951717	0.030866	0.727563	0.510504	0.209791	0.171131	0.00288067	0.877927	0.386237	0.10407	0.670454	0.85253	0.0854024	0.167606	0.403106	0.685761	0.651553	0.800608	0.61573	0.577712	0.202877	0.291791
met036	0.7671	0.0358764	0.507375	0.0778682	0.544961	0.759694	0.25947	0.843683	0.921398	0.0636544	0.740184	0.143717	0.212676	0.651339	0.547686	0.59417	0.605717	0.526696	0.353536	0.00931275	0.576819	0.359495	0.216418	0.280094	0.597798	0.432843	0.867676	0.369455	0.0826713	0.255653	0.61978	0.882507	0.430746	0.0433785	0.42247	0.198891	0.264824	0.0284432	0.0420886	0.56015	0.432796	0.263447	0.00994457	0.168988	0.944397	0.74388	0.589054	0.355689	0.199411
met037	3.21793e-05	0.763422	0.147392	0.676264	0.00870811	0.342521	0.350641	0.24248	0.524201	0.540899	0.217297	0.479106	4.28686e-09	0.645567	0.534358	0.613979	0.361736	0.983097	0.214249	0.846349	0.961298	0.284082	0.433559	0.0596089	0.944536	0.0482476	0.727267	0.95593	0.849	0.686314	0.910135	0.0309079	0.116381	0.221794	0.871278	0.554768	0.703032	0.241661	0.840106	0.207002	0.630802	0.70016	0.0637829	0.108191	0.99326	0.553051	0.852242	0.747826	0.502886
met038	0.120811	0.175652	0.471172	0.347103	0.339706	0.0862433	0.758294	0.685724	0.254002	0.564405	0.724273	0.822292	9.25977e-42	0.835372	0.131347	0.61239	0.347949	0.747862	0.663318	0.605277	0.81333	0.263122	0.237267	0.0703811	0.131976	0.617671	0.533512	0.214955	0.846173	0.830638	0.358791	0.897578	0.765805	0.831168	0.390516	0.520045	0.389317	0.847309	0.170527	0.408246	0.380883	0.481223	0.63508	0.547482	0.154039	0.832836	0.86852	0.91851	0.525854
met039	0.122158	0.663807	0.627965	0.950473	0.996903	0.402081	0.713358	0.332562	0.845944	0.937234	0.505522	0.966971	0.00178815	0.221062	0.755044	0.879751	0.730287	0.332605	0.983062	0.724288	0.662992	0.622707	0.877537	0.703843	0.851852	0.994311	0.778652	0.428771	0.344656	0.748435	0.100427	0.29462	0.67205	0.476728	0.135703	0.445114	0.152128	0.108759	0.301191	0.451292	0.538954	0.577485	0.742731	0.908836	0.867225	0.520238	0.67616	0.905306	0.0658444
met040	0.490152	0.0413874	0.145583	0.153839	0.0540517	0.367688	0.710388	0.351518	0.537026	0.491505	0.698869	0.226914	5.86822e-06	0.185319	0.43061	0.849025	0.719558	0.883556	0.961918	0.453593	0.853416	0.13606	0.992059	0.592737	0.136352	0.418889	0.114547	0.605883	0.545083	0.589271	0.579917	0.268275	0.44885	0.284824	0.784451	0.770449	0.339817	0.392463	0.574134	0.00435319	0.730578	0.578383	0.980978	0.80272	0.684026	0.115852	0.893152	0.516932	0.992155
met041	0.59483	0.743337	0.377691	0.662915	0.137667	0.778288	0.572087	0.143003	0.755807	0.981093	0.80151	0.51261	0.15277	0.343343	0.651637	0.68363	0.106855	0.484786	0.482103	0.388009	0.253687	0.412606	0.319575	0.455699	0.521043	0.0509878	0.457256	0.232303	0.220852	0.258894	0.228192	0.17904	0.00246613	0.0977982	0.456114	0.44394	0.868415	0.106671	0.735726	0.107548	0.92532	0.93553	0.0298325	0.153276	0.88857	0.929516	0.327834	0.88495	0.363832
met042	0.0329035	0.928506	0.228631	0.0230002	0.186936	0.191197	0.000373823	0.269882	0.520315	0.816836	0.560668	0.279527	0.460245	0.146368	0.99148	0.297044	0.582484	0.208012	0.878523	0.0596097	0.156936	0.805781	0.843481	0.323113	0.912712	0.507956	0.287167	0.54481	0.155464	0.46749	0.451756	0.300471	0.794866	0.39912	0.863228	0.537464	0.358364	0.160614	0.322704	0.589089	0.222415	0.226956	0.341864	0.758196	0.884715	0.970198	0.648705	0.78639	0.104768
met043	0.560106	0.909484	0.511735	0.896099	0.905662	0.287209	0.885301	0.377389	0.306529	0.435996	0.947555	0.916222	0.488432	0.473569	0.975229	0.573367	0.941516	0.984603	0.301293	0.936977	0.389035	0.367809	0.438306	0.856006	0.903304	0.0928982	0.0781272	0.906792	0.89001	0.955823	0.966899	0.478652	0.48233	0.745528	0.153201	0.712637	0.501969	0.545415	0.570235	0.637998	0.0527128	0.461412	0.298184	0.553766	0.828331	0.315914	0.172565	0.358445	0.817909
met044	0.0156641	0.214175	0.032286	0.022684	0.274519	0.463416	0.00412049	0.31053	0.131263	0.0229296	0.0302505	0.565179	0.0105123	0.138874	0.92765	0.204805	0.631633	0.862193	0.629201	0.44427	0.477444	0.876032	0.932684	0.0164528	0.806089	0.943317	0.711728	0.446218	0.632022	0.165695	0.636238	0.00593105	0.519033	0.321958	0.410581	0.182844	0.478645	0.449939	0.180527	0.601746	0.185013	0.215459	0.161429	0.0672249	0.213444	0.495729	0.926295	0.337419	0.89986
met045	0.10185	0.530068	0.655378	0.928076	0.10138	0.728519	0.486181	0.135968	0.321048	0.420197	0.0872701	0.286281	8.55898e-26	0.0388001	0.364603	0.744367	0.803669	0.48671	0.842554	0.764154	0.361679	0.151256	0.319192	0.188886	0.236165	0.135535	0.0261729	0.131259	0.555926	0.953286	0.760049	0.0185473	0.928419	0.363483	0.184522	0.784245	0.517977	0.0207115	0.7093	0.0343777	0.105786	0.468074	0.601854	0.587173	0.744738	0.0605253	0.149467	0.979032	0.409929
met046	0.555018	0.0653668	0.477604	0.385534	0.979101	0.166639	0.59185	0.127665	0.142029	0.766403	0.365511	0.00319209	0.000169027	0.342213	0.162781	0.777601	0.648687	0.25292	0.366812	0.200062	0.949558	0.827866	0.635849	0.664235	0.14856	0.753246	0.0391664	0.672846	0.965453	0.815785	0.292289	0.040156	0.167545	0.885634	0.218826	0.0311969	0.628683	0.0444089	0.96614	0.649883	0.999743	0.277234	0.320781	0.150539	0.98555	0.846513	0.181751	0.911329	0.504395
met047	0.794382	0.591666	0.23098	0.933102	0.811261	0.0450431	0.249798	0.628262	0.451228	0.548508	0.0197638	0.178691	5.98567e-28	0.482108	0.855792	0.779821	0.76937	0.243546	0.0466847	0.28369	0.836784	0.0259732	0.657892	0.224354	0.658955	0.383749	0.491078	0.250649	0.163348	0.334597	0.282571	0.715667	0.0678024	0.348527	0.946421	0.8527	0.218139	0.0948323	0.457043	0.741918	0.920442	0.930124	0.337514	0.451905	0.813383	0.504269	0.0494853	0.886756	0.0617925
met048	0.422027	0.15363	0.911894	0.402438	0.481089	0.128989	0.869557	0.0922032	0.0494338	0.635159	0.959911	0.0719492	0.0353504	0.281527	0.732557	0.824605	0.628387	0.681283	0.240239	0.534427	0.568259	0.607429	0.739982	0.856192	0.231144	0.887077	0.34991	0.801967	0.787883	0.0943313	0.897206	0.536817	0.00160025	0.540067	0.789946	0.878508	0.229301	0.595805	0.228781	0.354329	0.579933	0.0150712	0.0679525	0.309529	0.867401	0.828103	0.813468	0.917133	0.335183
met049	0.163256	0.350189	0.812736	0.942325	0.562323	0.356738	0.334803	0.403031	0.831203	0.70072	0.258951	0.407032	0.748416	0.116776	0.417276	0.438558	0.476491	0.834366	0.365426	0.587249	0.330109	0.822343	0.430884	0.128341	0.758719	0.52894	0.224516	0.950233	0.69331	0.263469	0.286255	0.24358	0.373662	0.319768	0.0481879	0.674191	0.786953	0.367275	0.646126	0.404887	0.267466	0.852714	0.0499395	0.306336	0.954435	0.919797	0.892644	0.252865	0.492365
met050	0.384226	0.359378	0.626799	0.802933	0.0974948	0.691807	0.0248052	0.381476	0.630665	0.696631	0.930626	0.992125	9.05042e-16	0.948084	0.328041	0.477834	0.512439	0.926472	0.622707	0.310724	0.68306	0.742044	0.589115	0.443758	0.884291	0.641159	0.494636	0.655635	0.0398492	0.297265	0.218913	0.948346	0.194162	0.57161	0.0845927	0.325151	0.513191	0.729812	0.801143	0.890705	0.226083	0.247663	0.68484	0.615759	0.148699	0.137437	0.321702	0.0678369	0.171303
met051	0.0154373	0.552925	0.637209	0.786563	0.808973	0.67968	0.788412	0.614374	0.127686	0.428023	0.479262	0.0264928	0.116955	0.718845	0.21932	0.951248	0.81781	0.950913	0.816994	0.978336	0.384147	0.806003	0.355537	0.473611	0.0492769	0.441025	0.449341	0.995948	0.993329	0.275203	0.784458	0.526791	0.0387558	0.195619	0.653843	0.00725972	0.810112	0.183475	0.347271	0.185269	0.329049	0.542099	0.479025	0.642851	0.982016	0.439162	0.187558	0.628934	0.888392
met052	0.782885	0.608233	0.0686546	0.531103	0.5079	0.273314	0.476307	0.461565	0.212013	0.845747	0.475474	0.526631	1.1443e-14	0.333236	0.0482477	0.291989	0.578938	0.133394	0.0746329	0.963968	0.64089	0.854315	0.43385	0.191286	0.561879	0.617285	0.753895	0.360025	0.222992	0.303697	0.973492	0.948647	0.111348	0.951082	0.686365	0.830249	0.801013	0.815289	0.532242	0.695828	0.430826	0.588818	0.610537	0.918331	0.462491	0.890693	0.769939	0.354547	0.934645
met053	0.314953	0.640519	0.307404	0.660647	0.178021	0.332622	0.384347	0.925524	0.286466	0.114	0.949507	0.289537	3.36419e-09	0.560983	0.22262	0.699299	0.704154	0.670463	0.826323	0.507426	0.127541	0.127085	0.765475	0.67361	0.0183353	0.923073	0.532572	0.734405	0.658361	0.414454	0.890835	0.170666	0.0385306	0.915922	0.965567	0.0568556	0.313897	0.525643	0.647298	0.546985	0.978595	0.514998	0.117414	0.294149	0.747947	0.905057	0.427499	0.437419	0.759755
met054	0.0991846	0.903729	0.375246	0.592158	0.154801	0.0608761	0.305439	0.0719605	0.868225	0.645958	0.471921	0.199119	0.00759216	0.123722	0.493881	0.0967281	0.292107	0.840562	0.259314	0.589083	0.269262	0.985655	0.470028	0.884582	0.783198	0.742728	0.954959	0.616038	0.751262	0.960373	0.243416	0.257277	0.972882	0.158325	0.838326	0.920595	0.306581	0.0924745	0.313761	0.210441	0.903007	0.523675	0.739612	0.522824	0.38073	0.113549	0.0655846	0.915105	0.634794
met055	0.72698	0.949537	0.0036355	0.437684	0.0101128	0.485842	0.806795	0.41602	0.836331	0.0103213	0.916605	0.663026	9.83061e-17	0.0428719	0.035137	0.0221344	0.978016	0.271219	0.742504	0.269935	0.153103	0.537702	0.647606	0.964668	0.880627	0.17559	0.804284	0.625293	0.744641	0.461803	0.0693695	0.0738598	0.0545685	0.464884	0.397976	0.746416	0.727393	0.299332	0.868502	0.714155	0.0186508	0.785448	0.495473	0.368175	0.938656	0.904865	0.651994	0.897376	0.258173
met056	0.0368302	0.0601402	0.975755	0.329547	0.914729	0.540353	0.0417008	0.00642891	0.933133	0.123924	0.0837147	0.897031	7.20833e-15	0.186152	0.646157	0.802254	0.672958	0.229984	0.322644	0.19062	0.209807	0.999367	0.832634	0.977223	0.105097	0.465648	0.807344	0.829824	0.44001	0.732659	0.583966	0.0202923	0.153222	0.291144	0.909733	0.0174295	0.472756	0.0110047	0.844809	0.832069	0.34975	0.0598987	0.39181	0.312081	0.0116015	0.363691	0.334252	0.397953	0.751095
met057	0.43787	0.0911585	0.761548	0.361395	0.806319	0.369763	0.260909	0.981321	0.219109	0.115846	0.947324	0.0611963	0.013794	0.754942	0.633102	0.361603	0.336813	0.441879	0.198327	0.631026	0.525948	0.79467	0.632174	0.982656	0.561951	0.936116	0.329014	0.870084	0.992169	0.888736	0.783098	0.602243	0.703186	0.372966	0.650527	0.0726114	0.626407	0.801249	0.874418	0.531539	0.625153	0.949744	0.123447	0.656376	0.884892	0.68319	0.787559	0.787117	0.94973
met058	0.40597	0.473131	0.913275	0.442112	0.0379795	0.0355265	0.0785654	0.649946	0.280909	0.146192	0.0949828	0.652945	0.0291305	0.54049	0.724481	0.953029	0.909627	0.830151	0.749663	0.602578	0.765066	0.727533	0.973121	0.310118	0.569961	0.270454	0.618189	0.239358	0.263085	0.0451272	0.6652	0.418612	0.00296589	0.840543	0.621635	0.825723	0.324531	0.448814	0.0850644	0.449119	0.207813	0.721564	0.0368445	0.653383	0.834664	0.153381	0.819736	0.525735	0.102401
met059	0.00509509	0.0956694	0.0328213	0.0694717	0.383424	0.0668371	0.145421	0.322589	0.00720534	0.0412334	0.1273	0.259543	0.0103754	0.0208812	0.093777	0.081021	0.024053	0.061814	0.0148658	0.0529159	0.0955707	0.0112595	0.15815	0.195943	0.157963	0.536902	0.0185719	0.296512	0.566737	0.606808	0.773914	0.0888908	0.406748	0.256865	0.488743	0.138069	0.0751446	0.440413	0.464448	0.379326	0.221478	0.672506	0.362104	0.394373	0.955879	0.807283	0.973391	0.541386	0.515432
met060	0.0718411	0.477814	0.213347	0.00571082	0.122651	0.332759	0.482803	0.727095	0.225709	0.00432769	0.0361996	0.321225	3.54515e-10	0.976363	0.495319	0.915461	0.308948	0.566295	0.365785	0.22776	0.421402	0.700872	0.0119009	0.632833	0.964895	0.700484	0.12971	0.824256	0.816954	0.183869	0.198884	0.571949	0.696984	0.161016	0.468743	0.401939	0.572247	0.03481	0.360965	0.889609	0.27674	0.0565159	0.65993	0.0218338	0.285394	0.087297	0.965023	0.031265	0.472315
met061	0.0106895	0.634799	0.708644	0.693756	0.82177	0.49684	0.000224258	0.776918	0.168471	0.420164	0.934509	0.326629	7.71483e-10	0.586226	0.676012	0.297184	0.821736	0.998418	0.588791	0.613022	0.725546	0.121824	0.340413	0.474606	0.439765	0.614257	0.909629	0.252651	0.0319782	0.252719	0.963218	0.391053	0.61289	0.219147	0.769036	0.830421	0.57293	0.127475	0.399256	0.0193845	0.337544	0.992604	0.749065	0.460462	0.337288	0.613288	0.451822	0.92783	0.481745
met062	0.300083	0.123344	0.0572838	0.86447	0.0349528	0.0147364	0.0115965	0.211269	0.472725	0.733508	0.880156	0.942528	8.26359e-23	0.714656	0.661401	0.160051	0.514441	0.937737	0.186453	0.043299	0.773946	0.79329	0.800436	0.452017	0.702995	0.0527493	0.879593	0.193403	0.0754025	0.0146289	0.131736	0.539336	0.933523	0.0485599	0.302124	0.951302	0.275534	0.353375	0.804056	0.221006	0.943421	0.742601	0.614407	0.301582	0.0659881	0.956625	0.193436	0.522723	0.199827
met063	0.268382	0.248507	0.317595	0.892622	0.629195	0.344673	0.162572	0.258273	0.617638	0.347022	0.222411	0.291629	8.23116e-10	0.361637	0.0545417	0.609054	0.501769	0.00337838	0.449791	0.203615	0.646162	0.255755	0.433117	0.344232	0.481211	0.214112	0.425363	0.298318	0.769179	0.323349	0.405506	0.517375	0.231416	0.253219	0.710531	0.657281	0.468602	0.453331	0.0646276	0.868658	0.303025	0.59935	0.487804	0.33456	0.21159	0.548758	0.615977	0.676327	0.507049
met064	0.908724	0.790136	0.91176	0.896002	0.12195	0.194636	0.912824	0.388634	0.819664	0.685096	0.309888	0.693398	8.55998e-07	0.326958	0.846938	0.450101	0.578192	0.0982885	0.0645662	0.665321	0.28395	0.706424	0.419118	0.224848	0.403	0.480615	0.928622	0.175162	0.823131	0.757767	0.719791	0.283332	0.786461	0.422336	0.633107	0.157835	0.739004	0.00797829	0.587992	0.557912	0.250775	0.785284	0.934398	0.417226	0.0905366	0.187639	0.378233	0.970089	0.188507
met065	0.375293	0.456164	0.18767	0.635874	0.0431238	0.876011	0.53774	0.797283	0.190569	0.959676	0.508194	0.792603	0.0159005	0.35417	0.902533	0.499609	0.635956	0.273358	0.445318	0.459126	0.428093	0.0818571	0.801049	0.118863	0.230076	0.760734	0.794327	0.643096	0.869175	0.121829	0.39034	0.740776	0.834529	0.663163	0.168063	0.951866	0.132559	0.269775	0.977806	0.12448	0.275625	0.590287	0.440873	0.854404	0.834852	0.654594	0.578627	0.0998549	0.806146
met066	0.408079	0.0143259	0.283036	0.387054	0.678261	0.733398	0.929883	0.0299485	0.0707896	0.267297	0.140396	0.601338	0.591266	0.762591	0.988415	0.165001	0.433581	0.919025	0.104042	0.351266	0.265373	0.44017	0.406695	0.259839	0.362055	0.817824	0.945786	0.642184	0.325502	0.367628	0.365818	0.292404	0.0789592	0.940973	0.455266	0.689951	0.343279	0.464472	0.696229	0.0765352	0.989468	0.573014	0.274604	0.686988	0.708766	0.617186	0.961064	0.879272	0.814749
met067	0.404688	0.701496	0.911657	0.694026	0.837004	0.84898	0.981236	0.198054	0.774786	0.284711	0.821642	0.694855	4.87184e-05	0.137192	0.187094	0.575015	0.749052	0.678009	0.932915	0.923001	0.166201	0.965643	0.858046	0.865057	0.778246	0.0598616	0.0368695	0.298748	0.135997	0.650523	0.0219492	0.547582	0.0645415	0.70301	0.168171	0.042694	0.482254	0.371227	0.271298	0.233603	0.453283	0.904819	0.133837	0.86441	0.358772	0.0939068	0.478124	0.244222	0.365472
met068	0.0681801	0.291428	0.50073	0.431037	0.486438	0.776699	0.303267	0.0443394	0.0986368	0.822655	0.834268	0.163079	0.00206413	0.62784	0.0646739	0.791913	0.42745	0.799437	0.0116207	0.0473575	0.662675	0.672164	0.670235	0.675939	0.559003	0.146915	0.96333	0.765658	0.426091	0.550103	0.960577	0.228966	0.070544	0.0116014	0.364793	0.897345	0.365489	0.249102	0.238633	0.696856	0.526379	0.284724	0.29128	0.818768	0.369488	0.0571415	0.736323	0.840404	0.096745
met069	0.461121	0.174357	0.960045	0.000155507	0.0757391	0.0727524	0.999989	0.486121	0.839524	0.601579	0.674198	0.298774	0.256759	0.802284	0.954859	0.453978	0.762243	0.606403	0.0583575	0.205985	0.934382	0.920753	0.739353	0.634136	0.76195	0.802386	0.0797701	0.0721427	0.253737	0.53111	0.891652	0.383717	0.539534	0.178022	0.662589	0.666643	0.876967	0.028249	0.000237306	0.513756	0.523399	0.0672523	0.0811629	0.60828	0.372837	0.727219	0.69018	0.111605	0.0609615
met070	0.775542	0.559942	0.396418	0.242502	0.791536	0.380607	0.590046	0.425694	0.180569	0.853066	0.411244	0.0423529	7.933e-07	0.858199	0.502937	0.85506	0.721263	0.966004	0.770313	0.405825	0.801474	0.079567	0.768756	0.0513819	0.575621	0.520533	0.919938	0.731754	0.0692	0.539532	0.665014	0.158684	0.357063	0.028385	0.506144	0.171199	0.329763	0.217284	0.238009	0.151091	0.0507352	0.294611	0.946704	0.419546	0.995449	0.0215912	0.0122288	0.529347	0.842358
met071	0.0970975	0.00505529	0.0313101	0.513559	0.201158	0.256655	0.272674	0.75272	0.656059	0.438596	0.189189	0.630872	0.0700232	0.0331892	0.0013692	0.0533168	0.439617	0.0820545	0.292971	0.193277	0.55466	0.944922	0.365192	0.274269	0.642495	0.270414	0.105544	0.441944	0.171874	0.0524098	0.639656	0.224086	0.063458	0.946975	0.806661	0.652645	0.202741	0.275506	0.0701845	0.124896	0.591807	0.0511589	0.0639421	0.757647	0.064083	0.984484	0.874506	0.187704	0.0294921
met072	0.764652	0.216386	0.835761	0.297028	0.716244	0.304199	0.530992	0.488563	0.853886	0.503709	0.64325	0.519875	6.9626e-05	0.485654	0.329273	0.956284	0.525431	0.910555	0.135548	0.944386	0.59981	0.207979	0.530644	0.550747	0.922665	0.249262	0.197053	0.811454	0.216821	0.819785	0.168686	0.955248	0.725119	0.256138	0.146916	0.961702	0.089111	0.586452	0.303918	0.840277	0.620189	0.451254	0.288657	0.703402	0.0679108	0.408543	0.618335	0.979527	0.853522
met073	0.395004	0.477647	0.00798298	0.0904872	0.00903628	0.539947	0.503095	0.851234	0.1127	0.860176	0.636253	0.146337	4.16471e-05	0.229696	0.47933	0.295396	0.0536889	0.903671	0.314768	0.489948	0.547551	0.573621	0.326657	0.586512	0.169036	0.347847	0.7268	0.443028	0.226308	0.986756	0.77302	0.648263	0.399001	0.526342	0.0059349	0.0168527	0.530059	0.311384	0.445804	0.783266	0.812801	0.472557	0.135476	0.388058	0.773608	0.873537	0.858437	0.463004	0.966209
met074	0.149973	0.672518	0.935427	0.820266	0.911035	0.305837	0.517585	0.621476	0.834776	0.307896	0.413492	0.629748	0.296661	0.360347	0.682774	0.776796	0.841214	0.680357	0.449944	0.455303	0.303924	0.455075	0.54471	0.136526	0.494482	0.170071	0.994959	0.20893	0.891326	0.115192	0.101015	0.97525	0.607741	0.464787	0.567564	0.0525263	0.946351	0.618002	0.86481	0.0297734	0.853376	0.482455	0.661739	0.516268	0.408797	0.0374641	0.15497	0.545034	0.422824
met075	0.0111603	0.623024	0.0594786	0.296085	0.271508	0.925468	0.446593	0.134827	0.0906091	0.921136	0.219136	0.845957	4.13391e-20	0.650506	0.181433	0.377725	0.630605	0.573226	0.0979286	0.880453	0.652446	0.932899	0.201157	0.0781949	0.674122	0.345046	0.301703	0.205198	0.0071606	0.604082	0.248429	0.062451	0.663256	0.169143	0.114388	0.0285114	0.160727	0.573187	0.00530153	0.410847	0.432038	0.791527	0.0675268	0.0843435	0.35053	0.759972	0.18009	0.120848	0.629554
met076	0.576288	0.236231	0.864067	0.574686	0.900541	0.256468	0.961885	0.590664	0.536004	0.830222	0.527341	0.222283	0.673659	0.632114	0.226966	0.733094	0.577743	0.836882	0.242284	0.986683	0.676623	0.60939	0.832594	0.574891	0.237352	0.82756	0.21239	0.737512	0.652657	0.938346	0.0644651	0.635798	0.0849477	0.419033	0.0612445	0.444097	0.213525	0.947671	0.832502	0.932537	0.302542	0.855738	0.44055	0.176216	0.793625	0.71354	0.46291	0.242201	0.115229
met077	0.543253	0.0269946	0.716313	0.282019	0.797132	0.340555	0.645882	0.0308301	0.718621	0.106529	0.843879	0.0485957	0.249986	0.845327	0.953857	0.73655	0.730575	0.850184	0.923058	0.914641	0.947771	0.846995	0.363328	0.870527	0.208853	0.63502	0.476286	0.970501	0.303031	0.786442	0.0330928	0.547769	0.970111	0.306803	0.177106	0.274606	0.0435177	0.0906279	0.629638	0.123495	0.324725	0.0654886	0.624985	0.017983	0.873308	0.988449	0.767624	0.523404	0.585916
met078	0.0518694	0.134032	0.609696	0.172522	0.258647	0.158457	7.88786e-05	0.565785	0.000829717	0.0801522	0.0227577	0.239586	0.00509626	0.566591	0.261146	0.814513	0.6994	0.276335	0.289206	0.00395906	0.916199	0.00943442	0.580164	0.0168647	0.52117	0.0710418	0.0335531	0.52202	0.974457	0.935359	0.527661	0.901008	0.488341	0.483011	0.743364	0.149335	0.0239109	0.0970556	0.294744	0.358542	0.197702	0.000332113	0.915864	0.0378023	0.521001	0.0455191	0.599213	0.00471967	0.498901
met079	0.937031	0.952675	0.894995	0.577737	0.369674	0.0430033	0.811583	0.163189	0.251808	0.0434497	0.325208	0.698632	0.0261051	0.78318	0.911295	0.942205	0.576349	0.429947	0.0380913	0.966868	0.184738	0.277862	0.067314	0.256476	0.634048	0.222242	0.0460698	0.8472	0.394611	0.117157	0.937746	0.571493	0.1494	0.487246	0.273687	0.446769	0.890296	0.773369	0.316734	0.685893	0.907327	0.750719	0.980794	0.0586548	0.889352	0.975251	0.831093	0.381763	0.59376
met080	0.0537496	0.958064	0.160082	0.309931	0.466383	0.201178	0.0285625	0.0580935	0.192656	0.0612196	0.0666097	0.993213	0.147802	0.20876	0.761737	0.822654	0.973747	0.707552	0.333104	0.101236	0.922437	0.598944	0.838927	0.886145	0.549701	0.173771	0.687324	0.206954	0.0965629	0.814027	0.523233	0.517238	0.640732	0.868581	0.188759	0.586375	0.16921	0.412024	0.856631	0.742437	0.338022	0.546271	0.946658	0.918939	0.43287	0.256064	0.0795847	0.880826	0.769365
met081	0.630211	0.247271	0.0890683	0.9194	0.198732	0.851546	0.164716	0.132772	0.519638	0.650449	0.291534	0.0726838	1.68862e-06	0.477356	0.677638	0.909371	0.8532	0.408247	0.570477	0.599388	0.534533	0.305026	0.493072	0.805698	0.39827	0.941693	0.676071	0.667901	0.195584	0.195891	0.458524	0.609332	0.315323	0.269735	0.589187	0.553346	0.447868	0.0811315	0.125949	0.668842	0.400808	0.418835	0.0693673	0.266653	0.491345	0.451644	0.0533195	0.547604	0.646183
met082	0.783568	0.468761	0.0780085	0.425729	0.0189712	0.816472	0.416513	0.180602	0.811219	0.114368	0.585187	0.486123	0.540561	0.0033375	0.677041	0.0575996	0.936986	0.251638	0.854569	0.520218	0.406986	0.523263	0.238656	0.647773	0.22661	0.0917973	0.134167	0.196013	0.102207	0.493098	0.0509738	0.0598711	0.263025	0.379753	0.338523	0.585926	0.672186	0.798761	0.967745	0.0391034	0.216635	0.991772	0.74341	0.782193	0.558358	0.707694	0.390139	0.400655	0.865898
met083	0.00350226	0.210826	0.247567	0.466178	0.879851	0.760825	0.173797	0.00892223	0.351449	0.0347107	0.0908202	0.948145	9.96149e-24	0.193603	0.831109	0.350358	0.420472	0.945324	0.755703	0.57816	0.227434	0.132217	0.0853566	0.855076	0.255884	0.863616	0.218177	0.548226	0.968991	0.443443	0.482691	0.0767059	0.0731874	0.400346	0.186679	0.0404939	0.495488	0.00274961	0.950513	0.479136	0.214684	0.350474	0.137298	0.23034	0.0965121	0.690242	0.915983	0.799653	0.751663
met084	0.701826	0.50014	0.409889	0.758599	0.068892	0.648378	0.545152	0.770375	0.215187	0.211923	0.884728	0.217035	0.00525517	0.242959	0.412256	0.276251	0.728224	0.523705	0.872755	0.660293	0.977571	0.522463	0.983805	0.772595	0.0525259	0.917022	0.245134	0.635385	0.56261	0.477423	0.262675	0.155843	0.526867	0.923996	0.838588	0.423942	0.647399	0.252513	0.892959	0.0753879	0.940877	0.827681	0.274111	0.11327	0.472196	0.764346	0.755101	0.88163	0.408411
met085	0.551808	0.279736	0.443871	0.95145	0.120979	0.94571	0.0979749	0.511942	0.692286	0.8999	0.898748	0.0535459	7.50801e-07	0.0424983	0.142821	0.878612	0.635158	0.779867	0.403683	0.58497	0.478085	0.432987	0.915728	0.409558	0.0173413	0.611674	0.174953	0.39854	0.629668	0.168798	0.949917	0.167222	0.0792151	0.324328	0.367249	0.443778	0.269486	0.152926	0.701068	0.163386	0.649429	0.955162	0.068415	0.411887	0.694521	0.933415	0.950987	0.682408	0.899511
met086	0.585678	0.131824	0.551138	0.378965	0.746583	0.367158	0.143882	0.76498	0.262338	0.87956	0.596272	0.0202321	1.99679e-22	0.264039	0.278683	0.605285	0.766181	0.744113	0.298005	0.475368	0.558424	0.167261	0.574795	0.293551	0.028964	0.501391	0.223313	0.440228	0.633249	0.963386	0.890012	0.648228	0.0457176	0.0413061	0.692877	0.00843464	0.37336	0.00661869	0.925885	0.0347016	0.0587449	0.257078	0.547846	0.396099	0.183903	0.0816279	0.0308553	0.125804	0.509374
met087	0.160648	0.354161	0.999413	0.420718	0.29773	0.354643	0.00116544	0.00370335	0.29689	0.00775192	0.165532	0.345066	0.160042	0.790101	0.365801	0.593773	0.560667	0.71666	0.851804	0.727045	0.398005	0.141827	0.293284	0.234384	0.721343	0.555219	0.777038	0.0572931	0.0612032	0.37489	0.109066	0.953106	0.172321	0.468938	0.0637021	0.725455	0.485971	0.398663	0.618903	0.330118	0.149444	0.962651	0.544351	0.404906	0.572659	0.963627	0.671874	0.0437309	0.473463
met088	0.985695	0.157869	0.6815	0.287149	0.837321	0.176273	0.773549	0.263258	0.993251	0.650467	0.947308	0.397277	0.0144796	0.613775	0.388257	0.665433	0.814756	0.798501	0.63597	0.580073	0.676184	0.68896	0.398542	0.973451	0.949644	0.50399	0.0436595	0.288136	0.0154823	0.589651	0.532063	0.771119	0.0230022	0.310391	0.820195	0.0113642	0.135129	0.342132	0.050472	0.868016	0.802857	0.153167	0.0366385	0.336917	0.7501	0.244971	0.821924	0.129366	0.888304
met089	0.60542	0.988742	0.742921	0.481813	0.181279	0.432732	0.602972	0.80223	0.333769	0.51953	0.0416446	0.453044	0.00472794	0.279494	0.253138	0.154686	0.875673	0.0530101	0.185741	0.698876	0.780144	0.264328	0.571934	0.0872294	0.302787	0.50257	0.036255	0.132187	0.748257	0.454041	0.355372	0.538029	0.793318	0.0663209	0.184303	0.0532597	0.122702	0.0122148	0.356871	0.0831683	0.0171858	0.0471072	0.404294	0.762641	0.846619	0.768755	0.223679	0.321114	0.758564
met090	0.433409	0.920145	0.427389	0.624268	0.569549	0.188127	0.0376485	0.860861	0.0722265	0.358996	0.301208	0.719428	0.0151841	0.857803	0.61796	0.719187	0.690111	0.473475	0.062547	0.361182	0.210443	0.143835	0.0587979	0.377233	0.833527	0.380265	0.433032	0.529317	0.353429	0.187823	0.942	0.965078	0.358863	0.616076	0.16886	0.34457	0.936318	0.320333	0.745044	0.516932	0.247966	0.344248	0.854991	0.233066	0.759156	0.875582	0.430454	0.387462	0.607424
met091	0.27539	0.14054	0.355817	0.96053	0.0971042	0.544617	0.149117	0.157573	0.164666	0.610281	0.830699	0.135504	0.22423	0.56589	0.381206	0.945122	0.67316	0.220783	0.164946	0.648599	0.0967754	0.272572	0.175792	0.496869	0.773157	0.673179	0.539502	0.774667	0.500511	0.0202579	0.0177263	0.82469	0.0950685	0.993413	0.2062	0.474045	0.289873	0.742485	0.329526	0.677353	0.554243	0.558745	0.894312	0.129304	0.995872	0.782599	0.661897	0.174266	0.823952
met092	0.102304	0.114334	0.732168	0.0836003	0.89247	0.502481	0.09674	0.248686	0.109351	0.0996882	0.609511	0.22428	0.445069	0.0987946	0.0528433	0.324554	0.085971	0.69285	0.458921	0.0904002	0.51929	0.281625	0.225692	0.824494	0.0640247	0.574213	0.366654	0.913813	0.0959991	0.402082	0.0273641	0.502895	0.839427	0.716395	0.499102	0.933083	0.783754	0.213958	0.718596	0.0308953	0.297337	0.261813	0.669605	0.450064	0.986797	0.547093	0.709483	0.274095	0.569819
met093	0.736737	0.269869	0.569543	0.301199	0.906843	0.143036	0.864389	0.494406	0.432704	0.325023	0.961021	0.362742	0.000326181	0.999444	0.546983	0.770996	0.528033	0.883116	0.767434	0.641515	0.680556	0.559525	0.585985	0.732864	0.667601	0.722541	0.025788	0.225742	0.113851	0.320872	0.476781	0.817361	0.00235817	0.250679	0.602983	0.162601	0.123193	0.11723	0.466675	0.375076	0.472434	0.208656	0.0713585	0.230712	0.757503	0.651846	0.880202	0.535407	0.285071
met094	0.742158	0.00683327	0.0124761	0.568546	0.0193271	0.439698	0.0615305	0.00638257	0.291246	0.478486	0.976688	0.496723	0.00782687	0.331108	0.846903	0.939444	0.292302	0.401127	0.517279	0.152097	0.902609	0.795377	0.458336	0.865565	0.725179	0.255759	0.887207	0.317019	0.836477	0.515296	0.950114	0.144694	0.48769	0.697779	0.890523	0.250462	0.250981	0.0221057	0.00742223	0.197776	0.152616	0.342919	0.898943	0.976372	0.112397	0.177103	0.903291	0.849957	0.941998
met095	0.104377	0.796591	0.674734	0.325396	0.795615	0.339648	0.548583	0.659455	0.107148	0.336366	0.138264	0.998414	4.48749e-06	0.203278	0.180192	0.981903	0.338628	0.784536	0.887664	0.514739	0.950655	0.66802	0.873757	0.444357	0.363832	0.0738077	0.946914	0.273155	0.798408	0.120286	0.660772	0.77704	0.746924	0.965573	0.952571	0.0293111	0.259622	0.260444	0.933804	0.0371682	0.988904	0.970265	0.849746	0.100101	0.663951	0.0576319	0.784022	0.160983	0.394028
met096	0.522124	0.384096	0.813328	0.599128	0.378531	0.0677664	0.555693	0.0420494	0.354634	0.659522	0.687572	0.0183379	3.50814e-11	0.357117	0.240091	0.491552	0.495217	0.402179	0.820395	0.561289	0.325101	0.911897	0.658566	0.498837	0.0354902	0.7605	0.0833863	0.926554	0.809359	0.814309	0.0348922	0.240643	0.0221851	0.73989	0.982419	0.00242849	0.644237	0.18937	0.675086	0.849976	0.844183	0.98918	0.0738971	0.88511	0.906585	0.777416	0.267667	0.888394	0.494391
met097	0.201902	0.678619	0.337367	0.0960501	0.415588	0.822525	0.570645	0.335855	0.800719	0.528451	0.828584	0.3859	0.000168697	0.156052	0.863746	0.497079	0.574912	0.314717	0.14444	0.630935	0.039333	0.807377	0.484748	0.291134	0.0107899	0.313539	0.656474	0.201775	0.239037	0.186935	0.533405	0.721983	0.773727	0.352902	0.311937	0.118105	0.919846	0.93421	0.633591	0.630313	0.0915603	0.70942	0.249248	0.906933	0.899003	0.371816	0.233926	0.63277	0.0335333
met098	0.152735	0.964408	0.831092	0.0707445	0.697614	0.328294	0.021718	0.0970832	0.722789	0.804762	0.200835	0.619251	8.87025e-07	0.32912	0.856556	0.582041	0.0770875	0.172147	0.382867	0.063067	0.406682	0.192905	0.498048	0.423476	0.670542	0.905509	0.55177	0.762846	0.602184	0.502236	0.63941	0.446901	0.521442	0.517754	0.974504	0.345404	0.557755	0.331053	0.760238	0.307304	0.157068	0.766476	0.159758	0.62086	0.514034	0.347551	0.663329	0.61638	0.914946
met099	0.149952	0.375099	0.0417929	0.899624	0.92498	0.35995	0.439404	0.910363	0.597972	0.274641	0.19477	0.720591	0.0318613	0.140361	0.365065	0.0413963	0.874848	0.862265	0.44936	0.451147	0.832109	0.582331	0.339601	0.163137	0.683869	0.249238	0.314064	0.334633	0.139264	0.111965	0.694438	0.942632	0.124549	0.00894633	0.546817	0.84963	0.637624	0.500525	0.1541	0.50838	0.802917	0.137879	0.0596686	0.511874	0.695061	0.182445	0.261821	0.00592891	0.167352
met100	0.118816	0.704149	0.305118	0.97662	0.00391458	0.833122	0.260919	0.983422	0.946595	0.758092	0.329831	0.685176	2.04192e-06	0.100194	0.928297	0.327095	0.945436	0.00334442	0.952667	0.235708	0.930767	0.999166	0.748591	0.394444	0.496791	0.264563	0.550249	0.544004	0.429561	0.410779	0.948074	0.888058	0.701615	0.656583	0.693598	0.38874	0.284705	0.218966	0.162639	0.927376	0.786649	0.0489628	0.0988751	0.37074	0.78955	0.606213	0.17155	0.337557	0.195409
met101	0.128014	0.823592	0.885315	0.817356	0.597593	0.5198	0.543112	0.991856	0.444427	0.146599	0.512667	0.305445	0.895417	0.769577	0.360712	0.43075	0.682339	0.576223	0.469836	0.903897	0.253506	0.393383	0.295123	0.751693	0.39491	0.342574	0.828764	0.541193	0.173718	0.318711	0.296534	0.126953	0.104919	0.756566	0.667543	0.179745	0.712302	0.973546	0.822271	0.945812	0.901339	0.406195	0.305859	0.371666	0.88427	0.984562	0.738555	0.968598	0.664237
met102	0.0915372	0.206166	0.0392287	0.544123	0.25264	0.571631	0.468145	0.524553	0.657064	0.212216	0.823705	0.388479	3.74556e-22	0.0271113	0.203616	0.544034	0.711395	0.00226639	0.499963	0.442263	0.752933	0.290723	0.453103	0.129229	0.642112	0.312554	0.331438	0.774826	0.804374	0.920686	0.352122	0.15906	0.110274	0.0897704	0.246644	0.870735	0.615936	0.675394	0.419304	0.264685	0.397501	0.305484	0.711445	0.353804	0.291423	0.560591	0.282518	0.265539	0.350948
met103	0.83289	0.921586	0.0399514	0.928507	0.0632783	0.63318	0.173409	0.290353	0.54821	0.778405	0.883948	0.592048	2.58809e-12	0.511327	0.490647	0.57836	0.354405	0.0404026	0.93442	0.85097	0.878418	0.554466	0.131097	0.10105	0.887731	0.584355	0.494274	0.188421	0.730441	0.91897	0.11675	0.12543	0.810249	0.904491	0.832583	0.259225	0.722752	0.36301	0.839723	0.858134	0.6734	0.5391	0.375424	0.620425	0.921908	0.862717	0.873714	0.625955	0.821236
met104	0.472318	0.71785	0.431955	0.808387	0.585723	0.898028	0.115043	0.395022	0.352501	0.349992	0.688331	0.200704	0.00240995	0.667882	0.324238	0.495975	0.787686	0.613342	0.359795	0.802553	0.809593	0.528656	0.899288	0.363547	0.0642836	0.338221	0.369518	0.418949	0.908202	0.16423	0.510101	0.596506	0.769381	0.882008	0.148998	0.242771	0.277211	0.266052	0.551493	0.422676	0.251786	0.416785	0.666765	0.676474	0.808762	0.567652	0.885677	0.942222	0.808957
met105	0.834714	0.558975	0.335033	0.986929	0.0580285	0.0540275	0.730517	0.485678	0.11743	0.193617	0.853387	0.199642	1.90504e-09	0.259754	0.428239	0.615031	0.961069	0.587284	0.0236202	0.127538	0.233964	0.910443	0.755656	0.908529	0.151417	0.764393	0.189191	0.775662	0.921763	0.545281	0.69295	0.392434	0.0738588	0.293353	0.898724	0.611836	0.149783	0.388448	0.640721	0.757324	0.318038	0.771231	0.712067	0.22957	0.593901	0.448448	0.558617	0.384904	0.0742112
met106	0.761447	0.692123	0.72534	0.194074	0.00772876	0.135487	0.442826	0.60797	0.00590034	0.0210611	0.747655	0.291068	0.955746	0.523601	0.568366	0.592377	0.827905	0.987238	0.118266	0.757469	0.627139	0.983031	0.150402	0.442011	0.77962	0.981589	0.133034	0.749918	0.165127	0.221297	0.139198	0.341509	0.606749	0.407458	0.0929302	0.668928	0.592732	0.347208	0.651685	0.11544	0.497293	0.994685	0.850602	0.423598	0.774672	0.295305	0.434675	0.957132	0.377318
met107	0.489204	0.656694	0.628376	0.0718918	0.770944	0.0387652	0.959224	0.0229623	0.419323	0.947522	0.282447	0.427962	1.72841e-17	0.528395	0.114293	0.584288	0.304209	0.869358	0.0707428	0.0559797	0.542623	0.163111	0.532387	0.191618	0.677056	0.966595	0.00312379	0.84056	0.135775	0.0798696	0.219013	0.0394929	0.338884	0.0106663	0.273494	0.719732	0.816323	0.0321362	0.481264	0.782554	0.273796	0.106347	0.392635	0.124349	0.962532	0.0807704	0.991513	0.356918	0.0875239
met108	0.75866	0.240866	0.516255	0.857592	0.388993	0.262118	0.132249	0.186645	0.789067	0.21904	0.429982	0.0838223	0.0021447	0.570748	0.379023	0.674404	0.963635	0.504372	0.636115	0.447575	0.629893	0.818282	0.827644	0.405169	0.194319	0.182117	0.447381	0.153015	0.921518	0.264007	0.307252	0.929871	0.615788	0.157232	0.809798	0.720876	0.314252	0.0234935	0.901455	0.468961	0.751576	0.831713	0.897685	0.475389	0.702317	0.0656166	0.125143	0.216243	0.239616
met109	0.00425283	0.728419	0.733606	0.644368	0.406072	0.096406	0.634616	0.983022	0.456986	0.207349	0.176584	0.802846	3.07784e-47	0.00542427	0.786982	0.895574	0.449123	0.389914	0.248353	0.567807	0.858001	0.941602	0.0900651	0.378385	0.412721	0.614071	0.719228	0.832297	0.208132	0.46006	0.285557	0.109434	0.110163	0.372613	0.700318	0.25696	0.445184	0.0268252	0.0682327	0.523405	0.0973608	0.138927	0.0114808	0.204694	0.190862	0.21938	0.122019	0.195715	0.88137
met110	0.667123	0.0143044	0.127472	0.590108	0.0168362	0.319092	0.606047	0.398268	0.231854	0.508202	0.651117	0.111518	0.855634	0.034386	0.473359	0.0775317	0.961468	0.60535	0.00460577	0.148743	0.114527	0.952609	0.613199	0.867279	0.203535	0.105932	0.597433	0.30748	0.852856	0.85625	0.583851	0.0757868	0.0824607	0.601105	0.654132	0.48494	0.286245	0.0339542	0.158212	0.14801	0.995893	0.959492	0.174297	0.160559	0.347523	0.120861	0.306056	0.241757	0.865871
met111	0.803571	0.0261191	0.148991	0.779878	0.130754	0.643333	0.699973	0.414784	0.747934	0.645701	0.38198	0.0661378	0.18632	0.148304	0.278611	0.872048	0.260166	0.949238	0.481301	0.647542	0.290364	0.944379	0.612407	0.598685	0.0387883	0.0538634	0.501212	0.218579	0.815346	0.535333	0.644566	0.301745	0.964469	0.282396	0.99586	0.549389	0.0771259	0.622943	0.482652	0.00209345	0.621507	0.669569	0.244207	0.0678588	0.901672	0.291233	0.36573	0.668717	0.107099
met112	0.868811	0.324973	0.130792	0.471939	0.298858	0.527312	0.000100894	0.000980849	0.764433	0.0246284	0.693078	0.677637	1.48786e-17	0.76899	0.413365	0.951543	0.751979	0.301453	0.805461	0.0747191	0.0333522	0.182755	0.726371	0.723819	0.796854	0.632427	0.659728	0.882183	0.0459106	0.711697	0.550376	0.26374	0.730542	0.334618	0.190194	0.494056	0.0641311	0.565559	0.352271	0.429164	0.149104	0.698458	0.495641	0.274855	0.0649091	0.474637	0.307159	0.0742159	0.629078
met113	0.17527	0.919799	0.27988	0.032195	0.427048	0.360323	0.617131	0.215012	0.0127451	0.910327	0.649677	0.289482	0.0207745	0.514178	0.85442	0.59784	0.819383	0.444415	0.649551	0.639497	0.835287	0.735776	0.850438	0.493323	0.685554	0.666346	0.635138	0.545994	0.0839493	0.824525	0.0147841	0.257216	0.214226	0.281997	0.28408	0.00190776	0.85119	0.497307	0.053682	0.597007	0.654152	0.63162	0.30182	0.108706	0.995493	0.668288	0.43714	0.572383	0.965034
met114	0.00435042	0.816228	0.0450161	0.17002	0.037198	0.000120008	0.23099	0.786137	0.864417	0.120703	0.965545	0.558934	2.7225e-06	0.721132	0.551467	0.191179	0.925561	0.134485	0.291011	0.537834	0.458685	0.132381	0.691871	0.284408	0.842099	0.9829	0.565347	0.546019	0.0441065	0.146547	0.444499	0.286921	0.217182	0.775067	0.155074	0.566152	0.964793	0.620194	0.421853	0.521941	0.596434	0.645936	0.40799	0.23507	0.93908	0.861938	0.281285	0.938163	0.778344
met115	0.0490807	0.401907	0.972185	0.643358	0.114558	0.968488	0.609645	0.262873	0.0805807	0.402929	0.632001	0.279477	8.49179e-27	0.504434	0.471492	0.805996	0.168997	0.540927	0.450262	0.23516	0.254519	0.606546	0.371729	0.346747	0.0650441	0.545002	0.282088	0.0776272	0.14079	0.76048	0.789008	0.0185887	0.648341	0.885359	0.0496927	0.0174378	0.0501294	0.258421	0.019183	0.0455694	0.327107	0.31377	0.352101	0.305171	0.737051	0.30217	0.0867222	0.801841	0.218514
met116	0.46397	0.853321	0.517684	0.378942	0.592909	0.297363	0.750147	0.805693	0.309436	0.544031	0.516148	0.425185	0.486987	0.387878	0.875972	0.497932	0.376861	0.595046	0.270786	0.797342	0.877062	0.350987	0.46134	0.520431	0.488586	0.512009	0.449874	0.41449	0.449429	0.345629	0.381339	0.911956	0.0703315	0.630889	0.126191	0.472858	0.105773	0.710437	0.675484	0.621033	0.284937	0.782602	0.99685	0.763684	0.781952	0.218161	0.604347	0.509363	0.311889
met117	0.0202167	0.482062	0.860166	0.145335	0.101841	0.497985	0.0180307	0.27266	0.862105	0.10413	0.316377	0.411717	0.0548607	0.245802	0.919307	0.338749	0.86792	0.991334	0.439991	0.187383	0.285714	0.71302	0.407476	0.355599	0.230425	0.673124	0.152707	0.0913111	0.0864472	0.0108064	0.303279	0.411821	0.871234	0.870391	0.724821	0.977809	0.929694	0.662585	0.247823	0.479194	0.4922	0.511944	0.599459	0.42465	0.910868	0.257036	0.548771	0.956911	0.160513
met118	0.395464	0.767586	0.8128	0.753525	0.687967	0.623656	0.595182	0.58824	0.412091	0.00184095	0.447969	0.215213	0.416084	0.639733	0.857765	0.14266	0.974521	0.949209	0.0475054	0.909804	0.33434	0.662789	0.6709	0.711412	0.764446	0.682928	0.334624	0.402149	0.277557	0.980467	0.421147	0.120214	0.813576	0.819599	0.279772	0.00188321	0.491151	0.359835	0.953162	0.0628547	0.0135638	0.733202	0.893485	0.660238	0.893643	0.0390185	0.393352	0.121943	0.969471
met119	0.258608	0.0410443	0.537481	0.640507	0.00644793	0.425453	0.182748	0.389542	0.699802	0.00998242	0.245727	0.701392	0.000128873	0.0610716	0.126563	0.835351	0.44579	0.01783	0.0227899	0.656557	0.522329	0.556025	0.00269184	0.0232023	0.608927	0.66054	0.800456	0.83963	0.798848	0.255144	0.592747	0.0803322	0.688587	0.172608	0.0379495	0.627949	0.557792	0.880063	0.0240899	0.00482395	0.20173	0.0616105	0.18691	0.0532063	0.418613	0.731284	0.998712	0.634617	0.759837
met120	0.589549	0.000406555	0.254065	0.965824	0.153613	0.95433	0.97867	0.101134	0.597668	0.6654	0.679087	0.017397	1.63193e-14	0.103709	0.118648	0.840325	0.581669	0.994335	0.125184	0.981398	0.826575	0.847405	0.54946	0.8397	0.0525486	0.585337	0.372246	0.262939	0.964085	0.432129	0.498353	0.905701	0.712503	0.163326	0.130043	0.734766	0.399645	0.235898	0.43334	0.169028	0.927483	0.988354	0.102938	0.0366091	0.540477	0.995811	0.231004	0.608969	0.517365
met121	0.115315	0.589336	0.162058	0.162624	0.568636	0.982005	0.415118	0.214401	0.00495093	0.963098	0.822318	0.194727	0.271736	0.486471	0.770863	0.655079	0.756414	0.259529	0.633896	0.74482	0.453032	0.704195	0.548346	0.820412	0.801979	0.52677	0.0390402	0.442068	0.368966	0.727182	0.0954624	0.453885	0.379942	0.285799	0.223803	0.0150652	0.627006	0.676896	0.33345	0.578338	0.618304	0.791085	0.397281	0.269138	0.63694	0.993404	0.836593	0.591572	0.89094
met122	0.907279	0.446946	0.401997	0.370742	0.144536	0.605194	0.101476	0.459591	0.0679158	0.213322	0.462302	0.708245	3.30275e-05	0.249359	0.0642392	0.499977	0.678714	0.31109	0.360974	0.302135	0.295178	0.108542	0.475862	0.754641	0.00400138	0.0152603	0.198285	0.6037	0.146087	0.766009	0.600733	0.645528	0.359717	0.980253	0.145265	0.0232813	0.115948	0.184991	0.576207	0.867835	0.220276	0.84957	0.402105	0.290956	0.15515	0.918895	0.249751	0.788664	0.775724
met123	0.436981	0.804591	0.0836197	0.193865	0.482767	0.7828	0.285965	0.550447	0.0623616	0.621171	0.569051	0.810668	0.0651851	0.60504	0.514261	0.123188	0.796283	0.32836	0.467116	0.792651	0.458049	0.826114	0.299079	0.666569	0.916538	0.98702	0.770911	0.134218	0.127664	0.232086	0.691351	0.969122	0.832946	0.416899	0.892023	0.314695	0.0858765	0.494936	0.0173826	0.983461	0.0242997	0.0290208	0.841836	0.206433	0.947123	0.0991226	0.0899414	0.209991	0.0840206
met124	0.99943	0.361509	0.957447	0.742205	0.133503	0.498497	0.790573	0.121226	0.128759	0.897193	0.373399	0.765424	4.10147e-29	0.215236	0.26419	0.569648	0.780864	0.180936	0.116396	0.184495	0.937441	0.30328	0.583221	0.987512	0.944454	0.288631	0.00320327	0.118175	0.592042	0.298055	0.743059	0.801384	0.852124	0.927227	0.338632	0.999113	0.36659	0.0324034	0.926547	0.0231133	0.388475	0.614075	0.288953	0.9266	0.727703	0.379493	0.0765362	0.944638	0.244925
met125	0.458584	0.77867	0.426222	0.860907	0.926681	0.202673	0.685598	0.589829	0.00336696	0.889355	0.906297	0.311017	6.42384e-18	0.25534	0.965056	0.707644	0.772577	0.592154	0.383166	0.699805	0.768187	0.459208	0.595066	0.42892	0.777367	0.573019	0.971697	0.621606	0.308511	0.100238	0.723737	0.753554	0.615465	0.745021	0.197449	0.860228	0.0684205	0.39594	0.0451222	0.612565	0.248166	0.0975378	0.275422	0.350385	0.30844	0.209972	0.0377565	0.313936	0.25995
met126	0.43548	0.552789	0.30017	0.712924	0.380609	0.0536697	0.809032	0.244329	0.466697	0.176753	0.821418	0.52848	3.79835e-07	0.699793	0.566161	0.886346	0.647818	0.817538	0.0540686	0.537535	0.510251	0.728414	0.858017	0.136281	0.0817859	0.652543	0.82722	0.565145	0.229408	0.234288	0.704293	0.982598	0.0940069	0.693338	0.952769	0.864821	0.752521	0.186539	0.335486	0.154431	0.920697	0.238381	0.019932	0.351815	0.67522	0.967459	0.57163	0.749075	0.642819
met127	0.125722	0.663862	0.248775	0.153613	0.90791	0.846029	0.0637856	0.0250662	0.277172	0.246473	0.0668571	0.906608	0.978878	0.576809	0.613336	0.965065	0.597597	0.74806	0.325551	0.0352872	0.358093	0.852427	0.514137	0.786929	0.783012	0.263711	0.49658	0.981272	0.00602056	0.894712	0.278979	0.669536	0.046859	0.340977	0.149713	0.575575	0.00750885	0.143411	0.44551	0.0986371	0.204	0.645673	0.89351	0.544854	0.198511	0.121836	0.0702391	0.0972212	0.461913
met128	0.455051	0.37754	0.251166	0.785421	0.0172015	0.984189	0.350867	0.998992	0.0586932	0.179809	0.764514	0.646065	3.04654e-11	0.500302	0.295895	0.154783	0.146839	0.0406296	0.816222	0.707782	0.330057	0.466024	0.995779	0.831094	0.185609	0.106786	0.318261	0.949739	0.586256	0.0941903	0.281014	0.96644	0.166706	0.223175	0.67174	0.212521	0.0649453	0.00457416	0.619012	0.0603192	0.304259	0.940005	0.0745549	0.674851	0.892792	0.22503	0.214728	0.680813	0.302304
met129	0.284658	0.657991	0.90217	0.560137	0.38189	0.115227	0.266894	0.186619	0.0608361	0.023445	0.372991	0.514065	3.97379e-55	0.461755	0.279633	0.627023	0.242585	0.755371	0.287518	0.198702	0.595768	0.317417	0.517133	0.407086	0.519961	0.847743	0.360081	0.429918	0.56018	0.961142	0.638823	0.223144	0.0052606	0.455447	0.0318932	0.554878	0.182731	0.273058	0.00209302	0.010873	0.0235125	0.403506	0.429296	0.0775791	0.352161	0.771435	0.171402	0.489688	0.047458
met130	0.0852456	0.482614	0.408403	0.341306	0.28351	0.566019	0.653356	0.913381	0.0195313	0.0663776	0.898869	0.429998	7.20508e-06	0.670879	0.696967	0.844403	0.791761	0.179714	0.463908	0.981023	0.603274	0.368695	0.631167	0.155168	0.292944	0.0702441	0.743789	0.155266	0.210166	0.0615453	0.350596	0.637003	0.416794	0.306647	0.288334	0.459346	0.0729839	0.0107494	0.109433	0.0480067	0.265515	0.827717	0.198194	0.307437	0.4759	0.265158	0.0760196	0.506056	0.643765
met131	0.928045	0.21619	0.746068	0.980833	0.63464	0.724066	0.546734	0.21823	0.179106	0.502533	0.304015	0.742247	8.39457e-06	0.422532	0.910388	0.180069	0.703778	0.867452	0.906195	0.24969	0.887148	0.00416764	0.0722085	0.475156	0.983348	0.3315	0.289114	0.66866	0.375044	0.636336	0.836194	0.189397	0.0249357	0.0347236	0.305633	0.736539	0.902806	0.58478	0.991837	0.892228	0.981485	0.191594	0.46817	0.830992	0.960004	0.775095	0.515594	0.76848	0.159667
met132	0.0393285	0.927777	0.0181346	0.341581	0.249582	0.235697	0.0508595	0.0587635	0.856024	0.199685	0.125193	0.534518	6.27515e-05	0.0217941	0.898619	0.0586831	0.469366	0.122482	0.41188	0.769357	0.214696	0.86686	0.609041	0.25632	0.90349	0.706591	0.432817	0.34201	0.0659142	0.154959	0.181848	0.624592	0.69978	0.288253	0.236073	0.310624	0.742623	0.27083	0.763381	0.278635	0.548428	0.334275	0.741855	0.752307	0.533423	0.463805	0.104757	0.935035	0.222658
met133	0.948099	0.599355	0.872192	0.37461	0.614174	0.592518	0.609007	0.560708	0.0636412	0.377491	0.175969	0.100436	6.08838e-16	0.858159	0.806868	0.438816	0.65834	0.928495	0.354662	0.903063	0.873689	0.035276	0.766103	0.0290283	0.259984	0.549853	0.270206	0.153981	0.279582	0.435293	0.518997	0.11323	0.306666	0.060636	0.807069	0.375794	0.594216	0.105778	0.213139	0.11345	0.0402498	0.139148	0.821423	0.289874	0.963072	0.00502706	0.0534851	0.173414	0.503636
met134	0.11661	0.951982	0.735009	0.22768	0.0224967	0.766235	0.649399	0.754653	0.00105671	0.164927	0.829219	0.044785	0.216293	0.961229	0.172017	0.451622	0.89918	0.308131	0.935185	0.734257	0.488341	0.248636	0.396627	0.816272	0.076774	0.763848	0.180674	0.185179	0.055762	0.29014	0.396009	0.51042	0.00507448	0.0941241	0.375315	0.00641702	0.474003	0.00327354	0.0185166	0.722971	0.139345	0.51162	0.711947	0.385291	0.814646	0.903683	0.064742	0.435281	0.30162
met135	0.242009	0.437124	0.806473	0.406199	0.618917	0.76112	0.694541	0.425505	0.0283956	0.33672	0.205058	0.00331328	0.00199768	0.528962	0.0280203	0.520227	0.916329	0.227488	0.221558	0.973539	0.905345	0.143644	0.684239	0.826103	0.060548	0.67613	0.807598	0.931427	0.986613	0.360104	0.701989	0.384716	0.378702	0.116355	0.734103	0.0122448	0.705966	0.0775528	0.243941	0.0483135	0.334093	0.292098	0.853991	0.904584	0.873862	0.288293	0.153423	0.828587	0.812288
met136	0.852754	0.920035	0.906804	0.548399	0.149231	0.117125	0.762796	0.602024	0.786844	0.828364	0.302145	0.598203	4.13365e-12	0.172684	0.187642	0.321107	0.402592	0.222469	0.0336824	0.430011	0.728181	0.788969	0.870782	0.411906	0.579026	0.537959	0.572735	0.0997819	0.0188184	0.108457	0.04394	0.665832	0.954899	0.872724	0.0739947	0.460955	0.493741	0.203578	0.734981	0.787823	0.482577	0.800626	0.577154	0.463325	0.822055	0.747947	0.441763	0.414145	0.857757
met137	0.266151	0.686164	0.0379272	0.0818623	0.0344644	0.816134	0.945165	0.380117	0.561312	0.500558	0.695959	0.0984493	0.00388551	0.377081	0.880365	0.255324	0.179498	0.471967	0.183842	0.308917	0.718331	0.560274	0.189794	0.862758	0.0186399	0.0901913	0.347146	0.765891	0.106162	0.879957	0.508995	0.201486	0.0221399	0.499391	0.698564	0.0209275	0.296427	0.0208582	0.57812	0.182784	0.741123	0.882541	0.744312	0.755529	0.744765	0.125381	0.92847	0.534517	0.667893
met138	0.143301	0.287131	0.239627	0.928533	0.847692	0.914554	0.254528	0.214111	0.917762	0.813858	0.919532	0.128731	0.00944351	0.195748	0.771895	0.793016	0.462193	0.694903	0.709605	0.69953	0.805275	0.0852959	0.931439	0.113469	0.0586521	0.401878	0.251141	0.852437	0.273797	0.871307	0.551676	0.639811	0.279982	0.127961	0.768931	0.0555251	0.535534	0.19873	0.497094	0.117227	0.0603891	0.361175	0.744688	0.521724	0.550386	0.61029	0.253916	0.660328	0.940948
met139	0.621326	0.63109	0.470884	0.401852	0.423044	0.840285	0.0205111	0.00659439	0.593797	0.691344	0.0296659	0.234015	2.64057e-09	0.0123294	0.969695	0.550195	0.215314	0.888403	0.525717	0.376855	0.671844	0.229178	0.971786	0.00213878	0.156939	0.332342	0.320833	0.282528	0.842133	0.902711	0.881651	0.012948	0.826119	0.151668	0.306796	0.926369	0.575818	0.0803379	0.419487	0.11972	0.246364	0.528431	0.948386	0.622098	0.133212	0.0104799	0.0726214	0.452227	0.429148
met140	0.32064	0.707348	0.607808	0.650708	0.578985	0.908717	0.255468	0.118693	0.601617	0.423379	0.0813907	0.407899	8.72625e-05	0.949073	0.444229	0.638027	0.780647	0.785194	0.721471	0.361145	0.347682	0.467178	0.191021	0.145666	0.338682	0.809761	0.0479248	0.266888	0.473193	0.442817	0.654959	0.861171	0.621188	0.360398	0.482991	0.387716	0.840157	0.261947	0.814326	0.685491	0.926936	0.142732	0.909732	0.605161	0.463162	0.287005	0.482179	0.908014	0.615809
met141	0.410164	0.403749	0.215947	0.354372	0.399978	0.268362	0.0370135	0.0726992	0.765604	0.310391	0.862823	0.457208	5.37751e-15	0.88439	0.901624	0.874819	0.445725	0.367762	0.857547	0.0321397	0.134802	0.960298	0.944559	0.878349	0.783822	0.418304	0.180533	0.918377	0.968051	0.565463	0.167776	0.732296	0.383141	0.128508	0.639173	0.244863	0.667115	0.471987	0.357663	0.755983	0.840603	0.388356	0.97052	0.552568	0.817228	0.271065	0.0894516	0.199387	0.588392
met142	0.435833	0.185805	0.399138	0.228348	0.0860526	0.313683	0.551431	0.278584	0.411017	0.516583	0.12674	0.380355	0.969852	0.73018	0.324913	0.367233	0.131701	0.265775	0.653893	0.944932	0.843831	0.240572	0.0288658	0.536609	0.749167	0.670735	0.765034	0.124245	0.148964	0.699956	0.195298	0.907104	0.320444	0.392869	0.409503	0.379555	0.565188	0.641128	0.730633	0.179635	0.218336	0.218996	0.940412	0.458366	0.77192	0.291726	0.266982	0.270063	0.0112807
met143	0.244734	0.352622	0.543723	0.225037	0.790719	0.926005	0.653926	0.815778	0.197447	0.767251	0.26716	0.00289277	8.77631e-49	0.824856	0.190236	0.306289	0.247307	0.666462	0.303664	0.166864	0.368714	0.187494	0.755694	0.192143	0.00933187	0.699714	0.310332	0.798891	0.234181	0.87631	0.500275	0.909232	0.0110091	0.154958	0.461828	0.0239216	0.899117	0.305475	0.935872	0.448238	0.346409	0.18208	0.375968	0.711409	0.741526	0.164492	0.0349327	0.972011	0.433128
met144	0.0152611	0.708048	0.388376	0.684047	0.384848	0.630536	0.758707	0.129884	0.348184	0.605098	0.924229	0.937462	2.30943e-15	0.857423	0.537701	0.825717	0.756347	0.535532	0.157606	0.377598	0.927543	0.229037	0.712265	0.780825	0.261685	0.446304	0.805412	0.203998	0.285121	0.194272	0.907047	0.577786	0.661552	0.828274	0.403744	0.265653	0.503097	0.327224	0.192504	0.906751	0.460851	0.0328475	0.271997	0.265721	0.313764	0.679771	0.457973	0.702856	0.58446
met145	0.0107229	0.464666	0.440884	0.560516	0.217362	0.65615	0.159133	0.504851	0.428958	0.170635	0.170566	0.906656	3.2725e-09	0.174306	0.977534	0.234187	0.466861	0.493944	0.140729	0.231389	0.57868	0.00963946	0.00068459	0.0265365	0.607031	0.0667149	0.96038	0.0280075	0.0406007	0.907104	0.0319935	0.624837	0.551072	0.665942	0.154193	0.401815	0.881449	0.00271886	0.978833	0.682839	0.129982	0.473027	0.582596	0.900325	0.859821	0.176073	0.225045	0.836795	0.315511
met146	0.118184	0.414168	0.608006	0.172292	0.457868	0.122399	0.235535	0.0830455	0.5435	0.15905	0.548386	0.732002	1.44783e-05	0.592997	0.342363	0.190241	0.644686	0.111301	0.289386	0.490281	0.479335	0.110099	0.95646	0.383931	0.23274	0.861598	0.316892	0.172141	0.341241	0.157628	0.401949	0.19381	0.271581	0.960027	0.195087	0.843738	0.462103	0.703691	0.407961	0.227966	0.445232	0.755368	0.255681	0.92555	0.516647	0.980557	0.417765	0.517812	0.828946
met147	0.0399131	0.52739	0.713257	0.617242	0.800984	0.147092	0.427321	0.768109	0.508583	0.235921	0.392481	0.819808	0.843509	0.991665	0.568309	0.790783	0.964661	0.483476	0.740256	0.762483	0.263851	0.334617	0.650187	0.214156	0.195724	0.306769	0.542978	0.925576	0.964214	0.708379	0.786576	0.251281	0.0728584	0.155042	0.448587	0.637791	0.115051	0.418545	0.628858	0.545852	0.744406	0.239249	0.333478	0.124896	0.595117	0.0682328	0.257891	0.769431	0.602717
met148	0.236123	0.219827	0.855982	0.670568	0.645787	0.880796	0.477818	0.88565	0.118691	0.716924	0.0577844	0.328089	0.014694	0.320516	0.820734	0.199373	0.500295	0.154273	0.1207	0.474464	0.593646	0.239027	0.197551	0.156721	0.0854052	0.290118	0.40847	0.667355	0.0871802	0.80699	0.782513	0.564685	0.255066	0.319745	0.888755	0.347672	0.733243	0.127872	0.384907	0.204229	0.0465523	0.0681917	0.677947	0.238885	0.262035	0.148298	0.783136	0.66355	0.733892
met149	0.141726	0.23915	0.714519	0.266695	0.13156	0.0938893	0.0166092	0.130783	0.00653631	0.302308	0.259222	0.8625	0.0213317	0.344237	0.713438	0.613225	0.399081	0.668014	0.0377594	0.253688	0.0660021	0.612883	0.308426	0.789334	0.542513	0.420044	0.692174	0.288969	0.970177	0.235666	0.838441	0.818577	0.750999	0.760491	0.652082	0.356216	0.351428	0.729735	0.300125	0.39044	0.849587	0.771041	0.68772	0.304715	0.74459	0.602609	0.0226892	0.760668	0.885713
met150	0.943889	0.597418	0.29928	0.850266	0.0348504	0.343435	0.213682	0.933772	0.590989	0.269023	0.433788	0.8796	0.0394911	0.0178562	0.85715	0.0662947	0.944409	0.879046	0.1657	0.702464	0.744427	0.323384	0.116542	0.546967	0.504417	0.129335	0.509539	0.367012	0.0369708	0.759775	0.3895	0.109239	0.80916	0.551492	0.754932	0.717435	0.630785	0.0330053	0.149681	0.27668	0.804224	0.649089	0.742109	0.130676	0.543201	0.32336	0.172417	0.817397	0.569974
met151	0.00241176	0.236287	0.558591	0.835364	0.0941549	0.000229122	0.116572	0.676174	0.429612	0.979014	0.504377	0.878753	0.0774412	0.905525	0.599226	0.961059	0.920053	0.702631	0.938886	0.243631	0.669642	0.316455	0.173192	0.49789	0.832264	0.236137	0.946497	0.93534	0.0811518	0.410938	0.408385	0.0443868	0.295642	0.487216	0.427393	0.911368	0.22598	0.0674277	0.0731493	0.305907	0.643013	0.33969	0.235004	0.0723534	0.0400773	0.0784731	0.114387	0.713864	0.336391
met152	0.946083	0.106543	0.00939961	0.460136	0.220888	0.00417952	0.408173	0.864653	0.75238	0.0629685	0.423792	0.0755617	2.13765e-22	0.136041	0.125327	0.0105034	0.500957	0.159143	0.0305601	0.850768	0.462804	0.694968	0.730173	0.410228	0.233987	0.588676	0.47069	0.145037	0.0999137	0.05101	0.202371	0.115758	0.505157	0.0858943	0.485857	0.574891	0.704763	0.252057	0.874437	0.345286	0.451989	0.0142951	0.00619599	0.578116	0.115197	0.883439	0.387637	0.322741	0.816713
met153	0.411103	0.745755	0.787428	0.462339	0.13155	0.377023	0.770544	0.00044284	0.401137	0.121814	0.371114	0.539348	5.92072e-08	0.669223	0.354758	0.931453	0.311525	0.243425	0.227739	0.739469	0.39835	0.926695	0.320765	0.987307	0.506799	0.115155	0.764826	0.508893	0.150839	0.584915	0.422719	0.43735	0.647349	0.756925	0.851706	0.0718097	0.404744	0.463937	0.322023	0.373849	0.977424	0.549773	0.543254	0.957435	0.721646	0.253274	0.199569	0.763126	0.529723
met154	0.982724	0.646501	0.942576	0.164156	0.13535	0.935158	0.265837	0.0818656	0.523409	0.228329	0.797397	0.632948	0.0275782	0.219418	0.926649	0.693286	0.826158	0.151233	0.58823	0.439851	0.131357	0.40383	0.823961	0.549169	0.377192	0.0525293	0.00242691	0.898747	0.196005	0.231845	0.0983308	0.0922294	0.0212225	0.366947	0.0785865	0.0655319	0.25944	0.764578	0.484926	0.0492317	0.855405	0.421246	0.0349139	0.288088	0.535383	0.0286256	0.290642	0.100237	0.674796
met155	0.266963	0.0878273	0.662245	0.183318	0.245575	0.747027	0.334342	0.577076	0.0175279	0.179939	0.406372	0.0631622	0.531231	0.569791	0.204348	0.586138	0.725647	0.461591	0.615034	0.577847	0.944236	0.921376	0.875821	0.274775	0.355149	0.285199	0.327739	0.169408	0.110475	0.600239	0.320877	0.0740176	0.847663	0.847543	0.00140133	0.640909	0.313534	0.100897	0.142559	0.558075	0.822877	0.587542	0.378866	0.240688	0.366115	0.961639	0.348438	0.703342	0.628467
met156	0.993259	0.266579	0.0019817	0.564158	0.00719572	0.739243	0.703796	0.497541	0.0916529	0.913239	0.878198	0.166763	1.58137e-13	0.187415	0.865396	0.778185	0.0188634	0.466507	0.277346	0.799425	0.962572	0.871537	0.520001	0.47338	0.86	0.966565	0.968981	0.96634	0.0402342	0.658034	0.556271	0.448324	0.582203	0.245426	0.243206	0.312965	0.652301	0.523402	0.879199	0.389356	0.474331	0.118329	0.91397	0.107669	0.778486	0.0721505	0.220412	0.497177	0.734402
met157	0.345951	0.794024	0.504208	0.594411	0.456883	0.312843	0.293391	0.0724601	0.750496	0.296746	0.495258	0.659573	1.55273e-18	0.00719908	0.52589	0.924713	0.585089	0.245249	0.207003	0.783231	0.839091	0.164278	0.492815	0.70839	0.347072	0.676495	0.51694	0.856484	0.553986	0.10399	0.316674	0.802128	0.83555	0.702369	0.921991	0.333512	0.123562	0.156036	0.327206	0.744866	0.141326	0.27799	0.825898	0.33432	0.199006	0.634478	0.565911	0.600666	0.972847
met158	0.253537	0.663369	0.11293	0.43932	0.695154	0.907504	0.0820142	0.396364	0.285884	0.508194	0.591929	0.39799	5.06728e-19	0.601831	0.663655	0.53713	0.934591	0.828107	0.709831	0.191058	0.357648	0.565892	0.486237	0.945796	0.521968	0.746595	0.0657504	0.90076	0.160899	0.13478	0.0516768	0.613998	0.0111071	0.998129	0.151136	0.305556	0.0992988	0.659878	0.718831	0.247199	0.0898223	0.0571917	0.998003	0.238217	0.0806038	0.46061	0.175228	0.447581	0.481309
met159	0.00259059	0.610464	0.736691	0.913953	0.874903	0.12643	0.463188	0.466508	0.155662	0.77562	0.188161	0.691192	0.181081	0.00526771	0.550966	0.675112	0.881593	0.517328	0.549892	0.661952	0.333593	0.364952	0.804819	0.0584994	0.929006	0.0235147	0.570531	0.444922	0.380625	0.648586	0.822155	0.325418	0.258531	0.162535	0.808999	0.698971	0.266099	0.2488	0.825534	0.168396	0.735417	0.252812	0.225494	0.0244607	0.747169	0.522217	0.519597	0.486821	0.738134
met160	0.00544867	0.250258	0.52856	0.385511	0.72491	0.118475	0.0366526	0.260866	0.152962	0.204094	0.759575	0.355677	3.58352e-10	0.0806214	0.227497	0.733151	0.731602	0.384285	0.129711	0.177237	0.910817	0.683116	0.0251031	0.700544	0.891411	0.918031	0.3412	0.396924	0.554509	0.00848019	0.356831	0.355299	0.320016	0.545399	0.526121	0.712695	0.789877	0.217191	0.343969	0.00759622	0.00665924	0.292475	0.232285	0.0362794	0.122458	0.875911	0.410864	0.633424	0.987285
met161	0.450651	0.184095	0.245806	0.130432	0.940797	0.43871	8.32732e-05	0.173717	0.0139417	0.255274	0.0823895	0.323112	0.0444075	0.207967	0.729298	0.817521	0.348744	0.759058	0.252194	0.00554973	0.970611	0.0664157	0.190866	0.106693	0.653082	0.207266	0.0626495	0.695327	0.473561	0.969866	0.765112	0.161494	0.631684	0.17946	0.578132	0.180435	0.11326	0.211039	0.386893	0.547021	0.0940098	0.0208476	0.65693	0.0389951	0.156618	0.172021	0.238918	0.0160731	0.343963
met162	0.802867	0.0748782	0.358613	0.387404	0.00650874	0.83879	0.934573	0.724596	0.562011	0.481004	0.690183	0.7464	0.864538	0.00577388	0.455342	0.540094	0.787447	0.261008	0.352168	0.566145	0.657745	0.223924	0.349657	0.165489	0.313666	0.939881	0.959298	0.441803	0.463558	0.319603	0.0771843	0.41961	0.465452	0.375557	0.882226	0.877478	0.93406	0.589627	0.00514422	0.258901	0.937177	0.55936	0.615807	0.615686	0.796031	0.521	0.740294	0.685772	0.968253
met163	0.518158	0.889044	0.783433	0.503961	0.449841	0.122432	0.99852	0.375705	0.0463311	0.783423	0.142716	0.479277	2.5285e-10	0.80599	0.82107	0.62256	0.170201	0.688074	0.185612	0.965734	0.427769	0.0336899	0.851309	0.0108072	0.705749	0.958945	0.00477548	0.526629	0.871486	0.535407	0.373726	0.651579	0.284641	0.946287	0.957287	0.0602857	0.741111	0.0322923	0.52102	0.181314	0.199553	0.0307083	0.254237	0.930042	0.986112	0.120248	0.0777115	0.494239	0.860984
met164	0.917235	0.662532	0.0162914	0.788374	0.462969	0.899714	0.548807	0.832683	0.213267	0.149388	0.593583	0.462594	0.233861	0.1648	0.246104	0.690117	0.752925	0.972441	0.0898672	0.130211	0.777622	0.188606	0.970259	0.108239	0.121799	0.416668	0.0124973	0.485148	0.708579	0.835128	0.407862	0.933929	0.00541082	0.0800232	0.426822	0.234094	0.331598	0.00526144	0.465707	0.87104	0.891338	0.224933	0.190932	0.271039	0.496551	0.581093	0.662916	0.850772	0.396304
met165	0.386506	0.50034	0.986684	0.212223	0.417964	0.137974	0.367671	0.458747	0.240716	0.0105763	0.0389487	0.931127	1.04191e-10	0.691044	0.491074	0.293983	0.197679	0.854426	0.666321	0.0881546	0.931305	0.00582483	0.456517	0.810378	0.283261	0.652027	0.534928	0.893718	0.345471	0.206391	0.580108	0.584354	0.0696714	0.477286	0.192083	0.622391	0.138852	0.78682	0.077691	0.863707	0.926363	0.817427	0.205653	0.465066	0.273919	0.445188	0.0808016	0.611942	0.541488
met166	0.581327	0.96997	0.997756	0.0520802	0.415821	0.0104998	0.854417	0.0377605	0.196237	0.757833	0.402227	0.390218	0.533734	0.596397	0.0678464	0.394527	0.809351	0.660735	0.724235	0.0940734	0.33487	0.791626	0.413304	0.37471	0.410106	0.625175	0.00575296	0.753542	0.208162	0.479807	0.92562	0.119553	0.512139	0.0152721	0.105303	0.214023	0.84253	0.15479	0.830071	0.493026	0.663245	0.397593	0.182997	0.147587	0.901933	0.489241	0.941584	0.764416	0.393977
met167	0.0883698	0.867685	0.0815948	0.574869	0.544052	0.0268183	0.984397	0.282592	0.308852	0.0288214	0.440455	0.45848	3.17847e-21	0.125701	0.704881	0.370797	0.642769	0.908301	0.0126725	0.885878	0.514729	0.0909262	0.447692	0.55884	0.793301	0.580059	0.774481	0.43427	0.415107	0.516526	0.355682	0.37108	0.303148	0.259183	0.00893305	0.175604	0.0792055	0.112167	0.436837	0.0754528	0.564419	0.306602	0.0444117	0.5428	0.0187465	0.660302	0.114739	0.295338	0.268515
met168	0.12181	0.838111	0.370186	0.649298	0.992553	0.295993	0.0777244	0.276688	0.586397	0.199334	0.16993	0.807988	0.697015	0.0264644	0.666755	0.192564	0.110473	0.0387402	0.801248	0.0896565	0.128411	0.236024	0.598675	0.0423169	0.00400068	0.612306	0.39991	0.922864	0.285025	0.755589	0.397435	0.518071	0.799864	0.508106	0.281784	0.219171	0.844908	0.947102	0.979645	0.889867	0.020719	0.612799	0.25982	0.842658	0.273976	0.221496	0.533856	0.33207	0.842406
met169	0.194357	0.268682	0.726873	0.830972	0.00835597	0.0922935	0.0715103	0.6991	0.100505	0.762978	0.400411	0.267985	0.997199	0.0150343	0.06499	0.492594	0.402627	0.554299	0.0926064	0.157693	0.317021	0.13009	0.268484	0.0111064	0.399503	0.513985	0.644981	0.270991	0.470054	0.793933	0.303717	0.400583	0.734249	0.523897	0.0736502	0.326112	0.743681	0.133277	0.0162915	0.0793561	0.878239	0.369589	0.476619	0.500986	0.193827	0.565957	0.747163	0.973577	0.330273
met170	0.591868	0.944548	0.373736	0.086565	0.354831	0.908245	0.0202856	0.0654272	0.985051	0.504389	0.44022	0.0818082	5.07268e-05	0.109778	0.470844	0.884231	0.957592	0.869176	0.119911	0.50258	0.371666	0.277199	0.755457	0.311544	0.585921	0.784526	0.241225	0.903411	0.69026	0.0862956	0.710176	0.816705	0.713836	0.380288	0.668612	0.214093	0.384063	0.236035	0.625961	0.38347	0.279581	0.397322	0.818689	0.539691	0.609944	0.193752	0.0155511	0.669564	0.768135
met171	0.643169	0.743558	0.383143	0.137887	0.637568	0.833605	0.853052	0.203125	0.127763	0.250071	0.464065	0.718129	0.108736	0.895756	0.773814	0.311791	0.263625	0.517341	0.677378	0.868742	0.569903	0.383604	0.628972	0.94053	0.447927	0.44215	0.229367	0.697153	0.349932	0.779509	0.0130023	0.882047	0.611704	0.354972	0.400715	0.0702619	0.79785	0.474211	0.547913	0.958909	0.668718	0.487349	0.210234	0.110338	0.587347	0.932671	0.674911	0.521697	0.775806
met172	0.157323	0.697388	0.945575	0.181754	0.133004	0.24341	0.845465	0.366245	0.57424	0.733523	0.672399	0.734892	0.183933	0.0620866	0.390716	0.992338	0.659324	0.673694	0.16885	0.540216	0.657333	0.296205	0.479758	0.511084	0.959335	0.204029	0.340954	0.885098	0.664547	0.738713	0.0510155	0.00775218	0.0709343	0.128088	0.456688	0.215677	0.960862	0.913203	0.25514	0.0342763	0.595258	0.369743	0.126224	0.5354	0.327779	0.239337	0.987523	0.408961	0.788288
met173	0.262557	0.237091	0.92781	0.550198	0.559631	0.699202	0.116314	0.193611	0.508382	0.585497	0.621571	0.985689	0.196007	0.491689	0.727054	0.827596	0.203867	0.189911	0.833253	0.491635	0.58449	0.138491	0.0555873	0.113256	0.666214	0.653525	0.614723	0.610849	0.767659	0.21681	0.743026	0.60418	0.015229	0.0896952	0.860308	0.527087	0.438701	0.497551	0.196237	0.394064	0.812962	0.614515	0.77391	0.33883	0.764555	0.571999	0.224374	0.0225923	0.322327
met174	0.769171	0.350097	0.188265	0.859808	0.657367	0.900338	0.123345	0.645921	0.479515	0.979414	0.796918	0.103418	0.00114676	0.119977	0.117992	0.363059	0.762356	0.498438	0.12717	0.930211	0.553031	0.68078	0.396487	0.324427	0.469571	0.0997048	0.670518	0.519247	0.386148	0.765625	0.471927	0.990949	0.956727	0.0566106	0.73521	0.601185	0.536464	0.00154861	0.420361	0.437909	0.517907	0.712159	0.719975	0.23299	0.167333	0.573836	0.708229	0.902919	0.666703
met175	0.99664	0.997026	0.475688	0.803428	0.319948	0.675872	0.635939	0.0402963	0.776828	0.42722	0.197175	0.838598	2.28909e-41	0.745772	0.98103	0.702448	0.954097	0.350326	0.858095	0.329623	0.582357	0.37835	0.039094	0.429597	0.744145	0.409209	0.432074	0.0624378	0.444484	0.478873	0.244336	0.00393972	0.0419268	0.866864	0.0237937	0.65506	0.304735	0.467465	0.409575	0.316089	0.965014	0.0104183	0.0682162	0.988919	0.59428	0.418401	0.549436	0.270559	0.632361
met176	0.889761	0.27713	0.049576	0.495161	0.581659	0.0490955	0.209893	0.75131	0.130616	0.209393	0.213519	0.235808	1.08742e-09	0.196154	0.624997	0.00982374	0.863351	0.0287956	0.0469621	0.576934	0.225608	0.930668	0.46061	0.648643	0.00753068	0.635907	0.739764	0.0703589	0.432537	0.390311	0.832895	0.019742	0.00734975	0.229529	0.830474	0.574573	0.63437	0.257365	0.945196	0.312738	0.407001	0.247474	0.0311062	0.386294	0.242568	0.350347	0.466226	0.903387	0.698597
met177	0.682577	0.360769	0.439075	0.946802	0.120536	0.809027	0.0177824	0.097844	0.859373	0.728986	0.453426	0.735488	1.88157e-06	0.00957726	0.843206	0.280581	0.269596	0.91204	0.992683	0.419724	0.393211	0.382458	0.898933	0.0275782	0.311937	0.326246	0.458322	0.451185	0.53572	0.910407	0.731472	0.310034	0.652632	0.471335	0.711447	0.647544	0.745612	0.0124868	0.407781	0.0750041	0.216201	0.401444	0.446457	0.925166	0.612528	0.026059	0.110416	0.649838	0.666751
met178	0.619608	0.605388	0.825414	0.422411	0.581361	0.89786	0.592268	0.355494	0.383981	0.625698	0.995881	0.148596	6.77985e-05	0.132026	0.708615	0.672041	0.486223	0.746216	0.83861	0.992946	0.558175	0.122051	0.798163	0.0991385	0.0536155	0.594065	0.756027	0.656203	0.827958	0.990172	0.915505	0.59901	0.206102	0.250797	0.760372	0.213101	0.983629	0.110474	0.427665	0.271874	0.216651	0.202802	0.491635	0.729175	0.950866	0.280699	0.435652	0.853328	0.920713
met179	0.0065864	0.326319	0.472169	0.415773	0.637152	0.513135	0.00430353	0.21626	0.229564	0.971798	0.674575	0.069405	0.00348239	0.684719	0.466229	0.294174	0.55743	0.734197	0.77895	0.025172	0.365541	0.138514	0.668471	0.331914	0.68051	0.0271422	0.148626	0.655958	0.0611456	0.155729	0.58152	0.202656	0.516784	0.53062	0.637974	0.414241	0.968254	0.317209	0.619423	0.0241532	0.321279	0.911182	0.923421	0.568991	0.303956	0.614817	0.465232	0.626288	0.722668
met180	0.478835	0.0423604	0.316026	0.21782	0.340346	0.897768	0.695378	0.17265	0.171964	0.273802	0.180258	0.70839	0.000169913	0.466214	0.973398	0.150646	0.36529	0.664744	0.238944	0.307735	0.785431	0.71957	0.553569	0.220352	0.818791	0.787439	0.687863	0.494229	0.303221	0.408723	0.629213	0.608368	0.10819	0.692855	0.407412	0.647258	0.276412	0.860526	0.380719	0.319228	0.395944	0.837913	0.198906	0.941704	0.747142	0.531709	0.852636	0.853066	0.58393
met181	0.170396	0.894386	0.366163	0.563762	0.348143	0.411292	0.380271	0.259758	0.697323	0.367508	0.930448	0.0833901	0.363092	0.0922634	0.896447	0.864345	0.779194	0.640052	0.0437559	0.455984	0.712021	0.450691	0.565291	0.144517	0.0523866	0.931605	0.401563	0.121729	0.581143	0.771208	0.917204	0.40363	0.0467583	0.169337	0.826222	0.906931	0.350352	0.909397	0.699481	0.413012	0.512265	0.553234	0.105284	0.181864	0.431077	0.581495	0.733251	0.234643	0.300141
met182	0.459223	0.163239	0.826457	0.446666	0.418524	0.727249	0.948255	0.69019	0.559454	0.30625	0.989921	0.885862	0.198327	0.0529791	0.809783	0.149181	0.398448	0.243431	0.289596	0.940431	0.683789	0.0150466	0.925372	0.817394	0.163526	0.850702	0.459299	0.328732	0.876093	0.172	0.521786	0.771214	0.551338	0.831179	0.942984	0.63783	0.42771	0.0564293	0.935995	0.531042	0.987099	0.0998855	0.903112	0.619078	0.83015	0.961873	0.870613	0.247662	0.848216
met183	0.750426	0.927102	0.681529	0.753299	0.118311	0.557765	0.618279	0.157116	0.192132	0.920008	0.201538	0.33609	7.47538e-48	0.548928	0.77891	0.305685	0.979142	0.100598	0.219494	0.316294	0.30392	0.267046	0.927305	0.231714	0.230086	0.797676	0.181935	0.15819	0.909602	0.955569	0.34737	0.260231	0.288279	0.477492	0.822887	0.502257	0.480526	0.0157348	0.80441	0.216906	0.995018	0.587648	0.420895	0.254674	0.497893	0.336077	0.0235837	0.454199	0.169969
met184	0.447526	0.661031	0.899294	0.808914	0.61187	0.0556528	0.238586	0.186947	0.0266353	0.862319	0.817268	0.667026	2.18789e-56	0.233387	0.883988	0.987421	0.490726	0.822146	0.100011	0.466374	0.196639	0.0617557	0.458845	0.866598	0.351417	0.750613	0.261461	0.793998	0.140818	0.534767	0.715349	0.776122	0.459373	0.755007	0.00476186	0.632099	0.821583	0.0823456	0.777689	0.484996	0.869459	0.426808	0.214097	0.183983	0.77349	0.498693	0.0742022	0.79372	0.384829
met185	0.515287	0.600018	0.9383	0.462384	0.380944	0.0829905	0.413774	0.276229	0.0307943	0.586503	0.819023	0.582123	1.73993e-49	0.353699	0.896978	0.760671	0.26213	0.693725	0.105198	0.857609	0.289634	0.120456	0.111183	0.626736	0.192882	0.852557	0.137295	0.590152	0.201083	0.479275	0.845975	0.733828	0.623617	0.168085	0.0134131	0.684723	0.720215	0.110894	0.770554	0.697635	0.354147	0.558704	0.843918	0.234489	0.469155	0.576299	0.0388593	0.82789	0.308803
met186	0.582766	0.00327026	0.965782	0.935907	0.913154	0.441617	0.0924973	0.0489302	0.374269	0.738928	0.467197	0.150577	0.795526	0.177585	0.814187	0.298714	0.588652	0.515124	0.594549	0.330263	0.874617	0.777766	0.724664	0.562722	0.43355	0.90654	0.510191	0.792796	0.228128	0.926751	0.441411	0.172947	0.0842204	0.661546	0.496676	0.878119	0.257566	0.415782	0.783601	0.713131	0.319145	0.08679	0.012863	0.566725	0.855223	0.682288	0.877929	0.284657	0.429546
met187	0.0243508	0.203911	0.0146305	0.209467	0.557522	0.110376	0.253818	0.214211	0.0271779	0.39527	0.282132	0.336867	5.67628e-21	0.0627511	0.894252	0.893507	0.885895	0.365012	0.0876207	0.415303	0.153151	0.0236108	0.271349	0.610552	0.694175	0.761111	0.458902	0.627466	0.0906283	0.88142	0.431287	0.141647	0.125773	0.982382	0.0761617	0.31637	0.84347	0.208099	0.789873	0.129448	0.464422	0.911708	0.133549	0.146539	0.56589	0.56135	0.179321	0.59173	0.0117
met188	0.0807445	0.702291	0.534915	0.534543	0.313947	0.32403	0.759511	0.124812	0.82925	0.892486	0.14404	0.369306	5.39653e-26	0.0889651	0.377444	0.713594	0.861923	0.190584	0.408155	0.486697	0.298312	0.734512	0.730538	0.136502	0.453083	0.249744	0.00414488	0.0612996	0.468884	0.473696	0.604897	0.299786	0.868257	0.381699	0.278475	0.384803	0.51845	0.00254058	0.822295	0.0351363	0.794839	0.189323	0.882429	0.387886	0.931927	0.100662	0.0537542	0.93713	0.700314
met189	0.0462409	0.155648	0.00629865	0.294644	0.310766	0.219975	0.244471	0.106589	0.0502178	0.475273	0.432842	0.261224	7.46087e-17	0.429202	0.882555	0.826891	0.942068	0.618146	0.198795	0.479667	0.212806	0.172473	0.352212	0.541681	0.593949	0.197678	0.646972	0.677346	0.246534	0.673192	0.158738	0.321355	0.138775	0.504006	0.192207	0.344546	0.855907	0.366423	0.349283	0.213707	0.200442	0.928563	0.285846	0.179922	0.454941	0.344423	0.490276	0.475831	0.0233614
met190	0.74225	0.536615	0.558482	0.655176	0.920327	0.951693	0.307509	0.018317	0.527244	0.91772	0.976309	0.0749171	0.00414527	0.344463	0.777891	0.988444	0.798225	0.186032	0.810748	0.310396	0.664459	0.39764	0.986407	0.969897	0.866124	0.482851	0.202962	0.150429	0.744771	0.375789	0.0356557	0.431176	0.169287	0.248344	0.116888	0.905508	0.797847	0.889341	0.279762	0.126249	0.707444	0.140286	0.643491	0.427829	0.915717	0.772577	0.735053	0.701488	0.0843244
met191	0.231451	0.308678	0.242234	0.330183	0.555607	0.659176	0.239779	0.053364	0.420916	0.527541	0.490607	0.194568	0.0523032	0.230439	0.780871	0.850113	0.662662	0.527602	0.694176	0.162187	0.955567	0.566357	0.927754	0.974283	0.763838	0.240766	0.410224	0.108344	0.861154	0.212435	0.172401	0.748602	0.373379	0.497824	0.166538	0.488581	0.68746	0.893794	0.527612	0.316262	0.773108	0.0894986	0.746489	0.313463	0.575488	0.882061	0.723581	0.968855	0.0496255
met192	0.776664	0.0671259	0.00993696	0.564604	0.0440392	0.279647	0.851766	0.662244	0.681015	0.783764	0.660001	0.865507	7.75286e-15	0.07469	0.533192	0.499488	0.469319	0.493177	0.0783387	0.129968	0.811634	0.75081	0.775038	0.535418	0.414037	0.895772	0.671553	0.488002	0.150433	0.618512	0.966035	0.509056	0.441416	0.204518	0.778123	0.857489	0.444935	0.614343	0.0141018	0.0898519	0.616142	0.0936201	0.222408	0.793283	0.990194	0.834241	0.771787	0.327482	0.82294
met193	0.558989	0.695379	0.187304	0.331723	0.799116	0.00917552	0.165661	0.039975	0.960797	0.726708	0.229564	0.293657	1.58147e-19	0.121806	0.894002	0.968097	0.828943	0.216764	0.109448	0.212417	0.269736	0.319323	0.364311	0.412411	0.433346	0.637123	0.213842	0.476306	0.113895	0.590894	0.95918	0.667254	0.3693	0.760142	0.0347929	0.275466	0.9823	0.0161697	0.434094	0.806357	0.925864	0.938316	0.944733	0.684415	0.230633	0.977265	0.167095	0.871754	0.0677422
met194	0.281858	0.00193984	0.111811	0.794323	0.575958	0.00349633	0.278541	0.574615	0.878132	0.695165	0.145964	0.29106	0.46636	0.641184	0.965907	0.774507	0.977474	0.681372	0.177226	0.262664	0.539121	0.815943	0.646725	0.260195	0.642872	0.0241398	0.0540674	0.658909	0.0440157	0.0258983	0.378223	0.00813163	0.00199031	0.0578183	0.038924	0.436553	0.748366	0.565602	0.389971	0.030438	0.893195	0.384974	0.706166	0.0162397	0.15732	0.892291	0.790553	0.311199	0.864887
met195	0.67058	0.478474	0.0415932	0.0200147	0.753969	0.675624	0.888095	0.290605	0.657013	0.555597	0.289248	0.516456	0.55872	0.265049	0.988141	0.201564	0.483363	0.71168	0.869287	0.688168	0.218652	0.146803	0.604877	0.931368	0.859913	0.333959	0.589798	0.14879	0.630387	0.250456	0.187856	0.75184	0.515416	0.256244	0.648508	0.324354	0.624317	0.8456	0.887055	0.65801	0.314187	0.161983	0.679375	0.190599	0.687827	0.264984	0.994203	0.590461	0.050592
met196	0.150023	0.894704	0.627939	0.686242	0.116705	0.500558	0.935361	0.553552	0.617019	0.373114	0.987111	0.0566831	0.00856948	0.0918524	0.951224	0.663042	0.874382	0.534277	0.151137	0.589021	0.486877	0.698753	0.62304	0.431065	0.0595219	0.51565	0.246963	0.107952	0.137739	0.62098	0.871852	0.539588	0.0938719	0.00779131	0.468198	0.824574	0.859402	0.320826	0.123907	0.314861	0.844565	0.651328	0.158113	0.182513	0.0504143	0.998646	0.681029	0.308233	0.913716
met197	0.54701	0.325661	0.400838	0.952323	0.0355652	0.893061	0.974052	0.38043	0.068992	0.876448	0.810387	0.59686	1.40363e-34	0.10779	0.513797	0.482764	0.256104	0.482742	0.924709	0.570242	0.588833	0.730893	0.240556	0.863691	0.853352	0.0110945	0.45254	0.692385	0.852136	0.568205	0.487396	0.5605	0.252789	0.451076	0.217155	0.0528456	0.519772	0.00640598	0.146421	0.089521	0.0353483	0.403686	0.544997	0.429007	0.96048	0.152488	0.0188435	0.777906	0.810189
met198	0.475441	0.179803	0.000179673	0.305663	0.596316	0.100911	4.27726e-07	0.397523	0.0162765	0.0174092	0.697461	0.769524	0.00169273	0.205159	0.754012	0.462572	0.964044	0.582768	0.35095	0.73548	0.914569	0.880847	0.969649	0.771505	0.665269	0.792663	0.976162	0.679034	0.334049	0.349475	0.811092	0.215256	0.0466599	0.97801	0.649279	0.0100629	0.939974	0.242177	0.580354	0.209684	0.497112	0.244208	0.598252	0.502935	0.223277	0.760712	0.860942	0.0561815	0.190104
met199	0.344283	0.597941	0.878078	0.731534	0.564641	0.0432788	0.58363	0.937881	0.174947	0.966887	0.157009	0.710725	0.109567	0.805625	0.530946	0.775214	0.772142	0.660737	0.0530341	0.536483	0.500332	0.368792	0.147733	0.183586	0.22805	0.639938	0.938724	0.117499	0.198474	0.687094	0.934361	0.843481	0.859287	0.0699104	0.210779	0.667086	0.20474	0.40202	0.857271	0.707029	0.540126	0.153037	0.115898	0.727192	0.201247	0.822622	0.0829032	0.147718	0.420113
met200	0.566962	0.996504	0.232193	0.146685	0.456252	0.254779	0.67443	0.840668	0.0474815	0.849066	0.17554	0.14557	0.322275	0.158833	0.245583	0.258898	0.797324	0.682167	0.807343	0.883524	0.939596	0.322313	0.301576	0.509935	0.386535	0.598633	0.50452	0.15979	0.159748	0.224554	0.0828584	0.468324	0.312331	0.218108	0.482184	0.218398	0.968659	0.0462528	0.621615	0.917503	0.11771	0.316351	0.574665	0.588621	0.0611764	0.255122	0.219847	0.515876	0.268288
met201	0.207333	0.826713	0.596942	0.3303	0.255876	0.860552	0.122084	0.117901	0.644903	0.817876	0.605273	0.185566	6.56404e-07	0.122369	0.6297	0.672079	0.716558	0.728268	0.256787	0.986099	0.00677669	0.68575	0.645406	0.70962	0.213475	0.100574	0.39894	0.465578	0.963827	0.796691	0.656435	0.838092	0.600262	0.901463	0.320485	0.428969	0.681416	0.804422	0.0522423	0.750561	0.830885	0.938715	0.0363276	0.930716	0.521204	0.453119	0.389045	0.820476	0.192987
met202	0.450545	0.364864	0.0665556	0.758597	0.361576	0.771573	0.600642	0.023192	0.372801	0.0997747	0.927036	0.404962	4.49649e-07	0.155881	0.44539	0.949364	0.91366	0.0714096	0.141742	0.577933	0.244777	0.565773	0.125992	0.97964	0.307569	0.165578	0.937521	0.998489	0.100555	0.328877	0.553208	0.815752	0.0989581	0.0691328	0.124976	0.0438625	0.00127872	0.500468	0.494035	0.678266	0.96375	0.979613	0.594729	0.679423	0.12205	0.369581	0.898507	0.191005	0.0864008
met203	0.980911	0.0458484	0.270999	0.0236813	0.638164	0.583903	0.850426	0.0253969	0.880711	0.349575	0.0459616	0.88449	2.71472e-06	0.203446	0.809387	0.915895	0.383942	0.912231	0.126412	0.849411	0.964765	0.411969	0.189414	0.453869	0.846649	0.133642	0.563133	0.826519	0.506483	0.149994	0.463781	0.709344	0.102382	0.576505	0.32459	0.444941	0.868556	0.179207	0.215492	0.119112	0.862268	0.527348	0.0215653	0.0666538	0.552309	0.142929	0.759684	0.453312	0.341127
met204	0.784619	0.436408	0.57664	0.551223	0.25518	0.589716	0.277736	0.104145	0.486225	0.550134	0.947871	0.965055	0.0220804	0.963257	0.35586	0.986118	0.799558	0.316427	0.820262	0.374741	0.0689471	0.562072	0.539053	0.564262	0.557651	0.0385087	0.00592902	0.266235	0.0868432	0.0978356	0.033103	0.267075	0.0919189	0.190549	0.108284	0.0229249	0.253372	0.373636	0.294078	0.0195664	0.92147	0.896663	0.180282	0.622224	0.448518	0.00549881	0.264074	0.0792733	0.230031
met205	0.833589	0.563944	0.125447	0.622337	0.58153	0.0500904	0.0330996	0.0117513	0.673022	0.975367	0.0333155	0.808855	0.584207	0.613103	0.627937	0.378503	0.62612	0.587754	0.0610246	0.974211	0.435592	0.21248	0.0120172	0.42325	0.738839	0.4688	0.0571929	0.108833	0.843105	0.0264225	0.555034	0.233287	0.723141	0.569017	0.277128	0.53134	0.459799	0.673027	0.167501	0.183306	0.6737	0.580435	0.918192	0.347494	0.796502	0.737449	0.812304	0.947501	0.384516
met206	0.796238	0.132405	0.0649352	0.17519	0.117363	0.111273	0.608752	0.587908	0.883935	0.997176	0.3073	0.260006	0.286486	0.00427481	0.379892	0.000479605	0.546508	0.20278	0.796618	0.0177885	0.549803	0.145963	0.524573	0.745982	0.514198	0.675826	0.649463	0.610229	0.798312	0.758658	0.054195	0.244515	0.942621	0.396201	0.960245	0.255332	0.170245	0.751303	0.705936	0.0512105	0.239337	0.241762	0.238204	0.758224	0.423546	0.753272	0.211033	0.87322	0.860871
met207	0.213273	0.872509	0.568023	0.967702	0.524996	0.00679272	0.993543	0.462456	0.153752	0.174004	0.998663	0.552838	4.02555e-41	0.147497	0.825245	0.86555	0.970932	0.190795	0.0004742	0.63999	0.6452	0.0728623	0.402352	0.938392	0.73221	0.0700623	0.0222428	0.278913	0.227575	0.345893	0.758123	0.762877	0.758386	0.604804	0.0340546	0.481191	0.674639	0.00762433	0.548888	0.0609041	0.944055	0.833933	0.0299881	0.831227	0.968809	0.508064	0.151788	0.740601	0.27267
met208	0.0222375	0.802145	0.184345	0.0200563	0.792776	0.978552	0.0841866	0.126318	0.80869	0.695537	0.391826	0.223022	0.0141604	0.08598	0.672079	0.249601	0.910131	0.890979	0.300612	0.650488	0.381341	0.503708	0.988925	0.997812	0.573327	0.00360043	0.0871718	0.0661688	0.096753	0.0147445	0.0706286	0.870947	0.457946	0.610322	0.239147	0.133361	0.165645	0.00372634	0.0459586	0.158437	0.477026	0.787479	0.175743	0.028497	0.64218	0.00591221	0.440897	0.990582	0.985801
met209	0.167441	0.193598	0.383442	0.00622112	0.626405	0.872382	0.000594484	0.0539164	0.0184726	0.571061	0.219559	0.168183	0.194915	0.0416238	0.885009	0.107217	0.810269	0.634056	0.446676	0.755972	0.587548	0.562441	0.693661	0.957325	0.980282	0.00148909	0.0460442	0.243086	0.290255	0.683968	0.889617	0.913862	0.911571	0.95848	0.720774	0.798734	0.410061	0.00186254	0.837071	0.453925	0.722988	0.56732	0.991903	0.270223	0.461289	0.155937	0.00879851	0.720698	0.985585
met210	0.152354	0.44654	0.886533	0.96828	0.44003	0.381836	0.308444	0.28619	0.282741	0.60931	0.933686	0.0677173	0.0242021	0.0161281	0.61997	0.590181	0.855164	0.416637	0.592647	0.952849	0.330279	0.930966	0.454366	0.169394	0.036404	0.394019	0.00226483	0.707437	0.422397	0.746637	0.346259	0.30008	0.951603	0.173621	0.729922	0.345417	0.765067	0.0642451	0.832923	0.0107956	0.745262	0.677295	0.44248	0.923361	0.280178	0.372157	0.197885	0.447502	0.762569
met211	0.647936	0.489907	0.828248	0.356324	0.807753	0.411015	0.123532	0.0399559	0.412008	0.666098	0.561726	0.286573	0.0884953	0.157361	0.483172	0.572998	0.599935	0.955466	0.440115	0.745704	0.423139	0.277081	0.306227	0.643994	0.778644	0.73519	0.201652	0.448149	0.0123892	0.174279	0.888677	0.900258	0.227372	0.985102	0.168709	0.689839	0.640515	0.154645	0.854269	0.0100552	0.901616	0.245921	0.07443	0.375112	0.631862	0.979836	0.00212122	0.615463	0.126222
met212	0.670142	0.913215	0.359387	0.177083	0.587751	0.963071	0.415734	0.437374	0.0656548	0.972199	0.189435	0.54805	0.233824	0.482878	0.885845	0.612967	0.344291	0.936586	0.670108	0.176793	0.779424	0.0449876	0.481095	0.508851	0.522373	0.918377	0.461763	0.182898	0.283821	0.636309	0.129205	0.154627	0.914715	0.326404	0.449117	0.865411	0.255924	0.88032	0.619003	0.489396	0.0143275	0.592628	0.451655	0.197858	0.158922	0.951189	0.702777	0.0185352	0.274617
met213	0.0902743	0.179542	0.560548	0.990297	0.0228479	0.224462	0.881401	0.472361	0.725615	0.4024	0.994372	0.0190128	7.44539e-33	0.135303	0.289945	0.896078	0.914906	0.305673	0.348142	0.567321	0.826704	0.775476	0.321728	0.587477	0.449655	0.96369	0.208749	0.152996	0.382506	0.916827	0.892436	0.16125	0.977174	0.0218025	0.759445	0.896358	0.636992	0.543364	0.973544	0.576807	0.300886	0.430823	0.766731	0.924047	0.291062	0.46676	0.840146	0.353234	0.55234
met214	0.465148	0.35847	0.107786	0.581238	0.439866	0.849393	0.624871	0.0173463	0.517376	0.102663	0.931174	0.466819	3.18526e-06	0.141717	0.529066	0.929531	0.908485	0.0769602	0.106808	0.684029	0.329068	0.60717	0.171282	0.983499	0.334923	0.219272	0.989121	0.874097	0.134907	0.316539	0.40498	0.914416	0.154691	0.0664532	0.161671	0.0485598	0.00208611	0.331666	0.55853	0.549326	0.928242	0.896719	0.699835	0.638575	0.156599	0.302265	0.691119	0.160208	0.0612396
met215	0.62343	0.158541	0.95685	0.202206	0.0609494	0.35914	0.34824	0.138114	0.12268	0.0171127	0.352212	0.000738951	2.25944e-07	0.128547	0.104574	0.465397	0.0481651	0.0893513	0.923364	0.953328	0.0120239	0.678885	0.302968	0.801909	0.0459665	0.508286	0.557186	0.220437	0.754449	0.206082	0.384795	0.999471	0.985811	0.864551	0.682732	0.984945	0.560478	0.0695004	0.849691	0.433134	0.890366	0.0475172	0.782914	0.824001	0.948277	0.473954	0.693758	0.843207	0.810796
met216	0.405558	0.0132047	0.0284561	0.307173	0.239222	0.256684	0.508243	0.271528	0.208044	0.712816	0.190975	0.22155	0.00245178	0.195354	0.701694	0.437164	0.88422	0.488096	0.918282	0.318151	0.627946	0.878821	0.529459	0.536215	0.18632	0.241497	0.321727	0.270036	0.667206	0.962606	0.14894	0.881557	0.143338	0.869848	0.803782	0.0647126	0.601699	0.714567	0.133341	0.104162	0.10027	0.49393	0.239664	0.576879	0.0306752	0.976659	0.223481	0.288151	0.0244083
met217	0.806319	0.755059	0.302974	0.461712	0.0274693	0.775637	0.192817	0.0477105	0.0375359	0.597014	0.871622	0.602736	2.71248e-21	0.197091	0.588582	0.405441	0.595661	0.116954	0.75999	0.330776	0.0912781	0.0260594	0.648385	0.888782	0.984281	0.0517954	0.520866	0.918311	0.511216	0.798597	0.493647	0.917255	0.386722	0.0440022	0.26647	0.770288	0.174287	0.00916836	0.0441716	0.123118	0.26076	0.545273	0.669679	0.628255	0.0342737	0.265648	0.143729	0.06177	0.387727
met218	0.694654	0.142149	0.0727989	0.317676	0.0434566	0.649697	0.592255	0.949826	0.19912	0.425277	0.98722	0.94118	0.345313	0.0213799	0.622894	0.529654	0.900753	0.719347	0.151584	0.360165	0.981515	0.128748	0.736678	0.181232	0.475735	0.839533	0.643031	0.61024	0.269377	0.419618	0.110218	0.381648	0.67404	0.227571	0.834443	0.861479	0.700541	0.414022	0.00573198	0.075282	0.855433	0.377298	0.978109	0.949136	0.840204	0.675086	0.410153	0.924415	0.965448
met219	0.323794	0.790636	0.596664	0.316084	0.909764	0.116439	0.10436	0.573147	0.778891	0.333999	0.524137	0.499868	0.615115	0.952566	0.668008	0.631963	0.670381	0.962214	0.828348	0.15934	0.186276	0.786034	0.199501	0.393073	0.407242	0.472687	0.331835	0.743976	0.0281981	0.172624	0.299384	0.895976	0.048297	0.279121	0.245733	0.181155	0.00668934	0.272464	0.260413	0.065494	0.707346	0.787459	0.973836	0.0725325	0.0211845	0.848334	0.0466168	0.00695104	0.148583
met220	0.99334	0.138508	0.959295	0.580797	0.184417	0.704685	0.00933293	0.0816374	0.0025572	0.671193	0.11225	0.164521	0.0712576	0.17129	0.640165	0.462463	0.940632	0.649921	0.1902	0.386057	0.838172	0.44943	0.821576	0.376977	0.572334	0.787409	0.609327	0.183575	0.719909	0.264564	0.523484	0.502415	0.0449842	0.852812	0.737602	0.6112	0.30156	0.983617	0.782697	0.046365	0.816387	0.099244	0.386807	0.736374	0.712689	0.316542	0.266287	0.251805	0.0777509
met221	0.416858	0.621306	0.215131	0.994544	0.349887	0.487647	0.321101	0.871761	0.402827	0.243584	0.400278	0.976323	0.540799	0.430209	0.535603	0.237704	0.955344	0.228459	0.525623	0.213702	0.61884	0.49134	0.209953	0.433307	0.855608	0.684527	0.874812	0.268927	0.560269	0.996944	0.751049	0.840875	0.280705	0.266669	0.434501	0.476775	0.994925	0.870432	0.794569	0.541803	0.71225	0.739012	0.907002	0.495421	0.667328	0.89485	0.319226	0.956902	0.943294
met222	0.654598	0.76496	0.789491	0.960358	0.140817	0.384857	0.525173	0.646773	0.921612	0.837088	0.0225657	0.987727	2.571e-24	0.694002	0.821668	0.760536	0.927714	0.0985032	0.358411	0.466661	0.647959	0.886259	0.949978	0.0236673	0.861522	0.232478	0.00269284	0.043988	0.441499	0.153449	0.512673	0.631977	0.702774	0.381642	0.971372	0.572822	0.695054	0.0656241	0.906601	0.253946	0.299872	0.107715	0.920198	0.639486	0.869795	0.187671	0.0398252	0.836516	0.739996
met223	0.788455	0.945087	0.346285	0.9206	1.11943e-05	0.846451	0.0849567	0.397734	0.506263	0.213057	0.486756	0.9448	0.000309894	0.271074	0.359687	0.717193	0.933823	0.588609	0.896506	0.502364	0.994465	0.198974	0.469208	0.206678	0.0612298	0.820752	0.327	0.626904	0.471593	0.434688	0.229131	0.904132	0.587137	0.378841	0.675676	0.274216	0.839388	0.0681219	0.0151246	0.112863	0.149754	0.541795	0.429734	0.492774	0.796432	0.0105232	0.0242863	0.61072	0.627938
met224	0.658768	0.15643	0.233555	0.570575	0.438724	0.607412	0.711744	0.329601	0.342572	0.418894	0.190759	0.095858	1.8243e-08	0.235253	0.175992	0.34544	0.460032	0.818822	0.165791	0.784781	0.822068	0.867497	0.840434	0.45204	0.78273	0.771852	0.9088	0.692708	0.742195	0.697003	0.416349	0.699112	0.714825	0.933456	0.703922	0.774447	0.416052	0.299677	0.323651	0.0412528	0.459317	0.226072	0.0338709	0.290857	0.525528	0.34007	0.518843	0.550144	0.476506
met225	0.676354	0.623706	0.419309	0.240574	0.703812	0.946265	0.987232	0.0441442	0.805555	0.513565	0.308893	0.851462	0.404458	0.668743	0.775345	0.333181	0.318374	0.85738	0.877478	0.94796	0.0720003	0.540449	0.645434	0.382328	0.82709	0.0972561	0.0203588	0.157629	0.0886654	0.188535	0.04388	0.117825	0.0119481	0.237588	0.405945	0.0046551	0.479481	0.0402261	0.466999	0.0407912	0.67317	0.241604	0.0703341	0.571987	0.644323	0.229242	0.110181	0.148256	0.958098
met226	0.0090496	0.377999	0.695367	0.301981	0.00371064	0.0230206	0.993483	0.982896	0.884119	0.926852	0.717451	0.928798	0.301851	0.566777	0.638562	0.725322	0.887691	0.637075	0.663358	0.167905	0.286668	0.986737	0.639249	0.518236	0.8447	0.298493	0.634317	0.253994	0.307064	0.876367	0.488994	0.0440218	0.395768	0.707703	0.479838	0.332656	0.285619	0.0523073	0.012804	0.164448	0.721248	0.206343	0.202572	0.00762926	0.151144	0.0530427	0.112028	0.925302	0.725922
met227	0.399285	0.00141979	0.414013	0.572405	0.546395	0.737853	0.14245	0.0046381	0.240697	0.116615	0.300019	0.200353	0.000161759	0.672853	0.91223	0.905455	0.425942	0.578947	0.378798	0.645174	0.71201	0.438363	0.396979	0.644593	0.658328	0.264237	0.550168	0.357471	0.0220059	0.494257	0.625864	0.901956	0.634979	0.732606	0.560932	0.496611	0.716984	0.568943	0.0625858	0.984183	0.581864	0.0509895	0.17333	0.268578	0.434815	0.572964	0.0795341	0.764519	0.457669
met228	0.768536	0.0257047	0.347459	0.477587	0.0151197	0.021766	0.0374664	0.476397	0.560599	0.0733919	0.0380169	0.829557	0.246236	0.0210691	0.217636	0.61568	0.609339	0.298404	0.287896	0.38062	0.472852	0.996861	0.00718213	0.114582	0.385224	0.252401	0.522999	0.35568	0.264812	0.953918	0.312186	0.376753	0.959417	0.539479	0.239722	0.400037	0.256435	0.909152	0.0280343	0.117412	0.0106901	0.174072	0.905121	0.00439395	0.130736	0.439866	0.696264	0.454111	0.585946
met229	0.820466	0.414752	0.911561	0.283075	0.750721	0.211499	0.712682	0.454624	0.0725132	0.43777	0.370613	0.0975538	2.53064e-05	0.860362	0.806828	0.755623	0.605869	0.672983	0.20356	0.368734	0.387404	0.824057	0.44144	0.0871373	0.95985	0.733067	0.465805	0.674571	0.740283	0.653193	0.663809	0.735061	0.0927837	0.0398891	0.928223	0.332484	0.474015	0.450585	0.931292	0.323903	0.330978	0.801234	0.0299648	0.091442	0.840266	0.471279	0.200807	0.627076	0.630763
met230	0.33813	0.563998	0.0461959	0.00038766	0.543643	0.181489	0.025208	0.644474	0.473055	0.741737	0.000166611	0.895798	0.608563	0.680773	0.742048	0.862291	0.993236	0.681132	0.728125	0.664052	0.78574	0.422756	0.590802	0.904128	0.756109	0.959812	0.214832	0.342766	0.180211	0.0777988	0.984741	0.0764064	0.241971	0.547013	0.0935278	0.898905	0.366678	0.00860863	0.770831	0.930483	0.410836	0.00502716	0.0783194	0.121389	0.12556	0.43843	0.318498	0.173757	0.817009
met231	0.522275	0.966277	0.035614	0.476933	0.828248	0.0541138	0.974101	0.536197	0.368119	0.711263	0.912114	0.213294	2.51765e-26	0.913604	0.710412	0.980654	0.220732	0.992349	0.413143	0.716367	0.654482	0.501678	0.0225544	0.645101	0.104061	0.748033	0.645298	0.108712	0.12055	0.0251893	0.742291	0.529014	0.877942	0.990153	0.336856	0.615226	0.796128	0.376033	0.0593911	0.629015	0.00600765	0.382902	0.285174	0.0235137	0.263392	0.832608	0.0347589	0.786063	0.381876
met232	0.0516402	0.858418	0.188741	0.212328	0.577111	0.0276839	0.00240922	0.0655125	0.333326	0.166721	0.664251	0.284784	0.000204796	0.202056	0.376209	0.239112	0.882822	0.41085	0.524348	0.0903251	0.535362	0.256151	0.388912	0.515559	0.98721	0.568585	0.899045	0.942284	0.686516	0.432904	0.215146	0.931546	0.0982166	0.892667	0.978768	0.512032	0.101576	0.566575	0.570173	0.861486	0.192816	0.711652	0.821705	0.619187	0.349958	0.639258	0.610544	0.484008	0.793914
met233	0.340693	0.924418	0.0100912	0.648007	0.160817	0.00571354	0.00687056	0.0242963	0.447141	0.104092	0.344166	0.44895	0.0905519	0.0455951	0.67393	0.30985	0.66451	0.308654	0.676886	0.876792	0.731986	0.293878	0.765921	0.365325	0.636217	0.453688	0.173979	0.0572205	0.650479	0.269883	0.778396	0.07834	0.893002	0.971574	0.189766	0.302193	0.621485	0.850394	0.832875	0.532296	0.626992	0.512187	0.355821	0.516762	0.473094	0.332771	0.813912	0.0306692	0.745032
met234	0.746007	0.732482	0.0258865	0.578985	0.250735	0.0769356	0.000750908	0.305609	0.392219	0.136773	0.196747	0.65508	0.0827392	0.539246	0.733588	0.648855	0.954883	0.823929	0.622235	0.648486	0.757861	0.862019	0.198902	0.317536	0.395959	0.514206	0.449504	0.167272	0.296907	0.395921	0.481216	0.661043	0.0380862	0.582894	0.626606	0.326265	0.221915	0.702533	0.475913	0.0867507	0.73608	0.158978	0.0264314	0.875668	0.274153	0.579717	0.513247	0.0376579	0.42695
met235	0.987184	0.549667	0.0346597	0.712241	0.0214744	0.0705737	0.9919	0.895837	0.516456	0.000155652	0.508201	0.243808	3.08509e-05	0.315727	0.373051	0.478062	0.779549	0.150595	0.200275	0.490876	0.247588	0.311295	0.881053	0.943758	0.512993	0.438621	0.280621	0.828178	0.0147819	0.839668	0.0219553	0.187691	0.153901	0.0208288	0.584645	0.91568	0.765596	0.733318	0.859112	0.462427	0.258185	0.541623	0.951995	0.529538	0.996289	0.948239	0.171617	0.760458	0.868876
met236	0.936814	0.888385	0.367527	0.962463	0.165556	0.810027	0.915953	0.137777	0.0913786	0.805603	0.588896	0.0154458	0.0427266	0.637083	0.342108	0.566483	0.644228	0.392571	0.623873	0.216437	0.879193	0.462711	0.259024	0.947253	0.0672595	0.132015	0.230912	0.607278	0.418269	0.92539	0.879958	0.635131	0.0442865	0.283445	0.531881	0.0264363	0.0924228	3.92117e-05	0.894668	0.034519	0.012451	0.180983	0.618768	0.882208	0.258103	0.23161	0.00203288	0.651343	0.215813
met237	0.305943	0.918024	0.279972	0.557413	0.97424	0.733585	0.115297	0.0287444	0.417802	0.859468	0.936121	0.266542	7.53368e-40	0.0867424	0.656112	0.738072	0.428231	0.749107	0.439919	0.195082	0.0374475	0.931391	0.492964	0.626298	0.652648	0.487118	0.134601	0.121891	0.635501	0.545868	0.198226	0.557488	0.767106	0.517906	0.677376	0.532983	0.932023	0.0142391	0.731145	0.225897	0.1866	0.233936	0.64319	0.750937	0.657151	0.0711407	0.0156088	0.760841	0.0811167
met238	0.427083	0.634065	0.0566195	0.725321	0.0235832	0.0806756	0.145384	0.991074	0.611305	0.614494	0.724788	0.946781	0.673226	0.0706152	0.521153	0.319594	0.0394896	0.0864452	0.0496485	0.822524	0.456702	0.0821315	0.358179	0.0965061	0.0376207	0.95223	0.231679	0.362493	0.919067	0.789377	0.774023	0.12853	0.395965	0.643691	0.140132	0.115443	0.732014	0.379612	0.883479	0.0869231	0.0308359	0.90266	0.985936	0.849416	0.852358	0.343538	0.126749	0.201428	0.602887
met239	0.293388	0.251939	0.211333	0.393566	0.983343	0.964022	0.863413	0.299162	0.257939	0.990642	0.659421	0.0263261	0.00225099	0.53573	0.427082	0.925062	0.904517	0.633332	0.954332	0.507044	0.541858	0.166464	0.839331	0.131976	0.876516	0.483839	0.96068	0.786642	0.0338788	0.566212	0.663303	0.222264	0.107557	0.00578692	0.67608	0.195568	0.266653	0.209369	0.338381	0.216724	0.0389806	0.251359	0.58889	0.231969	0.97062	0.0572028	0.00280709	0.65111	0.954664
met240	0.916279	0.76226	0.0574201	0.709385	0.842293	0.147624	0.509269	0.608752	0.868494	0.59641	0.394057	0.737251	1.22658e-06	0.118167	0.630014	0.00313076	0.602651	0.632078	0.319315	0.171664	0.766837	0.749674	0.137416	0.199048	0.753837	0.746268	0.863745	0.650823	0.198446	0.406768	0.422603	0.690618	0.843168	0.950232	0.975725	0.687265	0.181734	0.917295	0.723818	0.902406	0.871659	0.733617	0.306585	0.863639	0.989937	0.853204	0.791231	0.938519	0.877927
met241	0.000217745	0.717365	0.983513	0.695752	0.0422244	0.69076	0.0622266	0.0152859	0.461111	0.0115102	0.194407	0.677803	0.000837359	0.0929874	0.907117	0.69094	0.353192	0.332024	0.610873	0.288324	0.808255	0.162052	0.960184	0.412517	0.97619	0.686665	0.0965859	0.643103	0.0513412	0.30329	0.38821	0.624648	0.936992	0.766855	0.621091	0.743406	0.820715	0.0318349	0.261265	0.562502	0.00532116	0.859786	0.31579	0.021711	0.490889	0.79641	0.311169	0.321018	0.732892
met242	0.876514	0.724848	0.18763	0.102651	0.857409	0.361485	0.651143	0.0566991	0.877769	0.588808	0.409301	0.699159	0.261777	0.0939096	0.713325	0.513192	0.856773	0.569283	0.801916	0.631982	0.681144	0.966396	0.726831	0.310563	0.722646	0.319174	0.245027	0.605997	0.508537	0.191648	0.549945	0.323838	0.215877	0.277077	0.73399	0.683835	0.131094	0.148587	0.948919	0.109668	0.03454	0.766277	0.652136	0.324562	0.0582012	0.757789	0.233397	0.831551	0.312871
met243	0.409028	0.446449	0.330141	0.142917	0.977631	0.207844	0.153968	0.894929	0.494596	0.4378	0.11809	0.22842	7.8517e-06	0.154253	0.328018	0.125343	0.622141	0.201995	0.14312	0.380566	0.824318	0.736286	0.880761	0.789729	0.300607	0.147699	0.597008	0.0560341	0.186024	0.235638	0.936476	0.276798	0.437132	0.629468	0.676803	0.807568	0.924399	0.0491191	0.792207	0.909725	0.516499	0.268285	0.421859	0.732506	0.205291	0.326249	0.754136	0.202774	0.334041
met244	0.740035	0.840101	0.110465	0.998849	0.641363	0.774037	0.161727	0.865515	0.403987	0.616962	0.232589	0.19321	7.09937e-06	0.0594519	0.509672	0.0353333	0.842885	0.811942	0.0272137	0.471872	0.585538	0.325633	0.169688	0.246246	0.830073	0.0593561	0.605187	0.146545	0.0146215	0.148497	0.113255	0.220156	0.0791015	0.915229	0.67403	0.376344	0.344334	0.134598	0.20367	0.422621	0.568113	0.564004	0.428061	0.507715	0.558665	0.694103	0.775379	0.701049	0.642814
met245	0.931331	0.648792	0.148137	0.640539	0.781071	0.141091	0.821285	0.728249	0.276664	0.726289	0.620158	0.124681	0.0853753	0.586518	0.198518	0.969445	0.597309	0.0686801	0.292301	0.51975	0.95236	0.85435	0.599173	0.377608	0.376769	0.937605	0.659846	0.840313	0.382014	0.633589	0.773585	0.5789	0.0596215	0.0551545	0.814978	0.348991	0.117133	0.0397865	0.592774	0.468401	0.995301	0.828583	0.497397	0.698243	0.516309	0.136561	0.147336	0.472421	0.684491
met246	0.0241352	0.849793	0.307485	0.140932	0.629285	0.967438	0.157283	0.282828	0.865335	0.936605	0.362484	0.763767	0.791102	0.140223	0.330467	0.749444	0.924575	0.501712	0.831355	0.520147	0.96435	0.0257254	0.434697	0.788171	0.0484602	0.143682	0.528012	0.0120774	0.00196865	0.412773	0.0750621	0.06294	0.08975	0.718722	0.461705	0.147721	0.258551	0.234452	0.618872	0.0130789	0.526564	0.905519	0.362887	0.535803	0.930874	0.00498285	0.535301	0.345674	0.579571
met247	0.780825	0.827991	0.0239179	0.862059	0.883532	0.634398	0.923906	0.429774	0.0292991	0.357891	0.790746	0.133737	6.49968e-22	0.341699	0.562363	0.86875	0.875041	0.144971	0.199303	0.952352	0.866017	0.604074	0.322103	0.899256	0.758359	0.0864191	0.322703	0.0725124	0.292981	0.503973	0.0171189	0.354275	0.726458	0.152169	0.759554	0.372306	0.880071	0.0297106	0.0782431	0.0389226	0.0773923	0.776596	0.0308896	0.229585	0.0544305	0.0157995	0.830126	0.680795	0.125749
met248	0.992448	0.0858942	0.235424	0.0463544	0.728031	0.362815	0.0977064	0.23148	0.00495374	0.232155	0.449884	0.0968031	2.12759e-05	0.892892	0.297297	0.694207	0.62835	0.842357	0.718576	0.0471879	0.381537	0.0247925	0.985769	0.677861	0.480273	0.905745	0.741201	0.994371	0.861892	0.990711	0.986853	0.930589	0.138784	0.874336	0.986655	0.229046	0.877314	0.688666	0.550024	0.289379	0.119269	0.648365	0.390787	0.368726	0.963737	0.179553	0.59419	0.508728	0.584776
met249	0.681297	0.452097	0.0178339	0.0805746	0.32598	0.859356	0.131439	0.0314143	0.282373	0.0218541	0.101233	0.076595	0.71557	0.0252231	0.96941	0.720803	0.421655	0.785646	0.522421	0.999441	0.584157	0.408639	0.902913	0.407869	0.421521	0.461248	0.00900492	0.0601604	0.995721	0.129525	0.200909	0.212327	0.828407	0.0226478	0.00392831	0.905808	0.269175	0.148847	0.590856	0.29604	0.0159683	0.822063	0.45908	0.523429	0.985108	0.769338	0.255833	0.781502	0.185027
met250	0.543859	0.723375	0.238316	0.351952	0.988261	0.319324	0.462645	0.735364	0.673245	0.8333	0.176921	0.570349	2.92791e-05	0.908906	0.878233	0.0881918	0.0820075	0.954946	0.583218	0.503041	0.870706	0.694303	0.566289	0.0335289	0.924172	0.548295	0.761839	0.117834	0.699631	0.680331	0.64511	0.188856	0.376626	0.132972	0.354681	0.751741	0.64091	0.0489841	0.397207	0.0932379	0.54095	0.659026	0.420955	0.577653	0.0355455	0.195771	0.212186	0.441898	0.456587
met251	0.890768	0.240659	0.509082	0.872961	0.0161119	0.00833912	0.0795949	0.817091	0.584109	0.348048	0.967841	0.952516	0.000803752	0.958271	0.66411	0.894884	0.317337	0.627235	0.73253	0.298703	0.320614	0.552213	0.713285	0.709141	0.657992	0.100552	0.230728	0.557153	0.328705	0.147761	0.701017	0.795305	0.0533312	0.833831	0.602121	0.681126	0.298864	0.0582983	0.975881	0.34296	0.873448	0.369635	0.658102	0.331892	0.0721169	0.278331	0.927095	0.0101594	0.166983
met252	0.0473277	0.172972	0.949825	0.734054	0.923959	0.340396	0.0680396	0.130255	0.508747	0.275608	0.846109	0.98902	1.23709e-06	0.552645	0.419446	0.448616	0.72821	0.771735	0.192139	0.0712391	0.266726	0.271702	0.0619478	0.178318	0.284587	0.707338	0.0768041	0.687042	0.706663	0.444967	0.10571	0.650068	0.943037	0.522712	0.994339	0.753414	0.153957	0.507461	0.748452	0.193597	0.384123	0.853171	0.110262	0.262177	0.221834	0.614296	0.139053	0.354234	0.384851
met253	0.293863	0.585271	0.487144	0.643552	0.955962	0.167094	0.857946	0.241916	0.182434	0.405362	0.241668	0.742529	6.09443e-37	0.166927	0.584819	0.338836	0.747658	0.839332	0.148382	0.728379	0.186567	0.32007	0.3881	0.173493	0.310279	0.399326	0.00929601	0.25081	0.88509	0.255963	0.56947	0.803207	0.560291	0.177448	0.0918697	0.865302	0.612094	0.0143033	0.996173	0.181607	0.545169	0.128323	0.589127	0.45724	0.900844	0.269271	0.0590884	0.983768	0.78782
met254	0.00629551	0.00394313	0.1928	0.186805	0.38768	0.202254	0.2122	0.191465	0.763904	0.650639	0.924201	0.278477	1.52023e-18	0.00805123	0.00409657	0.271019	0.283161	0.344345	0.234755	0.143782	0.457013	0.64237	0.729287	0.78827	0.144182	0.613538	0.128815	0.563208	0.805617	0.18278	0.775341	0.0809163	0.0625645	0.463468	0.728666	0.371816	0.966867	0.0661997	0.268409	0.0220068	0.25492	0.484997	0.578924	0.473979	0.549727	0.0908827	0.794889	0.589996	0.271078
met255	0.477378	0.664585	0.289916	0.0848658	0.102657	0.00800651	1.1014e-05	0.835925	0.203507	0.526015	0.102997	0.557284	0.0150223	0.700523	0.615689	0.386637	0.597167	0.11647	0.0202019	0.720127	0.21208	0.97464	0.0955079	0.260461	0.73069	0.994073	0.174105	0.691204	0.0275554	0.0822176	0.309071	0.633294	0.478917	0.622277	0.318894	0.11634	0.976852	0.484955	0.65662	0.213513	0.329499	0.576977	0.906044	0.301959	0.64567	0.55847	0.828597	0.717001	0.75284
met256	0.35243	0.530759	0.725521	0.844746	0.465222	0.29384	0.566206	0.502084	0.904395	0.0758316	0.443656	0.995114	1.55572e-15	0.124654	0.497237	0.582329	0.56318	0.0699901	0.614096	0.188645	0.64475	0.210675	0.312697	0.80217	0.999656	0.711418	0.855243	0.229195	0.917511	0.383953	0.971072	0.396449	0.475897	0.247436	0.845729	0.298807	0.674248	0.761389	0.316899	0.203881	0.770777	0.441512	0.820865	0.626705	0.0790819	0.86975	0.524768	0.656149	0.532549
met257	0.339353	0.359163	0.0724261	0.420228	0.327763	0.1946	0.287417	0.514521	0.26145	0.830972	0.209058	0.180114	1.25349e-18	0.198143	0.271862	0.19398	0.594691	0.374165	0.381137	0.400306	0.664503	0.391392	0.718348	0.137691	0.263537	0.218629	0.0321983	0.552794	0.438083	0.358614	0.145953	0.532806	0.330419	0.0353491	0.537046	0.263886	0.139672	0.0377382	0.577487	0.148959	0.0292941	0.38262	0.343739	0.717719	0.808669	0.0869588	0.137859	0.683197	0.446563
met258	0.16564	0.671659	0.00218052	0.000893009	0.389687	0.365747	0.0147583	0.33733	0.369705	0.434162	3.01806e-05	0.529737	0.630867	0.82776	0.927409	0.490201	0.974943	0.965117	0.900284	0.734269	0.798838	0.716146	0.980093	0.939209	0.996103	0.614937	0.350048	0.189995	0.207543	0.121122	0.70743	0.101796	0.28048	0.910213	0.165385	0.877226	0.382884	0.0698241	0.824999	0.938011	0.240134	0.0217197	0.139572	0.205573	0.136947	0.343332	0.31999	0.311196	0.655029
met259	0.000732418	0.31108	0.832028	0.661823	0.0671574	0.366539	0.145439	0.89745	0.860391	0.0911638	0.691962	0.630789	3.50824e-06	0.00359536	0.566657	0.663239	0.605532	0.402097	0.0801353	0.705119	0.269965	0.92947	0.0102908	0.0712897	0.371416	0.601067	0.809044	0.931881	0.302898	0.562787	0.474303	0.0111232	0.00930363	0.0883237	0.61741	0.124703	0.208545	0.306516	0.08394	0.32568	0.120802	0.186258	0.0014558	0.277724	0.0312775	0.349139	0.748358	0.10589	0.490753
met260	0.0573269	0.272107	0.129775	0.2366	0.0148526	0.578356	0.00463555	0.266284	0.276646	0.91823	0.0957807	0.73429	0.0134502	0.855592	0.697551	0.0911289	0.36032	0.712586	0.629724	0.93107	0.45959	0.243655	0.083713	0.298224	0.0627506	0.743594	0.0812755	0.152756	0.206892	0.477537	0.119106	0.737538	0.519071	0.613045	0.545755	0.0399673	0.324299	0.126487	0.622375	0.182013	0.326637	0.0434445	0.586372	0.177714	0.095203	0.313162	0.75211	0.50819	0.380822
met261	0.450551	0.109637	0.404396	0.406265	0.364789	0.941921	0.815782	0.653855	0.481379	0.927146	0.957299	0.0334735	5.42827e-10	0.135417	0.0839102	0.792364	0.64392	0.878521	0.311399	0.917667	0.172454	0.55257	0.602528	0.677341	0.00668367	0.907117	0.32762	0.927445	0.885744	0.472191	0.922888	0.604942	0.100547	0.590209	0.894639	0.0835806	0.487002	0.25503	0.451055	0.407172	0.353291	0.406914	0.729915	0.68314	0.541005	0.449464	0.384369	0.763691	0.501964
met262	0.920065	0.228987	0.101666	0.5925	0.842386	0.592457	0.00280338	0.218044	0.724425	0.051657	0.569664	0.994406	0.110632	0.143634	0.948597	0.126281	0.953335	0.877717	0.805185	0.118681	0.1677	0.382859	0.735412	0.0129389	0.963786	0.760139	0.336904	0.07424	0.697966	0.80206	0.919503	0.00285055	0.598246	0.861161	0.256102	0.558683	0.854089	0.762465	0.179034	0.533494	0.183729	0.223456	0.641218	0.551499	0.697505	0.363822	0.666366	0.315433	0.999602
met263	0.341687	0.29066	0.441068	0.590089	0.0356452	0.553565	0.718223	0.892924	0.617065	0.474134	0.0418529	0.822673	1.20041e-29	0.202936	0.298788	0.314346	0.383009	0.0346399	0.208285	0.851328	0.665462	0.428129	0.527997	0.054296	0.743203	0.473084	0.0484058	0.262734	0.887109	0.691013	0.926376	0.841644	0.489336	0.509169	0.659316	0.333543	0.213918	0.0446828	0.565121	0.0613566	0.326215	0.046445	0.442754	0.713848	0.208744	0.362482	0.000218017	0.571055	0.667317
met264	0.159912	0.573082	0.164543	0.787946	0.460518	0.163506	0.944155	0.235442	0.642462	0.897193	0.608681	0.562869	3.1764e-32	0.264869	0.731713	0.919524	0.91467	0.242724	0.342522	0.459923	0.115017	0.863074	0.82949	0.332191	0.614908	0.0595063	0.00732303	0.13344	0.462319	0.111944	0.394177	0.237121	0.692717	0.566865	0.595939	0.290945	0.727406	0.00545081	0.992947	0.0707131	0.45666	0.172921	0.821895	0.219585	0.956276	0.122615	0.082953	0.502788	0.816664
met265	0.567918	0.708697	0.647546	0.977217	0.517981	0.949503	0.429347	0.416845	0.77844	0.483708	0.955053	0.388677	2.80777e-08	0.724692	0.903143	0.669274	0.850491	0.744748	0.50918	0.490895	0.255079	0.651355	0.788167	0.76069	0.436433	0.290289	0.725667	0.095587	0.467707	0.626588	0.366217	0.891659	0.611806	0.95178	0.506836	0.0535552	0.77263	0.00683318	0.7895	0.260809	0.672241	0.593667	0.190051	0.561209	0.195762	0.561333	0.528918	0.383438	0.713828
met266	0.0846037	0.219538	0.0889827	0.269328	0.983718	0.19961	0.842174	0.15878	0.136444	0.038939	0.00170738	0.714547	0.768736	0.833395	0.494093	0.265574	0.857932	0.965623	0.789698	0.626116	0.864441	0.478574	0.211848	0.687024	0.65045	2.98801e-05	0.0961611	0.886233	3.29243e-05	0.8829	0.0936662	0.100988	0.594874	0.000458742	0.486967	0.0120279	0.188338	0.0797461	0.422205	0.13435	0.79253	0.288646	0.988175	0.352164	0.9355	0.331024	0.927749	0.281654	0.526381
met267	0.374797	0.0133127	0.177182	0.694763	2.95141e-05	0.509008	0.320715	0.590138	0.175156	0.580347	0.808344	0.419768	1.10883e-08	0.732575	0.290925	0.514767	0.644084	0.459653	0.551079	0.510506	0.701348	0.230884	0.741501	0.470715	0.329443	0.47572	0.986631	0.435264	0.0649012	0.181736	0.826618	0.849808	0.639615	0.502225	0.441134	0.0616661	0.611235	0.0948688	0.0141191	0.0372836	0.750412	0.833719	0.0696777	0.697313	0.757675	0.767753	0.18657	0.373552	0.440539
met268	0.940567	0.925619	0.207603	0.769939	0.00160494	0.453831	0.575846	0.0423181	0.8061	0.613553	0.233493	0.432467	5.49538e-39	0.992914	0.610954	0.561144	0.70502	0.00108576	0.561748	0.896138	0.161711	0.907482	0.611468	0.197119	0.609239	0.611156	0.953122	0.667251	0.281852	0.477774	0.406669	0.745498	0.730845	0.0336237	0.328029	0.0616222	0.228308	0.520448	0.652328	0.69635	0.592871	0.240352	0.962761	0.622701	0.448783	0.107409	0.239554	0.873774	0.623146
met269	0.022775	0.0452634	0.131735	5.00016e-05	0.179479	0.200695	0.489446	0.808674	0.00419744	0.674096	0.736779	0.00625249	0.581884	0.709087	0.3287	0.0870128	0.336941	0.315211	0.205771	0.626812	0.0608359	0.78542	0.370299	0.345141	0.904878	0.931498	0.203481	0.0385955	0.702461	0.264155	0.276858	0.569475	0.965173	0.275257	0.75682	0.998592	0.246749	0.163931	0.455805	0.219383	0.627474	0.020324	0.546388	0.52724	0.259224	0.113257	0.939282	0.586462	0.839772
met270	0.00131825	0.925224	0.667773	0.00744633	0.160839	0.0481174	0.518402	0.432222	0.273064	0.432338	0.59671	0.55157	7.20542e-07	0.886186	0.5093	0.449767	0.980888	0.921966	0.426838	0.785992	0.569763	0.841276	0.646391	0.643449	0.570971	0.439093	0.555144	0.874426	0.156139	0.571863	0.470408	0.779202	0.119537	0.873639	0.358236	0.103258	0.198396	0.333799	0.30716	0.0829792	0.562115	0.626897	0.0628327	0.53812	0.111942	0.113719	0.417564	0.512275	0.550705
met271	0.422829	0.67818	0.776122	0.604829	0.362534	0.54057	0.728237	0.434069	0.560205	0.965537	0.550795	0.76616	0.765071	0.4119	0.685375	0.767083	0.610511	0.366239	0.536951	0.747623	0.447521	0.566642	0.943877	0.5314	0.762092	0.379198	0.310085	0.0977001	0.235154	0.0720569	0.608779	0.29175	0.108247	0.355937	0.284332	0.75815	0.227154	0.531807	0.756512	0.346358	0.476274	0.613815	0.113138	0.122325	0.489013	0.737187	0.380085	0.49283	0.228
met272	0.634879	0.688294	0.69827	0.485655	0.22561	0.771054	0.260261	0.993317	0.218882	0.277756	0.207979	0.865096	0.000710606	0.0203867	0.428434	0.412628	0.228543	0.758565	0.0113861	0.787336	0.976364	0.392955	0.789638	0.293401	0.662051	0.471918	0.734995	0.216945	0.583422	0.715613	0.698323	0.766043	0.19997	0.602013	0.93122	0.223881	0.0434792	0.507511	0.170996	0.305004	0.544694	0.427064	0.288631	0.661056	0.397508	0.337127	0.00510451	0.231841	0.748035
met273	0.675691	0.86369	0.359554	0.954046	0.265658	0.687684	0.594572	0.0350834	0.245256	0.399832	0.349787	0.293742	0.829122	0.388022	0.968452	0.661345	0.532238	0.409371	0.358128	0.93177	0.177438	0.835007	0.375946	0.262977	0.661221	0.304736	0.0087292	0.364116	0.143904	0.293392	0.914185	0.696902	0.141086	0.299268	0.662056	0.838651	0.296568	0.700257	0.600387	0.799092	0.680061	0.806792	0.262096	0.48328	0.38149	0.838259	0.551048	0.477341	0.457059
met274	0.456732	0.0463661	0.933867	0.0846432	0.803793	0.142201	0.0024106	0.313358	0.0192594	0.0105815	0.0602216	0.669924	0.056075	0.676652	0.773397	0.729239	0.566173	0.866127	0.0452486	0.00170881	0.973909	0.212247	0.304698	0.0224849	0.419519	0.811792	0.162577	0.554357	0.96414	0.094078	0.397726	0.941523	0.871294	0.336059	0.630991	0.35986	0.0668283	0.148077	0.464432	0.405645	0.14889	0.0519069	0.312448	0.667001	0.723435	0.204838	0.417221	0.0487702	0.974365
met275	0.272969	0.194287	0.110326	0.172827	0.815118	0.909439	0.195046	0.142922	0.804362	0.720166	0.446056	0.836447	0.237126	0.514237	0.330545	0.222433	0.179574	0.700442	0.74371	0.141235	0.404984	0.893284	0.446149	0.520767	0.516202	0.153917	0.0764417	0.413453	0.121759	0.427188	0.266612	0.413675	0.957881	0.285584	0.582505	0.347207	0.284782	0.952428	0.718939	0.645908	0.644966	0.943696	0.592383	0.032047	0.928098	0.863387	0.884364	0.345522	0.335639
met276	0.205228	0.442983	0.0442011	0.917028	0.860436	0.48004	0.000300074	0.0617691	0.0124645	0.0342217	0.0136923	0.651879	0.800415	0.000603595	0.617845	0.118043	0.845215	0.639395	0.283573	0.635415	0.607935	0.881548	0.504092	0.570389	0.491712	0.0408642	0.582527	0.267558	0.25225	0.370852	0.698286	0.0166771	0.373972	0.599879	0.681406	0.443558	0.627247	0.54666	0.291973	0.107063	0.421603	0.0434202	0.33305	0.374784	0.659064	0.28509	0.831923	0.303674	0.90685
met277	0.42051	0.0517469	0.451598	0.141445	0.446336	0.629601	0.893164	0.524097	0.917844	0.682844	0.0577293	0.609372	1.05476e-05	0.338197	0.0360125	0.709032	0.264988	0.672965	0.752866	0.655522	0.710988	0.771412	0.682639	0.147992	0.851818	0.0089893	0.994469	0.304128	0.870082	0.000287999	0.357677	0.99334	0.843025	0.485611	0.824567	0.0375268	0.832021	0.288253	0.0290886	0.213725	0.969426	0.0972949	0.670258	0.724184	0.576442	0.0867532	0.525717	0.697825	0.2591
met278	0.588037	0.199699	0.433426	0.643127	0.882772	0.0115333	0.542663	0.568886	0.497693	0.0353891	0.780629	0.890703	0.477387	0.395589	0.260171	0.249878	0.76278	0.57395	0.00666879	0.566023	0.545641	0.712391	0.106756	0.927321	0.932623	0.929791	0.290681	0.662496	0.253028	0.287311	0.902374	0.0943494	0.0432831	0.855054	0.225692	0.565476	0.392065	0.751037	0.385773	0.942957	0.122545	0.333917	0.502589	0.040468	0.974251	0.679999	0.822934	0.605707	0.644451
met279	0.804453	0.93178	0.944783	0.861796	0.526238	0.229114	0.28469	0.916827	0.878354	0.813162	0.810374	0.673238	0.101243	0.0658867	0.104455	0.605483	0.80892	0.310127	0.441057	0.963373	0.505691	0.46348	0.315755	0.669319	0.884975	0.11358	0.00750651	0.744312	0.899838	0.849437	0.493685	0.13604	0.514042	0.700438	0.0786895	0.891628	0.281381	0.553877	0.787069	0.721233	0.0433205	0.873888	0.851274	0.507105	0.999449	0.159621	0.273876	0.953984	0.774587
met280	0.00282627	0.622364	0.731441	0.93123	0.883926	0.131982	0.453973	0.469777	0.157609	0.758217	0.182605	0.67935	0.189126	0.00482217	0.543664	0.68302	0.868959	0.528941	0.534659	0.680506	0.333039	0.365402	0.805355	0.0601254	0.930724	0.0228238	0.583637	0.429259	0.391789	0.647847	0.830941	0.328842	0.267662	0.164872	0.828992	0.693306	0.260002	0.240576	0.806536	0.16187	0.715336	0.25839	0.222809	0.0252758	0.755055	0.509178	0.527169	0.481063	0.74729
met281	0.0302086	0.746016	0.749763	0.0216905	0.352156	0.0281002	0.358601	0.750993	0.0232916	0.174399	0.0305018	0.111375	0.539999	0.485814	0.285197	0.664573	0.747435	0.446322	0.167089	0.748584	0.0962011	0.432372	0.630167	0.916	0.772783	0.244359	0.509835	0.0116955	0.137284	0.523485	0.0665156	0.165746	0.721476	0.420986	0.526999	0.526709	0.442802	0.585536	0.0512672	0.727756	0.457282	0.0839002	0.344877	0.227011	0.229445	0.990262	0.435907	0.418449	0.709551
met282	0.828715	0.960831	0.877127	0.778358	0.260005	0.074929	0.995902	0.16184	0.350974	0.0701897	0.309497	0.539697	0.722731	0.996431	0.98138	0.961158	0.729662	0.236138	0.0741497	0.903041	0.176215	0.381158	0.0779116	0.26278	0.549974	0.211204	0.0472264	0.684698	0.525054	0.0914527	0.905683	0.397939	0.106512	0.562575	0.252985	0.446479	0.972044	0.977884	0.424626	0.781049	0.639223	0.850424	0.899637	0.0307249	0.567816	0.83268	0.893558	0.445866	0.502869
met283	0.882032	0.645492	0.00296988	0.639543	0.972626	0.219553	0.967307	0.543025	0.392308	0.129871	0.765742	0.508288	0.0606794	0.801125	0.0459024	0.478267	0.221475	0.0237169	0.568281	0.555475	0.117077	0.432216	0.687664	0.556419	0.00904104	0.719039	0.61624	0.122082	0.329191	0.811446	0.572802	0.312809	0.169815	0.544639	0.117265	0.036318	0.640604	0.0127553	0.26759	0.981074	0.519599	0.987082	0.200902	0.380828	0.731893	0.872728	0.887921	0.769632	0.670689
met284	0.606015	0.805334	0.321552	0.889373	0.90563	0.67551	0.561492	0.0688673	0.697272	0.0371306	0.853083	0.270469	4.88044e-05	0.685118	0.688939	0.0895564	0.372942	0.182487	0.820499	0.487381	0.189791	0.532221	0.302836	0.210332	0.365555	0.69562	0.986267	0.617753	0.812154	0.820973	0.262523	0.502275	0.576485	0.068197	0.698225	0.520823	0.0760362	0.803224	0.906297	0.624548	0.736182	0.791034	0.18432	0.349546	0.292675	0.338069	0.0207942	0.80328	0.932356
met285	0.304807	0.843957	0.112427	0.894934	0.808376	0.866833	0.937354	0.20859	0.841226	0.0936883	0.489279	0.382221	5.08391e-29	0.789642	0.796552	0.700459	0.162613	0.121295	0.4721	0.294931	0.866643	0.753186	0.360975	0.560242	0.711242	0.838652	0.966721	0.968437	0.0910248	0.631274	0.409031	0.391755	0.764514	0.131171	0.0912001	0.685596	0.191232	0.746906	0.0501885	0.0444866	0.019221	0.453341	0.984431	0.553421	0.0323797	0.925285	0.352609	0.933005	0.539848
met286	0.444075	0.980721	0.0160665	0.566564	0.00859299	0.814134	0.11591	0.850125	0.0489394	0.0765598	0.974099	0.593103	2.21451e-33	0.485946	0.526434	0.38667	0.408389	0.332233	0.603121	0.28617	0.165739	0.558818	0.573345	0.714933	0.269236	0.421841	0.980808	0.900213	0.0925207	0.201785	0.391242	0.556315	0.647957	0.821668	0.432295	0.838264	0.845792	0.694271	0.531282	0.975212	0.0947247	0.867232	0.949292	0.142804	0.891633	0.23282	0.321968	0.314372	0.180872
met287	0.577312	0.388339	0.434267	0.340936	0.772127	0.302258	0.330556	0.119269	0.00339408	0.773933	0.0514349	0.0453744	4.14499e-06	0.050706	0.500428	0.687465	0.949082	0.959689	0.914974	0.332114	0.836766	0.817786	0.511037	0.268284	0.0272204	0.33633	0.925881	0.00921857	0.296563	0.0530627	0.493701	0.60827	0.456324	0.402151	0.0501078	0.842875	0.648854	0.146945	0.527677	0.834696	0.883866	0.908907	0.661291	0.390317	0.363136	0.0996941	0.692133	0.640683	0.118287
met288	0.18346	0.400733	0.895808	0.361451	0.210612	0.303433	0.055189	0.0960324	0.229241	0.322825	0.191371	0.331614	0.0179664	0.227164	0.290179	0.722618	0.894139	0.486731	0.52664	0.837648	0.50133	0.704249	0.925879	0.543571	0.348141	0.961157	0.199646	0.481429	0.533214	0.43911	0.43555	0.987411	0.569199	0.789506	0.0645379	0.368392	0.0178461	0.507119	0.524014	0.052762	0.435288	0.810965	0.807364	0.149571	0.608949	0.0757575	0.511063	0.813619	0.385871
met289	0.58733	0.189423	0.652926	0.419408	0.346768	0.991653	0.008351	0.323766	0.193416	0.245807	0.136152	0.512235	0.0266782	0.533821	0.757012	0.948361	0.639057	0.576236	0.433752	0.903514	0.850664	0.997107	0.0265959	0.798702	0.158178	0.987408	0.245646	0.415577	0.512738	0.0736367	0.42063	0.0532069	0.108222	0.950613	0.162315	0.768892	0.914738	0.661947	0.886954	0.346393	0.0307013	0.391292	0.539787	0.937444	0.218368	0.383173	0.3641	0.575257	0.161701
met290	0.509923	0.404228	0.499497	0.200512	0.403188	0.602849	0.472485	0.75469	0.481866	0.409623	0.657055	0.325631	2.61322e-41	0.138771	0.740012	0.970154	0.0317351	0.0546739	0.405406	0.38912	0.593776	0.426215	0.606175	0.90381	0.651258	0.557379	0.316261	0.692207	0.668257	0.843161	0.501364	0.391436	0.163252	0.516012	0.0904264	0.861521	0.817852	0.716169	0.109783	0.154937	0.159778	0.12318	0.216159	0.85566	0.690712	0.756069	0.288637	0.240274	0.241471
met291	0.338146	0.226435	0.411563	0.412545	0.0600553	0.472262	0.407772	0.0252026	0.0284884	0.316753	0.539784	0.616001	2.24402e-07	0.501007	0.674275	0.759535	0.675362	0.239514	0.706529	0.702991	0.192793	0.423168	0.605792	0.377175	0.98752	0.328779	0.892143	0.741532	0.155325	0.317316	0.228268	0.863833	0.562679	0.0158899	0.821153	0.10084	0.608665	0.368307	0.651998	0.719268	0.840122	0.91195	0.269033	0.90616	0.42869	0.589444	0.96975	0.092184	0.611947
met292	0.148108	0.393769	0.63403	0.0855044	0.909345	0.939799	0.246893	0.0485764	0.845573	0.891059	0.307898	0.286959	0.027602	0.152043	0.387402	0.64898	0.0848161	0.916841	0.942001	0.242839	0.0513202	0.832668	0.882144	0.303827	0.288034	0.114113	0.0355669	0.927197	0.130773	0.16604	0.00257645	0.110348	0.00145545	0.585583	0.844751	0.00149477	0.973114	0.474983	0.8932	0.0911519	0.201811	0.0510872	0.0303451	0.614181	0.990944	0.203107	0.156629	0.0193103	0.202498
met293	0.184997	0.511726	0.720381	0.940724	0.739452	0.502869	0.526962	0.0442034	0.247364	0.00437563	0.13844	0.52348	3.48412e-37	0.792855	0.890551	0.881544	0.7921	0.940325	0.636063	0.177275	0.0938533	0.282962	0.77234	0.970992	0.38619	0.673313	0.731781	0.426288	0.223155	0.499416	0.713324	0.0109279	0.066781	0.477777	0.112654	0.465784	0.43514	0.904723	0.0111482	0.0435606	0.0527619	0.846822	0.63616	0.282138	0.0262576	0.917633	0.179852	0.545361	0.027722
met294	0.919829	0.479272	0.639948	0.860188	0.0664158	0.675927	0.842854	0.290532	0.582141	0.856625	0.135498	0.992444	1.50603e-08	0.0975362	0.944964	0.055067	0.269701	0.340351	0.887068	0.894512	0.340236	0.646033	0.926958	0.0506914	0.73865	0.617623	0.123424	0.857161	0.207797	0.550343	0.916641	0.610628	0.990492	0.126977	0.137718	0.967613	0.360842	0.0527559	0.919166	0.324949	0.726365	0.0468379	0.389635	0.249339	0.769381	0.163075	0.844977	0.291167	0.797846
met295	0.0377945	0.433934	0.230321	0.333338	0.747349	0.295277	0.688182	0.050774	0.441674	0.503835	0.77451	0.230406	0.00018021	0.115577	0.0853829	0.531502	0.834902	0.802546	0.575701	0.531733	0.954222	0.588031	0.64901	0.325564	0.0272281	0.411269	0.223178	0.808733	0.618934	0.814981	0.997796	0.0853311	0.431051	0.92388	0.868286	0.460816	0.503124	0.0174234	0.905209	0.0412582	0.806738	0.981981	0.613803	0.230616	0.609367	0.120453	0.206971	0.88485	0.702169
met296	0.307124	0.986488	0.101187	1.7236e-05	0.459327	0.129018	0.00927072	0.00412995	0.0284693	0.36833	0.410164	0.453395	1.16535e-06	0.366134	0.955551	0.896219	0.635549	0.45324	0.560285	0.49609	0.930527	0.988743	0.873493	0.583163	0.401622	0.0659416	0.0337932	0.000404387	0.0405627	0.851831	0.675206	0.688673	0.212149	0.320077	0.998302	0.313887	0.0791586	0.0317089	0.00352644	0.0523688	0.592973	0.645041	0.290183	0.598053	0.438181	0.30584	0.0523655	0.20166	0.813924
met297	0.583963	0.700298	0.0992588	0.40475	0.397171	0.51488	0.53617	0.0560628	0.77701	0.305122	0.183248	0.344527	0.000193144	0.184621	0.824712	0.822106	0.633742	0.420098	0.190191	0.712131	0.104385	0.582297	0.837742	0.353181	0.104067	0.908698	0.0452567	0.626997	0.82593	0.133018	0.851784	0.177731	0.802922	0.867976	0.23469	0.0976878	0.210364	0.37149	0.619578	0.324597	0.309013	0.967804	0.299647	0.912154	0.699827	0.866153	0.888833	0.664841	0.501928
met298	0.44127	0.684514	0.018259	0.91617	0.696858	0.432837	0.302206	0.896434	0.347907	0.0725249	0.113342	0.514706	0.21742	0.161477	0.376295	0.0319088	0.611521	0.43983	0.0197769	0.378104	0.525725	0.6915	0.369864	0.131804	0.690793	0.998083	0.234599	0.117252	0.92258	0.102247	0.527637	0.894809	0.47912	0.211406	0.939633	0.797442	0.305596	0.0729296	0.0518594	0.810228	0.483633	0.922853	0.713897	0.225177	0.698531	0.250897	0.255678	0.367287	0.553709
met299	0.464739	0.744952	0.292389	0.409999	0.834089	0.25444	0.981126	0.794831	0.0351237	0.925152	0.519178	0.740765	4.07253e-05	0.215384	0.86768	0.400291	0.130959	0.365702	0.193881	0.474521	0.591326	0.11771	0.940712	0.171433	0.375682	0.688075	0.108278	0.510954	0.0789637	0.105654	0.342433	0.602191	0.204005	0.178449	0.988226	0.633808	0.25999	0.050667	0.212717	0.694639	0.942912	0.585408	0.173252	0.20397	0.637266	0.312402	0.0518242	0.613573	0.634346
met300	0.193051	0.437629	0.135653	0.352977	0.256654	0.303336	0.00913356	0.0804612	0.775865	0.580096	0.847272	0.666437	5.73345e-16	0.613786	0.615963	0.203483	0.468607	0.349396	0.550701	0.0379699	0.141264	0.932656	0.667058	0.835183	0.937889	0.4943	0.323099	0.549594	0.625193	0.685903	0.265823	0.847542	0.363821	0.120786	0.932259	0.568447	0.703912	0.303852	0.768152	0.502386	0.84157	0.586906	0.985641	0.745437	0.819698	0.342582	0.135637	0.493961	0.502909
met301	0.295092	0.9907	0.00439858	0.690893	0.0235032	0.957191	0.919067	0.08635	0.449603	0.648608	0.187768	0.0143245	1.36809e-54	0.188907	0.904582	0.076556	0.220891	0.472161	0.623156	0.586524	0.106258	0.651469	0.989665	0.406205	0.261664	0.18874	0.00474677	0.898921	0.127863	0.433219	0.607413	0.982472	0.027301	0.725587	0.682696	0.126968	0.529137	0.0668093	0.174397	0.0261385	0.401881	0.203923	0.78304	0.916757	0.688526	0.074272	0.342946	0.732018	0.0671693
met302	0.289823	0.611331	0.0126055	0.922776	0.759675	0.627082	0.132292	0.56759	0.106383	0.638513	0.714709	0.0802678	1.72576e-05	0.885335	0.236994	0.869989	0.791626	0.346654	0.141441	0.362302	0.729407	0.823331	0.299131	0.32387	0.633121	0.899394	0.442135	0.552884	0.746073	0.797972	0.341584	0.552782	0.109007	0.198224	0.922803	0.0513515	0.379871	0.408943	0.695888	0.415485	0.726002	0.884176	0.436632	0.831816	0.462546	0.0928564	0.210046	0.981367	0.913219
met303	0.0799382	0.406238	0.678655	0.582894	0.0280403	0.538626	0.632306	0.969815	0.0805761	0.40882	0.721677	0.304169	1.50706e-10	0.226114	0.245019	0.234665	0.511578	0.351186	0.662633	0.633306	0.517201	0.622802	0.928717	0.91991	0.148911	0.672326	0.0884204	0.983104	0.858606	0.944356	0.891799	0.375639	0.925161	0.626618	0.370958	0.320937	0.00854883	0.393586	0.781747	0.0421267	0.600219	0.860344	0.0533684	0.162572	0.185942	0.978678	0.25041	0.356654	0.455118
met304	0.0493509	0.442838	0.072868	0.154198	0.417481	0.0130911	0.0155625	0.887081	0.033159	0.035975	0.0248765	0.822738	3.21583e-05	0.162137	0.458953	0.225974	0.457964	0.625186	0.005159	0.0413625	0.759381	0.228854	0.0227822	0.029177	0.952461	0.076351	0.28025	0.484019	0.629584	0.464155	0.327519	0.724711	0.339714	0.112738	0.17893	0.0670426	0.100112	0.832954	0.121622	0.848237	0.500911	0.278164	0.827507	0.276266	0.710629	0.0886666	0.419919	0.5329	0.708678
met305	0.617936	0.853721	0.726098	0.894678	0.111721	0.12936	0.879585	0.244902	0.743303	0.645625	0.271437	0.483401	2.23516e-16	0.621631	0.832652	0.723227	0.879969	0.108684	0.13277	0.902884	0.254627	0.733274	0.60532	0.278723	0.520128	0.583075	0.814894	0.157368	0.873699	0.863502	0.992096	0.47556	0.642981	0.338362	0.636249	0.0940115	0.660236	0.00580209	0.321266	0.509831	0.249402	0.666221	0.855739	0.288447	0.0699132	0.127623	0.372057	0.923299	0.108317
met306	0.000936953	0.157706	0.39665	0.0539529	0.810342	0.107687	0.0815757	0.0182031	0.964046	0.752717	0.970197	0.508255	0.555687	0.645942	0.965371	0.92167	0.807043	0.674074	0.581195	0.819412	0.891914	0.411683	0.773849	0.739881	0.505884	0.135938	0.124816	0.426026	0.307944	0.1405	0.487547	0.97712	0.6449	0.318997	0.432238	0.00282557	0.105904	0.863439	0.429044	0.0311725	0.96977	0.416321	0.410879	0.23975	0.848695	0.0663835	0.169952	0.916538	0.235979
met307	0.82538	0.466307	0.660643	0.651421	0.940275	0.260704	0.410952	0.172858	0.283123	0.10877	0.931805	0.92769	0.120475	0.414467	0.930803	0.953732	0.635812	0.276289	0.938615	0.23128	0.475775	0.00260533	0.630735	0.681716	0.427393	0.778348	0.23338	0.300708	0.453464	0.109012	0.634797	0.457813	0.929024	0.511601	0.650783	0.171275	0.866458	0.580801	0.0819064	0.594042	0.298351	0.797306	0.532029	0.740215	0.395483	0.0528443	0.979986	0.941519	0.104186
met308	0.941353	0.950424	0.287704	0.128126	0.621113	0.964893	0.878639	0.436556	0.398105	0.649331	0.258047	0.55633	2.73355e-21	0.188763	0.187527	0.662267	0.738693	0.424008	0.654695	0.181219	0.448836	0.7506	0.70468	0.660779	0.0933989	0.649406	0.894838	0.501721	0.836546	0.850697	0.470152	0.578663	0.37002	0.198541	0.0920156	0.569072	0.934315	0.891157	0.598079	0.632464	0.598976	0.476349	0.851888	0.981266	0.39342	0.797793	0.647143	0.974688	0.565445
met309	0.0192362	0.491553	0.174268	0.74803	0.0468013	0.55225	0.222003	0.314945	0.558482	0.446277	0.20397	0.123923	1.61545e-12	0.593732	0.483619	0.0254031	0.179999	0.63511	0.752214	0.0618297	0.888037	0.263074	0.532626	0.832163	0.882063	0.942329	0.21465	0.745909	0.239309	0.433073	0.85334	0.722243	0.319668	0.972695	0.487673	0.530169	0.053779	0.672491	0.983143	0.609811	0.412365	0.433508	0.590767	0.217413	0.526658	0.84275	0.981795	0.479197	0.117329
met310	0.488318	0.9256	0.0692379	0.333542	0.214868	0.0568745	0.0698338	0.164315	0.225182	0.292417	0.672509	0.413414	0.000855654	0.790198	0.705883	0.157053	0.389355	0.210052	0.0402967	0.0885735	0.193351	0.139766	0.402774	0.546827	0.379432	0.315981	0.0743038	0.873871	0.0702141	0.0547614	0.266029	0.979022	0.852521	0.736227	0.843126	0.923958	0.0359363	0.0116462	0.0768033	0.233458	0.396377	0.686872	0.379786	0.432785	0.0133816	0.00159133	0.646044	0.1897	0.759775
met311	0.957707	0.820241	0.642973	0.560542	0.666135	0.707501	0.365326	0.648188	0.294784	0.0935439	0.468102	0.200282	0.00363347	0.949973	0.230659	0.129744	0.166329	0.331329	0.0200177	0.497091	0.240443	0.0393677	0.466984	0.0396949	0.0805691	0.373419	0.247703	0.820059	0.0672965	0.756834	0.748035	0.555168	0.168972	0.552236	0.982951	0.095315	0.931031	0.969133	0.587915	0.709763	0.326626	0.277249	0.371728	0.263145	0.979193	0.383094	0.101249	0.44837	0.943638
met312	0.794501	0.361637	0.103341	0.457642	0.815131	0.422798	0.770778	0.860187	0.436713	0.893342	0.744191	0.0110575	0.743673	0.584988	0.171333	0.642375	0.766673	0.150093	0.450149	0.570087	0.701196	0.67504	0.9048	0.0845522	0.359375	0.654894	0.93345	0.696716	0.913318	0.337966	0.78324	0.386869	0.0433559	0.0843963	0.932317	0.0570246	0.133619	0.186028	0.670676	0.330345	0.828928	0.594634	0.840146	0.954801	0.545448	0.118065	0.0646655	0.783391	0.488784
met313	0.0269312	0.123847	0.24146	0.225994	0.0352389	0.351547	0.456366	0.679021	0.355626	0.0149302	0.132546	0.00106717	0.821407	0.040063	0.131026	0.401656	0.214805	0.0372182	0.392585	0.378203	0.60644	0.360779	0.0168013	0.150673	0.000625539	0.0907026	0.516734	0.529186	0.537244	0.036758	0.999488	0.0025409	0.519799	0.612152	0.204015	0.271657	0.437604	0.456763	0.651352	0.970033	0.301792	0.541785	0.274957	0.166661	0.534052	0.737629	0.938745	0.614543	0.449339
met314	0.286866	0.406587	0.513104	0.219536	0.302621	0.273073	0.4296	0.216268	0.214884	0.695451	0.334824	0.960985	0.000702224	0.376535	0.192736	0.423581	0.605713	0.961736	0.383609	0.849505	0.507496	0.568427	0.76427	0.58203	0.225599	0.200754	0.307286	0.055966	0.674779	0.911013	0.633491	0.38299	0.341812	0.424817	0.95352	0.484301	0.274234	0.808755	0.364151	0.181594	0.606742	0.553146	0.411457	0.456622	0.542617	0.162135	0.00800884	0.319722	0.824388
met315	0.39192	0.274889	0.107011	0.299906	0.577841	0.265049	2.29734e-10	0.294821	0.0626658	0.181504	0.643127	0.804764	1.65865e-05	0.439294	0.698337	0.351967	0.816891	0.857406	0.177926	0.642175	0.843502	0.66961	0.760428	0.886742	0.638057	0.19972	0.204644	0.436915	0.00441618	0.929147	0.783265	0.478733	0.694941	0.208501	0.760323	0.0481751	0.636412	0.269951	0.42656	0.0571745	0.269232	0.671596	0.796916	0.217321	0.35942	0.290264	0.664119	0.240394	0.293694
met316	0.200931	0.810735	0.396256	0.475304	0.432273	0.747907	0.292446	0.840513	0.450714	0.906644	0.588353	0.90863	2.53155e-11	0.133411	0.967875	0.398776	0.587143	0.319409	0.941297	0.553904	0.851667	0.577658	0.993268	0.401219	0.804153	0.452681	0.603644	0.467622	0.464785	0.914513	0.498424	0.490892	0.670721	0.97286	0.587181	0.400109	0.698209	0.512273	0.253397	0.148732	0.465521	0.872388	0.905151	0.929528	0.251943	0.647667	0.908715	0.768178	0.482754
met317	0.10524	0.234759	0.849132	0.546278	0.920011	0.842677	0.942999	0.353371	0.77122	0.446984	0.174066	0.372485	8.49674e-05	0.343187	0.438712	0.501237	0.580949	0.813959	0.889591	0.185828	0.22974	0.443506	0.942737	0.0941495	0.391511	0.784862	0.37429	0.390838	0.662707	0.556222	0.637188	0.841385	0.780259	0.972839	0.668594	0.791114	0.998601	0.348628	0.320866	0.863869	0.70899	0.0835158	0.760845	0.388552	0.301103	0.600671	0.700752	0.815181	0.702912
met318	0.225989	0.668445	0.245564	0.949504	0.494588	0.0642663	0.561989	0.719368	0.117962	0.815245	0.513835	0.54075	0.488261	0.287022	0.161414	0.805362	0.890317	0.181251	0.887109	0.396138	0.493023	0.958102	0.439018	0.96288	0.536799	0.517698	0.991429	0.919974	0.17516	0.963189	0.537004	0.171998	0.0717762	0.850378	0.636812	0.594333	0.535835	0.550663	0.605713	0.854981	0.788816	0.918698	0.260371	0.645837	0.812194	0.55137	0.233329	0.503714	0.705633
met319	0.107552	0.0182596	0.0214452	0.00837395	0.150024	0.101	0.00375413	0.0843889	0.106499	0.920152	3.0939e-07	0.774333	0.968126	0.810583	0.615214	0.739762	0.328884	0.572689	0.873136	0.259062	0.868711	0.596614	0.903047	0.978185	0.709266	0.623276	0.639187	0.410178	0.139653	0.0772498	0.750041	0.248124	0.805313	0.963744	0.0109762	0.115834	0.242814	0.0609905	0.813995	0.648081	0.125793	0.00115448	0.892404	0.26827	0.125838	0.0869518	0.902914	0.325252	0.687772
met320	0.68166	0.900465	0.417022	0.689904	0.460977	0.489658	0.11941	0.00758567	0.241715	0.222049	0.119421	0.981937	0.000504404	0.903741	0.455232	0.482939	0.858758	0.869144	0.436992	0.929008	0.220562	0.149562	0.61939	0.678966	0.0413781	0.130027	0.223442	0.57726	0.626741	0.540072	0.786684	0.800028	0.97207	0.639372	0.174435	0.341598	0.413852	0.662512	0.0397704	0.0428688	0.123925	0.130882	0.453511	0.667055	0.913747	0.541881	0.341184	0.391545	0.76344
met321	0.112868	0.183916	0.131701	0.992394	0.0978343	0.597496	0.447386	0.110813	0.297998	0.94534	0.671204	0.338198	1.70018e-08	0.268322	0.774511	0.178546	0.786498	0.127108	0.736067	0.618086	0.570155	0.759992	0.349441	0.762673	0.478284	0.656379	0.663226	0.104098	0.847728	0.972682	0.262409	0.380331	0.0862835	0.258529	0.794463	0.923457	0.604059	0.0034545	0.574678	0.815287	0.00931544	0.274209	0.426117	0.37786	0.349542	0.0713782	0.0657259	0.434293	0.220135
met322	0.888415	0.956839	0.0754486	0.402565	0.600112	0.843013	0.785793	0.698375	0.315967	0.979664	0.0633141	0.438468	0.137526	0.823203	0.519577	0.526677	0.631907	0.0330989	0.309686	0.78674	0.767622	0.823915	0.555237	0.577297	0.771781	0.145898	0.248703	0.86686	0.521445	0.108969	0.171411	0.551449	0.181385	0.505701	0.421255	0.803869	0.541891	0.105962	0.726268	0.573793	0.41372	0.055707	0.915656	0.46567	0.668022	0.19802	0.0782958	0.785521	0.1599
met323	0.0697789	0.796906	0.0875618	0.866334	0.493117	0.47376	0.437115	0.368034	0.531758	0.891765	0.00554913	0.41499	2.20373e-30	0.550911	0.362024	0.688117	0.441748	0.11055	0.036405	0.777585	0.194441	0.453258	0.279848	0.0156798	0.345342	0.539424	0.296545	0.146902	0.88248	0.596704	0.629964	0.161406	0.000858584	0.933207	0.767004	0.658346	0.918959	0.147371	0.382346	0.193225	0.858791	0.480597	0.104493	0.183549	0.620385	0.0540842	0.73411	0.481654	0.314878
met324	0.955383	0.581974	0.772319	0.503808	0.577364	0.609804	0.805056	0.0651369	0.611424	0.518272	0.978722	0.857781	1.91935e-08	0.463212	0.593679	0.961527	0.719776	0.318448	0.476942	0.77805	0.362398	0.455081	0.702607	0.733427	0.33527	0.648823	0.0316259	0.206493	0.198416	0.857889	0.0397783	0.129203	0.366369	0.0325335	0.388452	0.125502	0.407976	0.0504006	0.41335	0.351064	0.770365	0.645974	0.223748	0.888614	0.193263	0.104336	0.6735	0.193764	0.589731
met326	0.188855	0.115858	0.418334	0.810896	0.130882	0.513248	0.0690215	0.518693	0.0248216	0.0554448	0.0552843	0.505809	0.0155064	0.541055	0.721809	0.264418	0.756548	0.524855	0.889571	0.997721	0.952867	0.261786	0.477292	0.586718	0.532741	0.0291887	0.278931	0.947661	0.0554385	0.91645	0.155979	0.163953	0.800138	0.0018978	0.643504	0.202203	0.524594	0.0199112	0.548123	0.585621	0.687514	0.238742	0.0298689	0.68073	0.0176049	0.907457	0.885489	0.078874	0.724325
met327	0.295428	0.094213	0.991015	0.959747	0.00246568	0.541434	0.0887064	0.14952	0.930817	0.0304238	0.0355487	0.0234047	0.0416087	0.633428	0.0127262	0.00718641	0.856414	0.373834	0.0290998	0.793791	0.65573	0.542225	0.409008	0.0523392	0.315658	0.18347	0.280251	0.858202	0.00975882	0.0924216	0.190721	0.294544	0.580455	0.0475221	0.0608553	0.847281	0.634743	0.564411	0.00166546	0.710857	0.00817141	0.905279	0.747398	0.297872	0.560292	0.34379	0.856113	0.857888	0.101977
met328	0.881856	0.429127	0.551604	0.406868	0.969086	0.73578	0.0248584	0.642564	0.109235	0.196094	0.384205	0.429687	2.11634e-13	0.345957	0.218253	0.134316	0.822676	0.357979	0.249455	0.761202	0.2622	0.321438	0.0245901	0.543808	0.372845	0.159684	0.646276	0.0498149	0.00279085	0.694481	0.214563	0.110054	0.229659	0.775587	0.769881	0.297308	0.99634	0.0167159	0.367719	0.614483	0.199906	0.286225	0.173049	0.383828	0.312918	0.348387	0.168619	0.9908	0.6887
met329	0.71482	0.478861	0.0353465	0.168759	0.182833	0.00296183	0.784921	0.288849	0.0822465	0.678415	0.0144575	0.143642	0.277241	0.339216	0.343074	0.668983	0.189971	0.192231	0.257936	0.662667	0.682897	0.199095	0.425428	0.0338285	0.177102	0.713663	0.808027	0.622631	0.536448	0.93659	0.993955	0.678851	0.267976	0.610185	0.63135	0.239004	0.891199	0.594227	0.55746	0.844411	0.770753	0.470056	0.538343	0.891912	0.130229	0.771978	0.89851	0.0434387	0.769263
met330	0.598365	0.728432	0.464927	0.241259	0.503151	0.651528	0.79533	0.00820916	0.858052	0.567823	0.953935	0.737166	0.799852	0.626966	0.478109	0.736091	0.381933	0.908246	0.394143	0.815594	0.0148069	0.77484	0.355571	0.808415	0.582855	0.161119	0.00921699	0.316634	0.089515	0.275225	0.357806	0.293198	0.0612442	0.53182	0.846836	0.249662	0.494738	0.128675	0.682807	0.0811254	0.625623	0.858855	0.143595	0.569738	0.614146	0.141569	0.272387	0.234704	0.59981
met331	0.506485	0.975665	0.66561	0.360525	0.410156	0.845605	0.530419	0.0352506	0.958559	0.687873	0.753895	0.951915	0.226855	0.495575	0.818325	0.722244	0.307127	0.37758	0.84864	0.690665	0.0876419	0.986634	0.641106	0.55499	0.904306	0.0449578	0.00887777	0.252034	0.0853941	0.139582	0.0368763	0.190545	0.0142811	0.229128	0.191489	0.00266204	0.251768	0.110291	0.271117	0.057031	0.469119	0.568077	0.0364444	0.303042	0.326275	0.0257109	0.10144	0.254123	0.644149
met332	0.553024	0.842006	0.516898	0.208692	0.470363	0.920938	0.0181933	0.277893	0.00729344	0.921712	0.747788	0.63862	0.804449	0.220371	0.487231	0.622848	0.700238	0.800932	0.0600974	0.334377	0.116662	0.171939	0.00922236	0.181444	0.213209	0.262921	0.555912	0.0611772	0.883554	0.107984	0.548205	0.329363	0.977627	0.0703473	0.954674	0.91652	0.476243	0.766778	0.912224	0.817762	0.108954	0.1984	0.0115777	0.611913	0.903074	0.0198776	0.105461	0.996441	0.243157
met333	0.95055	0.694571	0.482052	0.244916	0.759307	0.327644	0.0433893	0.66223	0.606453	0.331527	0.128115	0.341428	7.77341e-07	0.161494	0.871645	0.971481	0.480034	0.911233	0.489395	0.461829	0.206507	0.861465	0.925591	0.187083	0.100711	0.522567	0.965828	0.731896	0.61893	0.127103	0.394786	0.563848	0.308217	0.603324	0.625946	0.0876267	0.593866	0.507785	0.475037	0.855309	0.482032	0.448716	0.559285	0.465651	0.475291	0.0447702	0.392055	0.344943	0.401704
met334	0.935458	0.70755	0.365153	0.536151	0.78785	0.137095	0.985357	0.885693	0.886353	0.145835	0.786579	0.319524	0.379196	0.305795	0.216874	0.291287	0.843543	0.52592	0.808794	0.315294	0.660461	0.106233	0.973177	0.470253	0.719548	0.760619	0.955359	0.593056	0.474194	0.978724	0.467984	0.846535	0.334085	0.783342	0.663783	0.152937	0.425848	0.267802	0.736301	0.943438	0.710988	0.33161	0.177882	0.722898	0.603618	0.351826	0.485756	0.440227	0.543961
met335	0.90114	0.499269	0.781634	0.386639	0.618198	0.851514	0.27274	0.429905	0.0802487	0.408501	0.799456	0.589921	0.00200297	0.557918	0.609534	0.976465	0.779409	0.733977	0.843974	0.79189	0.438721	0.740601	0.0988621	0.694503	0.50557	0.0483373	0.178343	0.881113	0.326437	0.850122	0.425057	0.0662003	0.00128729	0.255564	0.164291	0.0739931	0.320515	0.86242	0.316662	0.743519	0.431277	0.0113313	0.0408739	0.204879	0.395421	0.0437275	0.0856911	0.584091	0.32912
met336	0.645633	0.228773	0.0100106	0.429257	0.00155386	0.650341	0.108654	0.124548	0.290389	0.0243612	0.509493	0.610729	1.78882e-08	0.292497	0.454763	0.15023	0.192397	0.187176	0.786168	0.16322	0.0077758	0.878116	0.00208036	0.937902	0.421819	0.849508	0.378202	0.751165	0.176236	0.951318	0.117786	0.985597	0.588664	0.289712	0.687779	0.416665	0.59081	0.0151197	0.581782	0.0959581	0.171079	0.280656	0.0755943	0.890697	0.884008	0.475246	0.844198	0.228406	0.391156
met337	0.965964	0.703379	0.0101576	0.361603	0.44121	0.218297	0.475546	0.772963	0.861727	0.855921	0.605491	0.508531	1.15959e-21	0.133397	0.542914	0.0947088	0.943933	0.335943	0.639813	0.656947	0.326694	0.489822	0.201456	0.693376	0.964685	0.89849	0.725707	0.523682	0.371569	0.426618	0.878339	0.903792	0.599662	0.329611	0.415639	0.936446	0.641329	0.721392	0.552142	0.781313	0.331296	0.864654	0.801834	0.717794	0.285965	0.151504	0.419399	0.548016	0.427181
met338	0.00421918	0.749496	0.879108	0.761382	0.572659	0.392918	0.596399	0.62122	0.148612	0.642357	0.356434	0.514264	5.7336e-22	0.937538	0.480133	0.747603	0.822004	0.678282	0.824008	0.773965	0.436153	0.484526	0.226603	0.296977	0.704065	0.180865	0.542539	0.349587	0.151917	0.246184	0.661364	0.766049	0.381573	0.316769	0.00912087	0.568101	0.673792	0.667971	0.207558	0.875937	0.168702	0.312844	0.223017	0.518355	0.176916	0.733847	0.855165	0.469646	0.294381
met339	0.236646	0.0584268	0.75871	0.142261	0.245602	0.872499	0.000153131	0.00383509	0.943615	0.518543	0.849419	0.854879	0.00108428	0.876385	0.00365866	0.248599	0.21116	0.535246	0.585808	0.000182453	0.0201474	0.900033	0.154587	0.829448	0.521177	0.752532	0.97999	0.214287	0.158579	0.433701	0.791854	0.663822	0.883979	0.128554	0.714054	0.29334	0.107949	0.753161	0.14024	0.870185	0.0242105	0.0502975	0.103114	0.14574	0.15926	0.802865	0.882543	0.939479	0.128149
met340	0.68716	0.687299	0.311084	0.145636	0.459312	0.330138	0.512139	0.539178	0.999691	0.330002	0.0482247	0.291422	0.160184	0.793523	0.171263	0.541416	0.238961	0.169584	0.920624	0.928017	0.626793	0.36619	0.639527	0.241875	0.167614	0.097637	0.946706	0.0742806	0.287118	0.277753	0.632461	0.316544	0.911033	0.631678	0.171292	0.498903	0.980135	0.156595	0.756594	0.638306	0.321887	0.219155	0.484035	0.666067	0.151297	0.212621	0.923724	0.299283	0.141053
met341	0.00221375	0.330808	0.459897	0.393689	0.127945	0.0445838	0.776501	0.645375	0.956672	0.512036	0.689171	0.345743	0.0125646	0.658208	0.98974	0.699135	0.374545	0.956617	0.328029	0.901795	0.381167	0.21919	0.0988684	0.470255	0.859586	0.785532	0.500467	0.725282	0.989206	0.698129	0.202675	0.128936	0.204931	0.250195	0.620893	0.902392	0.151131	0.00966211	0.72908	0.269494	0.289023	0.343378	0.515689	0.158803	0.552327	0.133188	0.148588	0.302279	0.334769
met342	0.624221	0.219319	0.612423	0.822229	0.485557	0.857123	0.0297503	0.160952	0.70445	0.4636	0.797132	0.59136	0.000541436	0.85386	0.795355	0.459379	0.629909	0.295683	0.558463	0.232003	0.0665298	0.544626	0.776054	0.235901	0.244348	0.707755	0.403059	0.649646	0.57828	0.598543	0.922117	0.44843	0.193271	0.699286	0.642838	0.114443	0.158561	0.0374371	0.944568	0.374235	0.0595692	0.282825	0.117807	0.894214	0.20116	0.421102	0.0139922	0.13097	0.581803
met343	0.639918	0.155825	0.511835	0.0690363	0.0603071	0.508025	0.489743	0.380347	0.017069	0.0679088	0.913032	0.487957	6.39208e-24	0.302991	0.362437	0.496308	0.513339	0.956965	0.0954273	0.799341	0.99846	0.164455	0.826875	0.850981	0.445762	0.444691	0.221036	0.861833	0.349942	0.580345	0.992481	0.703339	0.964657	0.277826	0.272104	0.817184	0.218386	0.0640952	0.327982	0.816508	0.196885	0.69015	0.761942	0.29493	0.845121	0.129414	0.711247	0.0163149	0.350382
met344	0.736002	0.854205	0.132456	0.544281	0.182967	0.291071	0.64094	0.534283	0.190082	0.011373	0.373693	0.176438	1.04238e-47	0.0864341	0.824543	0.517839	0.279801	0.0699208	0.166859	0.0941559	0.352635	0.0978323	0.508543	0.573048	0.324975	0.907857	0.592543	0.101685	0.828432	0.933762	0.650745	0.249908	0.0407579	0.753464	0.0155768	0.973676	0.135542	0.806579	0.000232234	0.010402	0.265524	0.189098	0.510121	0.228033	0.125061	0.984981	0.333082	0.799047	0.102068
met345	0.192507	0.557401	0.0256971	0.176899	0.0505811	0.13166	0.403398	0.939649	0.477063	0.446083	0.0501134	0.51016	0.00392912	0.19871	0.552504	0.024466	0.178711	0.0508959	0.133366	0.406436	0.922602	0.47881	0.437663	0.0503697	0.521207	0.803452	0.979034	0.566369	0.195071	0.818238	0.911053	0.659621	0.836638	0.683965	0.569942	0.719881	0.327462	0.69664	0.928484	0.322017	0.484079	0.0266722	0.0565687	0.343533	0.166627	0.00288906	0.0854949	0.855705	0.963304
met346	0.85838	0.103272	0.376608	0.189924	0.172627	0.388083	0.438964	0.167426	0.163798	0.505049	0.325879	0.274042	2.61124e-06	0.300462	0.579461	0.240186	0.132829	0.919768	0.827416	0.124029	0.344775	0.488869	0.657916	0.000803481	0.515064	0.41942	0.0831824	0.748372	0.101688	0.34048	0.612647	0.871387	0.962449	0.986001	0.315473	0.631213	0.153637	0.806041	0.686222	0.749891	0.388192	0.151297	0.220752	0.427179	0.505261	0.248175	0.647016	0.471863	0.866322
met347	0.27965	0.940477	0.914264	0.886533	0.494312	0.930623	0.729241	0.275003	0.692737	0.779343	0.191788	0.260558	0.00033157	0.120109	0.596089	0.243781	0.881042	0.534846	0.214814	0.215398	0.442568	0.257617	0.989826	0.23479	0.057132	0.567827	0.644407	0.108155	0.000811796	0.397112	0.996971	0.790851	0.511029	0.0498326	0.365095	0.142735	0.912289	0.948185	0.0190194	0.0498927	0.641999	0.990596	0.152794	0.00738288	0.171004	0.948508	0.253084	0.562947	0.645858
met348	0.106314	0.388603	0.863944	0.288697	0.595155	0.925114	0.61907	0.152215	0.520293	0.936432	0.991437	0.114355	0.00194855	0.51851	0.128213	0.193583	0.152022	0.625596	0.0381222	0.420138	0.375833	0.587411	0.967733	0.290665	0.302636	0.500308	0.82477	0.906468	0.395331	0.110318	0.308142	0.579619	0.196613	0.267266	0.88695	0.572343	0.429107	0.456051	0.855357	0.253724	0.0090082	0.822796	0.158898	0.138553	0.890495	0.440479	0.465985	0.301403	0.180805
met349	0.083891	0.454428	0.546395	0.214941	0.683994	0.843523	0.645319	0.00293126	0.336184	0.0768343	0.274113	0.760792	5.50347e-24	0.934089	0.752646	0.68787	0.412327	0.488537	0.622705	0.122061	0.00704207	0.360388	0.379828	0.805154	0.509732	0.948042	0.290162	0.938681	0.102866	0.365173	0.151456	0.00966322	0.106371	0.208463	0.964942	0.160544	0.652516	0.719764	0.0357098	0.484179	0.0216462	0.830096	0.22865	0.916699	0.00574937	0.702521	0.478395	0.942148	0.104027
met350	0.708939	0.18375	0.188143	0.474128	0.460065	0.0203466	0.187783	0.386044	0.786111	0.159671	0.809395	0.126938	0.0422343	0.190877	0.924524	0.0057936	0.265518	0.381742	0.902911	0.683286	0.236346	0.869964	0.782302	0.419456	0.889333	0.194976	0.1856	0.703012	0.414849	0.928113	0.078988	0.21367	0.226474	0.784698	0.639284	0.909415	0.527922	0.101302	0.325957	0.225085	0.429677	0.655757	0.441907	0.947412	0.0732038	0.905667	0.119022	0.90909	0.0898061
met351	0.345495	0.0949904	0.213505	0.79017	0.408591	0.427919	0.820051	0.978309	0.465031	0.748493	0.412663	0.581462	3.21214e-08	0.76491	0.0931396	0.105404	0.642194	0.440429	0.066545	0.868373	0.836857	0.112481	0.470094	0.523767	0.997286	0.15613	0.864882	0.0827183	0.155741	0.556504	0.21074	0.634065	0.1116	0.591484	0.869845	0.0113708	0.319918	0.0140718	0.992231	0.55129	0.0954455	0.275775	0.654887	0.34442	0.227544	0.0912455	0.889657	0.738207	0.803532
met352	0.454796	0.986676	0.638281	0.853594	0.882562	0.732397	0.239805	0.673573	0.836285	0.189038	0.297669	0.706247	0.00144437	0.567046	0.311305	0.977738	0.531356	0.582157	0.914398	0.816511	0.860311	0.645545	0.751223	0.061818	0.0922046	0.0622826	0.293081	0.134515	0.725335	0.846003	0.360575	0.908784	0.349196	0.124697	0.783464	0.206332	0.442569	0.0395222	0.638429	0.399927	0.261456	0.384256	0.906105	0.355088	0.990477	0.0236105	0.00610282	0.617732	0.924917
met353	0.306369	0.0802819	0.991722	0.57136	0.144588	0.377144	0.0968339	0.571931	0.244966	0.725309	0.239874	0.765633	0.0130384	0.442511	0.426769	0.979987	0.87645	0.0237864	0.941848	0.135857	0.687808	0.358249	0.0397149	0.141199	0.525905	0.344888	0.956712	0.200095	0.339356	0.228884	0.323721	0.31649	0.525904	0.682093	0.107691	0.805167	0.781617	0.995973	0.234741	0.979173	0.537604	0.380643	0.456136	0.842566	0.388008	0.1728	0.828927	0.668793	0.91759
met354	0.85782	0.477482	0.210814	0.966566	0.633623	0.646273	0.520041	0.603307	0.684968	0.982366	0.946856	0.828534	9.02101e-06	0.705621	0.808686	0.373998	0.732867	0.996077	0.524408	0.582184	0.962258	0.853582	0.618678	0.628337	0.797344	0.259812	0.196534	0.462164	0.58126	0.160033	0.561398	0.521164	0.703102	0.634248	0.379908	0.822254	0.0367493	0.723619	0.0819529	0.0196865	0.390035	0.726507	0.898633	0.548693	0.118536	0.506096	0.936839	0.361917	0.102893
met355	0.244031	0.714448	0.330608	0.16358	0.436804	0.997998	0.928637	0.583982	0.263245	0.928371	0.0653455	0.517818	3.04719e-15	0.419328	0.906442	0.112279	0.154045	0.130741	0.729842	0.612335	0.690323	0.993777	0.494649	0.635137	0.726633	0.863259	0.703041	0.0872442	0.0591758	0.0464054	0.85672	0.547976	0.293525	0.0684153	0.084676	0.948341	0.54213	0.742356	0.109372	0.4113	0.0373161	0.687755	0.0346126	0.97489	0.344069	0.501772	0.593584	0.491003	0.944505
met356	0.749381	0.492213	0.534637	0.525675	0.13008	0.98866	0.909452	0.424628	0.785763	0.723521	0.599743	0.630954	0.714798	0.945772	0.93623	0.67747	0.858662	0.676979	0.201983	0.181816	0.30579	0.882585	0.86925	0.883581	0.0392835	0.151516	0.297837	0.972505	0.467389	0.148233	0.65674	0.288093	0.211948	0.915863	0.319363	0.00352471	0.678763	0.397782	0.784546	0.679353	0.919842	0.482647	0.448069	0.868349	0.695951	0.597536	0.605548	0.22584	0.137066
met357	0.549562	0.567597	0.556426	0.123316	0.916921	0.263949	0.414915	0.907882	0.216437	0.36533	0.236502	0.328857	4.5185e-12	0.944456	0.935751	0.189858	0.276522	0.198624	0.157473	0.639913	0.304339	0.534204	0.425515	0.713056	0.178948	0.973678	0.898285	0.541115	0.00371468	0.861083	0.00901279	0.194261	0.943908	0.0454495	0.299289	0.0789432	0.464416	0.378779	0.067216	0.385861	0.499059	0.844494	0.0477756	0.132451	0.378161	0.998476	0.747328	0.328998	0.307078
met358	0.621186	0.850809	0.143524	0.052568	0.156543	0.747472	0.975346	0.896504	0.0686458	0.00132719	0.45412	0.403817	0.96452	0.681166	0.999453	0.826774	0.31619	0.799455	0.746058	0.737608	0.831029	0.791382	0.532909	0.877874	0.651888	0.541221	0.637615	0.878325	0.609743	0.10436	0.421232	0.0426854	0.104829	0.454472	0.857399	0.610903	0.314605	0.216969	0.326083	0.0334017	0.704224	0.56464	0.554041	0.462318	0.459764	0.141036	0.104794	0.0699929	0.55474
met359	0.332415	0.50435	0.796461	0.338927	0.101502	0.755152	0.370814	0.148276	0.330609	0.344498	0.954612	0.303108	0.19708	0.024507	0.801394	0.952568	0.53909	0.019936	0.144023	0.0401749	0.83482	0.879663	0.839902	0.717474	0.715272	0.0696724	0.300629	0.251198	0.106881	0.900124	0.470461	0.421678	0.15101	0.0252078	0.227706	0.389534	0.503608	0.00939643	0.219996	0.101217	0.141246	0.83464	0.886971	0.101449	0.811139	0.0943851	0.0787657	0.120103	0.997688
met360	0.705378	0.943965	0.218305	0.868799	0.178179	0.157387	0.997231	0.455484	0.299411	0.210738	0.95276	0.533004	1.09151e-06	0.862606	0.131887	0.803989	0.124261	0.159388	0.860712	0.992416	0.137278	0.965874	0.154302	0.624734	0.804727	0.83631	0.454428	0.44586	0.425383	0.919045	0.87491	0.603406	0.902007	0.462593	0.262239	0.800348	0.294117	0.834593	0.590447	0.453782	0.844339	0.65149	0.504291	0.789474	0.494582	0.372877	0.880301	0.932107	0.70053
met361	0.938416	0.0293417	0.402056	0.562479	0.117086	0.408215	0.689794	0.785597	0.115428	0.628695	0.536908	0.382404	0.910389	0.536243	0.842788	0.921417	0.629631	0.634037	0.882252	0.766258	0.906863	0.797607	0.88818	0.133493	0.0698489	0.200976	0.23687	0.580173	0.345428	0.295829	0.359614	0.232137	0.867457	0.0458107	0.714916	0.623395	0.899718	0.0730395	0.76126	0.108093	0.179529	0.484704	0.830931	0.19724	0.377383	0.00552918	0.0419537	0.403659	0.933409
met362	0.450538	0.0646585	0.977311	0.887211	0.597112	0.858486	0.125328	0.428861	0.687826	0.000365874	0.01278	0.287694	1.62248e-07	0.0692557	0.00433461	0.348791	0.770226	0.254402	0.201722	0.117867	0.300373	0.509139	0.0237006	0.0175254	0.981167	0.223858	0.998889	0.197221	0.085422	0.956504	0.855481	0.0493684	0.884213	0.810262	0.112576	0.535771	0.405067	0.341014	0.056016	0.258539	0.890713	0.000949258	0.613396	0.291818	0.0357349	0.396721	0.499237	0.872132	0.838406
met363	0.172248	0.475493	0.852412	0.44344	0.673643	0.127444	0.183346	0.618797	0.393371	0.0727755	0.471762	0.79639	0.00409107	0.40829	0.843475	0.201287	0.393503	0.839566	0.0139696	0.0177626	0.773934	0.114441	0.040012	0.119539	0.60549	0.0762826	0.290504	0.0254002	0.735624	0.615426	0.612235	0.299567	0.153945	0.13391	0.48317	0.487838	0.149829	0.428601	0.126739	0.918593	0.282954	0.148981	0.666933	0.506475	0.381275	0.534031	0.513038	0.918285	0.874886
met364	0.922846	0.915988	0.193978	0.641297	0.896301	0.888603	0.0843645	0.602572	0.126079	0.480474	0.685974	0.990104	2.20948e-20	0.860346	0.343954	0.291965	0.892818	0.467832	0.0227321	0.653983	0.416789	0.265929	0.619421	0.734558	0.724763	0.635829	0.932995	0.192721	0.685702	0.123424	0.960801	0.723376	0.772767	0.247335	0.104833	0.979991	0.739676	0.0461872	0.784587	0.519276	0.506195	0.627481	0.630935	0.62869	0.804747	0.236562	0.663884	0.0534444	0.0836395
met365	0.97782	0.038107	0.0697342	0.0302484	0.264012	0.49275	0.0957601	0.12823	0.569548	0.707246	0.648621	0.72255	0.00436646	0.841389	0.962107	0.761508	0.528535	0.566742	0.213314	0.266844	0.324204	0.169165	0.192341	0.0471247	0.124484	0.13734	0.582578	0.52842	0.464883	0.996072	0.128299	0.892073	0.573177	0.137976	0.265856	0.870223	0.488574	0.377975	0.839693	0.705893	0.00979493	0.708416	0.735057	0.0266935	0.064401	0.0133832	0.105699	0.681182	0.0891544
met366	0.501674	0.0426364	0.502978	0.898305	0.929762	0.437431	0.966641	0.231318	0.0788108	0.878328	0.868566	0.343674	0.133947	0.200991	0.898464	0.801163	0.831579	0.0630647	0.385649	0.561254	0.968587	0.911649	0.657188	0.00857144	0.113671	0.67845	0.548066	0.936516	0.959315	0.795516	0.893213	0.454805	0.949247	0.254315	0.893392	0.423824	0.818117	0.0161291	0.610079	0.941276	0.0533746	0.822345	0.542798	0.990857	0.908941	0.103266	0.046654	0.736563	0.431529
met367	0.157222	0.530025	0.711701	0.967645	0.22902	0.698159	0.990741	0.789066	0.153682	0.468516	0.706911	0.815784	0.0546117	0.159808	0.394762	0.837511	0.687425	0.111415	0.450635	0.90437	0.451334	0.131379	0.641393	0.618897	0.723072	0.906192	0.614969	0.598526	0.606019	0.763178	0.590962	0.918071	0.423281	0.422978	0.666838	0.0300147	0.941066	0.0723803	0.629275	0.699822	0.776325	0.286016	0.541886	0.170292	0.480155	0.101099	0.982497	0.858632	0.197987
met368	0.527215	0.653288	0.846152	0.701206	0.208323	0.359094	0.834551	0.431122	0.76189	0.65485	0.909933	0.871539	0.139436	0.150921	0.966151	0.376741	0.872078	0.917556	0.367906	0.642919	0.808218	0.15016	0.201183	0.892554	0.470262	0.0334103	0.775937	0.167298	0.16476	0.560931	0.239776	0.182603	0.310663	0.648056	0.640483	0.285096	0.961907	0.038093	0.256247	0.859854	0.673323	0.844112	0.851398	0.128431	0.609393	0.351744	0.816026	0.530801	0.178228
met369	0.408339	0.718778	0.588209	0.135275	0.963977	0.224311	0.664356	0.993757	0.178364	0.513842	0.173994	0.355056	8.76427e-12	0.854958	0.832209	0.243346	0.214635	0.136106	0.136259	0.616877	0.402117	0.623415	0.472981	0.411724	0.108038	0.988764	0.705556	0.403264	0.00230266	0.839651	0.0100894	0.167985	0.827814	0.0416443	0.165746	0.101737	0.343303	0.157493	0.0557151	0.33116	0.487255	0.817993	0.0402684	0.16897	0.316312	0.990729	0.778105	0.310774	0.264747
met370	0.814314	0.590371	0.589761	0.440782	0.589011	0.774493	0.30594	0.144133	0.965883	0.301079	0.687948	0.465358	0.05371	0.647356	0.416472	0.559783	0.538551	0.555691	0.640843	0.674828	0.619143	0.368478	0.594983	0.908014	0.279008	0.964941	0.171145	0.539983	0.252342	0.444671	0.846824	0.959297	0.608162	0.96627	0.428283	0.468574	0.66206	0.826918	0.726852	0.276481	0.188581	0.235993	0.486518	0.84384	0.935037	0.576185	0.917407	0.379175	0.516086
met371	0.508249	0.897091	0.350683	0.032482	0.100751	0.558192	0.867622	0.705871	0.438388	0.320258	0.237012	0.0546923	9.39531e-11	0.149904	0.654039	0.777525	0.206947	0.647188	0.068316	0.482442	0.402992	0.107075	0.413148	0.566446	0.0192024	0.21783	0.295051	0.204211	0.219723	0.971425	0.90521	0.653723	0.0605988	0.41708	0.0891611	0.0610927	0.500754	0.233275	0.359764	0.52364	0.46726	0.46878	0.9802	0.98364	0.530224	0.626091	0.663603	0.663913	0.187238
met372	0.562415	0.287367	0.432974	0.109687	0.60046	0.777761	0.516678	0.242934	0.834867	0.168107	0.0584433	0.62534	0.996571	0.0338401	0.538436	0.274672	0.579077	0.311924	0.122168	0.352113	0.93283	0.638457	0.489801	0.20996	0.484337	0.666226	0.783966	0.312724	0.315619	0.930255	0.0718281	0.0498602	0.141999	0.773795	0.196311	0.811772	0.57576	0.365006	0.405359	0.075492	0.702899	0.294921	0.165666	0.864412	0.347248	0.991013	0.662059	0.740125	0.501774
met373	0.645979	0.224987	0.202912	0.306827	0.184512	0.203278	0.0157503	0.128966	0.87625	0.148834	0.900276	0.0194444	0.000628818	0.587017	0.417592	0.955984	0.131627	0.120773	0.278375	0.0123714	0.17033	0.680773	0.159912	0.430637	0.00579738	0.259518	0.354859	0.535483	0.666533	0.560946	0.68177	0.99379	0.0609493	0.355843	0.776142	0.0632578	0.0640564	0.794815	0.0630744	0.947587	0.12602	0.0956905	0.162585	0.010311	0.425062	0.032707	0.788877	0.110504	0.282012
met374	0.923423	0.20373	0.618604	0.0295541	0.752408	0.39678	0.0798629	0.914722	0.263251	0.296958	0.607128	0.0174396	7.47437e-06	0.108124	0.138681	0.879091	0.278059	0.599959	0.577979	0.0901674	0.795546	0.220048	0.790675	0.347009	0.00292493	0.733787	0.449171	0.888628	0.531998	0.474833	0.132372	0.428405	0.020688	0.362024	0.48172	0.00363844	0.244172	0.461385	0.177754	0.537048	0.0833476	0.64132	0.339654	0.973376	0.772644	0.696533	0.135092	0.383373	0.363435
met375	0.537118	0.825748	0.448675	0.769886	0.312911	0.450009	0.854872	0.0884666	0.394136	0.613726	0.14769	0.939905	0.0103021	0.873525	0.861686	0.142777	0.674035	0.91035	0.844579	0.779996	0.012938	0.673473	0.331465	0.0711314	0.428506	0.360884	0.50812	0.960588	0.0932825	0.52594	0.844106	0.838328	0.249697	0.970943	0.179307	0.428683	0.644386	0.66816	0.907173	0.687782	0.879339	0.644599	0.950861	0.655978	0.42844	0.70795	0.513853	0.972951	0.437128
met376	0.101487	0.493699	0.455271	0.548264	0.712055	0.509403	0.862202	0.265083	0.472638	0.992251	0.182091	0.493736	3.29663e-05	0.341848	0.529239	0.43101	0.500326	0.386537	0.418443	0.942477	0.310888	0.732426	0.805692	0.188754	0.443357	0.942532	0.844074	0.0526831	0.401164	0.447363	0.946969	0.738892	0.158399	0.246062	0.950329	0.589416	0.937591	0.0345295	0.313293	0.590722	0.877936	0.902749	0.784439	0.0856885	0.811012	0.499456	0.25928	0.96799	0.716874
met377	0.34433	0.48508	0.172748	0.106276	0.918206	0.0824323	0.0103466	0.908218	0.0132419	0.0653224	0.0125498	0.902104	2.17876e-06	0.399174	0.574916	0.219524	0.409212	0.645673	0.0307755	0.0118519	0.89297	0.0430973	0.0811696	0.0134955	0.835061	0.513012	0.664465	0.271956	0.364603	0.246572	0.120187	0.861967	0.144403	0.133973	0.447503	0.157461	0.0757721	0.733167	0.0194012	0.868113	0.0878534	0.435183	0.932969	0.912536	0.917971	0.219643	0.976872	0.950477	0.997651
met378	0.111487	0.478176	0.669624	0.0980772	0.868892	0.967369	0.442532	0.0457841	0.825331	0.946285	0.48705	0.25189	0.0973563	0.119622	0.340446	0.675363	0.0864444	0.830554	0.939949	0.180709	0.0413023	0.771062	0.621274	0.242116	0.342916	0.101852	0.0409198	0.697954	0.172781	0.163803	0.00354614	0.0742031	0.00206288	0.479908	0.853405	0.00253451	0.886923	0.573709	0.863678	0.100147	0.273188	0.0432239	0.0207823	0.655329	0.915232	0.186899	0.203406	0.0207439	0.115571
met379	0.575822	0.124526	0.361472	0.701017	0.177932	0.373448	0.103404	0.566704	0.177057	0.395254	0.713453	0.716834	0.0121383	0.0173228	0.0549772	0.0922946	0.239828	0.172063	0.279507	0.750003	0.756451	0.28882	0.964174	0.38523	0.977793	0.98865	0.200426	0.19909	0.791453	0.575772	0.541058	0.145021	0.607376	0.287943	0.651553	0.236878	0.303834	0.0676267	0.591706	0.942667	0.0464909	0.736716	0.937131	0.559549	0.936254	0.183149	0.209153	0.202548	0.755049
met380	0.110331	0.936792	0.827687	0.860674	0.835732	0.102453	0.924717	0.0560816	0.222267	0.341518	0.507582	0.805374	7.22952e-34	0.546639	0.648802	0.748355	0.816636	0.295213	0.108436	0.657044	0.496637	0.625162	0.821811	0.918755	0.221895	0.841712	0.633788	0.087223	0.69072	0.161866	0.287776	0.617823	0.128759	0.958756	0.0779164	0.644705	0.496753	0.0175689	0.714833	0.0226558	0.813635	0.64971	0.0979496	0.27474	0.0734587	0.967902	0.662552	0.623751	0.232085
met381	0.689264	0.91703	0.0537546	0.156496	0.0428226	0.961019	0.992095	0.455852	0.682223	0.671892	0.76543	0.1284	7.63928e-06	0.187201	0.990239	0.915977	0.229231	0.315033	0.0629604	0.390991	0.540715	0.547615	0.346336	0.851794	0.0553103	0.0534171	0.0940157	0.505926	0.0564512	0.919523	0.567026	0.250314	0.026146	0.977461	0.253128	0.0383179	0.263696	0.0140805	0.37373	0.145442	0.856327	0.345431	0.855472	0.99083	0.858241	0.13242	0.952613	0.272276	0.380191
met382	0.0318597	0.0487012	0.376945	0.561626	0.355597	0.712673	0.117826	0.00229074	0.2456	0.201029	0.358751	0.429637	0.489636	0.736015	0.534732	0.686834	0.87272	0.742914	0.885679	0.757459	0.840892	0.331762	0.195843	0.329524	0.153962	0.290561	0.168838	0.573468	0.129918	0.160893	0.465484	0.80796	0.46247	0.425172	0.384012	0.939524	0.748781	0.338072	0.22918	0.0749281	0.535477	0.0147252	0.982063	0.523564	0.659373	0.0381369	0.428621	0.172354	0.979319
met383	0.713429	0.722987	0.0327165	0.191465	0.0523028	0.625848	0.887681	0.321067	0.447323	0.584827	0.684719	0.147457	0.00104425	0.0768279	0.834541	0.605453	0.312531	0.537277	0.0105073	0.24654	0.462962	0.20869	0.217468	0.598749	0.0477546	0.0288561	0.320506	0.544088	0.0509016	0.274073	0.344783	0.253397	0.0789984	0.946775	0.267406	0.0285538	0.576615	0.0229571	0.743794	0.077023	0.989514	0.496322	0.706443	0.647661	0.954143	0.12828	0.797712	0.55751	0.888987
met384	0.846247	0.143519	0.510986	0.13771	0.978108	0.281357	0.110835	0.452111	0.132549	0.731831	0.936408	0.0114855	0.302332	0.0498812	0.0894045	0.705775	0.325286	0.209804	0.71948	0.209313	0.688389	0.900234	0.860503	0.369477	0.00920256	0.845459	0.36526	0.301883	0.53328	0.838418	0.895464	0.931627	0.0433664	0.901574	0.905243	0.0120045	0.716271	0.236393	0.623994	0.855161	0.352519	0.494468	0.781367	0.196528	0.534306	0.534606	0.0543024	0.761019	0.507587
met385	0.845317	0.976045	0.442147	0.89657	0.281473	0.344052	0.130614	0.0077053	0.282864	0.154371	0.0916408	0.595378	0.000164415	0.878862	0.398082	0.721319	0.9508	0.991806	0.356842	0.870591	0.304681	0.16501	0.809931	0.575654	0.0380587	0.155884	0.415758	0.698177	0.540779	0.621246	0.535429	0.719588	0.891251	0.926017	0.15173	0.55054	0.735905	0.72034	0.0362408	0.0451212	0.111669	0.230266	0.451047	0.740905	0.935679	0.718911	0.163176	0.386895	0.52728
met386	0.517714	0.473688	0.47872	0.466431	0.311087	0.233693	0.936096	0.580113	0.745029	0.126002	0.0464878	0.493993	0.00373963	0.388529	0.585781	0.261969	0.908895	0.260805	0.386615	0.00400175	0.267356	0.0278548	0.303148	0.494286	0.553759	0.92755	0.232264	0.0381032	0.963869	0.758549	0.565172	0.405106	0.439384	0.693792	0.513961	0.885386	0.348301	0.602453	0.651686	0.875817	0.0419089	0.435073	0.561049	0.678655	0.17318	0.955961	0.472231	0.0744728	0.662004
met387	0.0259156	0.000648162	0.552049	0.357063	0.00631285	0.576433	0.0592068	0.305318	0.449667	7.57545e-05	0.0108938	0.441933	0.0857735	0.0348894	0.000711379	0.521413	0.349121	0.00787774	0.572603	0.0613508	0.268028	0.40875	6.96673e-05	0.00984599	0.355282	0.635943	0.989362	0.1333	0.431866	0.823179	0.665499	0.0373143	0.803867	0.350127	0.322526	0.424201	0.324526	0.406855	0.0725775	0.0057447	0.209407	0.00750981	0.3468	0.00799232	0.0425035	0.632788	0.405822	0.984459	0.575119
met388	0.984529	0.390622	0.87372	0.476322	0.0005459	0.911973	0.600765	0.558763	0.0358063	0.24069	0.609374	0.224274	0.00166145	0.953062	0.945201	0.520764	0.613437	0.928065	0.889722	0.618634	0.866988	0.568661	0.63718	0.225043	0.804123	0.92782	0.740739	0.0586321	0.156437	0.690534	0.0443669	0.0296101	0.126971	0.420208	0.903965	0.370298	0.936528	0.140978	0.34643	0.0621375	0.470452	0.0245439	0.704757	0.98397	0.217957	0.465746	0.232592	0.436922	0.376038
met389	0.62476	0.676937	0.0382296	0.227907	0.0572964	0.710647	0.827983	0.31991	0.405929	0.509354	0.789249	0.170543	0.000170177	0.0784608	0.908515	0.626083	0.319037	0.463232	0.00798096	0.271194	0.491321	0.209122	0.160816	0.48034	0.0431782	0.0257288	0.268152	0.601087	0.0383814	0.277896	0.34449	0.222738	0.0936514	0.923008	0.246588	0.0407194	0.506929	0.0176997	0.706813	0.0668154	0.973138	0.50004	0.653823	0.619817	0.844511	0.151775	0.939554	0.56799	0.844034
met390	0.766989	0.147915	0.715416	0.280132	0.663664	0.21923	0.997575	0.821204	0.0413425	0.349718	0.725363	0.405797	5.54799e-05	0.30863	0.230765	0.641265	0.299738	0.879972	0.411955	0.821012	0.403606	0.0215068	0.435109	0.645616	0.0920831	0.490782	0.204302	0.43919	0.447965	0.72771	0.221287	0.382258	0.478439	0.219843	0.851354	0.823771	0.724371	0.603491	0.130055	0.667833	0.630097	0.954494	0.065488	0.29998	0.905492	0.674098	0.336055	0.312885	0.789557
met391	0.758536	0.630671	0.131581	0.473467	0.522875	0.122314	0.152719	0.398786	0.0662936	0.611895	0.800506	0.0507759	8.83902e-12	0.268613	0.244536	0.947666	0.313595	0.809244	0.675528	0.645434	0.704723	0.485212	0.237874	0.161601	0.0777163	0.519168	0.0869119	0.832783	0.787965	0.55605	0.579519	0.777698	0.0160737	0.426428	0.939201	0.00223727	0.234015	0.0578157	0.279383	0.568909	0.0574114	0.526344	0.998045	0.268575	0.517034	0.138038	0.120625	0.823888	0.618423
met392	0.330911	0.807372	0.407491	0.264124	0.642558	0.134543	0.210814	0.3278	0.682897	0.755906	0.228732	0.532082	5.4965e-07	0.192178	0.534811	0.42368	0.254565	0.55744	0.316014	0.10678	0.638068	0.986421	0.927089	0.33129	0.544009	0.187942	0.958574	0.737195	0.27623	0.101219	0.958473	0.0351863	0.0180968	0.418044	0.622111	0.511974	0.430211	0.257188	0.134569	0.759204	0.968671	0.585042	0.324089	0.0949084	0.916714	0.0606318	0.968614	0.534024	0.173347
met393	0.01387	0.0170917	0.482484	0.475102	0.00143305	0.136592	0.0895406	0.654389	0.888013	0.000844674	0.0644137	0.813409	4.84808e-11	0.0128029	0.0374666	0.400808	0.615556	0.00369094	0.130033	0.0868131	0.4536	0.556227	0.000253645	0.0583427	0.745251	0.823353	0.894719	0.0984407	0.674671	0.855724	0.198242	0.0257984	0.553096	0.236982	0.309156	0.703837	0.778193	0.133346	0.0862019	0.0402208	0.134629	0.071201	0.165716	0.134713	0.509867	0.175647	0.386929	0.859165	0.546374
met394	0.0845777	0.869539	0.0252338	0.234233	0.163127	0.304507	0.278883	0.41578	0.205126	0.395959	0.708623	0.399883	0.0105793	0.916225	0.723149	0.25195	0.226137	0.396234	0.301229	0.532797	0.982102	0.386693	0.560276	0.85738	0.64754	0.0788624	0.990689	0.557295	0.482657	0.716492	0.755893	0.215294	0.0718816	0.805512	0.818306	0.776572	0.85764	0.707713	0.267456	0.77856	0.226998	0.403461	0.553671	0.876687	0.85353	0.681108	0.313869	0.481749	0.713866
met395	0.1957	0.339828	0.176368	0.828669	0.321964	0.666308	0.613115	0.709564	0.202084	0.718406	0.279227	0.377731	0.0180751	0.242763	0.930087	0.246503	0.483122	0.541605	0.954147	0.830018	0.941364	0.402532	0.480021	0.786138	0.897156	0.60121	0.098391	0.829454	0.521016	0.698975	0.885004	0.127271	0.806243	0.979575	0.525064	0.363519	0.4963	0.414351	0.793139	0.0766743	0.281275	0.776636	0.162858	0.681941	0.679421	0.683313	0.58746	0.127168	0.811502
met396	0.696754	0.814395	0.253246	0.998146	0.81243	0.846113	0.648339	0.35564	0.444074	0.768207	0.858145	0.852593	0.378708	0.577401	0.752346	0.278498	0.91346	0.96868	0.977805	0.889526	0.577258	0.712073	0.765826	0.921552	0.824411	0.0536982	0.210575	0.741678	0.612673	0.925787	0.462157	0.381454	0.758983	0.231733	0.543534	0.936776	0.378812	0.323764	0.973226	0.369272	0.0129082	0.271733	0.144934	0.996673	0.85912	0.380546	0.219706	0.893453	0.800582
met397	0.0863243	0.852339	0.192315	0.954439	0.746109	0.303369	0.112198	0.811486	0.395514	0.7112	0.459792	0.912146	0.418021	0.134524	0.104464	0.828275	0.752118	0.114395	0.314861	0.836548	0.163051	0.674081	0.590781	0.0934558	0.00221181	0.00264822	0.33338	0.115001	0.610133	0.0272617	0.435833	0.801341	0.377768	0.374983	0.539133	0.178778	0.711223	9.13121e-05	0.182638	0.0344227	0.701483	0.735128	0.909699	0.0958103	0.946489	0.00326083	0.0810685	0.613134	0.648317
met398	0.831571	0.248378	0.822214	0.281252	0.00902778	0.881527	0.383796	0.590002	0.38644	0.031258	0.468229	0.170597	3.44416e-07	0.304192	0.735789	0.271615	0.486287	0.279389	0.346871	0.905651	0.28924	0.454773	0.62476	0.856553	0.431618	0.905127	0.325636	0.806799	0.234573	0.404328	0.266785	0.739758	0.982577	0.993635	0.77806	0.479104	0.170004	0.666057	0.196078	0.0280075	0.846612	0.917767	0.151607	0.425994	0.509914	0.386174	0.612007	0.956315	0.0516314
met399	0.187989	0.788408	0.537308	0.553211	0.985013	0.337609	0.816051	0.173178	0.0262732	0.961652	0.229652	0.199744	5.94643e-24	0.192542	0.616105	0.245123	0.268334	0.691248	0.0377587	0.53374	0.167213	0.165965	0.0819768	0.596909	0.391636	0.720181	0.03148	0.903256	0.416065	0.935719	0.649152	0.687	0.998956	0.178684	0.141877	0.706852	0.578719	0.073194	0.470193	0.619596	0.332357	0.228352	0.587387	0.535439	0.304632	0.738579	0.112663	0.873588	0.404151
met400	0.0463976	0.817581	0.960001	0.807747	0.827451	0.0903346	0.71837	0.472481	0.195089	0.427711	0.435918	0.138818	6.69101e-18	0.0943029	0.587704	0.500795	0.932527	0.774783	0.215496	0.87789	0.403156	0.848333	0.425108	0.417481	0.595159	0.315342	0.31366	0.183078	0.479102	0.0778245	0.26963	0.99846	0.765514	0.192983	0.383231	0.290465	0.684357	0.538135	0.0474255	0.1616	0.0313869	0.283741	0.280851	0.311263	0.969932	0.311184	0.0917401	0.981554	0.0666142
met401	0.0122272	0.133131	0.876235	0.926712	0.720737	0.717639	0.359086	0.706323	0.870542	0.357434	0.278971	0.921109	0.0736164	0.244083	0.920483	0.482334	0.897878	0.160339	0.433908	0.92096	0.51584	0.0369554	0.18084	0.892361	0.50956	0.0512925	0.702206	0.716862	0.735674	0.460018	0.301598	0.563573	0.253264	0.571457	0.924351	0.0689089	0.82621	0.0295406	0.313841	0.1663	0.024469	0.947421	0.3333	0.786465	0.948843	0.181932	0.0480637	0.203855	0.28591
met402	0.793522	0.745473	0.406836	0.359613	0.697608	0.793573	0.706778	0.950609	0.549163	0.590874	0.832187	0.10543	0.924393	0.998488	0.597763	0.782393	0.958989	0.375156	0.695782	0.694078	0.490782	0.920104	0.373373	0.367874	0.362941	0.593416	0.44271	0.132544	0.772643	0.878085	0.836796	0.68925	0.0837661	0.0597129	0.835599	0.0788169	0.479	0.973415	0.747821	0.155818	0.417227	0.86406	0.581296	0.638605	0.961711	0.709766	0.592078	0.40566	0.702294
met403	0.597584	0.488725	0.58643	0.479371	0.110464	0.414952	0.286682	0.00674036	0.762223	0.527371	0.818254	0.78873	1.61387e-06	0.390835	0.789947	0.894145	0.41376	0.102689	0.691103	0.308218	0.0357048	0.963069	0.627488	0.992156	0.727233	0.0429288	0.00722645	0.849457	0.163942	0.0966245	0.0288358	0.178542	0.0107888	0.658042	0.0504561	0.0137325	0.374827	0.15207	0.681983	0.0226191	0.611822	0.806818	0.0522775	0.381516	0.266364	0.00792213	0.192594	0.543927	0.98562
met404	0.59232	0.853438	0.314814	0.962752	0.732377	0.238521	0.471921	0.976813	0.330466	0.335483	0.742688	0.975791	2.15753e-09	0.613548	0.343308	0.857386	0.0957825	0.941932	0.0434964	0.0119964	0.230183	0.629444	0.519124	0.14906	0.967533	0.20942	0.81249	0.0933736	0.526258	0.00998456	0.0248522	0.984572	0.134551	0.699459	0.873495	0.220478	0.847627	0.501258	0.81633	0.0467515	0.805565	0.0285358	0.268402	0.952217	0.00521815	0.34818	0.866489	0.878281	0.198062
met405	0.0401331	0.741856	0.00936767	0.0711226	0.687927	0.000806147	0.503973	0.750348	0.067031	0.682827	0.731731	0.109397	0.842582	0.988512	0.903407	0.285386	0.363556	0.726887	0.968504	0.0989011	0.257039	0.055092	0.410274	0.563582	0.864989	0.158669	0.235164	0.431906	0.0223795	0.259663	0.868567	0.0756419	0.283906	0.327841	0.126918	0.141062	0.0697303	0.587834	0.719547	0.89984	0.575249	0.59028	0.377482	0.701863	0.0512849	0.0331675	0.514156	0.0297708	0.73022
met406	0.336101	0.00193246	0.409227	0.519428	0.495442	0.867783	0.187352	0.0103297	0.39028	0.134896	0.410324	0.293566	0.00022515	0.6249	0.956108	0.979628	0.440691	0.607636	0.52236	0.47584	0.837281	0.259469	0.448409	0.562015	0.462191	0.411088	0.567143	0.254278	0.0180391	0.528033	0.527378	0.868691	0.422888	0.779678	0.673567	0.357244	0.596876	0.615199	0.0653142	0.957651	0.534177	0.0251678	0.140857	0.347672	0.466576	0.594841	0.0853378	0.854372	0.381049
met407	0.659557	0.420792	0.834505	0.592506	0.0950667	0.830889	0.603742	0.213912	0.787176	0.839886	0.305826	0.129181	1.09041e-06	0.383562	0.578321	0.867467	0.483746	0.125266	0.694904	0.727441	0.241591	0.693948	0.811925	0.194965	0.159337	0.695336	0.533261	0.51389	0.47811	0.868309	0.514729	0.0888927	0.292512	0.0422611	0.967253	0.343562	0.14176	0.511281	0.985442	0.882096	0.1191	0.468999	0.241105	0.927464	0.329431	0.194996	0.713635	0.380788	0.510187
met409	0.648069	0.854646	0.905079	0.762564	0.577262	0.160941	0.851926	0.378583	0.872259	0.516453	0.652065	0.180433	0.000544145	0.311265	0.890789	0.962288	0.759142	0.637228	0.318644	0.951261	0.530564	0.366231	0.563413	0.88177	0.063293	0.351647	0.0176544	0.424214	0.457627	0.989498	0.860557	0.550373	0.423117	0.121984	0.594234	0.316647	0.401833	0.0322361	0.351791	0.79424	0.677786	0.360589	0.902212	0.26477	0.381457	0.218212	0.112879	0.13173	0.765539
met410	0.043503	0.852059	0.211132	0.784716	0.210269	0.751559	0.286293	0.631724	0.904158	0.610223	0.303363	0.912957	1.4477e-05	0.0429029	0.887535	0.342877	0.934235	0.287355	0.614501	0.338491	0.697711	0.745871	0.691146	0.386685	0.904039	0.120577	0.0416713	0.047773	0.0955395	0.322088	0.722559	0.623479	0.46821	0.696967	0.964565	0.948514	0.578782	0.0778875	0.938895	0.758139	0.0197708	0.948225	0.714167	0.709408	0.832919	0.327683	0.369157	0.188504	0.835315
met411	0.335422	0.436466	0.648511	0.135826	0.981104	0.317455	0.018096	1.24557e-05	0.00771533	0.216044	0.545626	0.337484	0.27321	0.44336	0.794132	0.901876	0.753976	0.850486	0.59493	0.570024	0.796365	0.712089	0.983822	0.49795	0.604681	0.652568	0.243504	0.484095	0.918693	0.798033	0.258683	0.460174	0.332692	0.928739	0.929833	0.00558538	0.881145	0.182774	0.869252	0.130406	0.400664	0.622548	0.0967652	0.194611	0.670765	0.221231	0.735369	0.884454	0.900638
met412	0.0272017	0.555628	0.308098	0.870428	0.741067	0.00917562	0.308232	0.24996	0.419677	0.367449	0.554702	0.997553	7.46869e-05	0.92748	0.260999	0.818198	0.525516	0.144071	0.454852	0.893491	0.848101	0.455202	0.0892213	0.767459	0.761131	0.93896	0.65122	0.851244	0.853426	0.0874514	0.884496	0.810027	0.327541	0.76953	0.155418	0.412731	0.606024	0.820412	0.610304	0.656414	0.624948	0.578909	0.408035	0.336101	0.605525	0.71857	0.520074	0.979798	0.689957
met413	0.701555	0.954426	0.357055	0.705301	0.79093	0.00731467	0.965944	0.000289871	0.101112	0.88827	0.749111	0.69829	0.0391988	0.709608	0.817777	0.974297	0.895265	0.944964	0.731973	0.403358	0.423274	0.958014	0.89331	0.709499	0.351478	0.995199	0.0888288	0.540872	0.811073	0.862818	0.961101	0.327981	0.331051	0.266719	0.109952	0.00619169	0.629381	0.77094	0.115853	0.130545	0.857206	0.0226783	0.661643	0.163131	0.286096	0.326938	0.878188	0.554565	0.16598
met414	0.386168	0.0891153	0.792843	0.47538	0.208409	0.927656	0.91789	0.580832	0.692084	0.726558	0.528092	0.767453	0.246664	0.0168162	0.60444	0.63884	0.865297	0.865217	0.187978	0.556202	0.449458	0.682766	0.854311	0.266043	0.558923	0.429183	0.742935	0.0289402	0.22025	0.262429	0.604304	0.508539	0.465372	0.586416	0.791104	0.254172	0.971399	0.0152813	0.354982	0.0527839	0.339551	0.853729	0.739601	0.3725	0.779242	0.518056	0.0289329	0.414895	0.651523
met415	0.96906	0.35922	0.186156	0.0822611	0.963562	0.512218	0.789659	0.433381	0.79484	0.0954888	0.355449	0.117585	0.382041	0.245257	0.547169	0.867817	0.409923	0.130753	0.391435	0.584589	0.670212	0.311035	0.111662	0.518797	0.257817	0.745122	0.862368	0.776017	0.438508	0.560428	0.856854	0.17315	0.138543	0.533459	0.346694	0.395982	0.353902	0.724506	0.177916	0.470771	0.914092	0.756774	0.219761	0.748845	0.371534	0.553483	0.370313	0.757922	0.853618
met416	0.0135985	0.689285	0.662204	0.176051	0.689708	0.562397	0.771528	0.726118	0.670944	0.785446	0.982401	0.210529	0.000299195	0.832359	0.973465	0.682681	0.342251	0.0285863	0.411568	0.240686	0.261449	0.660335	0.47402	0.245451	0.605408	0.705145	0.753869	0.0448087	0.299999	0.153159	0.68953	0.576029	0.755457	0.834142	0.0634656	0.595849	0.271255	0.0134502	0.750416	0.699701	0.600298	0.436262	0.772671	0.470823	0.269737	0.414429	0.770496	0.485661	0.886253
met417	0.0328045	0.214387	0.237246	0.735137	0.356149	0.130676	0.823241	0.712471	0.222706	0.924571	0.609342	0.648915	3.23981e-06	0.996403	0.621473	0.577821	0.953705	0.68857	0.904818	0.658798	0.688822	0.759546	0.432551	0.595596	0.429199	0.630715	0.817284	0.512792	0.558875	0.846771	0.953704	0.400969	0.126581	0.440186	0.981833	0.906253	0.561058	0.0218526	0.292148	0.540028	0.783354	0.974016	0.826269	0.0509974	0.827002	0.0951505	0.203679	0.425968	0.425361
met418	0.465624	0.821913	0.774529	0.899799	0.0836354	0.137598	0.921836	0.354829	0.867323	0.605157	0.491662	0.857753	7.74775e-12	0.949791	0.745793	0.966452	0.914601	0.184646	0.212737	0.803546	0.440212	0.866984	0.658228	0.237808	0.524106	0.650402	0.699474	0.168301	0.882431	0.967331	0.788977	0.338932	0.705576	0.591299	0.770797	0.121157	0.597028	0.00312153	0.362199	0.4279	0.40037	0.644065	0.767518	0.35066	0.129995	0.0903237	0.368134	0.857744	0.0779332
met419	0.0767234	0.812255	0.299547	0.203119	0.929991	0.997002	0.266833	0.425782	0.528058	0.0580996	0.783445	0.0779317	0.247302	0.454672	0.980549	0.202717	0.772249	0.329949	0.391843	0.41068	0.207199	0.529572	0.279421	0.936174	0.0212332	0.744266	0.746508	0.167516	0.435906	0.158088	0.0864988	0.387526	0.16105	0.30435	0.948846	0.457352	0.334803	0.932395	0.936705	0.844139	0.151694	0.621397	0.622848	0.160886	0.203369	0.0433969	0.91166	0.50255	0.764195
met420	0.0352618	0.973379	0.378374	0.99762	0.1846	0.13075	0.862128	0.0456883	0.802242	0.290494	0.736258	0.55132	0.000273607	0.273375	0.778355	0.795535	0.793215	0.199569	0.657999	0.278595	0.535538	0.386476	0.0566312	0.183896	0.0622882	0.355037	0.735982	0.266622	0.568281	0.484713	0.871493	0.603464	0.28441	0.0506183	0.219455	0.840671	0.515707	0.979787	0.824153	0.930517	0.464246	0.739512	0.970481	0.249384	0.26717	0.16623	0.233294	0.517069	0.614056
met421	0.662749	0.969587	0.546883	0.0849656	0.294131	0.986693	0.270668	0.666898	0.544241	0.980518	0.292696	0.0894601	0.003039	0.406707	0.141811	0.649971	0.704023	0.746519	0.85774	0.940877	0.667939	0.700279	0.796731	0.604531	0.107348	0.03842	0.322416	0.00108488	0.321857	0.00367243	0.865664	0.874178	0.27702	0.846529	0.674804	0.351435	0.64209	0.0246189	0.90188	0.723008	0.152903	0.528571	0.201577	0.27462	0.809579	0.202824	0.878212	0.759065	0.0043575
met422	0.0390883	0.644229	0.185178	0.991955	0.665799	0.286201	0.770656	0.0958419	0.718017	0.722363	0.322554	0.614815	1.41716e-32	0.0400293	0.528488	0.141514	0.885474	0.618204	0.236732	0.779129	0.112662	0.779475	0.796555	0.423319	0.771127	0.158209	0.939808	0.114469	0.754851	0.0776373	0.200112	0.701789	0.734551	0.309316	0.449489	0.413316	0.896578	0.243537	0.125627	0.122916	0.0575681	0.889292	0.816555	0.461535	0.838085	0.363893	0.149058	0.452523	0.106906
met423	0.605681	0.47115	0.0528576	0.828264	0.460566	0.449754	0.969708	0.829859	0.981389	0.407465	0.519846	0.0294484	0.0703721	0.241402	0.788991	0.994293	0.71741	0.607204	0.814807	0.424021	0.68003	0.417052	0.892673	0.790525	0.0200514	0.360342	0.307782	0.666903	0.737362	0.999776	0.398362	0.708319	0.399162	0.378638	0.89299	0.0371251	0.533063	0.0584842	0.175985	0.742005	0.348056	0.891246	0.351445	0.573177	0.373653	0.404682	0.277705	0.32646	0.390251
met424	0.184164	0.929841	0.49785	0.834696	0.570701	0.321062	0.818155	0.535749	0.254003	0.0751244	0.541452	0.635119	0.00461367	0.0298392	0.381127	0.896312	0.622876	0.910568	0.89414	0.90933	0.906461	0.648354	0.927914	0.102885	0.0746295	0.148551	0.828565	0.24432	0.47348	0.0694151	0.130472	0.926598	0.359053	0.648361	0.687619	0.601257	0.984889	0.10362	0.639222	0.64817	0.87119	0.312422	0.772398	0.531114	0.505902	0.182406	0.0442236	0.985209	0.440496
met425	0.895327	0.213108	0.388641	0.4694	0.059415	0.806193	0.846719	0.297903	0.606447	0.599802	0.631152	0.676134	8.79539e-06	0.928491	0.691573	0.806899	0.408646	0.0788064	0.983132	0.608804	0.125831	0.392281	0.648322	0.378262	0.48238	0.650019	0.590598	0.359992	0.518222	0.0984826	0.952804	0.862927	0.136051	0.800487	0.518892	0.392568	0.691906	0.886427	0.666791	0.223873	0.545258	0.758758	0.175717	0.80713	0.387067	0.697693	0.866041	0.214939	0.280913
met426	0.939695	0.411801	0.783784	0.420052	0.246548	0.782816	0.0184793	0.43927	0.247136	0.184995	0.9184	0.541456	7.33687e-05	0.435791	0.945296	0.481637	0.449002	0.0202546	0.202807	0.152648	0.314732	0.450948	0.868613	0.0991628	0.671255	0.493057	0.92081	0.00775842	0.913443	0.417	0.293802	0.0580928	0.0537823	0.939288	0.872012	0.928892	0.00996599	0.780321	0.874725	0.524808	0.374769	0.375804	0.461734	0.259805	0.0297587	0.549516	0.637181	0.0206776	0.712331
met427	0.64254	0.186466	0.631963	0.97103	0.49122	0.8025	0.0670312	0.141138	0.578418	0.338834	0.537171	0.244771	0.000108198	0.711021	0.937904	0.669484	0.40873	0.368383	0.469738	0.259251	0.054054	0.834114	0.395957	0.121858	0.102566	0.923759	0.625937	0.664634	0.442854	0.853171	0.520534	0.393583	0.529025	0.615766	0.804836	0.158876	0.242403	0.0169158	0.932234	0.628352	0.134353	0.762483	0.16115	0.815349	0.261603	0.329728	0.0267891	0.88448	0.611797
met428	0.137155	0.965463	0.110317	0.652396	0.10069	0.111776	0.194624	0.56514	0.260248	0.392107	0.319181	0.760112	9.64356e-05	0.738412	0.193896	0.433011	0.981767	0.314784	0.502838	0.926939	0.306242	0.15632	0.85924	0.852292	0.0950513	0.299417	0.0275277	0.444777	0.554932	0.816993	0.763862	0.826467	0.204698	0.286212	0.999227	0.934265	0.110402	0.0228067	0.412791	0.0879654	0.603765	0.558621	0.214783	0.290532	0.944088	0.142201	0.129054	0.810804	0.908979
met429	0.384627	0.695236	0.466809	0.842084	0.483769	0.346552	0.983293	0.126459	0.389133	0.819307	0.0708918	0.143389	0.00354917	0.765125	0.774916	0.816893	0.928519	0.961591	0.0905305	0.792017	0.938111	0.945836	0.836147	0.0832129	0.332304	0.281787	0.379051	0.410205	0.70593	0.154697	0.466482	0.831137	0.946791	0.570392	0.126376	0.346557	0.493806	0.447677	0.861046	0.794121	0.490152	0.436844	0.314955	0.52545	0.894148	0.94311	0.825598	0.70825	0.137326
met430	0.941398	0.128191	0.925742	0.728395	0.863582	0.608067	0.161054	0.0124713	0.875014	0.190693	0.226583	0.542559	0.00665196	0.610172	0.189482	0.925761	0.577867	0.557281	0.314809	0.16408	0.259094	0.572239	0.452831	0.289704	0.818914	0.209874	0.426065	0.543729	0.306506	0.279884	0.692086	0.689125	0.19808	0.511138	0.817611	0.977967	0.552929	0.269776	0.449755	0.390703	0.958075	0.314837	0.654707	0.223643	0.544569	0.661472	0.334437	0.285464	0.0680546
met431	0.713881	0.970431	0.175898	0.569656	0.468278	0.832721	0.302201	0.3785	0.133331	0.0308766	0.231638	0.473913	0.0171912	0.384952	0.214701	0.469689	0.750062	0.790414	0.879399	0.265905	0.458057	0.0555937	0.667465	0.686654	0.960442	0.0634049	0.0260071	0.851874	0.540827	0.90759	0.510819	0.690851	0.519718	0.682205	0.0190047	0.0136693	0.0502653	0.849834	0.350438	0.412963	0.392424	0.865597	0.165588	0.541755	0.627563	0.158092	0.387139	0.850209	0.0697703
met432	0.789015	0.0915041	0.170107	0.774949	0.378341	0.504137	0.578884	0.797331	0.450954	0.22577	0.881811	0.193592	1.1749e-07	0.0280271	0.845029	0.663967	0.235216	0.253168	0.760508	0.239312	0.77932	0.0634662	0.666672	0.0990724	0.156758	0.530945	0.122924	0.697922	0.215108	0.267218	0.867751	0.460853	0.0539434	0.11082	0.580872	0.0207667	0.288339	0.0317349	0.523897	0.7859	0.972264	0.439499	0.808462	0.417268	0.803807	0.0509517	0.000253609	0.896956	0.651692
met433	0.156526	0.58647	0.90255	0.680282	0.713376	0.83716	0.999527	0.624589	0.143392	0.647527	0.646476	0.541716	0.148035	0.822425	0.649571	0.515567	0.285462	0.314454	0.427005	0.377846	0.0719822	0.332497	0.734488	0.0769719	0.0551066	0.418713	0.320447	0.164355	0.673519	0.562811	0.910908	0.286056	0.917689	0.739695	0.275885	0.621615	0.285486	0.168889	0.494321	0.432926	0.432113	0.926153	0.254893	0.709279	0.321442	0.872425	0.336426	0.875686	0.646823
met434	0.405586	0.831475	0.12106	0.938445	0.441467	0.896146	0.681305	0.0339281	0.932146	0.970924	0.201442	0.101202	0.461661	0.722434	0.965383	0.298658	0.856668	0.913918	0.470599	0.718757	0.352215	0.370179	0.672772	0.277916	0.118244	0.311662	0.203955	0.484018	0.776994	0.252169	0.848399	0.892608	0.867476	0.449513	0.217352	0.419574	0.642056	0.75193	0.380902	0.507548	0.303287	0.355654	0.778956	0.721722	0.762317	0.915974	0.771564	0.998422	0.446558
met435	0.738207	0.581717	0.8519	0.757422	0.633175	0.621702	0.0907565	0.921673	0.71299	0.249487	0.524946	0.483516	2.21164e-09	0.520586	0.0576602	0.236736	0.203602	0.840023	0.691185	0.437974	0.0243976	0.418687	0.68095	0.436625	0.0921759	0.957611	0.97853	0.553872	0.409569	0.925901	0.803961	0.700093	0.231468	0.863226	0.931432	0.687864	0.684565	0.242255	0.979026	0.771376	0.109884	0.418607	0.606368	0.862887	0.813332	0.405942	0.971107	0.778322	0.837874
met436	0.395415	0.430341	0.938122	0.631099	0.995933	0.274898	0.667604	0.117174	0.48502	0.211753	0.574582	0.275514	0.0492705	0.282933	0.838875	0.819095	0.726915	0.978094	0.467352	0.589137	0.110921	0.931419	0.10711	0.742157	0.187529	0.789072	0.629664	0.743226	0.743816	0.952994	0.974132	0.830719	0.145804	0.21354	0.809143	0.9665	0.882455	0.406848	0.300041	0.361672	0.600641	0.625014	0.607032	0.735387	0.523809	0.998051	0.91348	0.169102	0.313818
met437	0.103032	0.0505954	0.91658	0.0953231	0.705265	0.715607	0.565157	0.805335	0.0736658	0.200634	0.0667552	0.961054	0.504839	0.0609396	0.00725595	0.272362	0.175236	0.694173	0.733571	0.582822	0.04528	0.543452	0.60652	0.678389	0.0376213	0.613175	0.568634	0.473761	0.206054	0.378045	0.892893	0.772706	0.345881	0.994703	0.646819	0.153189	0.644599	0.315828	0.940354	0.327682	0.228396	0.187473	0.718101	0.576519	0.936994	0.919173	0.762559	0.177685	0.754866
met438	0.596877	0.809299	0.709596	0.561373	0.698226	0.33242	0.870578	0.0354493	0.466315	0.649052	0.648713	0.997046	0.189146	0.334924	0.979869	0.0552042	0.661686	0.54431	0.377913	0.994819	0.306987	0.0208741	0.202876	0.891095	0.785881	0.233888	0.898859	0.0154572	0.188486	0.0215175	0.51546	0.442455	0.415859	0.131863	0.829145	0.398957	0.855006	0.578755	0.386868	0.239665	0.00722991	0.916821	0.079248	0.248472	0.780228	0.750776	0.546042	0.819404	0.113047
met439	0.0246106	0.111438	0.940286	0.725106	0.339843	0.645062	0.262072	0.583731	0.155562	0.375556	0.274061	0.320411	0.606945	0.578358	0.51969	0.58529	0.760913	0.353554	0.484093	0.743604	0.880244	0.095141	0.56176	0.995055	0.373952	0.593417	0.102716	0.347112	0.714308	0.151841	0.451723	0.912364	0.724405	0.930017	0.122851	0.193489	0.0255171	0.0334073	0.210008	0.250558	0.0947478	0.546384	0.62707	0.957657	0.264983	0.268614	0.235048	0.745855	0.219839
met440	0.0257371	0.00423171	0.950012	0.000816678	0.0865314	0.0524753	0.722056	0.251355	0.00400707	0.104393	0.557633	0.0135361	3.85056e-06	0.232979	0.705649	0.0900522	0.509352	0.424988	0.791076	0.704533	0.0397507	0.968625	0.389554	0.446875	0.599372	0.262985	0.494296	0.0789868	0.368726	0.465401	0.0422609	0.418402	0.390358	0.985161	0.855235	0.779943	0.249865	0.245204	0.455835	0.0739368	0.559569	0.0124448	0.66449	0.507641	0.0303041	0.442613	0.855933	0.860532	0.742371
met441	0.817545	0.082	0.60007	0.00236223	0.663495	0.769908	0.139536	0.426231	0.131913	0.778686	0.0834012	0.461876	0.38621	0.732518	0.798467	0.392967	0.773371	0.638415	0.11558	0.0338968	0.0922921	0.736432	0.15293	0.705918	0.317908	0.626876	0.480464	0.373738	0.175827	0.761842	0.467154	0.576177	0.777202	0.0254923	0.944067	0.0667548	0.749576	0.13049	0.0602024	0.828514	0.85477	0.0443163	0.247093	0.326521	0.619139	0.921867	0.231194	0.62381	0.747102
met442	0.0786559	0.163267	0.829975	0.122634	0.694556	0.749974	0.119571	0.83667	0.769748	0.366236	0.177193	0.811411	0.0380304	0.0770819	0.147674	0.756031	0.119692	0.54321	0.775721	0.0995217	0.851805	0.717083	0.304489	0.167774	0.754583	0.173287	0.675569	0.871183	0.976871	0.130912	0.205123	0.176448	0.0317496	0.649077	0.899835	0.32286	0.815082	0.102973	0.697625	0.0852675	0.134632	0.0194637	0.490447	0.0906828	0.948105	0.609106	0.978618	0.0464945	0.60637
met443	0.0715182	0.354036	0.876733	0.315782	0.0313607	0.639828	0.871998	0.755188	0.510961	0.0493271	0.863094	0.684018	0.148423	0.154388	0.673331	0.554227	0.145422	0.0186069	0.904788	0.684156	0.666839	0.201752	0.0862443	0.38083	0.335244	0.90427	0.474237	0.758347	0.00932105	0.367804	0.162199	0.610284	0.604863	0.515736	0.292183	0.218376	0.154401	0.0634196	0.00180389	0.228777	0.154979	0.828409	0.993649	0.0122211	0.0441704	0.888312	0.00689818	0.0109047	0.550749
met444	0.602678	0.0876557	0.232641	0.260619	0.687207	0.746404	0.118367	0.0682395	0.2705	0.208345	0.0308137	0.975702	0.31204	0.108489	0.479859	0.667132	0.766617	0.367773	0.396367	0.930837	0.947943	0.794828	0.201605	0.745863	0.36229	0.324077	0.509504	0.206382	0.484958	0.461389	0.427961	0.0465622	0.121261	0.946452	0.680191	0.746017	0.0718307	0.298432	0.161525	0.102349	0.90196	0.918721	0.214154	0.54881	0.230845	0.900715	0.882038	0.00876887	0.819774
met445	0.20532	0.270455	0.692156	0.947911	0.168167	0.134986	0.806794	0.100305	0.415589	0.940547	0.229706	0.609219	0.000954559	0.0128863	0.36499	0.319966	0.527477	0.817018	0.0855694	0.659763	0.483994	0.157881	0.942042	0.0322687	0.0927442	0.501503	0.240033	0.410356	0.575716	0.625096	0.628962	0.295618	0.637014	0.477437	0.370969	0.163221	0.269206	0.764133	0.582166	0.190143	0.810693	0.626183	0.309401	0.477569	0.831715	0.298672	0.442106	0.571688	0.812964
met446	0.109185	0.561994	0.434827	0.36159	0.325745	0.408135	0.92429	0.830101	0.26074	0.605108	0.842693	0.578164	4.28134e-06	0.0150588	0.737701	0.205966	0.458186	0.570188	0.290929	0.449663	0.858561	0.293814	0.691101	0.0142018	0.0864625	0.554733	0.254361	0.269327	0.530693	0.902816	0.771158	0.69986	0.160396	0.308021	0.754128	0.83565	0.708571	0.0229874	0.397205	0.981374	0.955949	0.0671107	0.477459	0.160824	0.793394	0.281235	0.146587	0.777264	0.685849
met447	0.753085	0.559524	0.139015	0.458561	0.837857	0.696913	0.371841	0.253675	0.957869	0.662342	0.148907	0.346912	0.0820459	0.469706	0.567185	0.763628	0.491375	0.712313	0.453752	0.415707	0.923725	0.387673	0.719194	0.387835	0.29027	0.742792	0.231444	0.306461	0.0628523	0.875336	0.536	0.339907	0.329562	0.764606	0.647963	0.139044	0.817751	0.816757	0.250333	0.762693	0.428062	0.514255	0.484282	0.115235	0.595997	0.614115	0.117875	0.0744927	0.708646
met448	0.494586	0.213088	0.894545	0.750313	0.429896	0.567076	0.20945	0.736526	0.152279	0.262985	0.281619	0.578328	0.000110225	0.168263	0.767427	0.676439	0.242018	0.546373	0.077102	0.580469	0.328088	0.0553682	0.190657	0.0541116	0.225574	0.875426	0.432539	0.972535	0.835708	0.189242	0.352593	0.815696	0.622941	0.601133	0.972153	0.404961	0.301423	0.890342	0.255003	0.916955	0.182237	0.637327	0.694099	0.638883	0.950311	0.924558	0.0363933	0.696794	0.553711
met449	0.0524778	0.80446	0.383086	0.943988	0.690446	0.414809	0.446248	0.747886	0.274995	0.787326	0.3127	0.770682	8.11846e-10	0.0431034	0.770576	0.290515	0.675371	0.234038	0.314305	0.826538	0.971605	0.237919	0.55686	0.063839	0.342714	0.582186	0.777915	0.552656	0.33401	0.451654	0.983367	0.551584	0.74269	0.94425	0.470701	0.352825	0.889332	0.237636	0.589515	0.419626	0.514669	0.794173	0.515284	0.360168	0.664608	0.443332	0.191183	0.47131	0.947545
met450	0.5102	0.629367	0.920885	0.196523	0.704361	0.518327	0.777546	0.241039	0.269878	0.347215	0.0822149	0.697974	0.00852188	0.688173	0.137887	0.408546	0.244699	0.225112	0.549402	0.568781	0.3742	0.967245	0.199808	0.559234	0.797752	0.266337	0.0437059	0.164449	0.329318	0.0605889	0.157286	0.416449	0.0427206	0.299684	0.121968	0.248245	0.321321	0.0974419	0.568678	0.440329	0.124347	0.0827352	0.0607235	0.561415	0.731659	0.208832	0.367066	0.138902	0.753129
met451	0.920067	0.246111	0.108114	0.788737	0.188822	0.82166	0.617085	0.804772	0.169643	0.820094	0.91076	0.170217	6.78954e-27	0.0294061	0.21445	0.358218	0.52298	0.111893	0.599035	0.670198	0.910808	0.784493	0.942579	0.152508	0.141384	0.0811153	0.0118794	0.935361	0.35564	0.614026	0.646604	0.703285	0.366777	0.0846936	0.936879	0.159955	0.301459	0.000676097	0.844093	0.128821	0.130191	0.494068	0.58117	0.796537	0.663156	0.0185182	0.0153388	0.942061	0.939594
met452	0.972698	0.888659	0.154819	0.499394	0.912267	0.16073	0.0519394	0.11852	0.100159	0.641409	0.111027	0.102667	3.2517e-08	0.69771	0.317471	0.524391	0.0663782	0.184673	0.839589	0.0307157	0.631278	0.0440698	0.683329	0.28053	0.317648	0.974914	0.510331	0.296711	0.869857	0.834306	0.0414129	0.0165199	0.0519875	0.273306	0.497365	0.85647	0.0799769	0.71067	0.384987	0.712139	0.509144	0.463796	0.0226562	0.810939	0.243848	0.66511	0.141783	0.442193	0.289617
met453	0.867088	0.0810832	0.877619	0.804177	0.274009	0.505864	0.366974	0.80732	0.350118	0.872845	0.527655	0.313779	0.295406	0.135153	0.77471	0.276141	0.788808	0.551509	0.176493	0.291947	0.86161	0.128679	0.762615	0.0192076	0.279382	0.0411726	0.014554	0.518114	0.712947	0.541547	0.798362	0.857856	0.396007	0.127508	0.718964	0.979275	0.296322	0.0323742	0.184116	0.0359455	0.00272155	0.866109	0.550166	0.39277	0.592799	0.302771	0.0194812	0.484889	0.470865
met454	0.135384	0.6787	0.542086	0.846259	0.842994	0.373563	0.993574	0.972363	0.49481	0.578324	0.65667	0.723932	0.78393	0.75905	0.80657	0.572903	0.555971	0.397929	0.386316	0.717389	0.222447	0.960415	0.613553	0.200341	0.503089	0.874944	0.754133	0.895073	0.639243	0.32344	0.81784	0.623039	0.622469	0.628787	0.441075	0.569654	0.642984	0.949717	0.983018	0.6417	0.429652	0.690879	0.390616	0.526212	0.917007	0.844963	0.804927	0.773153	0.837544
met455	0.444003	0.351429	0.802715	0.386888	0.0728828	0.345258	0.0190744	0.919036	0.727359	0.357559	0.180675	0.580667	0.153749	0.201839	0.413208	0.2839	0.529381	0.906291	0.677201	0.716229	0.976071	0.66733	0.725026	0.518769	0.424307	0.256013	0.987014	0.432545	0.756492	0.526452	0.673164	0.386598	0.753225	0.53547	0.611125	0.271283	0.261408	0.179231	0.608358	0.156744	0.228135	0.408757	0.96499	0.841788	0.419976	0.327473	0.963201	0.890047	0.216018
met456	0.117676	0.109446	0.431301	0.806635	0.45754	0.539174	0.0141165	0.117648	0.037143	0.0580667	0.898756	0.0457441	0.000458348	0.232841	0.0254267	0.419541	0.948625	0.575474	0.772772	0.038893	0.0615525	0.0505014	0.134301	0.567888	0.0579915	0.0430381	0.098732	0.936252	0.322159	0.507852	0.862627	0.276557	0.345306	0.109546	0.28772	0.455287	0.676491	0.372776	0.727011	0.0621421	0.999349	0.0645176	0.122484	0.0912184	0.478982	0.209757	0.492973	0.604655	0.525567
met457	0.455033	0.0330137	0.341642	0.703816	0.00614909	0.331273	0.170304	0.249658	0.840686	0.000666928	0.0758083	0.948095	0.780389	0.160327	0.0315537	0.99229	0.238402	0.131559	0.759713	0.088942	0.374882	0.433019	0.00130125	0.00762022	0.0515273	0.256789	0.688479	0.699714	0.221052	0.900387	0.822437	0.139161	0.356644	0.0752437	0.358487	0.194708	0.621401	0.120376	0.0711559	0.00454775	0.502384	0.0821408	0.690029	0.00860046	0.0939253	0.322267	0.0222485	0.44198	0.906335
met458	0.180844	0.714646	0.953084	0.821647	0.326756	0.818381	0.88646	0.944163	0.47919	0.926802	0.277387	0.106237	0.000246218	0.13503	0.540229	0.0290786	0.314889	0.930576	0.0194308	0.980545	0.330609	0.102551	0.487292	0.384266	0.187812	0.948409	0.112512	0.699662	0.910271	0.735593	0.542573	0.500514	0.201685	0.939001	0.0569411	0.449642	0.983916	0.258625	0.988738	0.90266	0.38303	0.978831	0.36651	0.464629	0.505367	0.663709	0.146381	0.358927	0.0921311
met459	0.740903	0.618067	0.360359	0.794944	0.756197	0.181916	0.352893	0.20768	0.970702	0.383373	0.475602	0.456293	0.0311755	0.442929	0.982673	0.923148	0.70386	0.886318	0.608507	0.147678	0.256412	0.329955	0.816136	0.486016	0.876475	0.13703	0.452979	0.96918	0.519849	0.413933	0.570247	0.341712	0.426641	0.955912	0.324426	0.865507	0.832111	0.075629	0.0183378	0.487754	0.763255	0.788689	0.521442	0.0651145	0.245089	0.168103	0.0287046	0.151362	0.542167
met460	0.371549	0.103273	0.138076	0.217579	0.0781205	0.930587	0.755545	0.884026	0.0249714	0.935741	0.860467	0.252126	0.00200369	0.695835	0.876314	0.836612	0.251672	0.564663	0.350061	0.551262	0.865102	0.335496	0.625149	0.0982598	0.482744	0.183048	0.108924	0.885663	0.714824	0.311872	0.791909	0.454186	0.843571	0.875614	0.802276	0.529384	0.989555	0.142182	0.113971	0.585178	0.523407	0.465615	0.139029	0.728328	0.880359	0.229786	0.474053	0.166197	0.814987
met461	0.964713	0.13471	0.901575	0.258889	0.902228	0.703129	0.909334	0.516737	0.870474	0.856459	0.40165	0.348333	0.129618	0.15432	0.515788	0.279217	0.944486	0.478751	0.296272	0.623913	0.535713	0.527773	0.0475899	0.297674	0.887533	0.0959047	0.312073	0.742436	0.968315	0.545674	0.84086	0.457487	0.565747	0.563067	0.152581	0.825301	0.792486	0.89416	0.365669	0.319886	0.130795	0.067361	0.562556	0.554518	0.683902	0.783373	0.734409	0.49049	0.983505
met462	0.084567	0.597518	0.264976	0.553461	0.0697702	0.339292	0.525779	0.691267	0.95404	0.476699	0.237514	0.0405841	0.295852	0.279899	0.0210534	0.0719259	0.694854	0.0377581	0.429223	0.971655	0.761869	0.507493	0.906427	0.982231	0.776468	0.0758069	0.223534	0.438261	0.315683	0.814753	0.322794	0.912486	0.709195	0.874195	0.400289	0.108657	0.824766	0.556553	0.698749	0.650372	0.843188	0.63249	0.760132	0.388296	0.231936	0.44778	0.227976	0.930763	0.818816
met463	0.734601	0.586606	0.195812	0.567784	0.466828	0.298621	0.527746	0.478391	0.544977	0.24051	0.401078	0.312322	0.113953	0.816874	0.170485	0.702296	0.219145	0.0207634	0.623268	0.368578	0.77912	0.597307	0.429899	0.162468	0.774045	0.681268	0.803536	0.490721	0.638418	0.665425	0.687706	0.351339	0.0380131	0.161453	0.744763	0.451066	0.0990334	0.0460345	0.308557	0.707911	0.943202	0.984506	0.553234	0.4307	0.690984	0.17339	0.0963764	0.799067	0.815933
met464	0.0100965	0.131646	0.605824	0.179425	0.771303	0.731877	0.0805273	0.227036	0.0663865	0.835979	0.514068	0.692795	0.000210101	0.909181	0.869558	0.212382	0.372418	0.120871	0.679689	0.090356	0.930439	0.213383	0.740095	0.626918	0.483042	0.600082	0.117828	0.0254168	0.917674	0.410752	0.0682097	0.797191	0.301346	0.115963	0.839521	0.775975	0.626069	0.228664	0.513603	0.357202	0.187086	0.523233	0.388726	0.225434	0.418551	0.172236	0.261006	0.298538	0.0987385
met465	0.0340274	0.435738	0.772204	0.246748	0.9947	0.713996	0.415941	0.195214	0.641488	0.977287	0.583034	0.139654	0.853924	0.0487628	0.698336	0.599445	0.559013	0.0557606	0.460628	0.44702	0.447256	0.419947	0.515723	0.951606	0.0821445	0.458003	0.0461018	0.938506	0.143335	0.819786	0.269394	0.545227	0.326265	0.31417	0.560502	0.240562	0.694594	0.855773	0.879477	0.0848692	0.604345	0.547676	0.793598	0.658032	0.38187	0.653521	0.987564	0.202019	0.397833
met466	0.144477	0.294441	0.585526	0.0541424	0.188215	0.702699	0.869182	0.487658	0.962282	0.0272273	0.090016	0.00435379	0.00114885	0.084856	0.497675	0.580606	0.310696	0.21543	0.751739	0.312764	0.858829	0.759414	0.546384	0.214604	0.438282	0.180134	0.878035	0.249974	0.721513	0.81805	0.445006	0.115476	0.468295	0.403502	0.878482	0.192283	0.42333	0.314384	0.428162	0.156339	0.716084	0.62456	0.124507	0.861812	0.13615	0.979336	0.545576	0.344585	0.0482408
met467	0.303346	0.615445	0.127519	0.41306	0.806412	0.660711	0.74522	0.134292	0.0520616	0.648994	0.819508	0.0707707	0.00266703	0.764729	0.339602	0.307007	0.623905	0.70032	0.148576	0.374186	0.459997	0.950495	0.54034	0.623745	0.256111	0.828889	0.390694	0.31227	0.357056	0.326461	0.709726	0.0492171	0.151589	0.275307	0.112988	0.0529553	0.836555	0.432727	0.511797	0.975761	0.339397	0.285347	0.989834	0.840321	0.725913	0.46423	0.145059	0.834293	0.986175
met468	0.507325	0.669042	0.845848	0.969815	0.112594	0.328691	0.810972	0.485661	0.256006	0.611373	0.201259	0.753135	5.66054e-24	0.579106	0.403051	0.984485	0.438733	0.633328	0.195775	0.928972	0.404834	0.478068	0.82427	0.989411	0.999627	0.468739	0.894048	0.977345	0.3968	0.555073	0.731467	0.0887067	0.803068	0.781782	0.918769	0.605421	0.537433	0.0124671	0.614719	0.68497	0.949486	0.582652	0.720347	0.370166	0.361557	0.646684	0.240407	0.667096	0.548402
met469	0.0414691	0.60786	0.894751	0.772573	0.113462	0.132583	0.250074	0.501394	0.648338	0.853399	0.0238019	0.851009	0.00972057	0.413103	0.355885	0.291165	0.390368	0.814943	0.499202	0.583167	0.689998	0.0718951	0.978298	0.11094	0.908959	0.884599	0.233523	0.8814	0.435118	0.684747	0.0347059	0.1419	0.503383	0.937915	0.81592	0.590902	0.122004	0.982922	0.669803	0.0316226	0.185588	0.440981	0.124857	0.438109	0.801461	0.630761	0.270724	0.823593	0.680433
met470	0.456094	0.72516	0.16121	0.0173727	0.744903	0.697051	0.587852	0.712712	0.0779212	0.622829	0.0431293	0.634322	0.214743	0.703812	0.82057	0.568062	0.101747	0.848439	0.266175	0.408285	0.369268	0.0576483	0.390595	0.230615	0.300411	0.776459	0.358146	0.130856	0.703151	0.98551	0.35678	0.874142	0.5188	0.0054941	0.0968105	0.574197	0.0778834	0.571232	0.914353	0.762201	0.146212	0.166984	0.109382	0.931148	0.714948	0.576501	0.683314	0.000651271	0.126508
met471	0.128187	0.274981	0.0538707	0.32935	0.139589	0.211284	0.962426	0.526216	0.567807	0.38191	0.491702	0.508549	1.94058e-07	0.0313374	0.0937529	0.946247	0.157891	0.260077	0.616001	0.727439	0.0353261	0.266848	0.914549	0.645262	0.258247	0.441676	0.226074	0.527811	0.731139	0.239823	0.75702	0.616414	0.208256	0.532669	0.551445	0.163048	0.765433	0.958688	0.878032	0.164291	0.767971	0.785584	0.80421	0.867137	0.187829	0.097033	0.184947	0.0303782	0.260495
met472	0.0350511	0.0336748	0.839495	0.0237629	0.778688	0.749411	0.0492327	0.314245	0.213768	0.130345	0.00314749	0.422281	0.00123372	0.0276896	0.166286	0.116556	0.167439	0.0468117	0.560936	0.0219454	0.0708348	0.00501301	0.529435	0.0335407	0.459922	0.855202	0.332371	0.579107	0.527376	0.578487	0.618262	0.264371	0.582384	0.325503	0.787081	0.94349	0.838631	0.666065	0.553099	0.41447	0.29527	0.0266891	0.0269299	0.318874	0.946879	0.254962	0.492738	0.749428	0.82959
met473	0.803359	0.471144	0.386247	0.524631	0.904048	0.0180686	0.0264559	0.291332	0.776889	0.992474	0.217679	0.815508	2.81129e-11	0.146137	0.675834	0.749448	0.739247	0.261982	0.269888	0.685439	0.118886	0.155315	0.213519	0.928628	0.0693712	0.876386	0.15207	0.46807	0.261322	0.414357	0.802371	0.378402	0.326207	0.68303	0.15246	0.362589	0.788744	0.00635213	0.222388	0.610971	0.92613	0.746624	0.523692	0.644457	0.375555	0.38632	0.060145	0.885055	0.382436
met474	0.307881	0.0101037	0.0469597	0.609873	1.10337e-05	0.728026	0.495769	0.667794	0.115987	0.883878	0.972512	0.443042	5.29985e-08	0.761784	0.330827	0.376416	0.75518	0.382436	0.587371	0.455403	0.932904	0.12843	0.845716	0.326142	0.373047	0.60357	0.711325	0.380587	0.076334	0.166227	0.55899	0.548312	0.612806	0.507168	0.286714	0.0242302	0.410154	0.175161	0.00817233	0.0720787	0.992406	0.984998	0.0658439	0.647914	0.620241	0.876399	0.150534	0.45651	0.280644
met475	0.0694317	0.170384	0.761117	0.492701	0.324068	0.832425	0.135477	0.00210542	0.426781	0.192454	0.380374	0.495565	0.885552	0.598747	0.421549	0.551373	0.990655	0.576293	0.977952	0.884258	0.812445	0.248594	0.226724	0.225554	0.368813	0.249376	0.247684	0.663111	0.178726	0.163476	0.664155	0.511902	0.576508	0.712923	0.222177	0.90557	0.911854	0.853162	0.25948	0.112002	0.944675	0.0257855	0.729883	0.542499	0.593234	0.0291134	0.115405	0.104054	0.403733
met476	0.242269	0.212156	0.805594	0.211383	0.385054	0.80196	0.0767123	0.305335	0.927425	0.627762	0.904924	0.0475196	7.53014e-06	0.1229	0.0920317	0.398145	0.22547	0.846753	0.714305	0.285127	0.510465	0.901779	0.811197	0.617927	0.0415081	0.174291	0.111657	0.432624	0.295912	0.530726	0.0149097	0.312192	0.435802	0.843297	0.641891	0.196758	0.769296	0.224096	0.543254	0.151557	0.342237	0.292669	0.519722	0.881024	0.985587	0.114529	0.861219	0.118566	0.19801
met477	0.369097	0.384685	0.111599	0.035321	0.120126	0.257382	0.373237	0.921338	0.387464	0.0629548	0.201265	0.613031	0.000122039	0.344739	0.308673	0.582693	0.396514	0.969823	0.138804	0.595916	0.967695	0.964616	0.390325	0.0608904	0.39163	0.969035	0.8527	0.64528	0.85375	0.47347	0.535942	0.0856727	0.867832	0.636199	0.0207033	0.0198475	0.0752314	0.235345	0.75288	0.225544	0.653507	0.035549	0.754571	0.128053	0.139679	0.742866	0.220989	0.132668	0.97646
met478	0.105999	0.0415669	0.0254829	0.649166	0.269745	0.706751	0.519492	0.319229	0.119696	0.543131	0.257669	0.0962271	0.327312	0.663887	0.912393	0.264622	0.373901	0.347968	0.463085	0.561006	0.631474	0.474736	0.246269	0.0611467	0.449923	0.741597	0.578847	0.564875	0.608967	0.532718	0.191015	0.0924158	0.660524	0.248862	0.0199512	0.2092	0.459217	0.960037	0.53304	0.924085	0.22738	0.780212	0.423475	0.385821	0.160857	0.990652	0.418328	0.0779033	0.440639
met479	0.741993	0.123634	0.32022	0.0273006	0.615328	0.447607	0.410756	0.378473	0.130153	0.445599	0.174684	0.0141916	0.776069	0.736342	0.438811	0.629205	0.847133	0.514093	0.90378	0.549309	0.711329	0.651421	0.179032	0.0658309	0.396969	0.264184	0.0565538	0.0283631	0.662098	0.843001	0.139996	0.0398349	0.561061	0.582963	0.896585	0.35491	0.0894634	0.553757	0.395464	0.226674	0.0395239	0.00227929	0.701811	0.565259	0.287745	0.972753	0.511593	0.269556	0.310301
met480	0.0190436	0.273536	0.562598	0.604011	0.492239	0.228669	0.623561	0.630387	0.553716	0.796573	0.791835	0.990972	0.230803	0.515319	0.579992	0.366282	0.364514	0.599689	0.369628	0.813421	0.987144	0.755715	0.873818	0.777237	0.7428	0.683489	0.921503	0.485533	0.720651	0.925844	0.957344	0.434802	0.974746	0.672469	0.794732	0.143002	0.47143	0.0287517	0.428314	0.383946	0.878661	0.514319	0.968032	0.0741107	0.829127	0.132449	0.515542	0.0673292	0.108685
met481	0.305709	0.09154	0.0157032	0.560919	0.244275	0.36599	0.597046	0.0696167	0.457182	0.592018	0.713721	0.40485	2.51248e-20	0.697819	0.335542	0.7328	0.375257	0.549642	0.384311	0.60538	0.963912	0.164665	0.658571	0.696179	0.1669	0.707896	0.155024	0.599412	0.239278	0.133482	0.700903	0.543305	0.000310224	0.117867	0.372675	0.917786	0.772606	0.125255	0.338378	0.521611	0.0697723	0.011845	0.00950033	0.142947	0.667101	0.239501	0.965688	0.840817	0.117632
met482	0.667082	0.787937	0.122861	0.537046	0.101855	0.624705	0.734686	0.932066	0.911874	0.144272	0.439513	0.0701763	0.0155078	0.300696	0.473247	0.541431	0.674718	0.383464	0.509323	0.489752	0.118749	0.394636	0.978753	0.679701	0.369123	0.200684	0.876098	0.176521	0.600646	0.109344	0.306492	0.907784	0.629429	0.565886	0.195446	0.22389	0.256547	0.145474	0.666734	0.929665	0.275785	0.552657	0.0577001	0.380087	0.504159	0.0258733	0.0149906	0.0631594	0.308398
met483	0.316922	0.569249	0.61063	0.211107	0.460895	0.531698	0.912581	0.675835	0.941907	0.614381	0.834463	0.813092	0.00111446	0.544952	0.839971	0.645312	0.421405	0.91259	0.724487	0.818343	0.818462	0.74964	0.887426	0.919567	0.655011	0.946507	0.985033	0.569812	0.882513	0.888223	0.824993	0.274187	0.171981	0.823704	0.901626	0.822993	0.503393	0.461078	0.851071	0.941383	0.573005	0.620385	0.298185	0.495216	0.987631	0.914139	0.448151	0.892706	0.833751
met484	0.0491266	0.919284	0.234547	0.815451	0.84719	0.656586	0.400421	0.657248	0.468944	0.342051	0.475946	0.167524	0.00913494	0.540182	0.212769	0.744611	0.583031	0.975302	0.838029	0.813878	0.671729	0.361209	0.795541	0.548295	0.0660926	0.221508	0.994962	0.558818	0.331223	0.741917	0.573819	0.362969	0.399618	0.236069	0.384814	0.508038	0.75907	0.70777	0.526142	0.732463	0.275118	0.688648	0.159476	0.339617	0.54468	0.20416	0.578726	0.652026	0.895224
met485	0.139869	0.107135	0.837578	0.328822	0.257701	0.332965	0.00906182	0.0145017	0.399533	0.0809052	0.0272076	0.590496	3.1514e-06	0.24358	0.362535	0.511999	0.288457	0.0630506	0.343401	0.00416058	0.00980622	0.597943	0.03712	0.0081381	0.712071	0.705613	0.432835	0.291448	0.319447	0.477978	0.562995	0.0391511	0.153258	0.672192	0.911947	0.0699053	0.752691	0.366514	0.816145	0.958307	0.297565	0.0283814	0.189776	0.465632	0.0979693	0.90029	0.0834417	0.192892	0.84188
met486	0.494572	0.452038	0.412126	0.417996	0.0107364	0.114416	0.0830144	0.130174	0.337369	0.994456	0.568374	0.535152	1.25974e-06	0.48349	0.86565	0.967392	0.298982	0.142407	0.0446409	0.574822	0.706495	0.694523	0.430808	0.53422	0.115726	0.721106	0.316777	0.22135	0.346327	0.251247	0.0557542	0.787998	0.690662	0.529597	0.827121	0.997473	0.303926	0.390867	0.917806	0.481721	0.331303	0.678671	0.307468	0.985274	0.923255	0.325534	0.394768	0.631891	0.191852
met487	0.139605	0.809023	0.904694	0.735423	0.534913	0.265696	0.677739	0.00669985	0.0522278	0.824734	0.658593	0.501177	2.36677e-12	0.137652	0.910466	0.651639	0.664529	0.898897	0.768593	0.560406	0.128165	0.548751	0.620775	0.481912	0.230376	0.903672	0.033096	0.617972	0.553063	0.333408	0.824609	0.554006	0.237308	0.845914	0.5251	0.016029	0.519195	0.507776	0.830685	0.296103	0.825473	0.235455	0.360723	0.52338	0.787784	0.165234	0.0792214	0.784491	0.228048
met488	0.445179	0.10012	0.987957	0.416351	0.833949	0.466112	0.00385311	0.732537	0.00803207	0.101105	0.036309	0.962408	0.000244435	0.916525	0.281982	0.427748	0.321376	0.982138	0.0365232	0.00884044	0.747382	0.0567343	0.0972679	0.0686761	0.273137	0.524578	0.675587	0.751035	0.886089	0.177355	0.36506	0.927887	0.23441	0.970974	0.665751	0.440343	0.379341	0.553922	0.107216	0.990141	0.668971	0.00993437	0.679383	0.798252	0.491647	0.213039	0.104833	0.070374	0.262663
met489	0.0290059	0.914963	0.0450754	0.632575	0.913541	0.740418	0.416285	0.363841	0.260744	0.626933	0.00955916	0.275986	1.46576e-35	0.66746	0.671348	0.508073	0.239035	0.0982401	0.0442733	0.70165	0.0834284	0.434838	0.20101	0.0470628	0.296611	0.637145	0.0936538	0.0834997	0.544669	0.450415	0.977006	0.31749	0.00154698	0.915488	0.39795	0.738677	0.405269	0.162272	0.58899	0.409426	0.72594	0.321827	0.0668038	0.447853	0.378177	0.198052	0.547444	0.653779	0.461114
met490	0.961604	0.762294	0.1699	0.266006	0.236975	0.076352	0.129829	0.521623	0.993555	0.722372	0.231546	0.255257	0.0340035	0.795668	0.647425	0.625162	0.437942	0.266674	0.944084	0.04996	0.686118	0.709866	0.330007	0.629855	0.235179	0.704577	0.922692	0.784329	0.900061	0.61473	0.642966	0.973461	0.157856	0.628151	0.500228	0.405904	0.760879	0.488484	0.961663	0.0807641	0.299132	0.929712	0.731576	0.931751	0.921409	0.236615	0.180873	0.910732	0.215559
met491	0.695778	0.897249	0.963639	0.600768	0.705873	0.0759242	0.351002	0.516357	0.865297	0.824958	0.830891	0.422963	0.0727109	0.2282	0.11534	0.527715	0.685944	0.300506	0.121844	0.753149	0.167936	0.536836	0.589982	0.541669	0.968325	0.549414	0.0533212	0.69931	0.592578	0.616649	0.743912	0.418023	0.728165	0.526777	0.0894033	0.810614	0.601273	0.625402	0.766945	0.314608	0.145958	0.835947	0.561696	0.642185	0.99693	0.298337	0.177971	0.964051	0.577624
met492	0.767227	0.725159	0.774379	0.384795	0.530584	0.146381	0.337279	0.159837	0.463088	0.211886	0.157265	0.657851	0.258168	0.171382	0.523249	0.774648	0.885117	0.84142	0.489553	0.733676	0.150542	0.791184	0.0689255	0.601345	0.267758	0.936139	0.366843	0.756019	0.902433	0.94978	0.958446	0.958125	0.171062	0.752285	0.697009	0.955538	0.756481	0.37299	0.359278	0.382044	0.328051	0.644515	0.640535	0.413359	0.657741	0.415223	0.668578	0.0750809	0.0909672
met493	0.485702	0.943992	0.754122	0.277216	0.349099	0.959213	0.672857	0.0475875	0.984295	0.668712	0.673584	0.892299	0.384696	0.466406	0.93961	0.755151	0.293975	0.340516	0.945775	0.662642	0.0513947	0.940424	0.708659	0.658545	0.869944	0.0657271	0.00650561	0.123682	0.115984	0.169848	0.0441199	0.147773	0.00975122	0.214015	0.135813	0.00200369	0.217105	0.0927198	0.306588	0.054552	0.522926	0.502331	0.0656793	0.333787	0.370145	0.0315158	0.112655	0.181069	0.508707
met494	0.992184	0.677669	0.153249	0.344884	0.62272	0.766738	0.888207	0.709713	0.107605	0.324693	0.464795	0.149657	0.00168809	0.376376	0.119411	0.487816	0.479797	0.619394	0.28025	0.423067	0.340927	0.462115	0.112434	0.201903	0.0282846	0.819594	0.815009	0.785835	0.443381	0.672398	0.043864	0.970598	0.0228594	0.544644	0.957749	0.643299	0.67947	0.797071	0.458864	0.506952	0.773863	0.388549	0.352436	0.998044	0.445467	0.857075	0.81208	0.922911	0.754927
met495	0.434498	0.724074	0.282574	0.350852	0.915422	0.931836	0.446213	0.0434934	0.189414	0.917437	0.0124261	0.833456	0.344635	0.541955	0.340947	0.237975	0.364173	0.280058	0.805646	0.983805	0.800884	0.876163	0.168626	0.0596471	0.650391	0.908524	0.807279	0.181528	0.232755	0.381657	0.209786	0.23229	0.338052	0.89198	0.0673457	0.903365	0.705154	0.226325	0.252936	0.149335	0.636718	0.884855	0.216249	0.550656	0.704094	0.974059	0.241743	0.155613	0.096301
met496	0.443094	0.0527702	0.400028	0.620688	0.244553	0.449311	0.851493	0.919529	0.0401963	0.102503	0.985622	0.00943019	1.30293e-07	0.470094	0.0994346	0.342466	0.825428	0.503651	0.44159	0.595201	0.10387	0.520122	0.815799	0.777254	0.0105641	0.887801	0.266469	0.643499	0.323293	0.605102	0.701235	0.821413	0.677976	0.148755	0.148424	0.125733	0.264224	0.0525066	0.673606	0.0462033	0.688352	0.497196	0.356864	0.277126	0.548686	0.17301	0.259424	0.168712	0.334656
met497	0.233442	0.577163	0.516532	0.893986	0.851948	0.623502	0.767013	0.252657	0.835597	0.222526	0.614506	0.377618	2.05764e-07	0.178006	0.783846	0.677926	0.910569	0.941179	0.598478	0.801843	0.202621	0.930651	0.234412	0.702769	0.259803	0.957761	0.890289	0.514704	0.694896	0.885983	0.650771	0.698153	0.614951	0.262922	0.405745	0.775545	0.12661	0.890126	0.0984358	0.691011	0.557514	0.82014	0.568246	0.230742	0.960617	0.61736	0.784602	0.0441295	0.246218
met498	0.042118	0.348137	0.763698	0.36751	0.0519251	0.00563833	0.768367	0.318684	0.937462	0.631839	0.922955	0.791745	0.0539256	0.0653124	0.452477	0.883847	0.782623	0.986332	0.492415	0.187111	0.45865	0.167259	0.86274	0.864017	0.72211	0.354777	0.280777	0.387787	0.451958	0.480764	0.76706	0.508835	0.665465	0.0603439	0.504294	0.792102	0.62888	0.903924	0.556018	0.766023	0.0348274	0.500676	0.0696459	0.993982	0.224161	0.321594	0.673433	0.716848	0.878089
met499	0.0246923	0.958535	0.805351	0.362956	0.448557	0.96567	0.0938688	0.719094	0.257037	0.702596	0.106517	0.168172	7.53864e-05	0.693114	0.376589	0.226538	0.81924	0.732039	0.660069	0.532921	0.946963	0.844684	0.769673	0.454792	0.371109	0.00586001	0.0182759	0.359395	0.194555	0.008238	0.0692127	0.169947	0.171149	0.8238	0.458208	0.225205	0.118159	0.0188564	0.396495	0.97283	0.582473	0.4017	0.442975	0.0622673	0.521044	0.0457303	0.315843	0.754987	0.573425
met500	0.64279	0.63204	0.275679	0.910161	0.980068	0.610385	0.606796	0.392669	0.740739	0.932649	0.427484	0.245608	4.87206e-07	0.167952	0.307054	0.325923	0.790445	0.900885	0.805041	0.932478	0.355766	0.622997	0.417725	0.477901	0.157739	0.000557103	0.18542	0.00140971	0.556056	0.000420942	0.722289	0.374437	0.665963	0.222093	0.886608	0.0758487	0.3538	0.00217302	0.392048	0.191431	0.993502	0.861685	0.980742	0.343185	0.268881	0.0533578	0.107426	0.372098	0.115285
met501	0.677989	0.827192	0.654494	0.340602	0.030572	0.145713	0.211194	0.440703	0.0754733	0.363847	0.452839	0.315671	1.31835e-09	0.295968	0.267022	0.221284	0.727834	0.0318284	0.373576	0.287037	0.174424	0.300999	0.319331	0.340328	0.045795	0.259725	0.488511	0.893188	0.654787	0.74747	0.348262	0.360533	0.0696953	0.608364	0.874559	0.0471116	0.426367	0.103862	0.678108	0.675095	0.0301682	0.844849	0.749635	0.928887	0.32463	0.181197	0.036691	0.704946	0.74832
met502	0.486392	0.210875	0.255479	0.866787	0.810522	0.410041	0.005562	0.425813	0.823832	0.344053	0.145428	0.0497655	1.80234e-14	0.0833359	0.834679	0.28573	0.459135	0.820885	0.939532	0.572152	0.42956	0.872871	0.685577	0.77098	0.613298	0.262091	0.764908	0.228318	0.688364	0.98975	0.914377	0.677741	0.923849	0.447698	0.856612	0.591054	0.707756	0.0747395	0.856454	0.665196	0.3845	0.014111	0.47515	0.286785	0.794446	0.986101	0.743011	0.124511	0.823572
met503	0.265834	0.626882	0.372926	0.532702	0.141865	0.630963	0.0508009	0.526645	0.419316	0.979046	0.402854	0.0249449	0.048422	0.113526	0.940708	0.0844627	0.784162	0.922168	0.599683	0.164293	0.0196161	0.583031	0.0548902	0.320654	0.801881	0.50221	0.752015	0.0753074	0.436487	0.145734	0.712581	0.263709	0.725664	0.234614	0.45149	0.240755	0.818995	0.953765	0.0612892	0.540456	0.181279	0.131614	0.990409	0.858578	0.169781	0.160237	0.483857	0.811431	0.912544
met504	0.43185	0.0861696	0.216935	0.0318085	0.52472	0.777903	0.703888	0.393266	0.231545	0.886581	0.697246	0.906879	0.307228	0.0272213	0.00857464	0.807938	0.629448	0.599548	0.781651	0.447136	0.34258	0.289752	0.39203	0.661176	0.0838323	0.380628	0.486374	0.273236	0.756132	0.211993	0.982294	0.960146	0.484814	0.465936	0.77994	0.104715	0.960601	0.00919144	0.551843	0.203142	0.693004	0.740652	0.502416	0.738707	0.48255	0.0632869	0.0628412	0.941431	0.423955
met505	0.461717	0.999126	0.202773	0.968808	0.749479	0.0403679	0.618185	0.0200129	0.668409	0.54749	0.0955635	0.150517	5.08028e-10	0.124159	0.257137	0.602873	0.793426	0.199457	0.32247	0.558998	0.215689	0.230291	0.23294	0.339985	0.335371	0.525648	0.190047	0.567431	0.237791	0.447223	0.444335	0.138612	0.0503343	0.681631	0.498995	0.521973	0.833623	0.00418359	0.447603	0.56343	0.699612	0.600638	0.807342	0.428764	0.53767	0.6777	0.739023	0.425224	0.0948459
met506	0.352788	0.33927	0.658224	0.785701	0.932354	0.353403	0.786077	0.33376	0.109043	0.652993	0.0976498	0.221349	6.61798e-06	0.121414	0.262074	0.0120565	0.664898	0.529041	0.219956	0.803599	0.912545	0.941342	0.196337	0.532393	0.191779	0.26686	0.762549	0.678276	0.837767	0.308206	0.531897	0.629091	0.0577653	0.998732	0.486595	0.070799	0.168871	0.639698	0.353943	0.789182	0.436129	0.413624	0.472033	0.821838	0.87335	0.898694	0.663301	0.601137	0.555841
met507	0.550259	0.643946	0.534574	0.926239	0.812212	0.581233	0.364579	0.760235	0.226841	0.313873	0.474666	0.958599	0.12413	0.217672	0.852071	0.67525	0.737324	0.69474	0.595585	0.588456	0.432321	0.217755	0.810074	0.427413	0.302006	0.965623	0.831286	0.519433	0.256277	0.699644	0.972803	0.872334	0.871462	0.410047	0.430001	0.403207	0.797147	0.172663	0.438372	0.993305	0.966306	0.622989	0.980755	0.515325	0.423511	0.580894	0.285304	0.672593	0.802374
met508	0.58543	0.931141	0.723987	0.43234	0.41446	0.867674	0.383306	0.751233	0.963455	0.00639872	0.713999	0.322245	0.0293549	0.176937	0.433957	0.28721	0.533989	0.709114	0.465249	0.356172	0.866895	0.364113	0.125377	0.886939	0.781125	0.7589	0.32567	0.0926385	0.387708	0.680027	0.790679	0.424141	0.4237	0.0601778	0.444371	0.235854	0.865558	0.733956	0.45069	0.908181	0.558072	0.280139	0.465588	0.20298	0.843421	0.814189	0.694441	0.25704	0.85458
met509	0.735271	0.828091	0.529934	0.799993	0.17164	0.130555	0.29555	0.120954	0.277713	0.284767	0.243488	0.42778	0.00780758	0.061776	0.542602	0.841733	0.80242	0.665359	0.773161	0.509026	0.169214	0.400031	0.129136	0.942439	0.0621496	0.45579	0.142352	0.296494	0.932404	0.738793	0.991479	0.432388	0.120822	0.96354	0.633562	0.914347	0.181548	0.365735	0.283166	0.397973	0.686763	0.73577	0.872429	0.265072	0.391209	0.0622434	0.175872	0.279052	0.0475428
met510	0.598332	0.924052	0.34314	0.642249	0.4618	0.888525	0.11569	0.493965	0.157028	0.161083	0.903446	0.563037	0.0576843	0.56701	0.420829	0.374568	0.333642	0.233439	0.415422	0.121647	0.963394	0.640846	0.94164	0.727054	0.851698	0.282471	0.736331	0.09291	0.668801	0.0719695	0.295253	0.856245	0.00787959	0.926365	0.103866	0.0426967	0.413903	0.214685	0.0593423	0.618969	0.789511	0.804572	0.358497	0.713001	0.622072	0.027914	0.664656	0.390455	0.0369576
met511	0.940511	0.232283	0.235415	0.771813	0.0914639	0.689363	0.20897	0.275556	0.0422137	0.255355	0.733974	0.109773	7.36073e-27	0.696688	0.0861439	0.25782	0.772027	0.323864	0.787547	0.37129	0.204853	0.366088	0.616222	0.431384	0.126435	0.44049	0.407167	0.336791	0.631019	0.607692	0.348341	0.568102	0.331952	0.161902	0.807242	0.00640494	0.586277	0.0169385	0.995551	0.0762932	0.264879	0.48948	0.601238	0.577481	0.257125	0.178708	0.0350274	0.542417	0.824872
met512	0.0842809	0.272483	0.978971	0.700518	0.440703	0.276209	0.686805	0.118178	0.646853	0.437118	0.991695	0.494737	0.00149436	0.142616	0.218551	0.845859	0.304589	0.622165	0.300085	0.907248	0.23276	0.37957	0.681323	0.725872	0.17154	0.526941	0.34649	0.357957	0.444449	0.808475	0.959556	0.74361	0.0589239	0.266421	0.304415	0.979332	0.903758	0.394486	0.0697333	0.919272	0.626642	0.971892	0.684813	0.0594549	0.660957	0.438505	0.995354	0.304728	0.0770354
	Type III Sum of Squre
	RG140	RZ382	CDO118	C74a	RG1094e	G294d	G20	CDO497	RZ777	RZ400	RZ525a	G193	exp	RG140:exp	RZ382:exp	CDO118:exp	C74a:exp	RG1094e:exp	G294d:exp	G20:exp	CDO497:exp	RZ777:exp	RZ400:exp	RZ525a:exp	G193:exp	RG140:RZ382	RG140:CDO118	RG140:C74a	RG140:RG1094e	RG140:G294d	RG140:G20	RG140:CDO497	RG140:RZ777	RG140:RZ400	RG140:RZ525a	RG140:G193	RZ382:CDO118	RZ382:C74a	RZ382:RG1094e	RZ382:G294d	RZ382:G20	RZ382:CDO497	RZ382:RZ777	RZ382:RZ400	RZ382:RZ525a	RZ382:G193	CDO118:C74a	CDO118:RG1094e	CDO118:G294d
met001	52643.1	1.90443e+06	790324	34586.7	4.69847e+06	412823	1.27166e+06	676859	200656	3.56518e+06	2.29829e+06	510847	2.7167e+06	951.591	38651.7	94643.6	79354.7	1.90775	2.03042e+06	265311	361810	26803.5	3.6631e+06	2.13731e+06	6296.51	491590	115930	587365	1.19766e+06	250752	2.24684e+06	65629.7	3.13486e+06	610790	2.63894e+06	20570.3	1.68101	12401.9	1.62908e+06	1.36746e+06	8.68219e+06	12094.2	152527	4.12782e+06	833378	1.03469e+06	463474	172372	1.2094e+06
met002	50339.7	5.04386e+06	1.10249e+07	1.23313e+06	1.2054e+06	4.5169e+06	1.08201e+07	3.75389e+07	2.08094e+07	9.69695e+06	1.342e+07	297811	1.04447e+08	7.98944e+06	911909	1.15927e+06	1.62774e+06	1.28544e+07	1.89446e+07	4.37537e+07	4.59826e+06	2.312e+07	1.77105e+07	6.25986e+06	5.35091e+06	4.16438e+06	7.79418e+06	777358	71836.6	9.63814e+06	400280	2.01685e+07	2.85182e+07	203798	1.1458e+07	1.88726e+07	136120	2.14892e+06	5.32721e+06	1.23488e+06	2.49996e+07	1.73656e+06	2.94085e+06	5.35734e+06	2.18213e+06	7.18458e+06	7.82554e+06	4.36465e+06	1.93763e+07
met003	2.45812e+06	714895	2.55641e+07	7.12359e+06	1.09334e+07	17488.9	1.77978e+06	1.29093e+06	213753	3.93382e+06	6.9216e+06	414880	458964	12203	1.86274e+06	1.12846e+07	42560.5	4.93942e+06	4.81412e+06	1.71784e+07	2.00128e+06	3.18421e+06	3.10146e+06	1.34358e+07	1.62618e+06	2.57252e+06	1.04157e+07	1.98604e+06	2.84686e+06	1.27246e+06	7.07862e+06	4.34278e+06	50716.6	7.60131e+06	3.46923e+06	2.32838e+06	2059.09	1.1464e+07	930575	2.06397e+06	14188	224194	1.3478e+06	122343	688561	953398	43309.7	4.3358e+06	97691.9
met004	278765	1.07058e+09	3.02126e+06	326500	2.01101e+08	1.14031e+08	2.83625e+08	7.59801e+08	1.51115e+08	1.82424e+06	1.19712e+08	2.63114e+08	1.4347e+09	7.4358e+08	1.71895e+08	3.35346e+07	8.85725e+07	4.29144e+08	1.16118e+06	3.68414e+08	2.46475e+07	6.2181e+07	775511	1.90652e+08	5.07777e+08	1.6936e+08	1.66265e+09	8.01893e+08	1.7291e+09	3.07015e+08	6.52959e+07	1.45425e+08	1.36859e+09	1.36208e+08	4.10502e+07	2.64681e+09	2.48489e+08	1.29735e+09	6.11459e+08	6.53016e+07	6.77526e+07	8.57349e+08	2.49577e+09	8.95291e+08	130786	1.74001e+08	3.05718e+07	6.52171e+07	1.50102e+09
met005	5.05092e+06	7.43732e+06	23887.9	1.51824e+07	19723.7	6.8634e+06	4.69528e+06	1.52211e+06	2.97181e+06	7.10341e+06	3.89419e+07	1.63335e+07	3.21488e+08	4.21297e+07	9.76456e+06	5.9573e+06	291690	27091.3	419148	3.56875e+06	6.41648e+06	3.50814e+07	389049	2.01152e+07	5.92129e+06	1.52048e+07	2.78215e+07	2.74148e+07	296106	1.14498e+07	1.56281e+06	7.71474e+06	2.57317e+07	5.27627e+06	1.05704e+07	3.07786e+06	2.1813e+06	277143	5.14324e+06	4.06213e+06	1.46542e+07	2.48225e+06	8.20339e+06	73464.8	8.53592e+06	2.48423e+07	2.88452e+07	898948	6.47854e+06
met006	1.20105e+08	2.43112e+08	4.71344e+07	2.52756e+08	1.48781e+08	3.85208e+07	1.64971e+08	5808.24	7.75089e+08	26856	2.15324e+07	1.20625e+08	1.0274e+09	7.18342e+07	2.58394e+08	3.57128e+06	4.80115e+07	4.9627e+08	1026.63	8.89983e+06	1.36911e+07	6.82155e+06	3.59599e+06	1.463e+06	2.36466e+08	82495.1	4.02737e+08	1.37828e+07	1.02416e+07	1.47496e+08	1.03356e+08	5.67549e+06	1.00974e+09	8.62591e+06	92261	2.57147e+07	1.56971e+08	1.14636e+08	5.32189e+07	1.35962e+08	1.15855e+06	1.637e+08	5.11655e+07	2.69647e+06	2.30844e+07	1.05676e+08	2.82939e+06	1.17055e+07	6.22092e+08
met007	8.01971e+07	1.40257e+08	2.12177e+07	1.09633e+07	1.26582e+08	1.05303e+08	365511	4.46358e+07	2.85418e+07	6.81668e+07	5.35267e+07	8.25697e+07	328870	6.17302e+07	2.14198e+07	1.2757e+08	9.83048e+07	6.16394e+06	2.19716e+07	9.63531e+06	1.09461e+08	3.44194e+07	7.41054e+06	7.59596e+07	3.15109e+07	7.02402e+07	8.03286e+07	2.53736e+08	1.96335e+07	9.23207e+06	1.25669e+08	3.97213e+07	1.2061e+08	5.79478e+07	1.43344e+07	1.27029e+08	3.48969e+08	3.15348e+07	3.40351e+06	4.53909e+06	2.49237e+06	1.52115e+08	1.53419e+08	1.01302e+07	4.64903e+07	1.80541e+06	1.32347e+08	84576.7	1.06103e+08
met008	801425	1.12536e+06	353813	11471.2	281950	204586	24354	709583	469104	201769	104231	1.57756e+06	1.94452e+06	202500	312462	115081	97244	749749	9223.55	348982	260251	544334	312390	684301	360501	533177	104776	4160.18	941590	336614	171273	662211	1.29791e+06	3.15657e+06	302939	590098	542253	590772	492853	1.26985e+06	1.44646e+06	503598	4579.04	1.34024e+06	29386	2.76198e+06	2.15875e+06	3190.61	442317
met009	3.19651e+07	9.78139e+07	9.20427e+07	1.02343e+08	1.55169e+07	1.07594e+08	330980	287969	5.75348e+08	7.88465e+06	7.93244e+06	1.57936e+07	2.21475e+07	3.79086e+07	7.53637e+07	2.42455e+06	1.29177e+08	113867	8.44665e+07	3.82811e+07	2.81155e+07	3.28288e+08	1.17245e+06	1.46765e+08	4.71193e+07	4.10691e+07	4.90439e+07	1.42131e+08	1.9415e+08	7.45913e+06	2.53728e+07	644086	268789	2.66222e+08	2.2853e+08	1.34583e+08	7.98924e+07	2.64164e+08	6.00219e+06	1.76368e+06	4.97839e+07	2.78643e+08	1.20068e+08	6.22811e+08	3.4167e+07	1.26997e+08	1.0593e+07	2.06478e+07	6.23781e+07
met010	625708	1.55087e+06	1.14242e+07	4.85403	891775	8.43626e+06	1.88688e+06	315753	900265	869795	1.6306e+06	196142	8.10454e+06	63920.7	298285	299856	3.75345e+06	209303	1.10542e+06	2.47807e+06	9.96225e+06	309690	916244	2.50639e+06	406633	1.76665e+06	464351	103844	195.223	7.84242e+06	4.16083e+06	99796.6	318501	9819.18	3.68498e+06	1.38045e+06	215224	6090.74	1.54488e+06	59520.5	38937.6	656057	854545	1.20616e+07	6.02961e+06	3.37308e+06	160692	1.05814e+06	7.72663e+06
met011	4.81334e+07	6.53947e+07	1.92986e+07	1.22229e+08	1.40228e+06	9.06684e+07	1.35557e+07	1.37291e+07	2.66906e+07	1.68231e+07	621203	3.31474e+07	4.96667e+07	4.82107e+07	216139	2.14699e+07	5.25248e+06	1.03773e+07	3.37666e+06	130.658	7.64026e+07	8.20772e+07	2.81787e+07	48192.3	6.34542e+07	1.07267e+07	1.18409e+07	3.19803e+06	1.81022e+07	1.01461e+08	1.43384e+07	9.2681e+06	76276.6	1.08799e+07	6.22327e+07	1.56859e+07	4.05497e+07	2.37009e+06	1.07041e+07	1.41981e+07	3.5289e+07	3.52801e+06	2.50107e+07	1.55732e+08	5.00537e+06	3.97208e+06	1.15747e+06	4.93582e+06	1.9282e+07
met012	9.38956e+08	3.73887e+09	2.10916e+09	6.41995e+08	3.91056e+09	5.09329e+08	6.88314e+09	1.34203e+09	3.40128e+09	4.25594e+09	1.44314e+09	8.47435e+08	9.17572e+09	1.8336e+08	4.76958e+07	823743	5.14016e+08	6.62292e+08	9.48974e+06	3.1695e+06	1.03763e+09	5.11345e+06	1.80971e+08	6.10286e+06	3.1349e+07	1.3386e+08	1.3244e+09	2.39011e+08	5.24731e+09	1.61661e+07	250891	5.10189e+09	8.06261e+08	1.14894e+06	1.25019e+08	7.46495e+08	1.16383e+08	7.41144e+08	8.86266e+08	2.79736e+07	7.57297e+08	2.91925e+09	1.41965e+10	3.89981e+08	7.05103e+06	3.22982e+08	870329	2.61979e+09	1.72837e+08
met013	4.61051e+08	6.93014e+08	1.90707e+09	8.35399e+08	3.23124e+08	1.61987e+09	3.78547e+08	6.77108e+08	2.76374e+09	3.06198e+09	3.21725e+06	9.05897e+06	1.99547e+10	6.81519e+08	7.9003e+07	1.79715e+08	2.07136e+07	1.6112e+08	2.12458e+09	1.47234e+08	39278.5	2.08585e+08	1.23605e+08	9.42341e+06	2.61454e+07	1.37144e+08	8.97353e+06	3.63847e+08	1.40408e+09	7.40143e+08	7.54242e+08	1.0083e+07	1.07233e+08	7.58146e+07	1.7498e+09	9.93662e+08	2.76405e+09	3.07014e+09	3.77601e+09	1.20599e+09	2.65875e+07	4.79289e+08	2.99159e+09	6.21342e+07	8.06674e+08	5.27287e+08	3.31004e+08	8.88722e+08	2.44559e+07
met014	2.00356e+07	8.32597e+07	4.96698e+06	8.74637e+07	2.16156e+08	5.91308e+07	3.22446e+08	2.11956e+08	2.3479e+08	2.94877e+08	2.87555e+08	8.13646e+07	6.52647e+08	3.10022e+06	1.17354e+08	8.92634e+07	1.69332e+07	2.39745e+07	7.87512e+07	4.38977e+07	3.25062e+06	6.09344e+08	346713	6.27224e+07	2.18123e+08	1.08429e+08	3.44364e+07	2.2395e+08	1.71735e+08	4.84381e+07	4.16344e+07	1.7402e+07	7.36224e+07	3.1303e+07	7.72388e+06	3.47327e+07	9.5751e+06	1.80585e+07	1.01399e+08	5.73353e+07	8.25169e+07	1.27312e+06	2.54221e+06	1.01107e+07	6.15957e+06	4.91918e+07	6.30813e+06	1.77525e+06	4.04464e+06
met015	2.2477e+06	19395.8	226560	258733	120735	1140.09	2.01209e+06	792987	209974	156506	39894.8	53503.1	1.80797e+06	240886	457948	362231	1768.66	44853.3	419659	640094	469136	494161	198292	91118.6	69554	66365.7	2231.05	23107.4	3819.47	1.48327e+06	18103.7	4024.28	61168.1	127798	99355.8	162459	247420	3170.95	307934	1.54235e+06	2717.49	296933	569529	9717.4	354065	6639.81	138176	159923	166596
met016	3.66405e+08	7.41309e+07	6.08043e+08	2.99403e+08	6.7534e+08	3.98043e+08	8.2594e+06	3.42871e+07	8.73961e+08	1.22725e+07	4.00568e+06	8.94235e+07	3.77866e+09	3.10993e+08	2.41441e+08	1.23607e+08	1.66671e+08	1.04718e+09	1.85458e+08	7.67411e+07	9.62108e+08	4.94785e+07	4.26154e+08	9.49015e+07	8.05296e+07	7.78184e+06	1.2257e+08	3.01488e+07	1.23015e+07	2.49207e+08	4.20315e+07	1.39207e+08	9.23256e+07	1.02281e+08	5.98923e+08	1.00344e+08	1.72362e+09	2.21246e+09	6.40083e+08	6.98797e+08	25133.5	9.45387e+06	1.8612e+08	3.5823e+08	1.01525e+09	3.49347e+06	2.30349e+09	1.7868e+08	7.95612e+06
met017	1.84202e+11	1.26968e+12	1.69283e+12	1.74694e+10	5.6729e+11	3.59261e+11	2.1419e+11	3.15354e+11	1.93631e+10	2.47421e+10	4.05501e+11	4.75741e+11	33207097163797	2.37334e+11	2.41122e+10	3.44448e+10	3.77895e+10	2.39602e+10	1.20201e+12	8.63219e+11	1.15907e+11	3.79174e+11	3.26433e+09	6.94297e+11	1.22702e+11	2.439e+10	5.46565e+10	3.19435e+11	1.00134e+11	1.14111e+11	4.02996e+10	2.07428e+11	7.06879e+11	7.42748e+11	1.62805e+11	2.50718e+10	2.91559e+11	1.89237e+10	7.0061e+11	9.82539e+11	8.61094e+11	2.55251e+11	4.46542e+11	2.57403e+09	3.28056e+11	8.23536e+11	2.01645e+12	4.9336e+09	3.56579e+11
met018	4617.48	148361	215534	33805.2	38174.2	135171	3526.73	15568.6	127126	22579.2	10418.3	61397.8	5.74941e+06	870.101	133.469	39989.6	1195.49	526.313	154712	1950.99	6344.64	33755.4	209.34	1137.33	63485.2	6843.41	10695.6	132780	22602.1	24693.9	123144	153457	42634.5	1353.65	64020.3	114018	15317.5	127400	76673.8	7824.7	17622.2	1111	27900.5	273.292	776.491	713.773	104239	40679.4	62380.6
met019	82481.4	1.05374e+08	3.704e+07	1.40276e+08	1.03106e+07	5.23702e+07	780368	8.94238e+07	4.08202e+06	1.02631e+07	8.39011e+07	9.77395e+06	4.29284e+08	6.04275e+07	4.43121e+06	1.75299e+07	1.67211e+07	2.24496e+06	4.26427e+06	1.74915e+07	66662.5	6.1469e+07	23491.8	1.94601e+07	2.9304e+06	2.16348e+07	2.57601e+07	5.32136e+06	3.50773e+06	2.68254e+08	7.85568e+07	4.20127e+06	177696	7.22768e+06	1.0212e+08	1.15557e+08	9.87824e+06	1.69434e+07	1.15875e+06	2.96821e+06	977896	4.56448e+06	1.72896e+07	675288	4.14161e+06	1.44177e+07	3.03622e+06	1.58397e+07	4.63087e+07
met020	9.19208e+06	945207	202400	20191.3	697095	536580	1.12451e+06	2.43161e+06	4.0683e+06	671177	8654.21	6.86359e+06	4.94179e+07	7.21439e+06	35417.7	43882	549956	55575.1	360336	299127	230470	8.5927e+06	343085	1.2921e+07	1.25791e+07	285759	2.30626e+06	2.1763e+06	2.24664e+06	1.0336e+06	84045.9	8864.21	2.2882e+06	5.7573e+06	1.65414e+06	5.18905e+06	1.91875e+06	9.23025e+06	3.17739e+06	4.1608e+06	1.46011e+06	1.61962e+07	775431	66029.8	418554	5.52189e+06	43115.3	2.30615e+06	495072
met021	2.90309e+10	4.61437e+09	2.56216e+08	1.41346e+09	5.29248e+07	7.41207e+09	1.43686e+08	1.8124e+09	4.39825e+09	9.48364e+09	1.20224e+10	2.18258e+09	2.06382e+11	1.36535e+09	1.95924e+09	3.6671e+06	5.31361e+08	7.42327e+09	1.374e+09	3.50599e+09	1.35748e+10	5.15624e+09	1.00583e+09	4.49376e+09	1.72876e+10	5.03014e+06	3.65118e+07	4.82498e+07	4.1969e+09	3.91145e+08	5.558e+06	1.39052e+10	1.17623e+10	1.26139e+09	1.11319e+09	4.52046e+09	2.53843e+09	9.13195e+07	5.25255e+08	1.5022e+09	6.31895e+08	4.9387e+09	2.11345e+09	1.32103e+10	7.30655e+08	5.34388e+09	6.47405e+09	1.53378e+09	2.99298e+09
met022	210976	1.03623e+06	334180	5595.72	954032	572496	638581	11431.1	231518	132682	205094	336761	1.17106e+07	48956.5	34500.8	5449.29	13934.6	233579	23746.1	463679	5179	822884	162530	99397.2	88.6399	47454.9	33146.1	245209	459707	286814	142288	317154	153606	17444.7	755442	42323	205335	613102	38693.7	9842.04	15466	1081.03	4134.9	59567.7	74431.8	335350	32065	34709.9	15715.4
met023	21019.2	136410	72008.1	132467	1404.36	49215.7	634180	107015	17228.8	2955.41	5408.62	34129.4	1.32322e+06	15408.7	11.341	3045.78	0.536847	566.188	2609.17	195882	124068	109678	22595.6	434.597	159165	13047.6	35294.7	565650	290.955	71197.9	18279.9	452117	180164	68801.2	59539.7	649.79	865630	9339.4	5471.23	1527.7	42579.2	152154	136319	176672	113269	47351	5668.98	93362	27905
met024	8.15476e+11	6.24252e+09	4.80681e+11	5.76473e+10	4.22986e+11	1.70921e+09	7.14408e+10	3.00998e+11	2.79517e+09	6.30588e+10	4.03172e+11	4.55334e+10	7.42256e+10	3.56052e+10	5.60617e+10	45798752461	1.82022e+09	3.84574e+10	1.1944e+11	1.95465e+09	4.01886e+10	2.34518e+11	1.26223e+11	1.01972e+12	7.49577e+10	5.20126e+11	2.77048e+10	1.29458e+10	10525.8	7.37612e+10	4.38058e+09	1.33078e+11	8.38292e+11	5.19991e+10	8.47264e+10	4.66936e+10	6.46206e+10	5.08723e+11	9.42791e+08	6.33981e+10	7.95018e+06	1.49151e+10	3.76642e+11	1.36012e+11	9.3013e+09	4.21529e+11	1.26335e+10	9.29748e+10	4.2105e+09
met025	5.95286e+07	2.95031e+07	1.56612e+06	2298.68	1.54079e+07	6.49162e+07	189818	1.8811e+06	5.65945e+07	11382.4	4.4092e+06	645.268	2.48151e+07	5.33051e+07	3.50984e+07	1.45892e+07	3.22477e+06	7.66532e+07	1.79937e+07	4.89924e+06	5.75237e+06	1.1209e+07	3.98304e+07	1.46038e+07	993683	7.38631e+07	1.27784e+07	2.9966e+07	5.89434e+07	8.86357e+06	1.07051e+06	2.76172e+07	2.31016e+07	7.11181e+07	1.2267e+07	2.63377e+07	2.90892e+07	1.07403e+07	1.13305e+06	1.0707e+06	2.63981e+06	2.17025e+07	4.23059e+07	5.25528e+07	1.19047e+06	3.10718e+07	477596	1.46778e+07	414170
met026	4.9045e+10	6.92921e+10	3.55407e+09	1.65544e+09	4.40996e+10	3.43052e+06	9.38793e+09	5.9626e+09	1.98779e+10	1.61743e+11	3.61813e+09	2.31243e+10	2.99525e+08	2.46141e+10	2.28004e+09	1.20288e+10	9.17197e+08	477735	4.46814e+09	2.85619e+09	2.97482e+08	1.47981e+10	8.22429e+09	2.63442e+09	6.15669e+09	6.57042e+09	6.91531e+09	3.67694e+09	1.22872e+07	3.39397e+10	9.92536e+09	5.65901e+10	9.18787e+09	2.41413e+07	2.00656e+09	1.72436e+09	3.95507e+10	1.87275e+10	3.21764e+10	2.51669e+09	2.94255e+09	1.18659e+10	4.07562e+10	1.68569e+10	3.51426e+09	2.64585e+10	5.65089e+10	5.28129e+10	2.64796e+08
met027	17526.1	239536	8.67284e+06	90478.9	693407	7523.08	3.46357e+06	232902	1.08175e+06	176218	3.00401e+06	4.34392e+06	7.01682e+07	6.08883e+06	143520	6.68042e+06	2099.57	66136.9	9.00751e+06	2.14684e+06	663337	1.21073e+06	2.6244e+06	2.70632e+06	220630	4.54742e+06	192660	2.73792e+06	9.35517e+06	2.45867e+06	4.28807e+06	1.86156e+06	1.05111e+07	712325	406336	1.86348e+06	1.58795e+06	1.53956e+06	5.03392e+06	798256	234859	2.14506e+06	790800	922790	373368	1496.64	3.24956e+06	149747	885347
met028	1.15048e+08	4.92062e+07	7.16952e+07	4.46464e+06	1.13109e+08	5.17621e+06	8.68815e+06	8.50238e+07	1.1579e+07	2.49608e+08	6.6368e+07	1.73487e+07	2.95944e+09	1.88787e+08	4.75088e+07	2.58099e+07	9.83928e+06	5.71346e+07	3.3414e+07	170977	1.35705e+07	6.85347e+06	9.40014e+06	1.01884e+06	5419.15	1.44751e+06	4.13359e+06	3.70196e+07	2.80196e+08	6.91366e+06	1.35852e+08	1.01736e+08	1.40397e+08	9.13946e+07	2.58592e+07	1.18923e+07	3.67525e+08	3.07281e+06	6.249e+07	7.40691e+07	4.29444e+06	4.27994e+06	1.95291e+06	2.7049e+07	2.84466e+07	4.48114e+06	3.85279e+06	1.27939e+08	5.09538e+07
met029	1.52755e+06	1.53169e+07	1.52726e+07	3.30229e+06	1.20906e+06	195322	8.93644e+06	3.2221e+06	4.96367e+06	2.80708e+06	3.88222e+06	1.24776e+07	2.1136e+08	5.84938e+06	257106	272564	4.03806e+06	8.62299e+06	1.21738e+07	1.48865e+07	2.48756e+07	1.33024e+07	3.80823e+06	938560	2.3494e+06	759934	1.48482e+07	774231	2.21679e+07	233516	684265	3.2755e+07	2.27567e+06	269998	1.16472e+07	40325	211764	118333	543885	2142.91	5.12125e+06	1.80694e+06	4.2768e+07	1.38292e+06	1.01918e+06	2.49124e+06	7035.73	2.69204e+07	9091.25
met030	2.02577e+06	139460	349435	299468	183353	2.08966e+06	3.20687e+06	161615	1.28515e+06	85630.8	198289	145711	1.44681e+08	67153.6	436301	287808	166078	8144.72	238831	522840	1132.77	185345	3.01482e+06	208060	696990	288486	81602.4	2535.51	62859.4	1.38776e+06	1.16484e+06	3.78813e+06	531425	1.43577e+06	3.28118e+06	2.27313e+06	1.14963e+06	3.6781e+06	3.50837e+06	85037.2	3.20698e+06	1870.21	4504.21	4.55641e+06	863628	449201	3.42224e+06	5238.13	442075
met031	16995.6	1.78432e+06	1.69149e+06	1.14943e+06	299502	414.869	91709.2	21968.8	19410.2	43739.7	399614	1.28783e+06	4.65193e+06	5722.89	58705.8	12545.9	286817	149998	548407	63298.5	14920.2	142352	12190.5	50666.3	381696	1776.22	680394	138062	89330.8	21586.1	162951	1627.71	43141.8	282708	3.8022e+06	361368	27640.1	816609	457324	37726.4	223397	46688.3	481549	345644	100123	206345	195483	186764	438404
met032	106614	1.16719e+06	869048	420746	903634	1.34215e+06	31466.5	29009.2	486313	44450.7	467807	66196.2	1.45895e+07	82458.8	3035.62	7182.51	226001	520665	2.24011e+06	586756	477486	99606.4	765720	1.08734e+06	347401	3606.97	1.28568e+06	93751.4	664346	49154.4	9571.64	83111.4	996.015	337734	3.05496e+06	2.93632e+06	792714	852380	635321	63650.8	357564	482966	852584	772338	49503	5899.62	1.46693e+06	6067.26	449085
met033	615534	459386	112396	458840	373607	1.0258e+07	9.28781e+06	6.33471e+06	217828	37509.5	226952	1.15574e+07	102493	2.65909e+06	2.95079e+06	237237	1.36908e+06	2.61243e+06	2.49718e+07	59.0751	1.0348e+07	2.91073e+06	1.78068e+07	8.45923e+06	1.74245e+06	8.90619e+06	7.99184e+06	729380	1.65304e+06	1.14444e+07	348.448	289696	2.04796e+07	309462	9.87488e+06	782032	3.64591e+06	12806.2	105177	2.45319e+06	3.62761e+06	590941	786548	6.15747e+06	1.38121e+06	5.26045e+06	639167	4.13574e+06	8.70086e+06
met034	394612	18371.1	141154	282.558	36738.3	17479.5	21939.2	36080.2	438671	453.979	25516.2	186912	6.61731e+06	1267.42	518.838	44483.8	59087.8	78026.4	58243.7	54074.2	108237	10454.5	296364	214306	8258.05	24070.3	983.905	94252.1	299436	39494.9	6393.95	296718	45495.7	137023	387627	287830	8878.34	4318.99	603994	1886.77	378.597	20974.4	131372	135941	261.458	12384	10597.8	154419	2684.85
met035	6.60271e+08	1.2878e+07	9.22022e+06	4.64179e+07	7.62695e+07	1.27419e+08	3.32907e+08	4.14015e+08	1.35963e+08	2.70245e+06	5.09207e+06	3.09896e+08	9.63239e+08	1.4533e+08	8.15699e+07	848573	7.11759e+06	2.46861e+07	7.41531e+08	1.41119e+08	5.50686e+07	1.83288e+06	2.47862e+07	1.16391e+07	6.01544e+07	3.00679e+07	1.5795e+07	448393	5.74157e+08	1.4845e+07	5.29949e+07	1.92835e+08	2.29741e+08	1.10152e+09	2.88536e+06	9.1924e+07	3.24463e+08	2.21509e+07	4.22628e+06	3.63565e+08	2.33581e+08	8.55851e+07	2.00268e+07	2.49503e+07	7.80173e+06	3.08207e+07	3.79243e+07	1.98818e+08	1.36152e+08
met036	5.54663e+07	2.80314e+09	2.78049e+08	1.9752e+09	2.31803e+08	5.91644e+07	8.05563e+08	2.45842e+07	6.15578e+06	2.18643e+09	6.95368e+07	1.35611e+09	9.84355e+08	1.29157e+08	2.28674e+08	1.79562e+08	1.68538e+08	2.53539e+08	5.44926e+08	4.32098e+09	1.96981e+08	5.3157e+08	9.68377e+08	7.38955e+08	1.7605e+08	3.89323e+08	1.75514e+07	5.09918e+08	1.91312e+09	8.18618e+08	1.55705e+08	1.38103e+07	3.92889e+08	2.59658e+09	4.07221e+08	1.04624e+09	7.87652e+08	3.05847e+09	2.62927e+09	2.14727e+08	3.89403e+08	7.92215e+08	4.2454e+09	1.19971e+09	3.07551e+06	6.7501e+07	1.84589e+08	5.40066e+08	1.04381e+09
met037	2.46921e+11	1.25949e+09	2.92742e+10	2.42437e+09	9.67031e+10	1.25417e+10	1.21258e+10	1.90305e+10	5.6419e+09	5.2001e+09	2.12091e+10	6.96819e+09	5.06411e+11	2.94141e+09	5.37018e+09	3.53799e+09	1.15783e+10	6.23943e+06	2.14933e+10	5.21993e+08	3.27317e+07	1.5979e+10	8.53299e+09	4.95986e+10	6.72792e+07	5.45648e+10	1.69111e+09	4.24507e+07	5.03924e+08	2.26781e+09	1.77086e+08	6.52264e+10	3.44029e+10	2.07984e+10	3.64976e+08	4.85175e+09	2.02072e+09	1.9097e+10	5.65868e+08	2.21888e+10	3.21182e+09	2.062e+09	4.80238e+10	3.60154e+10	991966	4.89401e+09	4.82267e+08	1.43708e+09	6.24348e+09
met038	1.19736e+08	9.11599e+07	2.57544e+07	4.38741e+07	4.52418e+07	1.46543e+08	4.69378e+06	8.11789e+06	6.46192e+07	1.64696e+07	6.16836e+06	2.50026e+06	1.22918e+10	2.1406e+06	1.13232e+08	1.27279e+07	4.37201e+07	5.12231e+06	9.39554e+06	1.32438e+07	2.76369e+06	6.21856e+07	6.93775e+07	1.63108e+08	1.12862e+08	1.23532e+07	1.92265e+07	7.63969e+07	1.86547e+06	2.26739e+06	4.17918e+07	821215	4.39789e+06	2.25302e+06	3.65856e+07	2.0522e+07	3.67714e+07	1.83768e+06	9.33668e+07	3.39315e+07	3.81016e+07	2.4606e+07	1.11668e+07	1.79438e+07	1.01021e+08	2.20803e+06	1.35818e+06	518783	1.99559e+07
met039	2.30194e+09	1.81385e+08	2.25465e+08	3.70287e+06	14461.3	6.74592e+08	1.29544e+08	9.02455e+08	3.62345e+07	5.95155e+06	4.25786e+08	1.64556e+06	9.508e+09	1.44061e+09	9.34392e+07	2.19669e+07	1.14088e+08	9.02291e+08	432608	1.19438e+08	1.82322e+08	2.3243e+08	2.279e+07	1.38722e+08	3.34765e+07	48788.6	7.58347e+07	6.01551e+08	8.58312e+08	9.87287e+07	2.60121e+09	1.05602e+09	1.72052e+08	4.86355e+08	2.14396e+09	5.60119e+08	1.97464e+09	2.47869e+09	1.02764e+09	5.45062e+08	3.6251e+08	2.97978e+08	1.03424e+08	1.25845e+07	2.68274e+07	3.97045e+08	1.67506e+08	1.35828e+07	3.26491e+09
met040	92747.9	814977	413577	397089	726505	158132	26842.4	169158	74211.6	92170.5	29132.5	284824	4.12775e+06	342402	121014	7053.18	25095.4	4175.07	443.689	109408	6644.19	433963	19.2788	55705	433314	127304	486583	51833.3	71312.2	56755.6	59655.5	238981	111728	223037	14562.5	16572.4	177580	142492	61495.7	1.60277e+06	23083.2	60139.9	110.642	12148.5	32243.7	483090	3511.33	81797.8	18.8164
met041	3.54137e+07	1.34193e+07	9.75048e+07	2.37842e+07	2.76751e+08	9.92123e+06	3.99654e+07	2.69379e+08	1.21049e+07	70280.8	7.90956e+06	5.36886e+07	2.5666e+08	1.12524e+08	2.55172e+07	2.07874e+07	3.26719e+08	6.11257e+07	6.18805e+07	9.33612e+07	1.63379e+08	8.40935e+07	1.24169e+08	6.96942e+07	5.157e+07	4.79491e+08	6.92135e+07	1.78941e+08	1.88008e+08	1.59833e+08	1.82133e+08	2.26595e+08	1.1637e+09	3.44507e+08	6.95661e+07	7.341e+07	3.43493e+06	3.27064e+08	1.42584e+07	3.25426e+08	1.09952e+06	818827	5.94939e+08	2.56027e+08	2.45682e+06	979117	1.19995e+08	2.62021e+06	1.03328e+08
met042	3.4865e+08	612366	1.10498e+08	3.9636e+08	1.3284e+08	1.30298e+08	9.82337e+08	9.27758e+07	3.14559e+07	4.08098e+06	2.57655e+07	8.91138e+07	4.1514e+07	1.61009e+08	8673.93	8.28566e+07	2.30007e+07	1.20881e+08	1.77701e+06	2.7141e+08	1.52879e+08	4.59885e+06	2.96547e+06	7.43774e+07	914024	3.33606e+07	8.63251e+07	2.79091e+07	1.53973e+08	4.01885e+07	4.311e+07	8.16878e+07	5.14246e+06	5.41414e+07	2.25739e+06	2.8942e+07	6.42555e+07	1.50195e+08	7.45032e+07	2.22038e+07	1.13506e+08	1.11299e+08	6.88177e+07	7.20995e+06	1.59921e+06	106172	1.57916e+07	5.58704e+06	2.00991e+08
met043	5.83033e+08	2.21844e+07	7.39401e+08	2.92703e+07	2.41059e+07	1.94745e+09	3.57156e+07	1.33897e+09	1.79748e+09	1.04244e+09	7.42604e+06	1.89925e+07	8.2441e+08	8.82268e+08	1.65482e+06	5.44479e+08	9.23792e+06	639170	1.83689e+09	1.07305e+07	1.27491e+09	1.39379e+09	1.03198e+09	5.65173e+07	2.53325e+07	4.86745e+09	5.35254e+09	2.35293e+07	3.28246e+07	5.26682e+06	2.95558e+06	8.62149e+08	8.47809e+08	1.80804e+08	3.51267e+09	2.32879e+08	7.74207e+08	6.27833e+08	5.53428e+08	3.8007e+08	6.47949e+09	9.31834e+08	1.86072e+09	6.0209e+08	8.07073e+07	1.72897e+09	3.20258e+09	1.44934e+09	9.09856e+07
met044	5.22101e+06	1.37007e+06	4.08921e+06	4.63728e+06	1.05964e+06	476630	7.38524e+06	912434	2.02463e+06	4.62044e+06	4.18965e+06	293185	5.85848e+06	1.94693e+06	7303.41	1.42775e+06	203674	26691	206593	518866	447408	21557.7	6320.1	5.1431e+06	53380.2	4478.08	120986	514438	203210	1.70717e+06	198216	6.78698e+06	368564	870275	600422	1.5761e+06	444970	506065	1.59295e+06	241365	1.56054e+06	1.3624e+06	1.74221e+06	2.98265e+06	1.37447e+06	411365	7580.3	816293	14027.1
met045	1.06281e+09	1.56005e+08	7.8792e+07	3.22207e+06	1.06575e+09	4.76506e+07	1.91924e+08	8.82161e+08	3.89988e+08	2.57209e+08	1.16163e+09	4.50438e+08	5.21326e+10	1.69979e+09	3.25468e+08	4.20529e+07	2.44419e+07	1.91458e+08	1.56024e+07	3.56024e+07	3.29464e+08	8.17082e+08	3.92996e+08	6.84509e+08	5.56173e+08	8.84125e+08	1.9706e+09	9.03885e+08	1.37218e+08	1.35705e+06	3.68921e+07	2.21148e+09	3.19138e+06	3.26993e+08	6.98242e+08	2.96469e+07	1.65373e+08	2.13392e+09	5.49697e+07	1.78247e+09	1.03878e+09	2.08382e+08	1.0769e+08	1.16624e+08	4.19264e+07	1.40088e+09	8.24303e+08	273166	2.68797e+08
met046	241935	2.36935e+06	350296	523210	476.267	1.33163e+06	199598	1.61651e+06	1.50131e+06	61262.4	569052	6.11744e+06	1.00407e+07	626989	1.35626e+06	55373.7	144099	909037	565966	1.14249e+06	2777.57	32816	155665	130808	1.45319e+06	68597	2.972e+06	123774	1301.95	37671.3	771055	2.94221e+06	1.32594e+06	14358.1	1.05191e+06	3.24541e+06	162359	2.82245e+06	1250.64	143049	0.0719087	820893	685209	1.43908e+06	227.671	26006.3	1.24111e+06	8607.2	309529
met047	4.21187e+08	1.78487e+09	8.91608e+09	4.36879e+07	3.53593e+08	2.5064e+10	8.22871e+09	1.45398e+09	3.52208e+09	2.23326e+09	3.39725e+10	1.12447e+10	9.05069e+11	3.06578e+09	2.04779e+08	4.84592e+08	5.33064e+08	8.44986e+09	2.46854e+10	7.13883e+09	2.63146e+08	3.09799e+10	1.21617e+09	9.17447e+09	1.20811e+09	4.70936e+09	2.94205e+09	8.19916e+09	1.20834e+10	5.78088e+09	7.17215e+09	8.22814e+08	2.07889e+10	5.45623e+09	2.8e+07	2.1376e+08	9.42533e+09	1.73767e+10	3.43241e+09	6.72499e+08	6.18497e+07	4.76755e+07	5.7114e+09	3.51155e+09	3.45538e+08	2.7668e+09	2.40709e+10	1.25745e+08	2.17488e+10
met048	3.89738e+07	1.23348e+08	739448	4.23851e+07	3.0003e+07	1.39694e+08	1.62883e+06	1.72015e+08	2.3458e+08	1.36014e+07	152591	1.96557e+08	2.69311e+08	7.01679e+07	7.054e+06	2.96671e+06	1.4153e+07	1.01904e+07	8.3477e+07	2.33245e+07	1.96749e+07	1.5947e+07	6.65316e+06	1.98358e+06	8.67899e+07	1.2179e+06	5.28445e+07	3.79931e+06	4.37266e+06	1.69783e+08	1.00805e+06	2.30527e+07	6.11028e+08	2.26865e+07	4.28602e+06	1.41125e+06	8.74808e+07	1.70007e+07	8.7677e+07	5.18822e+07	1.85104e+07	3.60159e+08	2.02282e+08	6.24701e+07	1.68361e+06	2.84769e+06	3.36273e+06	653815	5.61748e+07
met049	8.69545e+06	3.8977e+06	250305	23343.5	1.49792e+06	3.79293e+06	4.15468e+06	3.12198e+06	202651	658965	5.69472e+06	3.06918e+06	458835	1.10137e+07	2.93745e+06	2.67861e+06	2.26238e+06	195016	3.65797e+06	1.31472e+06	4.23627e+06	224855	2.76971e+06	1.03506e+07	420836	1.76907e+06	6.59465e+06	17373.3	693773	5.58764e+06	5.08051e+06	6.07716e+06	3.53407e+06	4.42157e+06	1.75157e+07	788430	325803	3.62981e+06	940513	3.0974e+06	5.49476e+06	153730	1.72451e+07	4.6744e+06	14560.5	45215.4	81232.9	5.84271e+06	2.10368e+06
met050	8.91116e+06	9.88849e+06	2.78035e+06	732168	3.24212e+07	1.84768e+06	5.96898e+07	9.01488e+06	2.7184e+06	1.78727e+06	89096.6	1145.23	8.42545e+08	49839.3	1.12625e+07	5.92717e+06	5.04751e+06	100116	2.84687e+06	1.20995e+07	1.96018e+06	1.27379e+06	3.431e+06	6.9015e+06	248985	2.55452e+06	5.48711e+06	2.33854e+06	4.99905e+07	1.27933e+07	1.78106e+07	49337.9	1.98696e+07	3.76361e+06	3.51296e+07	1.1398e+07	5.02953e+06	1.40252e+06	745814	221975	1.72656e+07	1.57436e+07	1.93697e+06	2.96208e+06	2.45974e+07	2.6028e+07	1.1562e+07	3.94065e+07	2.20655e+07
met051	5.56593e+08	3.31207e+07	2.09169e+07	6.89387e+06	5.49497e+06	1.60323e+07	6.77197e+06	2.38752e+07	2.18948e+08	5.9116e+07	4.70947e+07	4.66487e+08	2.31946e+08	1.21868e+07	1.42186e+08	351434	4.98943e+06	356282	5.03503e+06	69325.1	7.12896e+07	5.6707e+06	8.03574e+07	4.83185e+07	3.65667e+08	5.58598e+07	5.38537e+07	2424.18	6572.02	1.12145e+08	7.03394e+06	3.76834e+07	4.04294e+08	1.57867e+08	1.89111e+07	6.85354e+08	5.42838e+06	1.66797e+08	8.31674e+07	1.65436e+08	8.9695e+07	3.49618e+07	4.71456e+07	2.02227e+07	47770.8	5.63172e+07	1.6372e+08	2.19611e+07	1.85165e+06
met052	1.90466e+06	6.59266e+06	8.35733e+07	9.84451e+06	1.10025e+07	3.0154e+07	1.27335e+07	1.36075e+07	3.91614e+07	949310	1.27817e+07	1.00606e+07	1.64516e+09	2.35166e+07	9.84493e+07	2.78983e+07	7.72729e+06	5.66951e+07	8.01063e+07	51182.7	5.4588e+06	845613	1.53762e+07	4.29441e+07	8.44294e+06	6.26501e+06	2.46542e+06	2.104e+07	3.73314e+07	2.65762e+07	27693.1	104037	6.3832e+07	94393.4	4.09031e+06	1.15276e+06	1.5933e+06	1.36882e+06	9.78998e+06	3.83436e+06	1.55798e+07	7.33161e+06	6.50827e+06	263687	1.35512e+07	473687	2.14539e+06	2.15255e+07	168650
met053	6.40487e+07	1.3814e+07	6.60823e+07	1.22093e+07	1.15208e+08	5.95306e+07	4.79799e+07	553366	7.20783e+07	1.58807e+08	253954	7.11642e+07	2.34042e+09	2.14163e+07	9.44135e+07	9.45075e+06	9.13297e+06	1.14693e+07	3.04913e+06	2.78433e+07	1.47596e+08	1.47952e+08	5.63576e+06	1.12379e+07	3.55445e+08	590504	2.46798e+07	7.2906e+06	1.23855e+07	4.22194e+07	1.19293e+06	1.19222e+08	2.72967e+08	705812	118014	2.30992e+08	6.43294e+07	2.55248e+07	1.32603e+07	2.29847e+07	45585.2	2.68621e+07	1.55846e+08	6.98144e+07	6.54048e+06	900946	3.99108e+07	3.82253e+07	5.92293e+06
met054	5.38218e+11	2.88393e+09	1.55179e+11	5.65991e+10	4.00322e+11	6.96431e+11	2.07387e+11	6.41516e+11	5.42664e+09	4.16149e+10	1.02093e+11	3.25877e+11	1.42087e+12	4.68858e+11	9.23366e+10	5.46186e+11	2.19174e+11	7.97859e+09	2.51334e+11	5.75445e+10	241060471225	6.37279e+07	1.02969e+11	4.15413e+09	1.49265e+10	2.1243e+10	6.28846e+08	4.95929e+10	1.98094e+10	4.86652e+08	2.68809e+11	2.53498e+11	2.27799e+08	3.9355e+11	8.20713e+09	1.9589e+09	2.06408e+11	5.60521e+11	2.00363e+11	3.09941e+11	2.92757e+09	8.02138e+10	2.17802e+10	8.05433e+10	1.51646e+11	4.95586e+11	6.71891e+11	2.24021e+09	4.44912e+10
met055	4.55795e+08	1.49735e+07	3.20411e+10	2.25388e+09	2.49878e+10	1.81716e+09	2.23612e+08	2.47557e+09	1.59557e+08	2.48491e+10	4.09889e+07	7.09996e+08	2.88121e+11	1.5428e+10	1.67089e+10	1.97328e+10	2.83858e+06	4.5341e+09	4.03571e+08	4.55851e+09	7.65465e+09	1.42071e+09	7.81302e+08	7.33512e+06	8.43098e+07	6.87795e+09	2.29582e+08	8.91911e+08	3.96659e+08	2.02608e+09	1.23926e+10	1.20044e+10	1.38945e+10	1.99834e+09	2.67376e+09	3.90967e+08	4.54359e+08	4.0336e+09	1.02474e+08	5.01644e+08	2.08688e+10	2.77067e+08	1.73815e+09	3.03118e+09	2.21413e+07	5.34011e+07	7.60593e+08	6.21885e+07	4.78914e+09
met056	5.79567e+08	4.69281e+08	121986	1.25745e+08	1.51425e+06	4.9541e+07	5.51332e+08	9.92314e+08	929774	3.13782e+08	3.96927e+08	2.21194e+06	8.80856e+09	2.31472e+08	2.78472e+07	8.28378e+06	2.35367e+07	1.90742e+08	1.29391e+08	2.26825e+08	2.08232e+08	83.2441	5.89845e+06	107659	3.48317e+08	7.03584e+07	7.8543e+06	6.10131e+06	7.88223e+07	1.54135e+07	3.96224e+07	7.17478e+08	2.70276e+08	1.47429e+08	1.69768e+06	7.5323e+08	6.81415e+07	8.6253e+08	5.06084e+06	5.93899e+06	1.15638e+08	4.70173e+08	9.69622e+07	1.35174e+08	8.49891e+08	1.09115e+08	1.23318e+08	9.44717e+07	1.32902e+07
met057	32816.5	156157	5016.73	45438.3	3274.84	43877.5	68987.8	29.8592	82461.9	135217	237.771	191969	333519	5307.89	12417.7	45398.8	50326.3	32245.6	90370	12570.1	21924	3689.91	12485.7	25.7452	18331.3	349.961	51979	1457.19	5.24711	1066.25	4128.57	14802.8	7910.21	43293	11183.6	176461	12913.1	3452.26	1360.77	21336.8	13007.2	216.405	129752	10786.7	1141.72	9075.35	3956.36	3973.25	216.525
met058	5.45045e+06	4.06087e+06	93515.2	4.66221e+06	3.41796e+07	3.50888e+07	2.45152e+07	1.62439e+06	9.18353e+06	1.6703e+07	2.20762e+07	1.59473e+06	3.78099e+07	2.95538e+06	979704	27354.7	101583	362800	802842	2.13849e+06	704167	957223	8951.11	8.13515e+06	2.54586e+06	9.59309e+06	1.95933e+06	1.09383e+07	9.8939e+06	3.18466e+07	1.47687e+06	5.16314e+06	7.05797e+07	319177	1.92111e+06	382277	7.66397e+06	4.52676e+06	2.34888e+07	4.52065e+06	1.25402e+07	1.00147e+06	3.45923e+07	1.59042e+06	343499	1.61218e+07	409463	3.17636e+06	2.11213e+07
met059	9.2609e+06	3.25109e+06	5.34907e+06	3.86221e+06	886795	3.93712e+06	2.47957e+06	1.14251e+06	8.51553e+06	4.88964e+06	2.72083e+06	1.48506e+06	7.73894e+06	6.27465e+06	3.28875e+06	3.56644e+06	5.98324e+06	4.08914e+06	6.98153e+06	4.39403e+06	3.25304e+06	7.56592e+06	2.32958e+06	1.95496e+06	2.33169e+06	444841	6.51744e+06	1.27281e+06	382817	308919	96220.6	3.38997e+06	803349	1.5019e+06	559232	2.57314e+06	3.7108e+06	694607	624466	902210	1.74687e+06	208389	969649	846734	3568.72	69381.5	1297.19	435112	493537
met060	1.39027e+06	215239	662621	3.3004e+06	1.02107e+06	401034	210398	51998.4	627940	3.51989e+06	1.88588e+06	420652	1.78808e+07	374.717	198610	4810	442583	140473	349585	622406	276199	63003.6	2.72715e+06	97459.1	826.837	63175.2	983588	21052.5	22870.8	755949	706373	136418	64738.2	841214	224255	300203	136207	1.91479e+06	356690	8223.62	505920	1.56129e+06	82667.5	2.26349e+06	488009	1.25367e+06	820.785	1.99442e+06	220671
met061	4.06291e+06	139280	86192.3	95709.6	31319.7	285125	8.58566e+06	49550.1	1.17389e+06	401459	4167.15	594715	2.47941e+07	182927	107812	671841	31331.8	2.42656	180431	157924	76070.5	1.48282e+06	561700	315753	368710	156828	7951.09	809237	2.85926e+06	809004	1312.46	454529	158043	934058	53217.9	28307.1	196225	1.43885e+06	439004	3.40276e+06	568422	53.0276	63154.2	336485	569026	157688	349656	5062.96	305664
met062	203977	451938	689308	5525.02	849319	1.1385e+06	1.22045e+06	297071	97853.5	21985.3	4310.9	985.612	2.14231e+07	25353.7	36387.3	375450	80652.1	1157.11	331901	779399	15645.5	13022.6	12118.6	107349	27574.2	715690	4351.83	321619	602481	1.141e+06	432374	71490.4	1319.44	742302	202259	707.295	225892	163552	11673.9	284707	955.165	20456	48149.3	202713	644399	560.979	321572	77517.7	312495
met063	134956	146734	110000	2003.65	25646.2	98326.1	215089	140806	27411.9	97371.5	164081	122495	4.40199e+06	91625.5	408777	28771.5	49646.7	957521	62861.2	178170	23183.5	142308	67628.2	98506.1	54593.9	170120	69941.6	119142	9469.9	107411	76165.8	46115.5	157828	143838	15149.5	21650.9	57804.5	61884.2	377467	3006.87	116841	30358.6	52969.3	102538	172010	39556.8	27671.8	19169.6	48431
met064	59313	319633	55416	77100.4	1.08347e+07	7.61068e+06	54082.3	3.35756e+06	234542	742229	4.66049e+06	701533	1.13601e+08	4.34253e+06	168138	2.57615e+06	1.39575e+06	1.23859e+07	1.54975e+07	844621	5.18994e+06	640332	2.94863e+06	6.66286e+06	3.15922e+06	2.24651e+06	36209.6	8.31865e+06	225458	429277	580824	5.2033e+06	331209	2.90802e+06	1.0286e+06	9.02976e+06	500977	3.2114e+07	1.32494e+06	1.55008e+06	5.96409e+06	334960	30573.4	2.97272e+06	1.29855e+07	7.85514e+06	3.50784e+06	6344.25	7.82425e+06
met065	3.72762e+07	2.63231e+07	8.2438e+07	1.06215e+07	1.94992e+08	1.15307e+06	1.79965e+07	3.1253e+06	8.13618e+07	121073	2.07489e+07	3.27468e+06	2.77896e+08	4.07141e+07	710320	2.16018e+07	1.06164e+07	5.69343e+07	2.76161e+07	2.59783e+07	2.97728e+07	1.44083e+08	3.00778e+06	1.1564e+08	6.83758e+07	4.3926e+06	3.21922e+06	1.0173e+07	1.28493e+06	1.13798e+08	3.49888e+07	5.18454e+06	2.06694e+06	8.9876e+06	9.02655e+07	172579	1.0753e+08	5.77934e+07	36657.1	1.12194e+08	5.63979e+07	1.37365e+07	2.81603e+07	1.59493e+06	2.05877e+06	9.48296e+06	1.46166e+07	1.288e+08	2.85254e+06
met066	5.00898e+06	4.42646e+07	8.44091e+06	5.47637e+06	1.25849e+06	848334	56607.2	3.47081e+07	2.39907e+07	9.01411e+06	1.59458e+07	1.99663e+06	2.10924e+06	667239	1541.39	1.41369e+07	4.48752e+06	75561.6	1.93996e+07	6.36107e+06	9.08711e+06	4.36026e+06	5.03865e+06	9.30072e+06	6.08159e+06	387945	33805.3	1.57896e+06	7.0784e+06	5.94169e+06	5.98679e+06	8.11855e+06	2.26732e+07	40086.4	4.07953e+06	1.16375e+06	6.57566e+06	3.91538e+06	1.11464e+06	2.30481e+07	1273.83	2.32362e+06	8.74284e+06	1.18735e+06	1.0202e+06	1.82732e+06	17424.3	168680	401398
met067	6.18011e+07	1.30655e+07	1.09444e+06	1.37629e+07	3.76317e+06	3.22396e+06	49182.8	1.47676e+08	7.27936e+06	1.01935e+08	4.51869e+06	1.36845e+07	1.50551e+09	1.97099e+08	1.55156e+08	2.79633e+07	9.09933e+06	1.53297e+07	630003	830587	1.70942e+08	164950	2.84446e+06	2.56774e+06	7.05144e+06	3.16604e+08	3.8999e+08	9.61638e+07	1.98307e+08	1.82535e+07	4.70629e+08	3.21734e+07	3.05408e+08	1.29266e+07	1.69358e+08	3.6756e+08	4.39336e+07	7.11763e+07	1.07799e+08	1.26424e+08	5.00489e+07	1.27128e+06	2.00523e+08	2.59268e+06	7.49765e+07	2.5059e+08	4.47686e+07	1.20822e+08	7.29097e+07
met068	7.87198e+06	2.62487e+06	1.06814e+06	1.4611e+06	1.14124e+06	189402	2.4991e+06	9.58034e+06	6.44865e+06	118273	103069	4.59404e+06	2.26826e+07	553450	8.07893e+06	163883	1.48402e+06	151991	1.51426e+07	9.31585e+06	448118	421715	427006	411474	804240	4.96969e+06	4976.22	209177	1.49277e+06	841240	5752	3.41497e+06	7.73881e+06	1.51497e+07	1.93608e+06	39187.1	1.93046e+06	3.13373e+06	3.27634e+06	357370	945525	2.69903e+06	2.62648e+06	123608	1.89846e+06	8.56737e+06	266980	95476	6.52215e+06
met069	3.47845e+09	1.184e+10	1.60588e+07	9.36184e+10	2.02816e+10	2.07066e+10	1.27344	3.10628e+09	2.62401e+08	1.74511e+09	1.13112e+09	6.91991e+09	8.24609e+09	4.01202e+08	2.05021e+07	3.5908e+09	5.85724e+08	1.69917e+09	2.30585e+10	1.02597e+10	4.33736e+07	6.33294e+07	7.08408e+08	1.44973e+09	5.87218e+08	4.00779e+08	1.97358e+10	2.07957e+10	8.35182e+09	2.51147e+09	1.18723e+08	4.86071e+09	2.40984e+09	1.16404e+10	1.2186e+09	1.18761e+09	1.53363e+08	3.10291e+10	8.83078e+10	2.73021e+09	2.60707e+09	2.15409e+10	1.95542e+10	1.68149e+09	5.08794e+09	7.78719e+08	1.01691e+09	1.62614e+10	2.25899e+10
met070	2.42281e+06	1.01304e+07	2.14529e+07	4.07896e+07	2.0819e+06	2.29335e+07	8.65306e+06	1.89261e+07	5.35744e+07	1.02214e+06	2.01401e+07	1.23593e+08	7.5486e+08	951211	1.33802e+07	994276	3.79344e+06	54125.1	2.54031e+06	2.06118e+07	1.88399e+06	9.20311e+07	2.57589e+06	1.1378e+08	9.34187e+06	1.23091e+07	301025	3.50197e+06	9.88984e+07	1.12223e+07	5.5882e+06	5.93829e+07	2.53071e+07	1.44247e+08	1.31802e+07	5.59563e+07	2.8344e+07	4.54658e+07	4.15783e+07	6.16165e+07	1.1442e+08	3.27861e+07	133145	1.9435e+07	969.309	1.58593e+08	1.88906e+08	1.17962e+07	1.1786e+06
met071	1.00723e+07	2.89927e+07	1.70142e+07	1.55608e+06	5.96843e+06	4.6975e+06	4.3922e+06	361697	722879	2.18793e+06	6.29799e+06	841491	1.20214e+07	1.6645e+07	3.7942e+07	1.36846e+07	2.17817e+06	1.10692e+07	4.03632e+06	6.18275e+06	1.27237e+06	17388.9	2.99129e+06	4.36305e+06	785394	4.43391e+06	9.58408e+06	2.15609e+06	6.82048e+06	1.37903e+07	798879	5.39752e+06	1.26184e+07	16114.8	218243	738321	5.9266e+06	4.34058e+06	1.20075e+07	8.61144e+06	1.04806e+06	1.39393e+07	1.25722e+07	346964	1.25588e+07	1377.99	90885.3	6.34059e+06	1.73942e+07
met072	302745	5.17366e+06	145174	3.67916e+06	446312	3.57142e+06	1.32641e+06	1.62131e+06	114553	1.51113e+06	724750	1.39962e+06	5.47867e+07	1.64313e+06	3.21925e+06	10148.8	1.36269e+06	42623.4	7.5505e+06	16435.2	930136	5.36801e+06	1.32867e+06	1.20295e+06	31828.6	4.49263e+06	5.63498e+06	192211	5.16385e+06	175309	6.41783e+06	10635.9	417663	4.36402e+06	7.12951e+06	7787.24	9.80638e+06	999895	3.57557e+06	137191	829811	1.91837e+06	3.80924e+06	489685	1.13154e+07	2.30935e+06	838639	2224.17	115130
met073	1.01736e+07	7.08802e+06	9.99486e+07	4.04334e+07	9.67668e+07	5.27931e+06	6.30268e+06	494061	3.54793e+07	435851	3.14285e+06	2.9736e+07	2.42248e+08	2.03108e+07	7.03396e+06	1.5405e+07	5.25915e+07	205737	1.42169e+07	6.6999e+06	5.08363e+06	4.45003e+06	1.35342e+07	4.15707e+06	2.66468e+07	1.23958e+07	1.71493e+06	8.27269e+06	2.06095e+07	3870.45	1.16864e+06	2.92387e+06	1.00026e+07	5.6423e+06	1.07605e+08	8.09513e+07	5.54146e+06	1.44175e+07	8.17235e+06	1.06286e+06	787779	7.25348e+06	3.1413e+07	1.04768e+07	1.16242e+06	355857	446878	7.5719e+06	25207.2
met074	70041.6	6020.25	221.114	1739.01	420.548	35379.6	14113.4	8215.55	1465.6	35079.1	22550.3	7831.4	36751	28221	5627.55	2707.64	1352.08	5718.71	19244.5	18793.1	35661.1	18812.2	12365.6	74930.5	15734.4	63594.6	1.34469	53315.4	628.809	83917.4	90978.8	32.4226	8878.97	18014.6	11013.2	127372	152.523	8380.32	976.462	160261	1150.6	16630.1	6449.89	14202.4	23008	146828	68350.1	12345.6	21663
met075	4.66749e+06	173439	2.56271e+06	784656	869172	6279.07	416006	1.60997e+06	2.06382e+06	7032.6	1.086e+06	27082.8	6.93229e+07	147321	1.28493e+06	558954	165973	227782	1.97366e+06	16229.1	145574	5086.56	1.17536e+06	2.23656e+06	126900	640602	766591	1.15447e+06	5.24855e+06	193001	957781	2.5041e+06	136071	1.36046e+06	1.79539e+06	3.4678e+06	1.41594e+06	227828	5.64626e+06	485786	443361	50135.5	2.41059e+06	2.14755e+06	626173	66980.8	1.29289e+06	1.73303e+06	166996
met076	1.78011e+08	8.01122e+08	1.67003e+07	1.79512e+08	8.89964e+06	7.35191e+08	1.30118e+06	1.64914e+08	2.18351e+08	2.61969e+07	2.27773e+08	8.50703e+08	1.01077e+08	1.30641e+08	8.33646e+08	6.62701e+07	1.76656e+08	2.4153e+07	7.80699e+08	158740	9.91393e+07	1.48807e+08	2.54588e+07	1.79319e+08	7.9729e+08	2.70379e+07	8.88198e+08	6.40109e+07	1.15453e+08	3.40885e+06	1.95834e+09	1.27833e+08	1.69877e+09	3.72455e+08	2.00715e+09	3.34006e+08	8.83788e+08	2.45434e+06	2.54872e+07	4.08307e+06	6.06653e+08	1.8833e+07	3.39244e+08	1.04526e+09	3.8998e+07	7.68021e+07	3.07279e+08	7.80973e+08	1.41913e+09
met077	2.0199e+07	2.6926e+08	7.21521e+06	6.33377e+07	3.61016e+06	4.96915e+07	1.15374e+07	2.56574e+08	7.09307e+06	1.42888e+08	2.11876e+06	2.13767e+08	7.24438e+07	2.07914e+06	182906	6.18395e+06	6.47918e+06	1.94906e+06	509576	627619	234413	2.03396e+06	4.52005e+07	1.45127e+06	8.64913e+07	1.23127e+07	2.77377e+07	74702.1	5.80462e+07	4.01041e+06	2.49844e+08	1.97497e+07	76695.1	5.71461e+07	9.98032e+07	6.53256e+07	2.24051e+08	1.57116e+08	1.27084e+07	1.30085e+08	5.30599e+07	1.86324e+08	1.30566e+07	3.08505e+08	1.38907e+06	11449.3	4.77024e+06	2.22575e+07	1.62192e+07
met078	1.38495e+06	820624	94960.1	679755	465669	726660	5.81788e+06	120176	4.14202e+06	1.12055e+06	1.90466e+06	504819	2.89284e+06	119677	460801	20048.5	54316.4	432413	409853	3.06378e+06	4032.6	2.48056e+06	111493	2.09863e+06	150000	1.19301e+06	1.65704e+06	149388	373.397	2395.82	145375	5635.47	175021	179354	39047.5	759699	1.8729e+06	1.00715e+06	400537	307440	605914	4.78753e+06	4065.08	1.58191e+06	150122	1.46582e+06	100635	2.9447e+06	166666
met079	5755.15	3247.91	16064.1	285909	743017	3.80074e+06	52405.7	1.79847e+06	1.21346e+06	3.78444e+06	893857	138256	4.5993e+06	69832.9	11444.7	4846.68	288001	575007	3.99292e+06	1590.92	1.62658e+06	1.08782e+06	3.10293e+06	1.18979e+06	209035	1.37702e+06	3.69219e+06	34240.4	669002	2.27248e+06	5625.08	295400	1.92277e+06	445350	1.10693e+06	534237	17543.3	76477.8	925770	150866	12496.3	93081.3	534.39	3.31518e+06	17848.3	887.443	41956.1	706281	262468
met080	2.40853e+10	1.7795e+07	1.27405e+10	6.64599e+09	3.4173e+09	1.05421e+10	3.10863e+10	2.32424e+10	1.09521e+10	2.26764e+10	2.17696e+10	465703	1.35264e+10	1.01941e+10	5.91741e+08	3.23334e+08	6.97024e+06	9.05955e+08	6.03799e+09	1.73598e+10	6.10115e+07	1.78088e+09	2.65929e+08	1.31949e+08	2.30439e+09	1.19418e+10	1.04287e+09	1.02756e+10	1.78496e+10	3.56161e+08	2.62441e+09	2.70098e+09	1.40213e+09	1.76205e+08	1.11469e+10	1.90618e+09	1.21996e+10	4.33563e+09	2.10076e+08	6.95168e+08	5.91617e+09	2.34426e+09	2.88082e+07	6.66587e+07	3.96262e+09	8.31861e+09	1.98758e+10	1.44661e+08	5.53365e+08
met081	107842	623947	1.35086e+06	4762.53	770224	16291	900593	1.05482e+06	192969	95535.9	518362	1.50593e+06	1.10548e+07	235024	80393	6027.02	15926	318437	149791	128391	179536	490158	218681	28145.1	332255	2488.31	81223.6	85638	781151	780077	255802	121515	469700	567646	135698	163513	268171	1.42173e+06	1.09321e+06	85122.6	328692	304306	1.54192e+06	575018	220435	263736	1.74694e+06	168295	98054.4
met082	97199.1	676727	4.02064e+06	818105	7.15223e+06	69392.3	851264	2.31583e+06	73499.4	3.22385e+06	383964	625376	482714	1.12472e+07	223531	4.67064e+06	8051.67	1.69644e+06	43280.4	532964	886706	525220	1.79259e+06	268959	1.8877e+06	3.67822e+06	2.90044e+06	2.15933e+06	3.45497e+06	605587	4.93645e+06	4.58695e+06	1.61699e+06	995050	1.18171e+06	382453	230723	83741.1	2106.33	5.51993e+06	1.97119e+06	136.988	138056	98470.5	441515	181149	952450	910942	36737.6
met083	1.52492e+09	2.77002e+08	2.36445e+08	9.37915e+07	4.03241e+06	1.63544e+07	3.27415e+08	1.2199e+09	1.53431e+08	7.92527e+08	5.06966e+08	746467	2.09461e+10	2.99039e+08	8.02823e+06	1.54129e+08	1.1465e+08	830012	1.70858e+07	5.45967e+07	2.5769e+08	4.01377e+08	5.24787e+08	5.88752e+06	2.28277e+08	5.20736e+06	2.68237e+08	6.36573e+07	266696	1.03751e+08	8.70317e+07	5.55703e+08	5.69374e+08	1.24959e+08	3.08559e+08	7.45605e+08	8.20491e+07	1.60495e+09	679751	8.84551e+07	2.72356e+08	1.54054e+08	3.91018e+08	2.54485e+08	4.89602e+08	2.80359e+07	1.96411e+06	1.13685e+07	1.76751e+07
met084	1.53131e+06	4.75191e+06	7.10071e+06	986599	3.47441e+07	2.17267e+06	3.82569e+06	889963	1.60836e+07	1.63151e+07	219537	1.59544e+07	8.23635e+07	1.42701e+07	7.02918e+06	1.24046e+07	1.2614e+06	4.24938e+06	267926	2.01817e+06	8255.31	4.27488e+06	4303.74	872346	3.94937e+07	113374	1.41388e+07	2.34907e+06	3.50293e+06	5.27603e+06	1.31297e+07	2.11033e+07	4.18495e+06	95063	433412	6.6846e+06	2.18567e+06	1.37038e+07	189123	3.31868e+07	57454.2	494933	1.25159e+07	2.62986e+07	5.40249e+06	938761	1.01636e+06	231586	7.14572e+06
met085	35274.9	116544	58425	369.106	240325	461.684	273811	42851.9	15598	1575.43	1612.09	373249	2.53379e+06	412405	214522	2322.59	22423.4	7778.69	69506.6	29711.4	50144.3	61272.4	1114.86	67785.8	568748	25673	183732	71043.2	23158.7	189100	392.81	190511	308249	96867.8	81046.1	58448.9	121640	204051	14675.8	194011	20579.2	314.759	332358	67113.6	15360.3	695.023	376.187	16674.5	1587.78
met086	126443	969336	151196	329630	44422.2	346347	911537	38016.7	535431	9766	119423	2.31285e+06	4.70458e+07	531621	500047	113652	37617.6	45323.9	461460	216866	145728	813679	133928	470065	2.04402e+06	192381	632216	253601	96873.8	896.279	8134.21	88557.7	1.70861e+06	1.78248e+06	66362.8	2.98374e+06	337473	3.17291e+06	3680.56	1.91026e+06	1.52805e+06	547409	153712	306642	753135	1.29585e+06	1.99707e+06	1.00046e+06	185295
met087	7.68763e+06	3.34748e+06	2.10919	2.52709e+06	4.22961e+06	3.34077e+06	4.17488e+07	3.32412e+07	4.24437e+06	2.79185e+07	7.51065e+06	3.47645e+06	7.71e+06	275927	3.18891e+06	1.1083e+06	1.31902e+06	513006	135910	474543	2.78479e+06	8.43195e+06	4.30834e+06	5.51861e+06	495453	1.35604e+06	312305	1.41535e+07	1.3722e+07	3.0699e+06	1.00391e+07	13466.2	7.2744e+06	2.044e+06	1.34614e+07	480322	1.89172e+06	2.77702e+06	963795	3.69872e+06	8.11791e+06	8538.9	1.43201e+06	2.70425e+06	1.2399e+06	8098.04	698849	1.59384e+07	2.00267e+06
met088	57321.5	3.56762e+08	3.0043e+07	2.02376e+08	7.51746e+06	3.27028e+08	1.47646e+07	2.23603e+08	12756.5	3.66211e+07	778794	1.27913e+08	1.07616e+09	4.54363e+07	1.32889e+08	3.33522e+07	9.78903e+06	1.1622e+07	3.99647e+07	5.461e+07	3.11153e+07	2.85749e+07	1.27228e+08	197499	711183	7.96757e+07	7.30335e+08	2.01547e+08	1.05473e+09	5.18922e+07	6.9664e+07	1.50922e+07	9.29107e+08	1.83781e+08	9.21269e+06	1.15412e+09	3.99491e+08	1.61141e+08	6.86288e+08	4.92434e+06	1.11144e+07	3.64999e+08	7.84084e+08	1.64664e+08	1.8092e+07	2.41546e+08	9.03336e+06	4.1162e+08	3.51754e+06
met089	3.37733e+06	2518.47	1.36092e+06	6.2629e+06	2.26683e+07	7.79257e+06	3.4234e+06	793544	1.18341e+07	5.25044e+06	5.28313e+07	7.12786e+06	1.02224e+08	1.48205e+07	1.6552e+07	2.57008e+07	309637	4.76318e+07	2.221e+07	1.89324e+06	985638	1.57906e+07	4.04275e+06	3.71655e+07	1.34538e+07	5.68968e+06	5.58501e+07	2.87725e+07	1.30305e+06	7.0964e+06	1.08188e+07	4.79931e+06	868377	4.28762e+07	2.23564e+07	4.75314e+07	3.02487e+07	8.0217e+07	1.07515e+07	3.81498e+07	7.24561e+07	5.01662e+07	8.80703e+06	1.15388e+06	473301	1.09348e+06	1.87715e+07	1.24707e+07	1.19516e+06
met090	4.47887e+07	732819	4.59749e+07	1.74998e+07	2.35953e+07	1.26649e+08	3.17203e+08	2.2402e+06	2.36839e+08	6.14317e+07	7.80649e+07	9.41089e+06	4.33842e+08	2.34084e+06	1.81442e+07	9.4278e+06	1.15937e+07	3.74977e+07	2.54291e+08	6.08744e+07	1.1464e+08	1.56303e+08	2.61844e+08	5.69211e+07	3.22126e+06	5.62009e+07	4.48622e+07	2.88703e+07	6.28723e+07	1.26824e+08	385971	139767	6.14656e+07	1.83395e+07	1.38442e+08	6.523e+07	465476	7.21213e+07	7.71146e+06	3.0645e+07	9.75254e+07	6.53172e+07	2.4354e+06	1.03921e+08	6.85475e+06	1.78755e+06	4.53679e+07	5.45233e+07	1.92532e+07
met091	1.64556e+06	3.00894e+06	1.17867e+06	3381.26	3.81653e+06	507036	2.88279e+06	2.76621e+06	2.67381e+06	358775	63114.4	3.08715e+06	2.044e+06	455286	1.05992e+06	6541.38	245713	2.07476e+06	2.67026e+06	286801	3.82408e+06	1.66504e+06	2.53771e+06	637764	114723	245682	520046	113158	627030	7.50419e+06	7.83214e+06	67749.6	3.86376e+06	94.1079	2.2116e+06	708163	1.54927e+06	149066	1.31457e+06	239073	483153	472249	24366.9	3.18804e+06	36.9627	105129	264085	2.55577e+06	68331
met092	130106	121495	5686.3	145984	886.981	21842.6	134474	64723.4	124934	132126	12668.1	71846.5	28332.2	132830	183040	47178.4	143768	7574.63	26647.3	139800	20171.2	56369.4	71409.2	2387.34	167384	15330.2	39607.9	568.573	135077	34115.7	238088	21800.2	1992.97	6407.01	22190.3	342.21	3655.91	75146.5	6303.53	227794	52807.2	61237.6	8839.58	27715.3	13.2916	17607.5	6738.23	58167.5	15685
met093	1.76e+07	1.89919e+08	5.03877e+07	1.66708e+08	2.13226e+06	3.35112e+08	4.54198e+06	7.2755e+07	9.59369e+07	1.51049e+08	371906	1.2915e+08	2.05215e+09	75.4899	5.65138e+07	1.31935e+07	6.20362e+07	3.36563e+06	1.36194e+07	3.37628e+07	2.63989e+07	5.30497e+07	4.62123e+07	1.81425e+07	2.87234e+07	1.96336e+07	7.7996e+08	2.29022e+08	3.90785e+08	1.53667e+08	7.88825e+07	8.30494e+06	1.46104e+09	2.05881e+08	4.21388e+07	3.04536e+08	3.71377e+08	3.83567e+08	8.25663e+07	1.22656e+08	8.04516e+07	2.46738e+08	5.08869e+08	2.24169e+08	1.4846e+07	3.17084e+07	3.53684e+06	5.9845e+07	1.78252e+08
met094	3.67835e+08	2.51476e+10	2.14184e+10	1.10526e+09	1.87526e+10	2.03062e+09	1.1943e+10	2.55744e+10	3.79126e+09	1.70809e+09	2.90133e+06	1.57068e+09	2.43009e+10	3.21418e+09	1.26664e+08	1.96093e+07	3.77468e+09	2.3979e+09	1.42568e+09	6.9917e+09	5.08781e+07	2.2854e+08	1.87024e+09	9.7387e+07	4.19994e+08	4.3974e+09	6.83594e+07	3.40725e+09	1.44761e+08	1.43923e+09	1.32994e+07	7.2524e+09	1.63767e+09	5.12483e+08	6.43748e+07	4.49686e+09	4.48702e+09	1.79432e+10	2.46316e+10	5.65072e+09	6.97398e+09	3.0606e+09	5.4801e+07	2.98051e+06	8.59712e+09	6.20774e+09	5.0164e+07	1.21602e+08	1.79875e+07
met095	153847	3860.09	10233.6	56268.3	3898.07	53041.8	20916.8	11284.1	151412	53768.4	128080	0.229672	1.26392e+06	94271.2	104631	29.8882	53266.6	4343.15	1159.24	24671.9	222.476	10687.8	1466.61	34015.3	47966	186613	257.539	69890.6	3789.89	140744	11191.1	4658.96	6050.33	108.219	205.512	277965	73969.2	73714	400.774	254007	11.2364	80.7183	2084.94	157747	10968.7	210570	4364.4	114503	42250.6
met096	138418	256084	18828.3	93334.4	262147	1.13241e+06	117298	1.40465e+06	289681	65557.5	54619	1.89503e+06	1.58843e+07	286703	466976	159865	157175	237217	17405.3	114006	327439	4133.64	65951.1	154551	1.50329e+06	31377.4	1.01691e+06	2869.08	19653.5	18627.2	1.51322e+06	465877	1.78088e+06	37222.3	163.956	3.14952e+06	72023.5	583166	59342.9	12080.5	13043.8	62.0967	1.08395e+06	7049.67	4649.53	26984.9	415649	6649.81	157779
met097	1.49762e+07	1.57519e+06	8.45463e+06	2.55181e+07	6.08543e+06	461501	2.95139e+06	8.50778e+06	584472	3.64711e+06	430032	6.90419e+06	1.32735e+08	1.85142e+07	270133	4.23309e+06	2.88645e+06	9.28601e+06	1.9603e+07	2.11772e+06	3.92115e+07	545294	4.48106e+06	1.02394e+07	6.02312e+07	9.33143e+06	1.81519e+06	1.49847e+07	1.27432e+07	1.60187e+07	3.56015e+06	1.16146e+06	758276	7.92652e+06	9.39349e+06	2.24879e+07	92881.6	62504.3	2.08493e+06	2.12544e+06	2.62287e+07	1.27393e+06	1.2202e+07	125365	147763	7.32498e+06	1.30248e+07	2.09503e+06	4.17403e+07
met098	432662	419.97	9596.95	692343	31849.2	201861	1.12044e+06	583145	26546.5	12888.9	346016	52100.6	5.2944e+06	201172	6891.97	63927.6	662431	394339	160802	732669	145371	358526	96901.3	135261	38180.7	2972.11	74739.8	19207	57334.4	95024.9	46315.7	122128	86752.2	88299.2	215.441	188038	72512.3	199567	19645.2	220187	423642	18606	418184	51623.3	89879.3	186369	39982.1	52959	2405.93
met099	1.75571e+09	6.65025e+08	3.52128e+09	1.34333e+07	7.486e+06	7.08502e+08	5.05223e+08	1.07009e+07	2.34869e+08	1.00948e+09	1.42315e+09	1.08029e+08	3.91707e+09	1.84177e+09	6.93542e+08	3.53509e+09	2.09452e+07	2.54135e+07	4.83592e+08	4.79789e+08	3.79472e+07	2.55503e+08	7.71043e+08	1.64709e+09	1.40021e+08	1.12319e+09	8.57058e+08	7.87088e+08	1.85204e+09	2.14139e+09	1.30324e+08	4.37217e+06	1.99923e+09	5.83196e+09	3.06694e+08	3.03491e+07	1.87382e+08	3.83431e+08	1.7204e+09	3.69546e+08	5.25933e+07	1.86513e+09	3.0111e+09	3.63487e+08	1.29765e+08	1.50501e+09	1.06515e+09	6.46957e+09	1.61448e+09
met100	5.67834e+07	3.35334e+06	2.44932e+07	19969	1.96076e+08	1.03228e+06	2.94447e+07	10039.1	104321	2.20583e+06	2.21112e+07	3.82244e+06	5.43499e+08	6.31026e+07	188281	2.23632e+07	108908	2.02913e+08	81923.1	3.27651e+07	175504	25.4075	2.38869e+06	1.68808e+07	1.07447e+07	2.89977e+07	8.30224e+06	8.56522e+06	1.4523e+07	1.5747e+07	98615.5	460708	3.41395e+06	4.59816e+06	3.60982e+06	1.72928e+07	2.66584e+07	3.52189e+07	4.54674e+07	193166	1.70354e+06	9.06873e+07	6.35983e+07	1.86517e+07	1.65641e+06	6.18096e+06	4.35922e+07	2.14145e+07	3.90799e+07
met101	7.83341e+06	167460	70097.3	179725	939258	1.3968e+06	1.24672e+06	351.031	1.97231e+06	7.12385e+06	1.44515e+06	3.5446e+06	58224.3	289153	2.81852e+06	2.09375e+06	564535	1.05304e+06	1.76147e+06	49120.2	4.40228e+06	2.45726e+06	3.69955e+06	337375	2.44143e+06	3.03935e+06	157630	1.25863e+06	6.25343e+06	3.35517e+06	3.67797e+06	7.87738e+06	8.89529e+06	323831	621795	6.08118e+06	458295	3705.3	170020	15565	51783.9	2.32709e+06	3.53853e+06	2.69243e+06	71390.5	1261.55	375417	5221.64	635036
met102	1.44185e+06	807743	2.15754e+06	185612	661120	161391	265582	204278	99404.6	786514	25024.1	375377	5.49201e+07	2.48117e+06	816914	185694	69027.5	4.76845e+06	229563	297931	49961	563762	284029	1.16465e+06	108930	514990	476261	41262.6	30933.2	4998.27	437090	1.00294e+06	1.29091e+06	1.4578e+06	678115	13350.2	126906	88431.3	329180	628441	361317	530289	69002.1	434043	562127	170839	583326	626196	439230
met103	6.13557e+08	1.33535e+08	5.85426e+10	1.10943e+08	4.77935e+10	3.14003e+09	2.56137e+10	1.54339e+10	4.97128e+09	1.09137e+09	2.93626e+08	3.95906e+09	7.29791e+11	5.94842e+09	6.55227e+09	4.2589e+09	1.18347e+10	5.82766e+10	9.33089e+07	4.86484e+08	3.22501e+08	4.81736e+09	3.1526e+10	3.72126e+10	2.74668e+08	4.12583e+09	6.44329e+09	2.39049e+10	1.6362e+09	1.42624e+08	3.40379e+10	3.24798e+10	7.9454e+08	1.98417e+08	6.15849e+08	1.75767e+10	1.73495e+09	1.14179e+10	5.63732e+08	4.40344e+08	2.44886e+09	5.20136e+09	1.08401e+10	3.38135e+09	1.32437e+08	4.12069e+08	3.48157e+08	3.27537e+09	7.03649e+08
met104	2.08522e+07	5.26737e+06	2.49339e+07	2.37236e+06	1.19882e+07	662453	1.00568e+08	2.92131e+07	3.49149e+07	3.52809e+07	6.49155e+06	6.62095e+07	3.76835e+08	7.42751e+06	3.9257e+07	1.87107e+07	2.92594e+06	1.03033e+07	3.38705e+07	2.5221e+06	2.342e+06	1.60221e+07	646090	3.33444e+07	1.38826e+08	3.70477e+07	3.25227e+07	2.63767e+07	536297	7.8281e+07	1.75119e+07	1.1311e+07	3.46759e+06	888612	8.42738e+07	5.51533e+07	4.77133e+07	4.99919e+07	1.43129e+07	2.59565e+07	5.30849e+07	2.66234e+07	7.48079e+06	7.02524e+06	2.36289e+06	1.31815e+07	833827	211881	2.35797e+06
met105	1.909e+06	1.49797e+07	4.0805e+07	11767.1	1.58416e+08	1.63694e+08	5.20242e+06	2.13278e+07	1.07887e+08	7.42869e+07	1.49735e+06	7.23085e+07	1.67465e+09	5.57953e+07	2.75429e+07	1.10929e+07	104460	1.29224e+07	2.26399e+08	1.02187e+08	6.2247e+07	554699	4.24638e+06	578776	9.05183e+07	3.93899e+06	7.5787e+07	3.56102e+06	422907	1.60488e+07	6.83729e+06	3.21032e+07	1.40791e+08	4.84944e+07	710216	1.12946e+07	9.12483e+07	3.26486e+07	9.55234e+06	4.18674e+06	4.37802e+07	3.70718e+06	5.97365e+06	6.34325e+07	1.24699e+07	2.52138e+07	1.5007e+07	3.314e+07	1.40446e+08
met106	8.59096e+07	1.46175e+08	1.15065e+08	1.57596e+09	6.68739e+09	2.08431e+09	5.49423e+08	2.45356e+08	7.1502e+09	5.00177e+09	9.64914e+07	1.04073e+09	2.87018e+06	3.79386e+08	3.03458e+08	2.67283e+08	4.40489e+07	238459	2.28302e+09	8.88922e+07	2.20003e+08	421623	1.93387e+09	5.51391e+08	7.29825e+07	496334	2.11083e+09	9.47091e+07	1.80113e+09	1.39755e+09	2.04519e+09	8.44458e+08	2.4703e+08	6.40253e+08	2.64271e+09	1.70478e+08	2.6677e+08	8.24718e+08	1.89991e+08	2.3187e+09	4.29704e+08	41363.2	3.30661e+07	5.97388e+08	7.63895e+07	1.02259e+09	5.69362e+08	2.69303e+06	7.27334e+08
met107	8.54562e+08	3.52844e+08	4.18421e+08	5.81306e+09	1.51356e+08	7.67723e+09	4.6671e+06	9.30857e+09	1.16566e+09	7.7346e+06	2.06641e+09	1.12297e+09	1.45257e+11	7.10104e+08	4.47004e+09	5.3472e+08	1.88791e+09	4.83005e+07	5.8607e+09	6.55914e+09	6.62237e+08	3.48354e+09	6.96438e+08	3.05255e+09	3.0978e+08	3.13136e+06	1.58097e+10	7.22647e+07	3.98685e+09	5.50338e+09	2.70387e+09	7.62007e+09	1.63537e+09	1.17613e+10	2.145e+09	2.29917e+08	9.63361e+07	8.25675e+09	8.86252e+08	1.36014e+08	2.1423e+09	4.67495e+09	1.30622e+09	4.23227e+09	3.94003e+06	5.47053e+09	201993	1.51732e+09	5.23624e+09
met108	1514.23	22109.3	6762.67	516.455	11916	20209.2	36472.1	28046.8	1147.99	24286.6	9999.86	48168.9	153370	5157.95	12427	2831.51	33.3387	7153.88	3591.67	9259.3	3725.65	846.715	760.352	11125.9	27089.9	28633.2	9267.22	32855.4	155.681	20049.5	16747	124.224	4040.67	32189	929.208	2047.82	16268.6	82973.3	245.915	8418.02	1607.51	724.334	265.198	8177.01	2343.36	54652.7	37858.9	24584.3	22227.5
met109	1.77877e+11	2.59105e+09	2.48914e+09	4.57971e+09	1.48475e+10	5.96477e+10	4.85447e+09	9.7297e+06	1.1898e+10	3.42454e+10	3.935e+10	1.33944e+09	6.32835e+12	1.68177e+11	1.56923e+09	3.70172e+08	1.23198e+10	1.59014e+10	2.86916e+10	7.01601e+09	6.87857e+08	1.15307e+08	6.20148e+10	1.66925e+10	1.44315e+10	5.46593e+09	2.77733e+09	9.63528e+08	3.41274e+10	1.17362e+10	2.45481e+10	5.52788e+10	5.50513e+10	1.71016e+10	3.18375e+09	2.76671e+10	1.25356e+10	1.06143e+11	7.18179e+10	8.75437e+09	5.9306e+10	4.72133e+10	1.38674e+11	3.46497e+10	3.68613e+10	3.24875e+10	5.15721e+10	3.60644e+10	4.78524e+08
met110	6.70575e+09	2.19511e+11	8.44936e+10	1.05206e+10	2.08923e+11	3.60299e+10	9.64271e+09	2.58877e+10	5.19193e+10	1.58754e+10	7.41317e+09	9.21463e+10	1.19959e+09	1.63334e+11	1.86467e+10	1.13474e+11	8.45813e+07	9.68007e+09	2.94642e+11	7.58114e+10	9.06134e+10	1.28e+08	9.26445e+09	1.01213e+09	5.87424e+10	9.51169e+10	1.01111e+10	3.78042e+10	1.24675e+09	1.18926e+09	1.08788e+10	1.14833e+11	1.09809e+11	9.90968e+09	7.27668e+09	1.76888e+10	4.12854e+10	1.64128e+11	7.23881e+10	7.60866e+10	960189	9.3488e+07	6.70779e+10	7.15756e+10	3.20251e+10	8.75281e+10	3.80278e+10	4.97669e+10	1.03393e+09
met111	2.76554e+06	2.22903e+08	9.33918e+07	3.49172e+06	1.02437e+08	9.58694e+06	6.63919e+06	2.97574e+07	4.61695e+06	9.45069e+06	3.42047e+07	1.51722e+08	7.82791e+07	9.37093e+07	5.25661e+07	1.15949e+06	5.67848e+07	181167	2.21837e+07	9.34553e+06	5.00576e+07	217569	1.14779e+07	1.2386e+07	1.92155e+08	1.67115e+08	2.02344e+07	6.78197e+07	2.43799e+06	1.7186e+07	9.51582e+06	4.77492e+07	88699.5	5.17436e+07	1203.4	1.60294e+07	1.40346e+08	1.081e+07	2.20472e+07	4.29469e+08	1.08996e+07	8.14217e+06	6.07465e+07	1.49811e+08	682307	4.98772e+07	3.66156e+07	8.18686e+06	1.16535e+08
met112	2.46975e+07	8.78385e+08	2.07425e+09	4.68797e+08	9.787e+08	3.61944e+08	1.40186e+10	1.00044e+10	8.13035e+07	4.60798e+09	1.41052e+08	1.56471e+08	7.3987e+10	7.80968e+07	6.06355e+08	3.34306e+06	9.04286e+07	9.68231e+08	5.49157e+07	2.88972e+09	4.12805e+09	1.61142e+09	1.10889e+08	1.13057e+08	5.99945e+07	2.07185e+08	1.75543e+08	1.98839e+07	3.6301e+09	1.23675e+08	3.2304e+08	1.13292e+09	1.07398e+08	8.43987e+08	1.55775e+09	4.23688e+08	3.11932e+09	2.99048e+08	7.8436e+08	5.66427e+08	1.8904e+09	1.35896e+08	4.20584e+08	1.08143e+09	3.10111e+09	4.63109e+08	9.45611e+08	2.89982e+09	2.11288e+08
met113	7.80795e+09	4.29594e+07	4.95706e+09	1.95829e+10	2.6758e+09	3.55043e+09	1.05944e+09	6.53028e+09	2.65483e+10	5.3752e+07	8.74503e+08	4.76295e+09	2.28435e+10	1.80448e+09	1.42664e+08	1.17966e+09	2.20954e+08	2.48059e+09	8.7518e+08	9.30021e+08	1.8321e+08	4.82621e+08	1.50669e+08	1.98998e+09	6.94871e+08	7.88002e+08	9.54435e+08	1.54562e+09	1.27158e+10	2.08344e+08	2.5416e+10	5.45055e+09	6.55276e+09	4.91355e+09	4.87114e+09	4.14589e+10	1.4914e+08	1.95352e+09	1.5867e+10	1.18503e+09	8.50752e+08	9.74419e+08	4.52529e+09	1.0947e+10	135226	7.78267e+08	2.56092e+09	1.3512e+09	8.14329e+06
met114	9.09988e+06	59676.3	4.46746e+06	2.08632e+06	4.82937e+06	1.67299e+07	1.58875e+06	81347.6	32215	2.67075e+06	2061.55	377563	2.51713e+07	140795	392099	1.8927e+06	9644.72	2.48352e+06	1.23399e+06	419610	607190	2.51067e+06	173576	1.26832e+06	43847.4	507.517	365371	402940	4.506e+06	2.33654e+06	646525	1.25514e+06	1.68658e+06	90227.1	2.24067e+06	363860	2152.54	271447	713504	453336	309941	233266	757240	1.56119e+06	6453.34	33416	1.28492e+06	6649.53	87546.3
met115	6.51601e+06	1.17632e+06	2033.26	358637	4.18086e+06	2609.96	436149	2.10055e+06	5.13059e+06	1.17122e+06	383706	1.95965e+06	2.31391e+08	745719	867787	100881	3.17324e+06	625537	954088	2.36222e+06	2.17571e+06	443753	1.33601e+06	1.48265e+06	5.72309e+06	613018	1.93845e+06	5.23316e+06	3.64028e+06	155441	119770	9.34581e+06	347962	34765.2	6.48081e+06	9.53639e+06	6.45597e+06	2.14023e+06	9.25215e+06	6.72741e+06	1.60843e+06	1.69972e+06	1.45002e+06	1.76133e+06	188568	1.78337e+06	4.92976e+06	105342	2.53817e+06
met116	1.84001e+08	1.17182e+07	1.4356e+08	2.65698e+08	9.80255e+07	3.72915e+08	3.47683e+07	2.07447e+07	3.5472e+08	1.26266e+08	1.44616e+08	2.1822e+08	1.6576e+08	2.55889e+08	8.35102e+06	1.57578e+08	2.6803e+08	9.68962e+07	4.16533e+08	2.26068e+07	8.20369e+06	2.98608e+08	1.86178e+08	1.41683e+08	1.64546e+08	1.47491e+08	1.95906e+08	2.28507e+08	1.96292e+08	3.0533e+08	2.63034e+08	4.19122e+06	1.12858e+09	7.91675e+07	8.04691e+08	1.76786e+08	9.00571e+08	4.72626e+07	6.00941e+07	8.38197e+07	3.92664e+08	2.61033e+07	5341.77	3.09898e+07	2.62636e+07	5.21079e+08	9.20778e+07	1.4935e+08	3.51135e+08
met117	1.98864e+09	1.80827e+08	1.13469e+07	7.779e+08	9.82698e+08	1.68023e+08	2.06307e+09	4.40787e+08	1.10311e+07	9.69664e+08	3.67611e+08	2.46628e+08	1.35563e+09	4.93535e+08	3.75243e+06	3.3508e+08	1.0112e+07	43129.8	2.18225e+08	6.37211e+08	4.17445e+08	4.9471e+07	2.5114e+08	3.12428e+08	5.27037e+08	6.5087e+07	7.50098e+08	1.0471e+09	1.07965e+09	2.39983e+09	3.88098e+08	2.46517e+08	9.60645e+06	9.73373e+06	4.5316e+07	282884	2.84619e+06	6.9634e+07	4.89322e+08	1.83207e+08	1.72594e+08	1.57355e+08	1.00885e+08	2.33282e+08	4.58179e+06	4.70641e+08	1.31522e+08	1.06734e+06	7.22279e+08
met118	1.09165e+07	1.31911e+06	846966	1.48909e+06	2.43634e+06	3.63714e+06	4.26529e+06	4.42818e+06	1.01701e+07	1.48767e+08	8.70283e+06	2.32515e+07	9.99745e+06	3.30964e+06	485066	3.25627e+07	15404.4	61274.8	5.9676e+07	193805	1.40951e+07	2.87237e+06	2.72728e+06	2.06733e+06	1.3561e+06	2.52025e+06	1.40784e+07	1.0611e+07	1.78374e+07	9051.79	9.782e+06	3.66008e+07	839821	785499	1.76735e+07	1.48118e+08	7.16328e+06	1.26785e+07	52097.9	5.25415e+07	9.29151e+07	1.75494e+06	270740	2.91892e+06	269931	6.47647e+07	1.10146e+07	3.62609e+07	22119.1
met119	140412	461365	41775.3	23954.1	824407	69817.2	195462	81390.1	16329.2	736549	148267	16147.9	1.64724e+06	387330	257243	4743.72	63890.8	621780	573942	21718.6	44970.7	38082.3	1.00298e+06	570465	28751.8	21184.1	7015.62	4496.99	7131.67	142477	31426.1	337419	17641	204850	476176	25797.1	37742.5	2500.04	563196	883311	179418	385715	191781	412806	71907.9	12952.1	0.28606	24808	10262.6
met120	7.03799e+06	3.08201e+08	3.15056e+07	44372.1	4.93692e+07	79276.4	17278	6.52355e+07	6.73507e+06	4.52194e+06	4.13801e+06	1.3793e+08	1.56515e+09	6.42602e+07	5.90831e+07	981215	7.34029e+06	1218.32	5.70412e+07	13139.8	1.16035e+06	895076	8.66479e+06	989018	9.13773e+07	7.19855e+06	1.92675e+07	3.03506e+07	49006.1	1.493e+07	1.10887e+07	339203	3.2828e+06	4.71109e+07	5.55987e+07	2.7748e+06	1.71655e+07	3.40332e+07	1.48515e+07	4.58558e+07	200210	5149.72	6.45492e+07	1.06318e+08	9.06097e+06	666.316	3.47549e+07	6.32748e+06	1.01376e+07
met121	9.6121e+10	1.12555e+10	7.57122e+10	7.55079e+10	1.25536e+10	1.9642e+07	2.56675e+10	5.96605e+10	3.08737e+11	8.26465e+07	1.94723e+09	6.50946e+10	4.67284e+10	1.8714e+10	3.2755e+09	7.70733e+09	3.71563e+09	4.91821e+10	8.76046e+09	4.09085e+09	2.17589e+10	5.56669e+09	1.39186e+10	1.98997e+09	2.42859e+09	1.54777e+10	1.65553e+11	2.28363e+10	3.12036e+10	4.70034e+09	1.07798e+11	2.16768e+10	2.98003e+10	4.40676e+10	5.72692e+10	2.30276e+11	9.1209e+09	6.70611e+09	3.61711e+10	1.19336e+10	9.58905e+09	2.70969e+09	2.76969e+10	4.72389e+10	8.60405e+09	2.63868e+06	1.64261e+09	1.11207e+10	7.25914e+08
met122	869.697	37113.4	45076.4	51427.3	136945	17139.2	172680	35090.7	214780	99530	34668.5	8979.54	1.13545e+06	85243.5	220723	29189.4	11002.6	65884.6	53569.4	68374.3	70375.3	165772	32614.6	6262.63	538011	380874	106374	17281.5	135891	5678.6	17566.4	13569	53850.7	39.2767	136448	332682	159045	112955	20037.9	1775.38	96556.3	2306.37	45055.7	71619.2	129969	664.717	85102	4606.63	5204.12
met123	2.48758e+08	2.51804e+07	1.23696e+09	6.96166e+08	2.02779e+08	3.12625e+07	4.69144e+08	1.46727e+08	1.43656e+09	1.00495e+08	1.3345e+08	2.36085e+07	1.40614e+09	1.1006e+08	1.7509e+08	9.81103e+08	2.74164e+07	3.93554e+08	2.17686e+08	2.84259e+07	2.26697e+08	1.98534e+07	4.44285e+08	7.63818e+07	4.51736e+06	108867	3.48801e+07	9.25883e+08	9.58053e+08	5.88709e+08	6.48518e+07	616334	1.83009e+07	2.71362e+08	7.57963e+06	4.16459e+08	1.21907e+09	1.91727e+08	2.34785e+09	176761	2.10346e+09	1.97532e+09	1.63794e+07	6.58237e+08	1.80914e+06	1.12345e+09	1.18811e+09	6.47995e+08	1.23375e+09
met124	0.0147364	24073.3	82.2044	3124.64	65235	13237.8	2036.59	69601.5	66866.8	482.061	22906.1	2570.8	4.441e+06	44453.7	36067.1	9338.94	2234.88	51828.1	71456.2	50989.7	177.871	30649.4	8696.86	7.07377	140.163	32569.8	254318	70763.1	8295.42	31320.4	3103.23	1827.35	1003.38	240.87	26475.4	0.0356885	23568.1	133114	245.407	150206	21499.1	7345.12	32526.3	245.052	3501.11	22327.9	91025.7	139.235	39121.5
met125	6.0197e+06	864928	6.93831e+06	336156	92712.9	1.78149e+07	1.79482e+06	3.1832e+06	9.54104e+07	211907	151702	1.12551e+07	9.17691e+08	1.41945e+07	21013.7	1.54015e+06	914577	3.14354e+06	8.33646e+06	1.62813e+06	951286	6.00299e+06	3.09433e+06	6.8577e+06	875426	3.47959e+06	13782.6	2.66824e+06	1.13725e+07	2.97061e+07	1.36816e+06	1.07934e+06	2.76331e+06	1.15812e+06	1.82346e+07	339481	3.65451e+07	7.89862e+06	4.42266e+07	2.80893e+06	1.46315e+07	3.01875e+07	1.3048e+07	9.56083e+06	1.13758e+07	1.72494e+07	4.75755e+07	1.11199e+07	1.39216e+07
met126	5.00684e+06	2.89958e+06	8.84381e+06	1.11367e+06	6.33037e+06	3.08008e+07	480432	1.11721e+07	4.36105e+06	1.50512e+07	419091	3.26989e+06	2.21007e+08	1.22322e+06	2.7086e+06	168028	1.71678e+06	437831	3.0698e+07	3.12836e+06	3.56834e+06	991884	263247	1.83186e+07	2.50327e+07	1.66778e+06	391870	2.72281e+06	1.19081e+07	1.16611e+07	1.18501e+06	3912.95	2.31678e+07	1.27924e+06	28854.1	238382	817883	1.43897e+07	7.64057e+06	1.67328e+07	81520.6	1.14588e+07	4.49432e+07	7.13987e+06	1.44432e+06	13688.7	2.63297e+06	841623	1.76955e+06
met127	9.71748e+07	7.80139e+06	5.50437e+07	8.43453e+07	552561	1.55725e+06	1.42662e+08	2.08915e+08	4.88555e+07	5.55833e+07	1.39425e+08	568368	28946	1.28663e+07	1.05486e+07	79215.2	1.15111e+07	4.26095e+06	3.99723e+07	1.84267e+08	3.49224e+07	1.42905e+06	1.75882e+07	3.01741e+06	3.13225e+06	5.16852e+07	1.91017e+07	22754.3	3.15259e+08	723293	4.84888e+07	7.52373e+06	1.6415e+08	3.74974e+07	8.59734e+07	1.29498e+07	2.98477e+08	8.87087e+07	2.40573e+07	1.13113e+08	6.6798e+07	8.73246e+06	740002	1.51479e+07	6.84497e+07	9.92138e+07	1.3604e+08	1.14075e+08	2.23698e+07
met128	79226.4	110592	187174	10515.8	812322	55.7046	123622	0.226474	509817	255938	12730.6	29925.3	6.71825e+06	64486.9	155251	288084	299551	598481	7662.27	19934.4	134769	75439.3	3.96986	6453.99	249223	370483	141514	563.607	42039.1	399110	165155	251.101	272076	210972	25479.3	220995	485786	1.1551e+06	35086.6	503313	149960	803.511	453310	24969.3	2576.55	209285	218870	24008.8	151180
met129	3.44847e+10	5.89489e+09	4.54368e+08	1.02135e+10	2.30201e+10	7.48988e+10	3.71386e+10	5.25912e+10	1.06269e+11	1.55676e+11	2.38964e+10	1.28122e+10	1.10772e+13	1.63014e+10	3.52137e+10	7.10296e+09	4.11503e+10	2.91952e+09	3.4077e+10	4.98031e+10	8.46646e+09	3.0105e+10	1.26263e+10	2.06899e+10	1.24566e+10	1.10858e+09	2.52209e+10	1.87539e+10	1.02113e+10	7.13776e+07	6.62646e+09	4.47306e+10	2.37075e+11	1.6766e+10	1.39462e+11	1.049e+10	5.35334e+10	3.61932e+10	2.88939e+11	1.97043e+11	1.55523e+11	2.10081e+10	1.88045e+10	9.41286e+10	2.60665e+10	2.53799e+09	5.64177e+10	1.4361e+10	1.18884e+11
met130	53121.4	8806.59	12213.4	16187.7	20569.4	5883.05	3601.64	211.217	98188.5	60486	288.338	11129.1	371129	3224.41	2707.71	687.664	1244.52	32223.1	9584.35	10.1003	4823.41	14443.1	4115.86	36186.9	19778.6	58806.7	1907.26	36169.6	28100.8	62738.8	15575	3976.54	11782.2	18686.3	20160.9	9781.71	57675.8	117343	45926.7	70225	22174.6	845.544	29632.2	18625.3	9080.03	22207.9	56475.1	7899.52	3818.8
met131	700586	1.31712e+08	9.01017e+06	49582.1	1.94067e+07	1.07088e+07	3.12196e+07	1.30545e+08	1.55507e+08	3.865e+07	9.09126e+07	9.2935e+06	1.75931e+09	5.53171e+07	1.08824e+06	1.54818e+08	1.24227e+07	2.39299e+06	1.19295e+06	1.14069e+08	1.7302e+06	7.14435e+08	2.79079e+08	4.38446e+07	37425.9	8.11337e+07	9.67092e+07	1.57405e+07	6.76833e+07	1.92129e+07	3.67291e+06	1.48361e+08	4.35411e+08	3.8574e+08	9.03051e+07	9.7258e+06	1.28114e+06	2.56615e+07	8993.28	1.577e+06	46267.4	1.46894e+08	4.52499e+07	3.91356e+06	216048	7.01391e+06	3.63371e+07	7.44493e+06	1.70402e+08
met132	3.9533e+11	7.59754e+08	5.20843e+11	8.37587e+10	1.2284e+11	1.30317e+11	3.5471e+11	3.32168e+11	3.04431e+09	1.52481e+11	2.18219e+11	3.56969e+10	1.51918e+12	4.90654e+11	1.50106e+09	3.32381e+11	4.84458e+10	2.21403e+11	6.23336e+10	7.95138e+09	1.42704e+11	2.59911e+09	2.41981e+10	1.19394e+11	1.35959e+09	1.31067e+10	5.69486e+10	8.36099e+10	3.14406e+11	1.87643e+11	1.6529e+11	2.21522e+10	1.37538e+10	1.04471e+11	1.30107e+11	9.52169e+10	9.97335e+09	1.1234e+11	8.38166e+09	1.08738e+11	3.33217e+10	8.6335e+10	1.00352e+10	9.21187e+09	3.58886e+10	4.96713e+10	2.44358e+11	6.14399e+08	1.37842e+11
met133	3039.89	198072	18568.1	566256	182399	205583	187771	242961	2.48123e+06	559452	1.31764e+06	1.94428e+06	5.21069e+07	22915.8	42880.7	430411	140332	5777.53	615447	10642.2	18131.9	3.20172e+06	63494.7	3.44496e+06	912115	256679	873841	1.46274e+06	840296	437082	298560	1.80681e+06	750926	2.53929e+06	42789.7	563452	203700	1.88466e+06	1.1147e+06	1.8046e+06	3.0385e+06	1.57467e+06	36553.4	805076	1537.83	5.7164e+06	2.69081e+06	1.3334e+06	321104
met134	1.68778e+06	2475.96	78237	995958	3.58462e+06	60360.8	141153	66694.6	7.44843e+06	1.32076e+06	31771.6	2.76695e+06	1.04638e+06	1613.53	1.27736e+06	387205	10960.6	710366	4515.76	78699.4	328115	910682	491168	36862.8	2.14905e+06	61637.6	1.22709e+06	1.20202e+06	2.51292e+06	765383	492456	295995	5.42867e+06	1.92194e+06	537340	5.13254e+06	350307	5.98625e+06	3.82049e+06	85820.3	1.49719e+06	294317	93113.2	515274	37530.5	9998.83	2.34196e+06	416014	729785
met135	106688	47004.7	4667.85	53712.8	19247.6	7188.89	11996.3	49439	376445	71878.2	125216	680082	754131	30846.8	378256	32175.1	858.419	113534	116484	85.5661	1099.73	166874	12866.3	3754.25	275460	13576.1	4612.67	575.861	21.8964	65221.9	11389.2	58832.4	60339.5	192509	8974.7	492876	11072.4	243486	105815	305104	72665	86471.7	2633.98	1117.57	1960.16	87849.2	158999	3646.06	4386.29
met136	37161	10871	14783.7	388745	2.25107e+06	2.65875e+06	98268.9	293470	78883	50703.1	1.15038e+06	299689	5.59683e+07	2.01163e+06	1.87771e+06	1.06351e+06	756510	1.60921e+06	4.90027e+06	672439	130314	77280.1	28542.3	727020	332185	409418	343323	2.93461e+06	6.00438e+06	2.79053e+06	4.40622e+06	201247	3450.12	27683.8	3.46055e+06	586833	505577	1.74811e+06	123622	78141.9	532227	68798.1	335473	580647	54563.9	111404	638833	720080	34652
met137	3.21315e+06	423562	1.125e+07	7.88969e+06	1.16792e+07	140236	12269.4	2.00032e+06	875637	1.17768e+06	396160	7.11226e+06	2.19078e+07	2.02599e+06	58752.1	3.36277e+06	4.68632e+06	1.34292e+06	4.59376e+06	2.68952e+06	337487	880290	4.471e+06	77505.7	1.44812e+07	7.4798e+06	2.29556e+06	229972	6.79829e+06	59156.4	1.13192e+06	4.2425e+06	1.36893e+07	1.18412e+06	389049	1.39479e+07	2.83238e+06	1.39631e+07	802540	4.61608e+06	283117	56619	275932	251467	274921	6.11432e+06	20901	1.0012e+06	477554
met138	4.49056e+08	2.37137e+08	2.89525e+08	1.68066e+06	7.70735e+06	2.40526e+06	2.71794e+08	3.23238e+08	2.22741e+06	1.15831e+07	2.13221e+06	4.83894e+08	1.42254e+09	3.50621e+08	1.75602e+07	1.43862e+07	1.13035e+08	3.2146e+07	2.89779e+07	3.11287e+07	1.26986e+07	6.21509e+08	1.54646e+06	5.25468e+08	7.51137e+08	1.46972e+08	2.75711e+08	7.22906e+06	2.50683e+08	5.48307e+06	7.40673e+07	4.57676e+07	2.44299e+08	4.85857e+08	1.80331e+07	7.70399e+08	8.02495e+07	3.45973e+08	9.64114e+07	5.14678e+08	7.40906e+08	1.74429e+08	2.21598e+07	8.58148e+07	7.45489e+07	5.42903e+07	2.72497e+08	4.03605e+07	1.14651e+06
met139	98236.7	92830.6	209401	283139	258565	16345.7	2.1786e+06	3.00489e+06	114527	63454.1	1.9172e+06	571246	1.50853e+07	2.54545e+06	580.853	143739	619375	7924.84	162151	314667	72239.5	583238	503.406	3.85045e+06	808830	378754	397240	465620	15964.6	6013.35	8920.06	2.50988e+06	19423.2	829855	421009	3437.08	126044	1.23663e+06	262561	978022	541948	160033	1686.45	97802	910599	2.66395e+06	1.30357e+06	227607	251824
met140	5.30183e+06	756587	1.41413e+06	1.10063e+06	1.65317e+06	70556.3	6.95442e+06	1.31159e+07	1.46346e+06	3.44324e+06	1.63771e+07	3.67987e+06	8.46541e+07	21894.7	3.14436e+06	1.18829e+06	416250	398743	682210	4.48142e+06	4.73968e+06	2.83956e+06	9.20074e+06	1.14001e+07	4.92006e+06	311058	2.11287e+07	6.62855e+06	2.76358e+06	3.16391e+06	1.07214e+06	164151	1.31112e+06	4.4954e+06	2.64313e+06	4.00895e+06	218340	6.76737e+06	296033	880460	45131	1.15687e+07	68989.5	1.43509e+06	2.89117e+06	6.09495e+06	2.65297e+06	71652	1.35195e+06
met141	1.37946e+07	1.41774e+07	3.11786e+07	1.74481e+07	1.44067e+07	2.49353e+07	8.89716e+07	6.57658e+07	1.80583e+06	2.09377e+07	606491	1.1238e+07	1.36907e+09	429524	310404	504207	1.18237e+07	1.65004e+07	654550	9.39417e+07	4.55897e+07	50339.8	98240	475947	1.52912e+06	1.33212e+07	3.65316e+07	213345	32589.2	6.71402e+06	3.87684e+07	2.37751e+06	1.54697e+07	4.71063e+07	4.46718e+06	2.75314e+07	3.75919e+06	1.05177e+07	1.72106e+07	1.96211e+06	821779	1.51334e+07	27744.7	7.16964e+06	1.08514e+06	2.46549e+07	5.88581e+07	3.35419e+07	5.95209e+06
met142	34474.8	99566.2	40368.4	82495.7	167914	57668.6	20133.1	66711.4	38375.3	23878.4	132756	43701.9	81.0161	6747.87	55049.1	46172.5	129348	70380.1	11405.8	270.607	2201.28	78286.2	272917	21672	5799.53	10254.6	5067.33	134528	118525	8425.86	95381.7	772.381	56077.1	41455.5	38624.5	43848.9	18772.7	12327.7	6724.29	102422	86151.5	85904.2	316.943	31216.2	4766.3	63162.4	70025.1	69127.7	367878
met143	4.90481e+08	3.12943e+08	1.33434e+08	5.3366e+08	2.54764e+07	3.11989e+06	7.27219e+07	1.96349e+07	6.02433e+08	3.16901e+07	4.46229e+08	3.25505e+09	1.11527e+11	1.77162e+07	6.22299e+08	3.79196e+08	4.85155e+08	6.7214e+07	3.8334e+08	6.93276e+08	2.92632e+08	6.30086e+08	3.50218e+07	6.16962e+08	2.4707e+09	5.38243e+07	3.72899e+08	2.34827e+07	5.13067e+08	8.76338e+06	1.64462e+08	4.7015e+06	2.362e+09	7.33988e+08	1.96019e+08	1.85973e+09	5.81365e+06	3.80475e+08	2.34163e+06	2.0821e+08	3.21129e+08	6.45857e+08	2.83875e+08	4.95194e+07	3.93573e+07	7.01115e+08	1.62038e+09	445297	2.22458e+08
met144	8.7188e+10	2.0585e+09	1.09318e+10	2.43103e+09	1.10957e+10	3.39624e+09	1.38499e+09	3.37865e+10	1.29335e+10	3.92558e+09	1.32753e+08	9.03435e+07	1.01875e+12	4.73698e+08	5.57743e+09	7.11639e+08	1.41311e+09	5.63718e+09	2.94005e+10	1.14392e+10	1.21361e+08	2.12818e+10	1.9967e+09	1.13633e+09	1.85255e+10	8.52004e+09	8.90728e+08	2.37398e+10	1.67975e+10	2.47931e+10	2.00092e+08	4.54918e+09	2.81336e+09	6.90579e+08	1.02424e+10	1.82196e+10	6.58522e+09	1.41079e+10	2.49913e+10	2.01374e+08	7.98792e+09	6.73105e+10	1.77421e+10	1.82144e+10	1.49163e+10	2.50118e+09	8.09106e+09	2.13608e+09	4.39128e+09
met145	1.32851e+10	1.08069e+09	1.20077e+09	6.84649e+08	3.08071e+09	4.00492e+08	4.0164e+09	8.98822e+08	1.26484e+09	3.80285e+09	3.80408e+09	2.77698e+07	7.47633e+10	3.73817e+09	1.60164e+06	2.8647e+09	1.07009e+09	9.45746e+08	4.39762e+09	2.8993e+09	6.23114e+08	1.36762e+10	2.37159e+10	1.00156e+10	5.34467e+08	6.82628e+09	4.98413e+06	9.82462e+09	8.52379e+09	2.75024e+07	9.35569e+09	4.83138e+08	7.1819e+08	3.76547e+08	4.11359e+09	1.42117e+09	4.49197e+07	1.84103e+10	1.42178e+06	3.37266e+08	4.64728e+09	1.04076e+09	6.10342e+08	3.16846e+07	6.29933e+07	3.70759e+09	2.97966e+09	8.57077e+07	2.03797e+09
met146	1.12487e+09	3.06393e+08	1.20811e+08	8.57602e+08	2.53181e+08	1.09949e+09	6.47319e+08	1.38554e+09	1.69516e+08	9.13177e+08	1.65437e+08	5.38435e+07	8.89242e+09	1.31193e+08	4.14417e+08	7.89682e+08	9.76486e+07	1.16855e+09	5.16142e+08	2.18612e+08	2.2986e+08	1.17649e+09	1.36821e+06	3.48382e+08	6.55118e+08	1.39522e+07	4.60533e+08	8.58204e+08	4.1635e+08	9.1946e+08	3.22808e+08	7.77067e+08	5.55885e+08	1.15305e+06	7.7262e+08	1.78357e+07	2.48444e+08	6.64159e+07	3.14641e+08	6.68706e+08	2.6774e+08	4.45657e+07	5.94248e+08	4.00815e+06	1.9318e+08	272609	3.01697e+08	1.92108e+08	2.14278e+07
met147	5.8128e+06	546667	184754	341759	86919.8	2.88486e+06	862695	118927	598113	1.92574e+06	1.00134e+06	70979.6	53305.9	149.267	445472	96276.9	2684.92	672123	150349	124950	1.71097e+06	1.27521e+06	281398	2.11579e+06	2.29573e+06	1.43106e+06	506445	11935.4	2753.29	191399	100285	1.80399e+06	4.42314e+06	2.77441e+06	786126	303267	3.41014e+06	896002	319652	499260	145410	1.89855e+06	1.28125e+06	3.23289e+06	386470	4.57185e+06	1.75437e+06	117536	370718
met148	1.38271e+06	1.48334e+06	32379.2	177903	207720	22105.3	495641	20329.4	2.40219e+06	129244	3.5586e+06	941533	5.90646e+06	971518	50476.4	1.62308e+06	446883	2.00127e+06	2.37615e+06	503242	279957	1.36566e+06	1.63634e+06	1.97762e+06	2.92205e+06	1.10193e+06	672322	181614	2.88908e+06	58675.5	74911	326172	1.27585e+06	974627	19233.3	868102	114194	2.28696e+06	742979	1.58841e+06	3.91833e+06	3.28648e+06	169552	1.36649e+06	1.23897e+06	2.06081e+06	74471.4	186068	113618
met149	6.62861e+07	4.2487e+07	4.09481e+06	3.78191e+07	6.9826e+07	8.6246e+07	1.77133e+08	7.0109e+07	2.28952e+08	3.26087e+07	3.90245e+07	917808	1.63505e+08	2.74098e+07	4.12731e+06	7.8207e+06	2.17813e+07	5.62934e+06	1.3295e+08	3.99453e+07	1.0396e+08	7.83576e+06	3.17927e+07	2.18431e+06	1.13549e+07	1.99139e+07	4.79691e+06	3.44641e+07	42767	4.31241e+07	1.27198e+06	1.60991e+06	3.08136e+06	2.84358e+06	6.22179e+06	2.60782e+07	2.6603e+07	3.65252e+06	3.29051e+07	2.25933e+07	1.10047e+06	2.59151e+06	4.94456e+06	3.22851e+07	3.24785e+06	8.29757e+06	1.60167e+08	2.83925e+06	632102
met150	5.48033e+07	3.08693e+09	1.19396e+10	3.94281e+08	4.96051e+10	9.94387e+09	1.71486e+10	7.6399e+07	3.19649e+09	1.3542e+10	6.78444e+09	2.53853e+08	4.72176e+10	6.26175e+10	3.58476e+08	3.75085e+10	5.37913e+07	2.56214e+08	2.13213e+10	1.6147e+09	1.17591e+09	1.08054e+10	2.73563e+10	4.01573e+09	4.93351e+09	2.55426e+10	4.81587e+09	9.01419e+09	4.84751e+10	1.03454e+09	8.20177e+09	2.84938e+10	6.45332e+08	3.92572e+09	1.07807e+09	1.44916e+09	2.55647e+09	5.06488e+10	2.30365e+10	1.31156e+10	6.79856e+08	2.29136e+09	1.19813e+09	2.53641e+10	4.09172e+09	1.08065e+10	2.06578e+10	5.89842e+08	3.57215e+09
met151	7.3571e+08	1.10714e+08	2.69624e+07	3.40206e+06	2.21652e+08	1.09242e+09	1.94724e+08	1.37447e+07	4.91848e+07	54496.8	3.51294e+07	1.83294e+06	2.46769e+08	1.10945e+06	2.17603e+07	187759	793404	1.14819e+07	462979	1.07301e+08	1.43402e+07	7.91646e+07	1.46536e+08	3.62111e+07	3.53335e+06	1.10786e+08	354687	518390	2.40715e+08	5.33057e+07	5.38907e+07	3.20368e+08	8.62929e+07	3.80442e+07	4.96603e+07	975903	1.15729e+08	2.64811e+08	2.54175e+08	8.26983e+07	1.69253e+07	7.19014e+07	1.11324e+08	2.556e+08	3.34157e+08	2.45055e+08	1.97086e+08	1.05915e+07	7.28915e+07
met152	655542	3.74899e+08	9.77197e+08	7.82673e+07	2.15313e+08	1.19129e+09	9.81659e+07	4.16485e+06	1.42704e+07	4.98288e+08	9.17966e+07	4.54902e+08	1.58287e+10	3.1964e+08	3.38014e+08	9.48243e+08	6.49654e+07	2.85035e+08	6.75427e+08	5.07392e+06	7.73399e+07	2.2045e+07	1.70537e+07	9.73073e+07	2.03487e+08	4.19337e+07	7.46479e+07	3.05426e+08	3.89663e+08	5.49109e+08	2.33547e+08	3.55975e+08	6.36989e+07	4.24772e+08	6.9671e+07	4.51119e+07	2.05829e+07	1.8843e+08	3.57957e+06	1.27852e+08	8.11527e+07	8.68398e+08	1.08672e+09	4.43548e+07	3.57079e+08	3.08112e+06	1.07105e+08	1.40373e+08	7.70071e+06
met153	2.31908e+10	3.60554e+09	2.49353e+09	1.85397e+10	7.82577e+10	2.67918e+10	2.91729e+09	4.31536e+11	2.4198e+10	8.23934e+10	2.74636e+10	1.29261e+10	1.05583e+12	6.26004e+09	2.94038e+10	2.53704e+08	3.51757e+10	4.67559e+10	5.0003e+10	3.79284e+09	2.44861e+10	2.90252e+08	3.38558e+10	8.6782e+06	1.51208e+10	8.54398e+10	3.069e+09	1.49722e+10	7.09947e+10	1.02352e+10	2.20615e+10	2.07038e+10	7.17773e+09	3.28554e+09	1.19839e+09	1.11706e+11	2.38292e+10	1.84076e+10	3.36799e+10	2.71509e+10	2.74597e+07	1.2273e+10	1.26787e+10	9.76796e+07	4.35291e+09	4.48449e+10	5.65703e+10	3.11492e+09	1.35501e+10
met154	870.95	390836	9638.15	3.6062e+06	4.15687e+06	12294.8	2.30426e+06	5.6504e+06	756801	2.70184e+06	122428	423818	9.08599e+06	2.80809e+06	15743	289005	89609.3	3.83845e+06	544716	1.10935e+06	4.24358e+06	1.2959e+06	91926.3	666860	1.45032e+06	7.02349e+06	1.73291e+07	30075.6	3.11372e+06	2.66128e+06	5.09733e+06	5.28962e+06	9.94324e+06	1.51389e+06	5.77498e+06	6.33351e+06	2.36699e+06	166612	906717	7.22766e+06	61684.1	1.20272e+06	8.32287e+06	2.09998e+06	714013	8.96482e+06	2.07781e+06	5.03992e+06	327089
met155	721968	1.71163e+06	111607	1.03819e+06	790084	60850	545784	181935	3.32902e+06	1.05442e+06	403552	2.02974e+06	229381	188987	944423	173408	72022.5	317220	147946	181199	2860.92	5696.48	14279.9	698764	500611	669064	560917	1.10738e+06	1.49557e+06	160660	577079	1.87567e+06	21580	21614.4	6.06362e+06	127257	594890	1.58041e+06	1.26153e+06	200702	29302	172110	453363	806678	478235	1352.72	514780	84817.4	136965
met156	120.747	2.09196e+06	1.64288e+07	562849	1.23593e+07	187451	244582	779007	4.83443e+06	20081.3	39732.2	3.24378e+06	1.00508e+08	2.94778e+06	48608.2	134241	9.40922e+06	897706	1.9999e+06	109225	3725.12	44235.7	700599	870319	52624.6	2972.25	2557.99	3012.3	7.16564e+06	331523	585957	973363	512272	2.2871e+06	2.30877e+06	1.72503e+06	343526	689239	39076.6	1.25487e+06	866580	4.14223e+06	19743.3	4.39597e+06	133867	5.4976e+06	2.54629e+06	780326	194754
met157	7.25154e+06	555790	3.63909e+06	2.31231e+06	4.51645e+06	8.31765e+06	9.01586e+06	2.64369e+07	824458	8.89124e+06	3.79432e+06	1.5824e+06	7.12349e+08	5.95563e+07	3.28201e+06	72801.8	2.4312e+06	1.10305e+07	1.30134e+07	617094	336160	1.58182e+07	3.83753e+06	1.14069e+06	7.21787e+06	1.41971e+06	3.42622e+06	266657	2.85675e+06	2.16389e+07	8.1868e+06	512001	351338	1.19068e+06	78178.9	7.63547e+06	1.94064e+07	1.64565e+07	7.83754e+06	863452	1.76976e+07	9.61227e+06	394484	7.60994e+06	1.34836e+07	1.8434e+06	2.6882e+06	2.23466e+06	9445.09
met158	1.00966e+08	1.46468e+07	1.9497e+08	4.62651e+07	1.18711e+07	1.04335e+06	2.34871e+08	5.56571e+07	8.81795e+07	3.3858e+07	2.22175e+07	5.52745e+07	6.97194e+09	2.10497e+07	1.46202e+07	2.94548e+07	520565	3.64395e+06	1.07023e+07	1.32472e+08	6.54817e+07	2.5487e+07	3.75003e+07	357235	3.17079e+07	8.07115e+06	2.63094e+08	1.20187e+06	1.52397e+08	1.73466e+08	2.94372e+08	1.96689e+07	5.03442e+08	424.842	1.59785e+08	8.12682e+07	2.10869e+08	1.49727e+07	1.00195e+07	1.03709e+08	2.23406e+08	2.81142e+08	484.111	1.0775e+08	2.37068e+08	4.21116e+07	1.42435e+08	4.46168e+07	3.83558e+07
met159	2.25348e+09	6.35443e+07	2.7678e+07	2.85791e+06	6.06704e+06	5.73849e+08	1.31843e+08	1.29895e+08	4.95e+08	1.98887e+07	4.25094e+08	3.86343e+07	4.39067e+08	1.92914e+09	8.70874e+07	4.30137e+07	5.43073e+06	1.02681e+08	8.75581e+07	4.68052e+07	2.29175e+08	2.01165e+08	1.49487e+07	8.81102e+08	1.94305e+06	1.2659e+09	7.88065e+07	1.4297e+08	1.8838e+08	5.0853e+07	1.23678e+07	2.37068e+08	3.13108e+08	4.78895e+08	1.43027e+07	3.66129e+07	3.03312e+08	3.26238e+08	1.18945e+07	4.65763e+08	2.79571e+07	3.20749e+08	3.6042e+08	1.24888e+09	2.54423e+07	1.00302e+08	1.01572e+08	1.18449e+08	2.73638e+07
met160	2.06205e+07	3.49338e+06	1.04807e+06	1.98837e+06	326654	6.45272e+06	1.15951e+07	3.34057e+06	5.40389e+06	4.26431e+06	247043	2.25288e+06	1.10413e+08	8.08864e+06	3.84986e+06	306607	310322	1.99866e+06	6.07703e+06	4.81532e+06	33087.3	439589	1.33356e+07	390161	49153.2	27932.7	2.39257e+06	1.89471e+06	921712	1.84749e+07	2.24208e+06	2.25643e+06	2.61202e+06	964808	1.06054e+06	357692	187285	4.02578e+06	2.36523e+06	1.90064e+07	1.96442e+07	2.92772e+06	3.77137e+06	1.16418e+07	6.31517e+06	64310.5	1.78549e+06	600054	669.828
met161	275137	854681	652111	1.10901e+06	2664.73	289967	7.66491e+06	896620	2.94856e+06	626508	1.46452e+06	472381	1.96468e+06	767881	57865.7	25721.6	424759	45454.7	634707	3.76087e+06	655.722	1.63645e+06	828775	1.26245e+06	97634.7	770259	1.68351e+06	74115.1	248347	689.394	43130.7	949894	111049	873065	149478	869152	1.21648e+06	757569	362117	175311	1.36077e+06	2.60131e+06	95332.8	2.0724e+06	972448	903749	671509	2.82519e+06	433278
met162	2.41155e+07	1.23377e+09	3.26516e+08	2.89406e+08	2.89839e+09	1.60155e+07	2.60766e+06	4.80394e+07	1.30168e+08	1.92294e+08	6.14933e+07	4.04721e+07	1.12619e+07	2.98388e+09	2.15833e+08	1.45326e+08	2.81326e+07	4.8982e+08	3.35394e+08	1.27433e+08	7.59676e+07	5.7362e+08	3.38914e+08	7.46453e+08	3.9343e+08	2.20091e+06	1.00778e+06	2.29119e+08	2.08069e+08	3.83879e+08	1.21443e+09	2.52307e+08	2.0631e+08	3.04191e+08	8.49261e+06	9.19669e+06	2.64877e+06	1.1262e+08	3.06653e+09	4.94179e+08	2.4038e+06	1.31941e+08	9.74694e+07	9.75363e+07	2.58556e+07	1.59485e+08	4.25188e+07	6.33568e+07	612881
met163	58862.2	2742.1	10643.2	62957	80519.6	337384	0.484847	110683	562716	10644.2	303686	70564.8	6.00663e+06	8498.51	7206.73	34145.2	265797	22711.8	247511	259.99	88680.5	639934	4950.2	924657	20087.8	373.314	1.13591e+06	56511.5	3686.82	54145.6	111605	28735.9	161564	639.39	404.099	499994	15379.6	650300	58060.5	252428	232432	662633	183495	1085.82	42.6868	341382	440577	65877.4	4320.51
met164	17387.6	306758	9.37716e+06	116023	868119	25572.1	579097	71866.9	2.50034e+06	3.35759e+06	458739	869573	2.287e+06	3.11637e+06	2.17066e+06	256006	159570	1921.67	4.65294e+06	3.70047e+06	128440	2.79063e+06	2238.1	4.1706e+06	3.86923e+06	1.06329e+06	1.01447e+07	785162	224983	69751.7	1.10416e+06	11066.1	1.261e+07	4.95797e+06	1.01773e+06	2.28471e+06	1.52002e+06	1.26935e+07	857532	42433.8	30050.2	2.37659e+06	2.76139e+06	1.95435e+06	744898	490469	306014	56992	1.15981e+06
met165	56293.1	34080.6	20.8841	116967	49239	165556	60924.4	41194.9	103424	495071	321795	560.069	3.34467e+06	11846.3	35579.1	82716.1	124748	2524.1	13945.2	219020	557.171	576993	41605.9	4316.92	86484.9	15252	28885.8	1338.35	66826	120009	22958.9	22447.8	248017	37898.5	127923	18190.8	164818	5484.48	234521	2209.42	640.459	3996.25	120401	40047.7	89919.5	43743	229687	19304	27967.5
met166	422684	1968.98	10.9893	5.27342e+06	920820	9.19179e+06	46776.2	6.03691e+06	2.32649e+06	132096	975902	1.02687e+06	538379	389827	4.6569e+06	1.00833e+06	80876.6	267707	172964	3.91184e+06	1.29392e+06	96986.9	930815	1.09612e+06	943650	331700	1.07233e+07	136979	2.2064e+06	694233	12108.9	3.37943e+06	597384	8.25208e+06	3.65974e+06	2.15033e+06	54832.6	2.82151e+06	63993	653345	263501	995309	2.4703e+06	2.92306e+06	21094.6	664864	7460.41	124795	1.01068e+06
met167	1.76513e+08	1.67953e+06	1.84394e+08	1.90458e+07	2.22852e+07	2.98945e+08	23141.8	6.99899e+07	6.27641e+07	2.91313e+08	3.60425e+07	3.32848e+07	6.24997e+09	1.42407e+08	8.68163e+06	4.85285e+07	1.30223e+07	802789	3.79722e+08	1.24645e+06	2.56998e+07	1.73709e+08	3.49144e+07	2.06881e+07	4.15489e+06	1.85331e+07	4.96799e+06	3.70294e+07	4.02277e+07	2.54806e+07	5.16887e+07	4.84711e+07	6.42648e+07	7.71896e+07	4.18134e+08	1.11321e+08	1.87344e+08	1.53298e+08	3.66172e+07	1.92177e+08	2.01062e+07	6.33517e+07	2.4607e+08	2.24242e+07	3.37239e+08	1.16913e+07	1.5112e+08	6.63795e+07	7.42254e+07
met168	2.07818e+07	361038	6.95388e+06	1.78897e+06	753.347	9.46184e+06	2.70452e+07	1.02528e+07	2.56121e+06	1.42833e+07	1.63384e+07	510828	1.31139e+06	4.29296e+07	1.60408e+06	1.47236e+07	2.21202e+07	3.7198e+07	548101	2.50256e+07	2.00649e+07	1.2171e+07	2.39668e+06	3.58858e+07	7.25825e+07	2.2221e+06	6.13514e+06	81084.2	9.90285e+06	838119	6.19996e+06	3.61513e+06	555931	3.79037e+06	1.00373e+07	1.30886e+07	330970	38070.2	5629.7	165836	4.66639e+07	2.21595e+06	1.10031e+07	340776	1.03695e+07	1.2957e+07	3.34942e+06	8.14867e+06	341882
met169	2.98774e+06	2.16873e+06	215887	80615.6	1.24415e+07	5.03619e+06	5.77586e+06	264397	4.79278e+06	160924	1.25238e+06	2.17506e+06	21.7979	1.05583e+07	6.05695e+06	833655	1.24063e+06	618980	5.02649e+06	3.54283e+06	1.77411e+06	4.06865e+06	2.17052e+06	1.15248e+07	1.25722e+06	754090	375703	2.14788e+06	924013	120724	1.87459e+06	1.25146e+06	203930	719136	5.68959e+06	1.70859e+06	189191	4.0018e+06	1.03036e+07	5.47215e+06	41526	1.4261e+06	896972	801749	2.99488e+06	583243	183903	1941.04	1.6794e+06
met170	6976.76	117.376	19219.6	71588.9	20798.2	322.276	131814	82788.7	8.51748	10820.6	14466.2	73829.4	408868	62296.7	12626.1	514.398	68.6038	658.18	58899.7	10912.8	19387	28700.3	2353.76	24886.6	7203.13	1814.03	33393.2	357.299	3853.75	71712.1	3351.23	1303.53	3263.23	18698.3	4446.67	37539.3	18403.7	34141.3	5766.12	18449.7	28416.7	17400.8	1274.97	9130.4	6316.75	41082.9	143316	4419.57	2108.99
met171	3.79305e+06	1.89115e+06	1.34537e+07	3.90276e+07	3.92239e+06	779780	606175	2.86899e+07	4.11289e+07	2.34209e+07	9.47895e+06	2.30238e+06	4.56336e+07	303308	1.45939e+06	1.81041e+07	2.21209e+07	7.41087e+06	3.05891e+06	482507	5.70668e+06	1.34276e+07	4.12607e+06	98333.3	1.01837e+07	1.04457e+07	2.55836e+07	2.67635e+06	1.54572e+07	1.38488e+06	1.10051e+08	388958	4.55474e+06	1.51365e+07	1.24901e+07	5.81935e+07	1.15915e+06	9.05556e+06	6.38274e+06	46900.3	3.23591e+06	8.5287e+06	2.7803e+07	4.52219e+07	5.20554e+06	126104	3.10874e+06	7.25778e+06	1.43308e+06
met172	229898	17332.1	534.043	204933	259585	156275	4353.85	93676	36190.4	13284.7	20497.3	13143.2	202897	401089	84525.4	10.5676	22278.9	20325.7	217600	43016.4	22558	125267	57278.1	49523.4	297.944	185355	104073	2393.28	21556.7	12752.8	438998	821636	375668	266329	63543.8	176096	275.967	1361.57	148703	517149	32355.5	92315.9	268964	44048.4	109913	159010	28.0282	78220.7	8264.88
met173	1.80511e+06	2.0106e+06	11781.1	512613	488734	214335	3.55345e+06	2.4319e+06	628197	427085	349852	461.788	2.40586e+06	679123	174894	68079.2	2.32301e+06	2.47286e+06	63619	679292	429382	3.16074e+06	5.2897e+06	3.61409e+06	267121	289269	363767	371791	125290	2.19451e+06	154292	385865	8.53208e+06	4.15203e+06	44450.7	574460	861491	660911	2.40339e+06	1.0437e+06	80355.3	364196	118452	1.31492e+06	128763	458572	2.12359e+06	7.52404e+06	1.40796e+06
met174	2036.24	20669.9	41038.4	737.513	4652.6	370.792	56342.6	4991.93	11829.2	15.7418	1565.76	62960	254198	57374.1	57997	19583.6	2162.06	10841.8	55208.9	181.335	8324.38	4002.36	17016.3	22991.3	12374.3	64348.5	4280.24	9826.8	17776.6	2101.19	12243.5	3.04226	69.6073	86406.3	2704.63	6461.91	9039.62	240660	15366.2	14239.8	9890.03	3219	3038.94	33705.7	45212.1	7481.67	3311.77	351.742	4386.36
met175	2655.9	2080.14	7.62538e+07	9.28025e+06	1.48377e+08	2.61884e+07	3.35742e+07	6.34024e+08	1.20351e+07	9.45038e+07	2.49746e+08	6.21411e+06	3.66659e+10	1.57462e+07	84679.3	2.1862e+07	496249	1.3082e+08	4.78827e+06	1.42551e+08	4.53179e+07	1.16372e+08	6.41828e+08	9.35349e+07	1.59557e+07	1.02117e+08	9.25339e+07	5.22764e+08	8.76479e+07	7.51582e+07	2.03432e+08	1.26122e+09	6.23825e+08	4.20936e+06	7.71453e+08	2.99005e+07	1.58023e+08	7.91384e+07	1.01957e+08	1.50766e+08	288145	9.93002e+08	5.00664e+08	28887.4	4.25101e+07	9.81707e+07	5.36971e+07	1.82155e+08	3.42906e+07
met176	1.87899e+09	1.1573e+11	3.79396e+11	4.55395e+10	2.97028e+10	3.81014e+11	1.54141e+11	9.82409e+09	2.24299e+11	1.54481e+11	1.51708e+11	1.37763e+11	3.85562e+12	1.63836e+11	2.33742e+10	6.58893e+11	2.89719e+09	4.71007e+11	3.88406e+11	3.04525e+10	1.43938e+11	7.40345e+08	5.32901e+10	2.03117e+10	7.06394e+11	2.19285e+10	1.07928e+10	3.2192e+11	6.03042e+10	7.22589e+10	4.35414e+09	5.36082e+11	7.10757e+11	1.41525e+11	4.48314e+09	3.08316e+10	2.21287e+10	1.25721e+11	4.62136e+08	9.98273e+10	6.73158e+10	1.31086e+11	4.57834e+11	7.34942e+10	1.33846e+11	8.54197e+10	5.1967e+10	1.44105e+09	1.46674e+10
met177	6.07671e+06	3.03799e+07	2.17687e+07	161723	8.78906e+07	2.12198e+06	2.05874e+08	9.99759e+07	1.14033e+06	4.36156e+06	2.04359e+07	4.14669e+06	8.55262e+08	2.46409e+08	1.42125e+06	4.23709e+07	4.4359e+07	443278	3055.1	2.36756e+07	2.65116e+07	2.77422e+07	585997	1.77689e+08	3.72014e+07	3.50619e+07	1.99961e+07	2.06396e+07	1.39405e+07	459965	4.27868e+06	3.74957e+07	7.36188e+06	1.88629e+07	4.97176e+06	7.59497e+06	3.82411e+06	2.2893e+08	2.49196e+07	1.15728e+08	5.56912e+07	2.56017e+07	2.10749e+07	320493	9.32169e+06	1.81299e+08	9.29397e+07	7.48935e+06	6.73773e+06
met178	1.14687e+07	1.24245e+07	2.26393e+06	2.99727e+07	1.41517e+07	766621	1.33497e+07	3.97728e+07	3.5303e+07	1.10739e+07	1239.82	9.73957e+07	7.5715e+08	1.05917e+08	6.4991e+06	8.34049e+06	2.25752e+07	4.87361e+06	1.93001e+06	3636.04	1.59603e+07	1.11648e+08	3.04272e+06	1.27057e+08	1.74303e+08	1.32204e+07	4.49185e+06	9.22237e+06	2.19739e+06	7058.96	523703	1.28689e+07	7.45596e+07	6.14855e+07	4.32825e+06	7.22984e+07	19589	1.18992e+08	2.92996e+07	5.62732e+07	7.1185e+07	7.56579e+07	2.20194e+07	5.57784e+06	176646	5.42387e+07	2.82997e+07	1.59017e+06	460929
met179	8.58508e+07	1.10911e+07	5.94626e+06	7.61994e+06	2.55825e+06	4.91911e+06	9.49048e+07	1.76175e+07	1.66306e+07	14366.9	2.02699e+06	3.80949e+07	9.94439e+07	1.89549e+06	6.10748e+06	1.26706e+07	3.95823e+06	1.32547e+06	905704	5.80672e+07	9.42338e+06	2.53106e+07	2.10864e+06	1.08371e+07	1.94943e+06	5.65463e+07	2.40597e+07	2.28203e+06	4.05231e+07	2.32374e+07	3.49348e+06	1.87047e+07	4.83439e+06	4.52246e+06	2.54578e+06	7.67017e+06	18206.2	1.15174e+07	2.83654e+06	5.89032e+07	1.1325e+07	143025	106210	3.73039e+06	1.2167e+07	2.91177e+06	6.13487e+06	2.72666e+06	1.44802e+06
met180	1.02594e+06	8.47793e+06	2.05819e+06	3.11169e+06	1.86097e+06	33743.1	313480	3.81266e+06	3.8249e+06	2.45259e+06	3.6805e+06	286008	2.95509e+07	1.08617e+06	2272.96	4.23618e+06	1.67752e+06	384011	2.84092e+06	2.13007e+06	151521	263542	717783	3.07761e+06	107295	148629	330013	955905	2.17027e+06	1.39659e+06	476704	536907	5.2961e+06	318976	1.40444e+06	428115	2.42601e+06	63107.3	1.57251e+06	2.03109e+06	1.47464e+06	85542.1	3.38227e+06	10931.1	212512	799972	70534.8	70118.8	613353
met181	3.55613e+08	3.32491e+06	1.54259e+08	6.28975e+07	1.66284e+08	1.27487e+08	1.45405e+08	2.40075e+08	2.85443e+07	1.53394e+08	1.43715e+06	5.6817e+08	1.5625e+08	5.37112e+08	3.19569e+06	5.50661e+06	1.48312e+07	4.12672e+07	7.71978e+08	1.04932e+08	2.57123e+07	1.07422e+08	6.24054e+07	4.03024e+08	7.14189e+08	1.38965e+06	1.3289e+08	4.53515e+08	5.7451e+07	1.59547e+07	2.03878e+06	1.31726e+08	7.50601e+08	3.57386e+08	9.09402e+06	2.57855e+06	1.64764e+08	2.44311e+06	2.8118e+07	1.26551e+08	8.10685e+07	6.63579e+07	4.97e+08	3.37183e+08	1.17063e+08	5.73441e+07	2.19154e+07	2.67062e+08	2.02872e+08
met182	9.71865e+07	3.4565e+08	8.52163e+06	1.02746e+08	1.16131e+08	2.15686e+07	746613	2.81706e+07	6.04172e+07	1.85862e+08	28286.5	3.65251e+06	2.94074e+08	6.67705e+08	1.02715e+07	3.70026e+08	1.26531e+08	2.41705e+08	1.99152e+08	989913	2.94142e+07	1.05762e+09	1.55531e+06	9.45139e+06	3.45177e+08	6.28041e+06	9.71535e+07	1.69343e+08	4.30983e+06	3.31645e+08	7.27892e+07	1.49909e+07	6.29505e+07	8.05716e+06	906715	3.92937e+07	1.11615e+08	6.48832e+08	1.14316e+06	6.96008e+07	46344.2	4.81969e+08	2.62684e+06	4.38306e+07	8.15726e+06	405085	4.70294e+06	2.37401e+08	6.49388e+06
met183	9.29633e+07	7.69027e+06	1.5476e+08	9.07637e+07	2.24985e+09	3.15827e+08	2.28198e+08	1.84483e+09	1.56709e+09	9.26526e+06	1.50244e+09	8.51308e+08	2.75596e+11	3.30223e+08	7.24166e+07	9.65523e+08	627946	2.48741e+09	1.3884e+09	9.24031e+08	9.7261e+08	1.13391e+09	7.64732e+06	1.317e+09	1.32624e+09	6.03817e+07	1.6415e+09	1.83529e+09	1.18437e+07	2.85186e+06	8.12383e+08	1.16681e+09	1.03781e+09	4.63934e+08	4.60317e+07	4.13862e+08	4.57568e+08	5.40763e+09	5.63473e+07	1.40414e+09	35822.5	2.70254e+08	5.95759e+08	1.19444e+09	4.2238e+08	8.51354e+08	4.74655e+09	5.15068e+08	1.73526e+09
met184	5.63297e+08	1.87623e+08	1.5624e+07	5.70542e+07	2.5126e+08	3.59344e+09	1.35789e+09	1.70355e+09	4.83127e+09	2.93406e+07	5.20863e+07	1.80622e+08	3.7163e+11	1.38844e+09	2.07709e+07	242480	4.63653e+08	4.92957e+07	2.65041e+09	5.17998e+08	1.63062e+09	3.42293e+09	5.35739e+08	2.75282e+07	8.48236e+08	9.85591e+07	1.23258e+09	6.65227e+07	2.12314e+09	3.76121e+08	1.29764e+08	7.89001e+07	5.3448e+08	9.50021e+07	7.87099e+09	2.23694e+08	4.96137e+07	2.95814e+09	7.77697e+07	4.76036e+08	2.63493e+07	6.16647e+08	1.50938e+09	1.72673e+09	8.08188e+07	4.46833e+08	3.12515e+09	6.67065e+07	7.37607e+08
met185	1.7317e+09	1.12458e+09	2.44953e+07	2.20991e+09	3.14201e+09	1.23443e+10	2.73341e+09	4.85566e+09	1.9209e+10	1.20997e+09	2.14028e+08	1.23852e+09	1.28656e+12	3.52107e+09	6.85376e+07	3.79348e+08	5.15081e+09	6.34139e+08	1.07753e+10	1.31606e+08	4.59213e+09	9.8954e+09	1.04143e+10	9.67238e+08	6.94969e+09	1.41221e+08	9.05794e+09	1.18652e+09	6.6991e+09	2.04774e+09	1.54275e+08	4.7277e+08	9.84843e+08	7.79035e+09	2.52357e+10	6.74122e+08	5.24551e+08	1.04312e+10	3.47775e+08	6.17213e+08	3.51451e+09	1.39867e+09	1.58477e+08	5.79103e+09	2.14376e+09	1.27715e+09	1.75615e+10	1.93242e+08	4.24128e+09
met186	3.10622e+06	9.02161e+07	18933.7	66528.6	122371	6.09695e+06	2.92489e+07	4.01387e+07	8.13186e+06	1.1429e+06	5.44274e+06	2.13284e+07	690956	1.87543e+07	568339	1.11292e+07	3.01016e+06	4.36136e+06	2.91584e+06	9.76621e+06	256180	819588	1.27665e+06	3.44843e+06	6.31566e+06	141808	4.46469e+06	709968	1.49775e+07	86953.4	6.10246e+06	1.91629e+07	3.08182e+07	1.97229e+06	4.75683e+06	241956	1.32137e+07	6.81988e+06	776023	1.39092e+06	1.02262e+07	3.03137e+07	6.42848e+07	3.37819e+06	342518	1.72433e+06	242716	1.17981e+07	6.42654e+06
met187	3.93579e+09	1.24636e+09	4.63402e+09	1.21615e+09	2.651e+08	1.97098e+09	1.00497e+09	1.19109e+09	3.78714e+09	5.57226e+08	8.92575e+08	7.11392e+08	7.8384e+10	2.68187e+09	1.3609e+07	1.38028e+07	1.58604e+07	6.32816e+08	2.25742e+09	5.11609e+08	1.5767e+09	3.97768e+09	9.33642e+08	1.99847e+08	1.19102e+08	7.11988e+07	4.2287e+08	1.81457e+08	2.21516e+09	1.71384e+07	4.77487e+08	1.66926e+09	1.81194e+09	375566	2.43425e+09	7.74413e+08	3.00309e+07	1.22349e+09	5.46969e+07	1.77718e+09	4.12567e+08	9.47002e+06	1.73967e+09	1.62889e+09	2.53993e+08	2.59978e+08	1.39279e+09	2.21646e+08	4.94447e+09
met188	1.42782e+08	6.80861e+06	1.79508e+07	1.79836e+07	4.73194e+07	4.53851e+07	4.36682e+06	1.10172e+08	2.16719e+06	851155	9.97737e+07	3.76006e+07	6.20268e+09	1.35406e+08	3.63399e+07	6.27787e+06	1.40948e+06	8.00319e+07	3.19109e+07	2.25592e+07	5.04853e+07	5.35945e+06	5.52766e+06	1.03653e+08	2.62511e+07	6.18506e+07	3.87946e+08	1.64061e+08	2.44624e+07	2.39368e+07	1.24766e+07	5.01777e+07	1.28196e+06	3.5696e+07	5.4824e+07	3.52327e+07	1.94404e+07	4.30651e+08	2.35039e+06	2.08251e+08	3.1507e+06	8.04898e+07	1.01907e+06	3.47777e+07	339968	1.261e+08	1.74355e+08	289883	6.90395e+06
met189	6.38744e+07	3.23134e+07	1.2065e+08	1.75782e+07	1.64422e+07	2.40959e+07	2.16899e+07	4.17781e+07	6.16321e+07	8.15017e+06	9.8387e+06	2.0208e+07	1.24225e+09	9.99553e+06	348712	764197	84379.4	3.97169e+06	2.6451e+07	7.98903e+06	2.48616e+07	2.98266e+07	1.3847e+07	5.95406e+06	4.54318e+06	2.65834e+07	3.35223e+06	2.76694e+06	2.15007e+07	2.84307e+06	3.18343e+07	1.57371e+07	3.51358e+07	7.13888e+06	2.72447e+07	1.42952e+07	526870	1.30506e+07	1.40167e+07	2.47638e+07	2.62574e+07	128425	1.82325e+07	2.88135e+07	8.92834e+06	1.43025e+07	7.60978e+06	8.12955e+06	8.28162e+07
met190	2.715e+06	9.58929e+06	8.59653e+06	5.00694e+06	251092	92110.1	2.61781e+07	1.40914e+08	1.00379e+07	267853	22133.2	8.00049e+07	2.08971e+08	2.24626e+07	1.99709e+06	5264.69	1.64041e+06	4.40108e+07	1.43926e+06	2.58671e+07	4.72357e+06	1.79763e+07	7284.79	35742.2	713318	1.23681e+07	4.07856e+07	5.20685e+07	2.66022e+06	1.97117e+07	1.11541e+08	1.5567e+07	4.75569e+07	3.35152e+07	6.19426e+07	353660	1.6467e+06	485886	2.93742e+07	5.88954e+07	3.53561e+06	5.47701e+07	5.37787e+06	1.57947e+07	281097	2.09654e+06	2.87476e+06	3.68842e+06	7.51306e+07
met191	7.35333e+08	5.31849e+08	7.02201e+08	4.86547e+08	1.78079e+08	9.97003e+07	7.09585e+08	1.9237e+09	3.3223e+08	2.04629e+08	2.43659e+08	8.64448e+08	1.9411e+09	7.38538e+08	3.96554e+07	1.82986e+07	9.75364e+07	2.04569e+08	7.9233e+07	1.00411e+09	1.59059e+06	1.68563e+08	4.21233e+06	532480	4.62569e+07	7.06606e+08	3.47836e+08	1.32638e+09	1.56752e+07	7.98563e+08	9.56805e+08	5.26341e+07	4.06504e+08	2.35642e+08	9.83555e+08	2.45945e+08	8.29478e+07	9.13249e+06	2.04559e+08	5.15411e+08	4.25957e+07	1.48408e+09	5.35543e+07	5.21418e+08	1.60752e+08	1.12776e+07	6.41038e+07	781070	1.98674e+09
met192	503720	2.10912e+07	4.20373e+07	2.07782e+06	2.55437e+07	7.32914e+06	218573	1.19465e+06	1.05798e+06	471396	1.21165e+06	179553	4.16368e+08	1.99838e+07	2.43192e+06	2.85635e+06	3.27984e+06	2.94137e+06	1.94921e+07	1.44033e+07	355522	631342	511288	2.40557e+06	4.18032e+06	107423	1.12565e+06	3.01246e+06	1.29851e+07	1.55264e+06	11349	2.73088e+06	3.71259e+06	1.01016e+07	496984	201841	3.65567e+06	1.58981e+06	3.80733e+07	1.80894e+07	1.5737e+06	1.76724e+07	9.3402e+06	429861	945.435	274119	526600	6.01048e+06	313422
met193	1.24522e+08	5.58971e+07	6.35461e+08	3.4391e+08	2.36084e+07	2.50086e+09	7.02577e+08	1.54799e+09	880629	4.45323e+07	5.27349e+08	4.02643e+08	3.39605e+10	8.75846e+08	6.47101e+06	583016	1.70156e+07	5.57416e+08	9.37645e+08	5.68114e+08	4.44825e+08	3.62029e+08	3.0035e+08	2.45133e+08	2.2395e+08	8.11346e+07	5.64578e+08	1.85053e+08	9.14555e+08	1.05365e+08	954839	6.73872e+07	2.94152e+08	3.39763e+07	1.63533e+09	4.343e+08	179399	2.1276e+09	2.23221e+08	2.19031e+07	3.15582e+06	2.18277e+06	1.75155e+06	6.02277e+07	5.2493e+08	296004	6.97824e+08	9.49878e+06	1.22265e+09
met194	6.71989e+08	5.64846e+09	1.47029e+09	3.93689e+07	1.81268e+08	5.00652e+09	6.8134e+08	1.82548e+08	1.36188e+07	8.89562e+07	1.22845e+09	6.46764e+08	3.07568e+08	1.25841e+08	1.05812e+06	4.75424e+07	461783	9.76688e+07	1.05758e+09	7.28125e+08	2.18584e+08	3.13831e+07	1.21701e+08	7.35717e+08	1.24571e+08	2.96863e+09	2.16175e+09	1.12891e+08	2.36423e+09	2.89698e+09	4.50274e+08	4.10186e+09	5.62031e+09	2.09629e+09	2.48642e+09	3.50933e+08	5.96137e+07	1.91288e+08	4.28538e+08	2.73325e+09	1.04411e+07	4.37667e+08	8.23425e+07	3.37644e+09	1.16192e+09	1.06197e+07	4.08603e+07	5.94965e+08	1.67703e+07
met195	1.0367e+07	2.87989e+07	2.39387e+08	3.12598e+08	5.62767e+06	1.00329e+07	1.1343e+06	6.40885e+07	1.12984e+07	1.99106e+07	6.44508e+07	2.41306e+07	1.95975e+07	7.12973e+07	12656.2	9.3671e+07	2.81636e+07	7.827e+06	1.55141e+06	9.22943e+06	8.68891e+07	1.20993e+08	1.53416e+07	424904	1.78431e+06	5.35527e+07	1.66578e+07	1.19808e+08	1.32682e+07	7.58162e+07	9.96225e+07	5.72882e+06	2.42506e+07	7.39856e+07	1.19067e+07	5.57258e+07	1.37446e+07	2.17246e+06	1.15563e+06	1.12283e+07	5.81212e+07	1.12371e+08	9.78849e+06	9.83917e+07	9.25075e+06	7.13167e+07	3023.79	1.65985e+07	2.20247e+08
met196	6.24475e+07	526253	7.05802e+06	4.90335e+06	7.42161e+07	1.36406e+07	197595	1.05497e+07	7.51539e+06	2.38597e+07	7839.18	1.09728e+08	2.09866e+08	8.57455e+07	112402	5.70481e+06	750855	1.16101e+07	6.21063e+07	8.77203e+06	1.45331e+07	4.50026e+06	7.26101e+06	1.86417e+07	1.07261e+08	1.2703e+07	4.03511e+07	7.79389e+07	6.641e+07	7.34743e+06	781677	1.13109e+07	8.46872e+07	2.15099e+08	1.5821e+07	1.47616e+06	942616	2.9653e+07	7.13777e+07	3.03942e+07	1.15477e+06	6.13709e+06	6.00336e+07	5.35322e+07	1.15678e+08	86.4769	5.07724e+06	3.12397e+07	352688
met197	246303	656665	479560	2426.22	3.0193e+06	12265.7	718.058	522758	2.25605e+06	16406.1	39072.5	189953	1.30579e+08	1.76248e+06	289538	334591	877084	334626	6061.47	218838	198385	80299.5	936812	20004.2	23190.1	4.4224e+06	383314	106252	23580.8	221160	327561	230090	889441	385806	1.03618e+06	2.55935e+06	281397	5.1038e+06	1.43623e+06	1.96555e+06	3.02648e+06	473785	248786	424947	1666.42	1.3939e+06	3.77635e+06	53997.5	39155.7
met198	7.70954e+06	2.72914e+07	2.17005e+08	1.58976e+07	4.24585e+06	4.08764e+07	4.02668e+08	1.0839e+07	8.8113e+07	8.62942e+07	2.28638e+06	1.29864e+06	1.51413e+08	2.43415e+07	1.4854e+06	8.16952e+06	30736.7	4.5667e+06	1.31774e+07	1.7267e+06	174070	339858	21897.2	1.27578e+06	2.83209e+06	1.04516e+06	13504.5	2.59038e+06	1.41347e+07	1.32584e+07	864179	2.32845e+07	6.02346e+07	11492.1	3.12908e+06	1.01238e+08	85767	2.07341e+07	4.62548e+06	2.38604e+07	6.97929e+06	2.05559e+07	4.20123e+06	6.79208e+06	2.24861e+07	1.40305e+06	464165	5.54748e+07	2.60376e+07
met199	1.55079e+09	4.81739e+08	4.07478e+07	2.03838e+08	5.74666e+08	7.1176e+09	5.20367e+08	1.05161e+07	3.1951e+09	2.98371e+06	3.47863e+09	2.38214e+08	4.45114e+09	1.04851e+08	6.80141e+08	1.41207e+08	1.45204e+08	3.33623e+08	6.51875e+09	6.61967e+08	7.87025e+08	1.40029e+09	3.64018e+09	3.07029e+09	2.52148e+09	3.79005e+08	1.02321e+07	4.25897e+09	2.87048e+09	2.80992e+08	1.17444e+07	6.75011e+07	5.44188e+07	5.71743e+09	2.7182e+09	3.20456e+08	2.79158e+09	1.21728e+09	5.6007e+07	2.44638e+08	6.50193e+08	3.54644e+09	4.29659e+09	2.10763e+08	2.83521e+09	8.7017e+07	5.23117e+09	3.64045e+09	1.12657e+09
met200	6.49752e+06	380.36	2.83427e+07	4.18703e+07	1.10067e+07	2.57467e+07	3.49705e+06	800786	7.83092e+07	717586	3.64597e+07	4.21032e+07	1.94395e+07	3.94558e+07	2.67682e+07	2.53038e+07	1.30677e+06	3.32326e+06	1.17824e+06	425242	113768	1.94364e+07	2.11791e+07	8.60821e+06	1.48728e+07	5.49152e+06	8.83073e+06	3.92745e+07	3.92825e+07	2.9291e+07	5.98757e+07	1.04283e+07	2.02564e+07	3.01221e+07	9.7931e+06	3.0084e+07	30583.8	7.91942e+07	4.82812e+06	212559	4.86774e+07	1.99221e+07	6.24264e+06	5.79771e+06	6.98293e+07	2.57095e+07	2.98951e+07	8.36874e+06	2.4326e+07
met201	1.01499e+06	30520.4	178143	604392	823715	19652.4	1.52789e+06	1.56293e+06	135289	33769.9	170166	1.11902e+06	1.63832e+07	1.52555e+06	148085	114130	83954.3	76879	820557	193.317	4.72268e+06	104283	134877	88312.9	987951	1.72434e+06	453589	339338	1309.7	42270	126047	26589.2	174936	9761.97	629458	398770	107349	39050.9	2.41367e+06	64363.6	29046.1	3764.21	2.80949e+06	4813.59	262212	358722	472995	32795.9	1.08202e+06
met202	850197	1.22673e+06	5.04916e+06	140948	1.24369e+06	125779	409060	7.75322e+06	1.18668e+06	4.05965e+06	12512.9	1.03598e+06	3.95675e+07	3.01428e+06	869741	6017.57	17540.9	4.87476e+06	3.23237e+06	462168	2.02295e+06	492365	3.50627e+06	971.757	1.55597e+06	2.87734e+06	9168.19	5.34878	4.04095e+06	1.4246e+06	524923	81020.9	4.07939e+06	4.95492e+06	3.52524e+06	6.09968e+06	1.57333e+07	677823	698416	256839	3082.08	974.405	422487	254887	3.58085e+06	1.20279e+06	24274.9	2.55818e+06	4.40747e+06
met203	2508.59	1.75814e+07	5.3196e+06	2.26074e+07	969401	1.31505e+06	155831	2.20678e+07	98684.7	3.83944e+06	1.7563e+07	92488.2	9.98582e+07	7.10563e+06	254988	48870.9	3.32563e+06	53239.2	1.02739e+07	157979	8551.15	2.95263e+06	7.56686e+06	2.46029e+06	163902	9.89285e+06	1.46567e+06	210498	1.93519e+06	9.11035e+06	2.35399e+06	608925	1.17403e+07	1.36746e+06	4.25853e+06	2.55921e+06	120015	7.92826e+06	6.7387e+06	1.06842e+07	131892	1.75166e+06	2.33321e+07	1.48171e+07	1.54853e+06	9.43602e+06	410086	2.46638e+06	3.97651e+06
met204	1.67043e+06	1.35569e+07	6.97314e+06	7.94535e+06	2.90097e+07	6.50515e+06	2.63926e+07	5.9298e+07	1.08502e+07	7.98891e+06	95583.1	42920.1	1.18128e+08	47451.3	1.90868e+07	6769.58	1.44184e+06	2.24778e+07	1.15442e+06	1.76393e+07	7.43531e+07	7.52001e+06	8.44159e+06	7.43602e+06	7.69142e+06	9.64053e+07	1.71342e+08	2.76924e+07	6.58631e+07	6.15436e+07	1.02256e+08	2.75951e+07	6.37986e+07	3.84153e+07	5.79044e+07	1.16645e+08	2.92318e+07	1.77212e+07	2.46584e+07	1.2292e+08	217315	377194	4.02575e+07	5.43018e+06	1.28553e+07	1.74455e+08	2.79445e+07	6.91994e+07	3.22873e+07
met205	421703	3.18195e+06	2.25124e+07	2.31832e+06	2.90317e+06	3.68897e+07	4.36865e+07	6.12505e+07	1.70169e+06	9108.2	4.35787e+07	559045	2.8622e+06	2.44341e+06	2.24445e+06	7.41769e+06	2.26826e+06	2.80849e+06	3.37092e+07	9982.94	5.81231e+06	1.48855e+07	6.08638e+07	6.13207e+06	1.06196e+06	5.01741e+06	3.47492e+07	2.46604e+07	374235	4.74441e+07	3.32974e+06	1.36019e+07	1.19912e+06	3.09979e+06	1.13038e+07	3.74531e+06	5.22391e+06	1.70163e+06	1.82541e+07	1.69613e+07	1.6942e+06	2.92005e+06	100778	8.44277e+06	635321	1.07373e+06	538674	41416.7	7.23245e+06
met206	999576	3.40592e+07	5.13392e+07	2.76304e+07	3.68995e+07	3.81668e+07	3.92888e+06	4.40336e+06	319458	187.815	1.56486e+07	1.90559e+07	1.70598e+07	1.23951e+08	1.15719e+07	1.86329e+08	5.45354e+06	2.43791e+07	995768	8.49442e+07	5.36439e+06	3.17931e+07	6.0731e+06	1.57326e+06	6.38263e+06	2.62186e+06	3.09756e+06	3.89655e+06	978881	1.41522e+06	5.58877e+07	2.03451e+07	77654.6	1.08022e+07	37244.2	1.94346e+07	2.82761e+07	1.5058e+06	2.13457e+06	5.7324e+07	2.07985e+07	2.05847e+07	2.08993e+07	1.42048e+06	9.60994e+06	1.48124e+06	2.35067e+07	381691	460480
met207	7.20441e+07	1.19477e+06	1.51325e+07	76065.5	1.87585e+07	3.43884e+08	3038.93	2.50718e+07	9.46986e+07	8.59921e+07	130.361	1.63519e+07	1.1266e+10	9.76558e+07	2.26213e+06	1.33006e+06	61604.2	7.96173e+07	5.77725e+08	1.01526e+07	9.83918e+06	1.50025e+08	3.25719e+07	277163	5.43345e+06	1.53036e+08	2.44497e+08	5.44925e+07	6.77036e+07	4.12777e+07	4.40031e+06	4.22373e+06	4.39044e+06	1.24302e+07	2.09884e+08	2.30373e+07	8.1781e+06	3.34044e+08	1.66796e+07	1.6387e+08	228470	2.03952e+06	2.20146e+08	2.10756e+06	70937.9	2.03373e+07	9.56122e+07	5.08567e+06	5.59309e+07
met208	1.47263e+07	175453	4.93769e+06	1.52374e+07	192862	2019.6	8.37193e+06	6.55458e+06	163811	428049	2.05124e+06	4.15856e+06	1.69758e+07	8.27578e+06	500801	3.71151e+06	35599.6	52495.3	2.99895e+06	573787	2.14397e+06	1.2502e+06	538.369	21.02	886607	2.39997e+07	8.21308e+06	9.48229e+06	7.74064e+06	1.67728e+07	9.17949e+06	73746.6	1.54067e+06	725962	3.8801e+06	6.31749e+06	5.38646e+06	2.38203e+07	1.11996e+07	5.57528e+06	1.41401e+06	203094	5.13725e+06	1.35075e+07	603474	2.14256e+07	1.66114e+06	389.346	885.014
met209	9.91116e+07	8.78642e+07	3.94358e+07	3.92727e+08	1.22918e+07	1.338e+06	6.22993e+08	1.93776e+08	2.90348e+08	1.66482e+07	7.83395e+07	9.87648e+07	8.73456e+07	2.1662e+08	1.08456e+06	1.35095e+08	2.98892e+06	1.17539e+07	3.00533e+07	5.00867e+06	1.52613e+07	1.74053e+07	8.04679e+06	148470	31673.3	5.31696e+08	2.07668e+08	7.08054e+07	5.80954e+07	8.59374e+06	998813	606699	639540	140536	6.62553e+06	3.37164e+06	3.52255e+07	5.0967e+08	2.19288e+06	2.91059e+07	6.51634e+06	1.6974e+07	5339.85	6.31527e+07	2.81674e+07	1.04719e+08	3.59747e+08	6.62932e+06	16927.2
met210	273898	77292.1	2713.71	210.754	79533.4	102049	138475	151866	154060	34823	922.74	447148	682489	778579	32786.1	38675.3	4440.73	88023.4	38164.1	465.961	126506	1000.21	74664.3	252410	587525	96934.9	1.26072e+06	18775.9	85866.9	13913.3	118395	143357	490.958	247463	15887.1	118810	11903.3	458834	5931.33	875024	14070.2	23087.6	78683.6	1233.43	155713	106279	221535	76965.1	12165.6
met211	1.41308e+06	3.23217e+06	318890	5.77175e+06	401153	4.58369e+06	1.61296e+07	2.87786e+07	4.56425e+06	1.26183e+06	2.28244e+06	7.70755e+06	1.97473e+07	1.35882e+07	3.3337e+06	2.15336e+06	1.8645e+06	21127.6	4.04144e+06	712665	4.35095e+06	8.01828e+06	7.10407e+06	1.44728e+06	535336	775169	1.10738e+07	3.90125e+06	4.27914e+07	1.25409e+07	132748	106427	9.89503e+06	2362.2	1.28723e+07	1.07921e+06	1.47787e+06	1.37684e+07	228567	4.53549e+07	103534	9.14043e+06	2.16692e+07	5.33604e+06	1.55567e+06	4327.73	6.49247e+07	1.70992e+06	1.59003e+07
met212	1.84866e+07	1.20988e+06	8.56801e+07	1.86118e+08	2.99479e+07	218364	6.75376e+07	6.14971e+07	3.46999e+08	123720	1.75882e+08	3.67746e+07	1.44706e+08	5.01909e+07	2.09949e+06	2.60744e+07	9.12319e+07	644789	1.84906e+07	1.86368e+08	7.99087e+06	4.11992e+08	5.06014e+07	4.44857e+07	4.1709e+07	1.06975e+06	5.52168e+07	1.81199e+08	1.1722e+08	2.27844e+07	2.35339e+08	2.07031e+08	1.16825e+06	9.82528e+07	5.84069e+07	2.92628e+06	1.31737e+08	2.3092e+06	2.51971e+07	4.87115e+07	6.16701e+08	2.91718e+07	5.77555e+07	1.6934e+08	2.02772e+08	381683	1.48344e+07	5.69764e+08	1.21804e+08
met213	1.95666e+08	1.22629e+08	2.30074e+07	10038.4	3.5451e+08	1.00399e+08	1.51099e+06	3.50857e+07	8.36294e+06	4.7647e+07	3377.13	3.76622e+08	1.22109e+10	1.51947e+08	7.61528e+07	1.15815e+06	775037	7.13442e+07	5.98332e+07	2.22212e+07	3.25384e+06	5.52285e+06	6.67563e+07	1.99868e+07	3.88304e+07	140678	1.07525e+08	1.39068e+08	5.18306e+07	740313	1.24126e+06	1.33627e+08	55568.9	3.6013e+08	6.36579e+06	1.15189e+06	1.51223e+07	2.50859e+07	74656.6	2.11503e+07	7.27732e+07	4.21685e+07	5.97462e+06	616999	7.58003e+07	3.59823e+07	2.76195e+06	5.85798e+07	2.39851e+07
met214	576519	911720	2.80411e+06	328664	644831	38937.9	258250	6.16737e+06	452853	2.88825e+06	8054.5	572211	2.42519e+07	2.33939e+06	428055	8444.64	14267.6	3.39416e+06	2.81982e+06	178884	1.03009e+06	285519	2.02696e+06	461.877	1.00541e+06	1.63339e+06	200.762	27112.5	2.42191e+06	1.08493e+06	749627	12471.4	2.19392e+06	3.65659e+06	2.1213e+06	4.22668e+06	1.03818e+07	1.01906e+06	369756	387343	8757.34	18194.4	160538	238291	2.1737e+06	1.15099e+06	170513	2.13621e+06	3.80391e+06
met215	2.94764e+07	2.43753e+08	357818	1.9929e+08	4.31552e+08	1.02914e+08	1.07689e+08	2.69684e+08	2.92326e+08	7.01069e+08	1.05925e+08	1.41722e+09	3.41742e+09	2.83361e+08	3.2332e+08	6.51854e+07	4.80132e+08	3.54347e+08	1.13105e+06	418689	7.78611e+08	2.09527e+07	1.29906e+08	7.69346e+06	4.89859e+08	5.35212e+07	4.21411e+07	1.83956e+08	1.1959e+07	1.95896e+08	9.24283e+07	53.6671	38656.9	3.55671e+06	2.04248e+07	43520.3	4.14409e+07	4.04796e+08	4.38988e+06	7.51675e+07	2.32231e+06	4.82949e+08	9.27952e+06	6.04599e+06	514336	6.27197e+07	1.8955e+07	4.78192e+06	7.00551e+06
met216	175558	1.57201e+06	1.22609e+06	264781	351908	326802	111029	307068	402797	34351.5	434673	379697	2.3601e+06	426185	37201	153187	5375.81	121955	2668.48	253017	59557.8	5892.9	100303	97047.2	443951	348511	249299	308989	46882.6	557.208	529794	5627.86	544767	6806.07	15650	869676	69093.4	33914.7	573208	672190	687686	118714	351245	78954.8	1.19286e+06	216.998	376532	286516	1.29437e+06
met217	9.09206e+07	1.47221e+08	1.60741e+09	8.20018e+08	7.40834e+09	1.22867e+08	2.5718e+09	5.96551e+09	6.58721e+09	4.22931e+08	3.94961e+07	4.09862e+08	1.56842e+11	2.52291e+09	4.42672e+08	1.0479e+09	4.26059e+08	3.7313e+09	1.41166e+08	1.43263e+09	4.33226e+09	7.54811e+09	3.1459e+08	2.9578e+07	587075	5.75458e+09	6.23775e+08	1.59087e+07	6.53152e+08	9.84787e+07	7.09176e+08	1.63244e+07	1.13445e+09	6.17429e+09	1.87117e+09	1.28967e+08	2.79949e+09	1.03792e+10	6.16434e+09	3.60873e+09	1.91655e+09	5.5363e+08	2.75299e+08	3.54686e+08	6.82501e+09	1.87762e+09	3.24374e+09	5.30611e+09	1.12965e+09
met218	197730	2.7734e+06	4.15026e+06	1.28296e+06	5.26471e+06	264721	368142	5079.74	2.12073e+06	816325	329.143	6984.68	1.14414e+06	6.85049e+06	310345	507122	19952.4	165677	2.64645e+06	1.07559e+06	688.709	2.97106e+06	145078	2.29959e+06	653023	52604.4	275654	333460	1.56801e+06	836503	3.28592e+06	983080	227020	1.87212e+06	56044.4	39062.1	189794	856862	9.9104e+06	4.07921e+06	42585.6	1.00121e+06	965.906	5220.57	52159.4	225476	871176	11547.5	2407.32
met219	6.84734e+06	495016	1.96757e+06	7.0694e+06	90206.4	1.73749e+07	1.85998e+07	2.23038e+06	553643	6.56398e+06	2.85117e+06	3.19906e+06	1.77595e+06	24848.7	1.2921e+06	1.61161e+06	1.27254e+06	15761.4	330162	1.39514e+07	1.23009e+07	517571	1.15893e+07	5.12821e+06	4.82856e+06	3.62438e+06	6.62308e+06	749165	3.40776e+07	1.31003e+07	7.57566e+06	120051	2.7554e+07	8.24112e+06	9.48227e+06	1.25926e+07	5.22501e+07	8.47328e+06	8.91221e+06	2.39515e+07	989990	510530	7554.01	2.27613e+07	3.76141e+07	256859	2.79774e+07	5.17545e+07	1.47024e+07
met220	5148.01	1.62721e+08	192491	2.25449e+07	1.3054e+08	1.0617e+07	5.04731e+08	2.25122e+08	6.82109e+08	1.33204e+07	1.87124e+08	1.43212e+08	2.41676e+08	1.38711e+08	1.61536e+07	3.99318e+07	409866	1.52272e+07	1.27152e+08	5.55847e+07	3.08243e+06	4.23125e+07	3.75849e+06	5.77486e+07	2.3569e+07	5.37465e+06	1.9306e+07	1.31043e+08	9.50335e+06	9.21584e+07	3.00962e+07	3.32638e+07	2.98888e+08	2.54376e+06	8.29585e+06	1.91045e+07	7.89993e+07	31160.5	5.6218e+06	2.95075e+08	3.98432e+06	2.01682e+08	5.54094e+07	8.37667e+06	1.00227e+07	7.4247e+07	9.14952e+07	9.72442e+07	2.31039e+08
met221	1.67089e+07	6.182e+06	3.9004e+07	1183.89	2.21591e+07	1.22076e+07	2.49677e+07	659864	1.77421e+07	3.45058e+07	1.79355e+07	22306.1	9.47778e+06	1.57727e+07	9.72344e+06	3.53814e+07	79405	3.68128e+07	1.02076e+07	3.92486e+07	6.26981e+06	1.20015e+07	3.98996e+07	1.55617e+07	838529	4.18122e+06	628580	3.10093e+07	8.59501e+06	371.468	2.54917e+06	1.02082e+06	2.95213e+07	3.13039e+07	1.5481e+07	1.28293e+07	1024.38	673732	1.71703e+06	9.43082e+06	3.44563e+06	2.81123e+06	345585	1.17768e+07	4.67955e+06	442371	2.51623e+07	73955.9	128123
met222	9.41732e+06	4.20492e+06	3.35281e+06	116204	1.02371e+08	3.55605e+07	1.90015e+07	9.88047e+06	455466	1.98879e+06	2.46678e+08	11129.4	5.75679e+09	7.28233e+06	2.38986e+06	4.36976e+06	387123	1.28943e+08	3.97253e+07	2.49438e+07	9.80942e+06	962394	185120	2.42721e+08	1.43129e+06	6.72068e+07	4.29607e+08	1.9205e+08	2.78893e+07	9.61497e+07	2.01736e+07	1.07935e+07	6.85009e+06	3.6045e+07	60580	1.49642e+07	7.22968e+06	1.60269e+08	647486	6.13412e+07	5.06381e+07	1.22199e+08	472107	1.0324e+07	1.26388e+06	8.1869e+07	2.0007e+08	2.00298e+06	5.18098e+06
met223	21170.5	1394.93	261171	2921.38	5.84939e+06	11026.5	876587	210514	129985	457010	142325	1409.52	3.90458e+06	356833	247009	38583.3	2027.29	86048.3	4974.94	132387	14.1475	486371	154149	470015	1.03589e+06	15095.8	282910	69498.7	152500	179606	426202	4265.43	86729.7	227988	51478.6	352179	12078.7	983571	1.75153e+06	742012	612026	109507	183517	138430	19568.6	1.94409e+06	1.50388e+06	76221	69082.4
met224	6.46889e+07	6.68087e+08	4.71613e+08	1.06736e+08	1.99018e+08	8.75646e+07	4.52861e+07	3.15642e+08	2.99119e+08	2.16893e+08	5.69141e+08	9.23587e+08	1.10442e+10	4.68194e+08	6.08955e+08	2.95579e+08	1.81146e+08	1.73999e+07	6.38792e+08	2.47334e+07	1.67713e+07	9.23039e+06	1.34428e+07	1.87695e+08	2.52193e+07	2.78819e+07	4.35136e+06	5.17977e+07	3.5887e+07	5.02846e+07	2.1928e+08	4.9551e+07	4.42791e+07	2.31186e+06	4.79013e+07	2.72337e+07	2.1956e+08	3.5728e+08	3.23515e+08	1.39039e+09	1.81724e+08	4.87044e+08	1.50321e+09	3.70595e+08	1.33728e+08	3.02241e+08	1.38098e+08	1.18466e+08	1.68203e+08
met225	1.32192e+09	1.82607e+09	4.95164e+09	1.04673e+10	1.09639e+09	3.44491e+07	1.94223e+06	3.09191e+10	4.59602e+08	3.23893e+09	7.86514e+09	2.65932e+08	5.27679e+09	1.38882e+09	6.17762e+08	7.11269e+09	7.5624e+09	2.44938e+08	1.80256e+08	3.23072e+07	2.4673e+10	2.8434e+09	1.60607e+09	5.79496e+09	3.6188e+08	2.09459e+10	4.11552e+10	1.51913e+10	2.20819e+10	1.31484e+10	3.0997e+10	1.86216e+10	4.83987e+10	1.06016e+10	5.24342e+09	6.15095e+10	3.79524e+09	3.21276e+10	4.01571e+09	3.19458e+10	1.34966e+09	1.04215e+10	2.49671e+10	2.42326e+09	1.6169e+09	1.09879e+10	1.9429e+10	1.59032e+10	2.09354e+07
met226	1.45186e+08	1.64053e+07	3.23347e+06	2.24994e+07	1.79893e+08	1.09823e+08	1406.71	9689.77	447869	177693	2.76126e+06	168341	2.25116e+07	6.92083e+06	4.65297e+06	2.60314e+06	420497	4.69433e+06	3.99567e+06	4.02095e+07	2.39757e+07	5825.7	4.63394e+06	8.80564e+06	809000	2.28271e+07	4.77162e+06	2.74887e+07	2.20306e+07	510301	1.01006e+07	8.60526e+07	1.52208e+07	2.96447e+06	1.05333e+07	1.98158e+07	2.40804e+07	7.9867e+07	1.31909e+08	4.08732e+07	2.68433e+06	3.37512e+07	3.43199e+07	1.51769e+08	4.35851e+07	7.93691e+07	5.34532e+07	185325	2.59129e+06
met227	6.67118e+06	9.70262e+07	6.26483e+06	2.99042e+06	3.41425e+06	1.05087e+06	2.02459e+07	7.61348e+07	1.29386e+07	2.31832e+07	1.00913e+07	1.54198e+07	1.36503e+08	1.67262e+06	113957	132317	5.95106e+06	2.88963e+06	7.274e+06	1.98942e+06	1.27845e+06	5.63815e+06	6.73678e+06	1.99643e+06	1.83477e+06	1.17134e+07	3.35041e+06	7.95252e+06	4.96054e+07	4.38561e+06	2.23037e+06	142341	2.11454e+06	1.09505e+06	3.17274e+06	4.33796e+06	1.23269e+06	3.04467e+06	3.27006e+07	3686.36	2.84542e+06	3.59368e+07	1.7439e+07	1.15022e+07	5.72613e+06	2.98171e+06	2.89754e+07	841728	5.17796e+06
met228	37410.2	2.16594e+06	381772	218008	2.57309e+06	2.29262e+06	1.88252e+06	219190	146348	1.39145e+06	1.87165e+06	20016.1	581930	2.31751e+06	658009	108875	112831	467811	488667	332401	222738	6.68274	3.15704e+06	1.07959e+06	326021	566939	176316	368941	538084	1442.28	441851	337843	1118.3	162708	598280	306217	557371	5623.73	2.10023e+06	1.06289e+06	2.84336e+06	800265	6136.25	3.54929e+06	989894	257926	65831.3	242236	128213
met229	149821	1.93668e+06	35883.3	3.35762e+06	293606	4.55197e+06	394534	1.62765e+06	9.42875e+06	1.75302e+06	2.33454e+06	8.0191e+06	5.3072e+07	90014.2	173925	281793	774705	518269	4.71425e+06	2.35297e+06	2.17554e+06	143787	1.72509e+06	8.55144e+06	7371.45	338379	1.54843e+06	512942	319652	587438	549694	333145	8.25477e+06	1.23641e+07	23602.6	2.73585e+06	1.49218e+06	1.65703e+06	21622.8	2.83481e+06	2.75296e+06	184364	1.38057e+07	8.32345e+06	118168	1.51075e+06	4.77227e+06	686833	672222
met230	1.76239e+07	6.38723e+06	7.67115e+07	2.46351e+08	7.0785e+06	3.43415e+07	9.68483e+07	4.08568e+06	9.88283e+06	2.0835e+06	2.78036e+08	329024	5.03265e+06	3.24733e+06	2.0783e+06	577130	1378.52	3.23962e+06	2.31825e+06	3.61931e+06	1.41763e+06	1.23388e+07	5.54756e+06	278274	1.85063e+06	48702.9	2.95822e+07	1.72882e+07	3.4544e+07	5.99508e+07	7015.58	6.05209e+07	2.63165e+07	6.96073e+06	5.41869e+07	309594	1.56503e+07	1.3384e+08	1.62768e+06	145973	1.29873e+07	1.52831e+08	5.97404e+07	4.61948e+07	4.51753e+07	1.15268e+07	1.91167e+07	3.55923e+07	1.02708e+06
met231	1.0981e+07	47913	1.19184e+08	1.35706e+07	1.26173e+06	1.00008e+08	28251.6	1.02627e+07	2.17399e+07	3.67359e+06	326544	4.16204e+07	3.62614e+09	315523	3.69629e+06	15761	4.0292e+07	2464.78	1.79712e+07	3.53901e+06	5.37061e+06	1.2108e+07	1.40602e+08	5.68813e+06	7.1119e+07	2.76649e+06	5.68134e+06	6.92452e+07	6.48501e+07	1.3538e+08	2.89873e+06	1.0629e+07	632252	4083.19	2.47598e+07	6.77455e+06	1.78944e+06	2.10311e+07	9.58083e+07	6.25855e+06	2.04748e+08	2.04328e+07	3.06736e+07	1.3863e+08	3.35948e+07	1.19752e+06	1.20312e+08	1.97501e+06	2.05213e+07
met232	8.50923e+06	71074.5	3.86845e+06	3.48246e+06	694753	1.09096e+07	2.08665e+07	7.61621e+06	2.09336e+06	4.28346e+06	420892	2.55983e+06	3.14684e+07	3.64401e+06	1.75099e+06	3.1018e+06	48520.2	1.51212e+06	905832	6.43557e+06	858586	2.88564e+06	1.65985e+06	944823	573.932	726337	35947.6	11706.7	363869	1.37489e+06	3.43977e+06	16479.6	6.13296e+06	40662.3	1581.89	960801	6.01215e+06	733919	720384	67996.3	3.79784e+06	305216	113427	551882	1.95377e+06	490870	579534	1.09479e+06	152426
met233	5.86545e+06	58069.1	4.31507e+07	1.34514e+06	1.2727e+07	4.98794e+07	4.76864e+07	3.29951e+07	3.7318e+06	1.71148e+07	5.78152e+06	3.70217e+06	1.8565e+07	2.59474e+07	1.14254e+06	6.66465e+06	1.21388e+06	6.69773e+06	1.12067e+06	155084	756911	7.12072e+06	571926	5.2941e+06	1.44393e+06	3.62538e+06	1.19597e+07	2.34641e+07	1.32496e+06	7.86909e+06	510989	2.0092e+07	116729	8192.56	1.11235e+07	6.87941e+06	1.57346e+06	229541	287304	2.51779e+06	1.52423e+06	2.77354e+06	5.50811e+06	2.71382e+06	3.32369e+06	6.06127e+06	357493	3.03615e+07	682408
met234	2.37565e+06	2.64579e+06	1.13255e+08	6.97358e+06	2.99281e+07	7.1177e+07	2.61811e+08	2.38007e+07	1.65924e+07	5.02964e+07	3.78245e+07	4.51924e+06	6.84745e+07	8.53873e+06	2.62308e+06	4.69573e+06	72464.4	1.12082e+06	5.49758e+06	4.70632e+06	2.15204e+06	683928	3.74618e+07	2.2654e+07	1.63317e+07	9.6395e+06	1.29592e+07	4.33083e+07	2.46747e+07	1.63343e+07	1.12403e+07	4.35396e+06	9.80383e+07	6.83084e+06	5.36056e+06	2.18499e+07	3.38563e+07	3.30271e+06	1.15149e+07	6.6724e+07	2.57235e+06	4.50553e+07	1.12427e+08	554249	2.71243e+07	6.94668e+06	9.68355e+06	9.84799e+07	1.43021e+07
met235	4412.6	6.12467e+06	7.68476e+07	2.32727e+06	9.1193e+07	5.62076e+07	1762.74	293156	7.20432e+06	2.50201e+08	7.49213e+06	2.32825e+07	3.05248e+08	1.72421e+07	1.35874e+07	8.61418e+06	1.3401e+06	3.54526e+07	2.81269e+07	8.12299e+06	2.29119e+07	1.75614e+07	382944	85119.2	7.32407e+06	1.02693e+07	1.99452e+07	805685	1.02585e+08	700094	9.05226e+07	2.97652e+07	3.48835e+07	9.21179e+07	5.11237e+06	191720	1.52042e+06	1.98574e+06	538887	9.24346e+06	2.1909e+07	6.37511e+06	61982.9	6.76444e+06	369.894	72076.3	3.20547e+07	1.58994e+06	466126
met236	3983.64	12486.3	515376	1404.04	1.22248e+06	36634.1	7059.78	1.40105e+06	1.81464e+06	38395.6	185224	3.75219e+06	2.61974e+06	141137	572903	208403	135224	463877	152482	970803	14644.3	342161	809164	2774.29	2.13389e+06	1.4432e+06	911827	167515	415731	5559.04	14457.8	142780	2.58084e+06	730602	247872	3.14765e+06	1.80296e+06	1.10089e+07	11112.1	2.85272e+06	3.99809e+06	1.13755e+06	157012	13917	812308	909098	6.12566e+06	129487	973451
met237	3.72009e+06	37537.3	4.14364e+06	1.22034e+06	3694.79	410570	8.82246e+06	1.70762e+07	2.32867e+06	111083	22761.1	4.38278e+06	8.24368e+08	1.04441e+07	702825	396330	2.22614e+06	362497	2.11564e+06	5.96459e+06	1.54481e+07	26265.9	1.66685e+06	840523	718060	1.7124e+06	7.96053e+06	8.51104e+06	796412	1.2933e+06	5.88117e+06	1.21987e+06	310849	1.48236e+06	613523	1.3782e+06	25782.7	2.14928e+07	418432	5.20856e+06	6.19776e+06	5.0315e+06	760666	357046	698291	1.15987e+07	2.09085e+07	328335	1.08324e+07
met238	1.66682e+07	5.98409e+06	9.64818e+07	3.25974e+06	1.36399e+08	8.0941e+07	5.6156e+07	3304.45	6.82134e+06	6.69992e+06	3.27296e+06	117625	4.6966e+06	8.67384e+07	1.08736e+07	2.61929e+07	1.12678e+08	7.79593e+07	1.02347e+08	1.32831e+06	1.46375e+07	8.01673e+07	2.23183e+07	7.32443e+07	1.14883e+08	94744.2	3.78511e+07	2.19205e+07	272567	1.88393e+06	2.17659e+06	6.12111e+07	1.9044e+07	5.65011e+06	5.76574e+07	6.56773e+07	3.09651e+06	2.04045e+07	567095	7.77221e+07	1.23987e+08	394894	8202.89	951728	914473	2.37191e+07	6.17882e+07	4.31956e+07	7.14859e+06
met239	4.42263e+06	5.25963e+06	6.26294e+06	2.9142e+06	1743.18	8136.71	118354	4.31795e+06	5.12821e+06	550.173	776955	1.98871e+07	3.78754e+07	1.53459e+06	2.52487e+06	35380.2	57545.8	910376	13114.9	1.76143e+06	1.48893e+06	7.67925e+06	164399	9.10668e+06	96560.4	1.96182e+06	9719.62	293017	1.81269e+07	1.3166e+06	758181	5.97129e+06	1.03988e+07	3.08225e+07	698306	6.71671e+06	4.94392e+06	6.31722e+06	3.6706e+06	6.1169e+06	1.71575e+07	5.27256e+06	1.16857e+06	5.72645e+06	5424.7	1.45458e+07	3.6213e+07	818076	12924.7
met240	103601	858063	3.404e+07	1.30238e+06	371132	1.97207e+07	4.08621e+06	2.45721e+06	257016	2.6303e+06	6.81759e+06	1.0554e+06	2.2902e+08	2.29765e+07	2.17617e+06	8.29747e+07	2.54183e+06	2.15001e+06	9.31209e+06	1.75672e+07	824364	954569	2.07593e+07	1.55027e+07	922022	981659	276099	1.9212e+06	1.55444e+07	6.45905e+06	6.03478e+06	1.48551e+06	366971	36521.4	8680.29	1.51971e+06	1.67661e+07	101092	1.17082e+06	140967	244686	1.08596e+06	9.81602e+06	276534	1491.32	320985	656996	55775	221185
met241	6.57443e+06	61677.9	200.959	71987.7	1.95451e+06	74499.4	1.64532e+06	2.79452e+06	255854	3.03517e+06	794571	81254.2	5.34373e+06	1.33393e+06	6406.69	74408.3	406199	443498	121894	531527	27718.2	922872	1172.91	316368	419.21	76597.3	1.30504e+06	101078	1.79769e+06	499529	350802	112702	2940.95	41375.9	115033	50437.3	24172.3	2.18409e+06	595114	157922	3.70028e+06	14685.6	474331	2.50025e+06	223509	31328.2	483492	464176	54823.5
met242	5110.51	26226.3	368442	566155	6832.64	176470	43286.3	772963	5006.33	61871.8	144246	31615.7	267056	596505	28573	90548.5	6894.39	68582	13320.9	48564.3	35743	375.633	25833.8	217978	26665.9	210345	286628	56329.5	92566.9	361796	75686.1	206324	324925	250492	24444.6	35107.8	484170	443083	868.641	543775	952244	18702.4	43022.8	205706	763654	20130.4	301210	9576.7	215905
met243	2.50372e+06	2.12882e+06	3.48489e+06	7.90183e+06	2884.74	5.83535e+06	7.4816e+06	64002.4	1.713e+06	2.21112e+06	8.99652e+06	5.33504e+06	7.56416e+07	7.47121e+06	3.51566e+06	8.65189e+06	891484	5.98844e+06	7.89376e+06	2.82458e+06	180839	416229	82566.1	260944	3.93822e+06	7.7156e+06	1.02612e+06	1.34738e+07	6.43455e+06	5.17222e+06	23307.4	4.34785e+06	2.21759e+06	854446	637691	217692	33041.6	1.42915e+07	254685	47173.2	1.54532e+06	4.50532e+06	2.36954e+06	428729	5.90153e+06	3.54152e+06	359964	5.96776e+06	3.42904e+06
met244	3.15814e+07	1.16762e+07	7.33585e+08	597.092	6.22471e+07	2.36429e+07	5.63296e+08	8.22647e+06	1.99956e+08	7.17753e+07	4.096e+08	4.86845e+08	5.97133e+09	1.02462e+09	1.2477e+08	1.27915e+09	1.12678e+07	1.62363e+07	1.40959e+09	1.48567e+08	8.53259e+07	2.77528e+08	5.42432e+08	3.86418e+08	1.32102e+07	1.0254e+09	7.66786e+07	6.0655e+08	1.72593e+09	6.00709e+08	7.22208e+08	4.32189e+08	8.88597e+08	3.24973e+06	5.07567e+07	2.24732e+08	2.56829e+08	6.44321e+08	4.64615e+08	1.84605e+08	9.35028e+07	9.55034e+07	1.80313e+08	1.25929e+08	9.81454e+07	4.43734e+07	2.33552e+07	4.22798e+07	6.17069e+07
met245	57448.2	1.60533e+06	1.62335e+07	1.68749e+06	597674	1.68152e+07	394817	934200	9.17278e+06	948292	1.90124e+06	1.83074e+07	2.30038e+07	2.28972e+06	1.28241e+07	11352	2.16007e+06	2.57761e+07	8.59501e+06	3.20812e+06	27615.3	260731	2.13817e+06	6.03026e+06	6.05153e+06	47409.8	1.49915e+06	314130	5.91964e+06	1.75861e+06	640415	2.3842e+06	2.7603e+07	2.86166e+07	423702	6.79546e+06	1.90692e+07	3.29216e+07	2.21397e+06	4.07093e+06	268.401	362731	3.56525e+06	1.16316e+06	3.26135e+06	1.72069e+07	1.6298e+07	3.99779e+06	1.27778e+06
met246	6.88787e+10	4.81978e+08	1.40176e+10	2.9229e+10	3.13254e+09	2.23922e+07	2.69622e+10	1.55278e+10	3.86478e+08	8.50091e+07	1.1158e+10	1.2139e+09	9.42908e+08	2.9334e+10	1.27453e+10	1.37084e+09	1.20443e+08	6.06889e+09	6.09485e+08	5.56145e+09	2.68447e+07	6.73701e+10	8.20808e+09	9.70206e+08	5.26475e+10	2.88275e+10	5.35444e+09	8.5495e+10	1.30673e+11	9.02346e+09	4.27929e+10	4.67234e+10	3.88607e+10	1.74348e+09	7.28616e+09	2.82534e+10	1.71876e+10	1.90384e+10	3.32651e+09	8.35618e+10	5.39213e+09	1.89312e+08	1.11392e+10	5.15474e+09	1.01116e+08	1.07291e+11	5.16744e+09	1.19665e+10	4.12637e+09
met247	2.35279e+07	1.43464e+07	1.56239e+09	9.17411e+06	6.52121e+06	6.87411e+07	2.7722e+06	1.89624e+08	1.45418e+09	2.57191e+08	2.13963e+07	6.85683e+08	3.26568e+10	2.75097e+08	1.02039e+08	8.29777e+06	7.51483e+06	6.47684e+08	5.01906e+08	1.08495e+06	8.65019e+06	8.17416e+07	2.98364e+08	4.87038e+06	2.87619e+07	8.97455e+08	2.97623e+08	9.85013e+08	3.36618e+08	1.35788e+08	1.74274e+09	2.61092e+08	3.71964e+07	6.25047e+08	2.84689e+07	2.42164e+08	6.91756e+06	1.44678e+09	9.46899e+08	1.30448e+09	9.52364e+08	2.44696e+07	1.42616e+09	4.39601e+08	1.1307e+09	1.78635e+09	1.39871e+07	5.14369e+07	7.14955e+08
met248	2318.06	7.66735e+07	3.65049e+07	1.03327e+08	3.12936e+06	2.14543e+07	7.12669e+07	3.71276e+07	2.06863e+08	3.70201e+07	1.47855e+07	7.16545e+07	4.81128e+08	469082	2.81537e+07	4.00016e+06	6.06447e+06	1.02343e+06	3.36062e+06	1.02541e+08	1.98362e+07	1.31397e+08	8231.22	4.46548e+06	1.29013e+07	362758	2.82259e+06	1287.96	783076	3507.12	7025.21	196306	5.68943e+07	647183	7238.32	3.75182e+07	616630	4.15456e+06	9.24904e+06	2.90943e+07	6.30323e+07	5.38256e+06	1.90775e+07	2.0931e+07	53480.7	4.67384e+07	7.34737e+06	1.13062e+07	7.72879e+06
met249	1.9825e+06	6.6496e+06	6.65354e+07	3.60509e+07	1.13543e+07	368963	2.68337e+07	5.48061e+07	1.36041e+07	6.22915e+07	3.16962e+07	3.70291e+07	1.56054e+06	5.93196e+07	17280.2	1.50114e+06	7.59508e+06	869258	4.81041e+06	5.76371	3.52171e+06	8.03147e+06	174850	8.0579e+06	7.59946e+06	6.38445e+06	8.10282e+07	4.17463e+07	338.014	2.71031e+07	1.92708e+07	1.83228e+07	552070	6.15503e+07	9.90168e+07	164528	1.43745e+07	2.45692e+07	3.39759e+06	1.28531e+07	6.8856e+07	594355	6.44652e+06	4.78711e+06	4093.91	1.01058e+06	1.52029e+07	904084	2.07004e+07
met250	1.3932e+07	4.73562e+06	5.26664e+07	3.27881e+07	8180.89	3.75376e+07	2.04058e+07	4.31827e+06	6.72247e+06	1.67425e+06	6.91048e+07	1.2179e+07	6.78489e+08	494769	887141	1.10369e+08	1.14855e+08	120627	1.13831e+07	1.69624e+07	1.00122e+06	5.83907e+06	1.24375e+07	1.71987e+08	342372	1.36273e+07	3.47169e+06	9.27921e+07	5.62693e+06	6.41708e+06	8.01921e+06	6.54266e+07	2.95781e+07	8.56184e+07	3.2418e+07	3.78259e+06	8.22464e+06	1.47376e+08	2.71187e+07	1.06956e+08	1.41344e+07	7.36074e+06	2.4501e+07	1.1723e+07	1.68162e+08	6.34177e+07	5.89661e+07	2.23692e+07	2.09646e+07
met251	192653	1.40931e+07	4.45611e+06	261171	5.96907e+07	7.18687e+07	3.1543e+07	546460	3.0621e+06	9.00694e+06	16602.6	36219.2	1.16788e+08	27964.8	1.92671e+06	178324	1.02294e+07	2.40977e+06	1.19328e+06	1.10502e+07	1.00916e+07	3.61147e+06	1.37943e+06	1.42152e+06	2.00237e+06	2.76633e+07	1.4705e+07	3.52242e+06	9.75918e+06	2.14723e+07	1.50613e+06	687540	3.83609e+07	449594	2.77758e+06	1.72529e+06	1.10428e+07	3.68279e+07	9336.73	9.19925e+06	259153	8.23197e+06	2.00099e+06	9.6312e+06	3.32041e+07	1.20265e+07	85520.4	6.81912e+07	1.95666e+07
met252	3.67466e+07	1.72904e+07	36761	1.07174e+06	84580.2	8.45046e+06	3.10747e+07	2.13317e+07	4.05648e+06	1.10556e+07	349732	1758.24	2.26629e+08	3.27527e+06	6.058e+06	5.33505e+06	1.12133e+06	781438	1.58354e+07	3.03669e+07	1.14739e+07	1.12374e+07	3.2527e+07	1.68664e+07	1.06496e+07	1.30884e+06	2.92137e+07	1.50719e+06	1.31518e+06	5.4215e+06	2.43979e+07	1.91135e+06	47398.5	3.79522e+06	467.347	916309	1.89307e+07	4.08117e+06	954860	1.57317e+07	7.04051e+06	318006	2.37732e+07	1.16949e+07	1.38883e+07	2.35871e+06	2.03868e+07	7.97838e+06	7.01897e+06
met253	2.93609e+06	792525	1.28535e+06	569789	8111.61	5.09294e+06	85225.9	3.65058e+06	4.74207e+06	1.84376e+06	3.65445e+06	287115	5.58769e+08	5.09697e+06	794435	2.43705e+06	275389	109355	5.57474e+06	320883	4.65336e+06	2.63403e+06	1.9838e+06	4.94223e+06	2.74298e+06	1.89173e+06	1.81887e+07	3.51539e+06	55560.1	3.43973e+06	861167	165209	902787	4.85224e+06	7.59205e+06	76545.5	684284	1.61132e+07	61.2006	4.7601e+06	974274	6.17438e+06	776331	1.47136e+06	41296.7	3.25278e+06	9.53072e+06	1101.04	192714
met254	2.54334e+07	2.83545e+07	5.72723e+06	5.88483e+06	2.51597e+06	5.49004e+06	5.25421e+06	5.76184e+06	303862	690925	30485.6	3.96274e+06	2.94447e+08	2.39116e+07	2.81149e+07	4.08806e+06	3.88617e+06	3.01561e+06	4.76518e+06	7.22113e+06	1.86465e+06	726516	403418	242919	7.20667e+06	859297	7.79669e+06	1.12601e+06	203960	5.99401e+06	274339	1.03088e+07	1.17435e+07	1.8117e+06	405347	2.68943e+06	5810.65	1.14261e+07	4.13295e+06	1.78112e+07	4.37394e+06	1.64338e+06	1.03769e+06	1.72798e+06	1.20567e+06	9.67065e+06	227624	978264	4.08706e+06
met255	4.84648e+06	1.80389e+06	1.07624e+07	2.86145e+07	2.56591e+07	6.82052e+07	1.91146e+08	411479	1.55505e+07	3.85933e+06	2.56081e+07	3.30563e+06	5.72586e+07	1.41929e+06	2.41796e+06	7.19782e+06	2.68019e+06	2.37288e+07	5.21861e+07	1.23162e+06	1.49735e+07	9693.85	2.67738e+07	1.2171e+07	1.13669e+06	529.401	1.77708e+07	1.51389e+06	4.69347e+07	2.91117e+07	9.94072e+06	2.18417e+06	4.81267e+06	2.32874e+06	9.54462e+06	2.37458e+07	8075.6	4.68174e+06	1.89655e+06	1.48797e+07	9.13462e+06	2.98606e+06	133634	1.02379e+07	2.0285e+06	3.28578e+06	449651	1.26054e+06	951318
met256	6.21872e+07	2.82386e+07	8.85462e+06	2.75433e+06	3.83343e+07	7.92799e+07	2.36465e+07	3.23803e+07	1.03616e+06	2.2751e+08	4.21839e+07	2693.6	5.05376e+09	1.69972e+08	3.3121e+07	2.1735e+07	2.40171e+07	2.37029e+08	1.82679e+07	1.24457e+08	1.5273e+07	1.12805e+08	7.33209e+07	4.50866e+06	13.3848	9.83182e+06	2.39044e+06	1.04079e+08	770404	5.45057e+07	94449.5	5.17025e+07	3.65322e+07	9.62787e+07	2.71915e+06	7.76633e+07	1.26923e+07	6.62341e+06	7.20566e+07	1.16239e+08	6.09764e+06	4.25827e+07	3.68266e+06	1.69959e+07	2.2255e+08	1.93119e+06	2.90709e+07	1.42418e+07	2.79931e+07
met257	4.77258e+06	4.39536e+06	1.69335e+07	3.39516e+06	5.00737e+06	8.80663e+06	5.91856e+06	2.2195e+06	6.59656e+06	237881	8.25824e+06	9.40629e+06	4.58985e+08	8.66787e+06	6.31494e+06	8.8312e+06	1.47848e+06	4.12826e+06	4.00917e+06	3.69718e+06	982279	3.83954e+06	679235	1.15439e+07	6.53899e+06	7.91939e+06	2.41253e+07	1.84041e+06	3.14209e+06	4.40543e+06	1.10733e+07	2.03224e+06	4.9526e+06	2.32798e+07	1.99045e+06	6.52942e+06	1.14282e+07	2.26899e+07	1.62081e+06	1.09095e+07	2.49854e+07	3.98424e+06	4.68652e+06	682411	306129	1.53659e+07	1.1534e+07	869709	3.02735e+06
met258	1.06911e+07	996679	5.28581e+07	6.22859e+07	4.10821e+06	4.54264e+06	3.32807e+07	5.11258e+06	4.4681e+06	3.39542e+06	9.92264e+07	2.19136e+06	1.28091e+06	262551	46031.6	2.64224e+06	5471.04	10606.6	87075.7	639144	360231	733392	3453	32256.1	132.274	1.40391e+06	4.8497e+06	9.55155e+06	8.83143e+06	1.33757e+07	781339	1.49098e+07	6.47136e+06	70527.7	1.07041e+07	132360	4.22774e+06	1.83245e+07	271177	33541.6	7.66874e+06	2.94594e+07	1.21463e+07	8.90863e+06	1.23097e+07	4.98688e+06	5.49325e+06	5.69691e+06	1.10739e+06
met259	2.97543e+07	2.63337e+06	115278	490357	8.63211e+06	2.09188e+06	5.44878e+06	42563.2	79261.5	7.34495e+06	402301	592085	5.70415e+07	2.20147e+07	841652	485988	683731	1.80083e+06	7.88406e+06	367004	3.12408e+06	20073.9	1.70458e+07	8.37813e+06	2.04964e+06	700805	149650	18721.8	2.72414e+06	858566	1.31278e+06	1.6684e+07	1.75161e+07	7.47671e+06	639605	6.06239e+06	4.06236e+06	2.68361e+06	7.68943e+06	2.47893e+06	6.19057e+06	4.48856e+06	2.63842e+07	3.02447e+06	1.19702e+07	2.24916e+06	263742	6.72676e+06	1.21768e+06
met260	1.96015e+07	6.51844e+06	1.24259e+07	7.57275e+06	3.23102e+07	1.66713e+06	4.37936e+07	6.67924e+06	6.39607e+06	56856	1.50318e+07	621587	3.32725e+07	178669	814910	1.54666e+07	4.5198e+06	732212	1.2543e+06	40360.8	2.95267e+06	7.34834e+06	1.62123e+07	5.84728e+06	1.87836e+07	577252	1.64732e+07	1.10644e+07	8.61499e+06	2.72351e+06	1.31533e+07	605905	2.24411e+06	1.38024e+06	1.96994e+06	2.2912e+07	5.24878e+06	1.26427e+07	1.30886e+06	9.63489e+06	5.19823e+06	2.21401e+07	1.59771e+06	9.82766e+06	1.50845e+07	5.49643e+06	538257	2.36323e+06	4.14811e+06
met261	1.01838e+06	4.5931e+06	1.24395e+06	1.23408e+06	1.46991e+06	9487.15	97019.2	359503	886746	14943.3	5124.06	8.13908e+06	7.31914e+07	3.9985e+06	5.36485e+06	123869	381998	41756.1	1.83451e+06	19099.6	3.33688e+06	630803	484933	309534	1.33013e+07	24331.8	1.71537e+06	14820.7	36904.7	924528	16747	478506	4.84071e+06	518597	31349.8	5.37635e+06	864197	2.32029e+06	1.01612e+06	1.22931e+06	1.54207e+06	1.23067e+06	213073	297873	668287	1.02329e+06	1.35406e+06	161568	806274
met262	589447	8.48953e+07	1.57479e+08	1.67741e+07	2.31434e+06	1.6778e+07	5.30169e+08	8.9015e+07	7.27631e+06	2.22973e+08	1.89294e+07	2876.76	1.49569e+08	1.25595e+08	243269	1.37328e+08	200443	1.38572e+06	3.5609e+06	1.43049e+08	1.11741e+08	4.46245e+07	6.68543e+06	3.65109e+08	120658	5.45625e+06	5.40539e+07	1.87458e+08	8.8166e+06	3.67851e+06	597780	5.28335e+08	1.62581e+07	1.79047e+06	7.56408e+07	2.00276e+07	1.97963e+06	5.34767e+06	1.05985e+08	2.2708e+07	1.03724e+08	8.69472e+07	1.27144e+07	2.07688e+07	8.84492e+06	4.83305e+07	1.0883e+07	5.90803e+07	14.5576
met263	1.69039e+07	2.08835e+07	1.10914e+07	5.42076e+06	8.29872e+07	6.55643e+06	2.43143e+06	338292	4.66974e+06	9.5731e+06	7.78237e+07	937790	2.93947e+09	3.03446e+07	2.0191e+07	1.89309e+07	1.42257e+07	8.39118e+07	2.9635e+07	655896	3.49161e+06	1.17347e+07	7.44012e+06	6.95525e+07	2.00428e+06	9.61872e+06	7.31854e+07	2.34647e+07	376291	2.95051e+06	159425	745308	8.93099e+06	8.14173e+06	3.62984e+06	1.74845e+07	2.89109e+07	7.57325e+07	6.18159e+06	6.57146e+07	1.80232e+07	7.45e+07	1.10097e+07	2.51104e+06	2.95751e+07	1.55033e+07	2.60781e+08	5.99478e+06	3.45052e+06
met264	3.25123e+06	521376	3.18008e+06	118742	894532	3.19582e+06	8052.32	2.31518e+06	353823	27397.3	430292	549643	2.87826e+08	2.04401e+06	192930	16751.4	18841.2	2.24434e+06	1.48062e+06	896907	4.09214e+06	48811.7	76113.6	1.54541e+06	415494	5.86016e+06	1.19369e+07	3.70878e+06	887364	4.16271e+06	1.19278e+06	2.29861e+06	256327	538465	461605	1.83337e+06	199435	1.28298e+07	128.249	5.38791e+06	910038	3.05704e+06	83163.8	2.47905e+06	4933.09	3.92627e+06	4.95648e+06	737423	88210.9
met265	2.12323e+08	9.08333e+07	1.36027e+08	530636	2.72075e+08	2.60948e+06	4.06762e+08	4.29323e+08	5.15083e+07	3.19366e+08	2.06685e+06	4.84019e+08	2.10685e+10	8.07181e+07	9.63513e+06	1.1874e+08	2.31169e+07	6.8974e+07	2.83699e+08	3.08987e+08	8.44436e+08	1.32894e+08	4.69764e+07	6.0363e+07	3.94413e+08	7.28845e+08	8.01235e+07	1.8151e+09	3.43409e+08	1.54067e+08	5.31881e+08	1.20703e+07	1.67635e+08	2.37916e+06	2.86853e+08	2.43878e+09	5.43226e+07	4.81531e+09	4.63726e+07	8.24307e+08	1.16486e+08	1.85281e+08	1.12026e+09	2.19773e+08	1.09181e+09	2.19633e+08	2.58108e+08	4.94826e+08	8.75147e+07
met266	2.24155e+08	1.13346e+08	2.17986e+08	9.17071e+07	31241	1.23737e+08	2.97425e+06	1.49433e+08	1.66936e+08	3.21985e+08	7.4972e+08	1.00375e+07	6.48613e+06	3.31941e+06	3.51029e+07	9.31602e+07	2.40386e+06	139336	5.33643e+06	1.78126e+07	2.18652e+06	3.76957e+07	1.17217e+08	1.218e+07	1.54081e+07	1.3437e+09	2.08556e+08	1.5356e+06	1.32909e+09	1.62753e+06	2.11743e+08	2.02638e+08	2.12235e+07	9.3894e+08	3.62764e+07	4.7783e+08	1.30174e+08	2.31418e+08	4.83714e+07	1.68742e+08	5.19032e+06	8.46113e+07	16477.3	6.50251e+07	491291	7.09864e+07	616813	8.71081e+07	3.01281e+07
met267	117586	922375	272295	22962.7	2.67431e+06	65065.4	147239	43276.2	274866	45596	8773.02	97154.3	5.12535e+06	17411.4	166582	63312.4	31833.3	81585.4	53015.6	64606	21932.7	214494	16225.9	77636.4	142013	75898.5	41.8646	90845.9	510769	266638	7153.9	5346.58	32699.5	67174.1	88544.3	523507	38538.6	417766	906589	651116	15088.4	6571.37	493157	22560.5	14194.9	13004.4	260809	118202	88775.4
met268	965646	1.51409e+06	2.76561e+08	1.48598e+07	1.75655e+09	9.75515e+07	5.43993e+07	7.20795e+08	1.04674e+07	4.43208e+07	2.47133e+08	1.07145e+08	3.92318e+10	13700.9	4.49736e+07	5.86995e+07	2.48994e+07	1.88598e+09	5.85185e+07	2.96039e+06	3.4121e+08	2.34623e+06	4.48439e+07	2.89749e+08	4.54076e+07	4.49227e+07	600330	3.21178e+07	2.01553e+08	8.76112e+07	1.19736e+08	1.83044e+07	2.05607e+07	7.89701e+08	1.66437e+08	6.10166e+08	2.52701e+08	7.17918e+07	3.52714e+07	2.64625e+07	4.96843e+07	2.39991e+08	378682	4.20705e+07	9.97541e+07	4.52099e+08	2.40809e+08	4.38447e+06	4.19628e+07
met269	2.1107e+09	1.62868e+09	9.20513e+08	6.81534e+09	7.2954e+08	6.62718e+08	1.93019e+08	2.36724e+07	3.35209e+09	7.14165e+07	4.56194e+07	3.05403e+09	1.22466e+08	5.62063e+07	3.85732e+08	1.18787e+09	3.72783e+08	4.07884e+08	6.47957e+08	9.54779e+07	1.42673e+09	2.99299e+07	3.24458e+08	3.60315e+08	5.76554e+06	2.9832e+06	6.54563e+08	1.73903e+09	5.89258e+07	5.04366e+08	4.78265e+08	1.30694e+08	769675	4.81472e+08	3.87181e+07	1256.47	5.42781e+08	7.84628e+08	2.24736e+08	6.10419e+08	9.51115e+07	2.19209e+09	1.46968e+08	1.61471e+08	5.14924e+08	1.01661e+09	2.34246e+06	1.19518e+08	1.65045e+07
met270	4.85178e+06	4075.77	85259.3	3.35139e+06	912604	1.81834e+06	193098	285680	556869	285537	129602	164118	1.18141e+07	9479.15	201639	264540	265.524	4439.77	292434	34114	149559	18556.9	97417.9	99167.6	148624	277246	161186	11556.6	933512	147936	241264	36372	1.12554e+06	11703.1	391054	1.23333e+06	767338	432829	483301	1.39722e+06	155569	109369	1.6101e+06	175477	1.17367e+06	1.16209e+06	304371	198818	164833
met271	4.63141e+08	1.24036e+08	5.82483e+07	1.92927e+08	5.9788e+08	2.69856e+08	8.69691e+07	4.41112e+08	2.44524e+08	1.34446e+06	2.56453e+08	6.37074e+07	6.43204e+07	4.85421e+08	1.1824e+08	6.31901e+07	1.86914e+08	5.88702e+08	2.74712e+08	7.45793e+07	4.15866e+08	2.36582e+08	3.56915e+06	2.8228e+08	6.60133e+07	5.57595e+08	7.4322e+08	1.98379e+09	1.01729e+09	2.34208e+09	1.88734e+08	8.01907e+08	1.86537e+09	6.14548e+08	8.27013e+08	6.82903e+07	1.05287e+09	2.8172e+08	6.92489e+07	6.39519e+08	3.65701e+08	1.83472e+08	1.8147e+09	1.72577e+09	3.45009e+08	8.11174e+07	5.55521e+08	3.38983e+08	1.04904e+09
met272	34401.6	24549.5	22922.9	74193.4	224440	12915.3	193661	10.7002	231083	179986	242385	4401.79	1.77978e+06	827208	95722.4	102469	221618	14409.5	986536	11099.8	133.864	111420	10855	168646	29142.9	78980.7	17475.9	233041	45884	20246.4	22914.4	13504.2	251146	41493.6	1136.06	226124	625704	67024.2	286660	160725	55986.3	96292.4	172021	29326.2	109291	140707	1.21081e+06	218497	15739
met273	3.3e+06	555606	1.58447e+07	62598.7	2.34015e+07	3.04703e+06	5.3419e+06	8.43037e+07	2.55043e+07	1.33765e+07	1.65021e+07	2.08163e+07	878136	1.40623e+07	29485.2	3.61832e+06	7.35829e+06	1.28437e+07	1.59392e+07	138180	3.4386e+07	817816	1.47952e+07	2.36662e+07	3.62116e+06	1.98889e+07	1.31054e+08	1.5546e+07	4.0394e+07	2.08466e+07	218901	2.86052e+06	4.09704e+07	2.03446e+07	3.60215e+06	781597	2.05737e+07	2.79433e+06	5.17496e+06	1.22126e+06	3.20647e+06	1.12758e+06	2.37539e+07	9.27113e+06	1.44547e+07	785449	6.7039e+06	9.52564e+06	1.04349e+07
met274	184614	1.32977e+06	2293.07	994833	20556.6	719740	3.111e+06	339039	1.84e+06	2.19854e+06	1.18252e+06	60522.6	1.22245e+06	57933	27612.3	39906.2	109661	9464.32	1.34363e+06	3.32768e+06	356.211	519450	351418	1.74858e+06	217235	18883	651402	116475	673.109	937624	238436	1791.96	8741.62	308622	76860.4	279561	1.12461e+06	698944	178376	230538	696141	1.26589e+06	340319	61668.8	41709.9	536688	219393	1.30111e+06	343.869
met275	4.91596e+08	6.89714e+08	1.04514e+09	7.60926e+08	2.23254e+07	5.28259e+06	6.87365e+08	8.79242e+08	2.50542e+07	5.24079e+07	2.37292e+08	1.74013e+07	5.71881e+08	1.73817e+08	3.87128e+08	6.09208e+08	7.37477e+08	6.04457e+07	4.36504e+07	8.86739e+08	2.83448e+08	7.34785e+06	2.37194e+08	1.68477e+08	1.72198e+08	8.3271e+08	1.28796e+09	2.73371e+08	9.81362e+08	2.57663e+08	5.04848e+08	2.73111e+08	1.13882e+06	4.66417e+08	1.23445e+08	3.61282e+08	4.67977e+08	1.45314e+06	5.28889e+07	8.62176e+07	8.67112e+07	2.03655e+06	1.17084e+08	1.89013e+09	3.32473e+06	1.20884e+07	8.63663e+06	3.63818e+08	3.79044e+08
met276	4.30566e+06	1.57655e+06	1.09052e+07	29046.3	82733.4	1.33589e+06	3.57082e+07	9.38959e+06	1.68747e+07	1.20844e+07	1.64213e+07	544898	171065	3.20763e+07	666402	6.56359e+06	102008	587734	3.08298e+06	601806	704666	59423.5	1.19528e+06	862276	1.26622e+06	1.12651e+07	809063	3.29609e+06	3.51528e+06	2.14588e+06	402232	1.54742e+07	2.11801e+06	736766	451196	1.57258e+06	631329	972934	2.97719e+06	6.97886e+06	1.7302e+06	1.09868e+07	2.51136e+06	2.11081e+06	521127	3.06357e+06	120558	2.83618e+06	36644
met277	3.57956e+07	2.09772e+08	3.12542e+07	1.19559e+08	3.19885e+07	1.2823e+07	994008	2.23785e+07	586357	9.20227e+06	1.99598e+08	1.43941e+07	1.10299e+09	5.06212e+07	2.43968e+08	7.67523e+06	6.86063e+07	9.82046e+06	5.46418e+06	1.09704e+07	7.56754e+06	4.6521e+06	9.21486e+06	1.15712e+08	1.92304e+06	3.8018e+08	2647.98	5.82912e+07	1.47421e+06	7.39703e+08	4.66854e+07	3839.74	2.16114e+06	2.6816e+07	2.70821e+06	2.40048e+08	2.47952e+06	6.22592e+07	2.64422e+08	8.54056e+07	80957.7	1.52168e+08	9.99395e+06	6.86332e+06	1.72034e+07	1.62415e+08	2.22041e+07	8.30921e+06	7.03243e+07
met278	1.58817e+07	8.92039e+07	3.323e+07	1.16181e+07	1.17637e+06	3.48724e+08	2.0063e+07	1.75675e+07	2.48966e+07	2.41145e+08	4.1967e+06	1.0216e+06	2.73334e+07	3.90889e+07	6.87292e+07	7.17786e+07	4.92945e+06	1.71109e+07	4.02838e+08	1.78292e+07	1.97683e+07	7.35394e+06	1.41327e+08	450141	386713	419986	6.05084e+07	1.03097e+07	7.08292e+07	6.13615e+07	814030	1.52074e+08	2.22393e+08	1.80544e+06	7.95937e+07	1.78795e+07	3.96763e+07	5.44677e+06	4.07444e+07	276996	1.29489e+08	5.05857e+07	2.43338e+07	2.28633e+08	56362.1	9.20654e+06	2.70929e+06	1.44226e+07	1.15257e+07
met279	25527.6	3051.49	1997.45	12620.2	167352	603632	477453	4541.31	9755	23262.5	23975.5	74071.9	1.12312e+06	1.41605e+06	1.10226e+06	111144	24351.8	429642	247376	878.074	184582	223994	419748	75972.9	8714.74	1.04665e+06	3.00998e+06	44300.7	6596.81	15006.9	195220	928561	177434	61648	1.29369e+06	7729.59	484076	145994	30385.7	53024.1	1.71107e+06	10490.6	14638.7	183357	0.198751	826126	499465	1386.53	34154.7
met280	2.22149e+09	5.96114e+07	2.89431e+07	1.82955e+06	5.2364e+06	5.59423e+08	1.3787e+08	1.28466e+08	4.92145e+08	2.32816e+07	4.37598e+08	4.19855e+07	4.24783e+08	1.97643e+09	9.06524e+07	4.09747e+07	6.68701e+06	9.74492e+07	9.4769e+07	4.16656e+07	2.30541e+08	2.0152e+08	1.49194e+07	8.73015e+08	1.85663e+06	1.28345e+09	7.38312e+07	1.5365e+08	1.80376e+08	5.12691e+07	1.11982e+07	2.34583e+08	3.02432e+08	4.75324e+08	1.14621e+07	3.82179e+07	3.12312e+08	3.3907e+08	1.47351e+07	4.82172e+08	3.26818e+07	3.14437e+08	3.65963e+08	1.23927e+09	2.39149e+07	1.07124e+08	9.82904e+07	1.22057e+08	2.55098e+07
met281	7.54358e+07	1.67259e+06	1.6219e+06	8.47151e+07	1.38182e+07	7.74507e+07	1.34524e+07	1.60545e+06	8.27088e+07	2.94915e+07	7.51672e+07	4.05648e+07	5.9899e+06	7.74962e+06	1.82395e+07	2.99798e+06	1.65329e+06	9.25362e+06	3.05202e+07	1.63777e+06	4.43072e+07	9.83604e+06	3.69694e+06	177338	1.32913e+06	2.165e+07	6.92944e+06	1.02347e+08	3.53218e+07	6.49233e+06	5.39573e+07	3.07148e+07	2.02618e+06	1.0333e+07	6.38307e+06	6.39203e+06	9.39791e+06	4.74249e+06	6.09305e+07	1.93208e+06	8.81548e+06	4.78503e+07	1.42425e+07	2.33188e+07	2.30755e+07	2374.42	9.68575e+06	1.04466e+07	2.21187e+06
met282	8.44862e+06	435308	4.31459e+06	1.42996e+07	2.29444e+08	5.75291e+08	4760.51	3.54288e+08	1.57224e+08	5.94795e+08	1.86711e+08	6.79207e+07	2.27258e+07	3612.14	98310.5	428052	2.15579e+07	2.5387e+08	5.78405e+08	2.67849e+06	3.31105e+08	1.38592e+08	5.63686e+08	2.26784e+08	6.45347e+07	2.82819e+08	7.15043e+08	2.97669e+07	7.29536e+07	5.16442e+08	2.53384e+06	1.29109e+08	4.72135e+08	6.05418e+07	2.36332e+08	1.04699e+08	221667	138696	1.1517e+08	1.39454e+07	3.96769e+07	6.41861e+06	2.87092e+06	8.4877e+08	5.89314e+07	8.05609e+06	3.23136e+06	1.04983e+08	8.10723e+07
met283	102309	983536	4.15788e+07	1.01938e+06	5470.66	7.01929e+06	7804.32	1.71979e+06	3.40364e+06	1.06964e+07	412486	2.03438e+06	1.64383e+07	294805	1.86312e+07	2.33784e+06	6.96093e+06	2.3957e+07	1.51332e+06	1.61578e+06	1.14544e+07	2.86863e+06	751079	1.60807e+06	3.20022e+07	601369	1.16744e+06	1.11473e+07	4.42984e+06	264424	1.4782e+06	4.74069e+06	8.78149e+06	1.70605e+06	1.14426e+07	2.04997e+07	1.01292e+06	2.91002e+07	5.72108e+06	2614.39	1.92785e+06	1217.98	7.6193e+06	3.57246e+06	545434	119227	92283.2	398504	840197
met284	349183	79699.6	1.29128e+06	25387	18441.4	229972	442573	4.36544e+06	198598	5.73937e+06	44998.7	1.59639e+06	2.22132e+07	215790	210296	3.79906e+06	1.04288e+06	2.33843e+06	67558.1	633300	2.26189e+06	512220	1.39532e+06	2.06393e+06	1.07561e+06	200886	388.731	326886	74108.1	67195.2	1.65045e+06	591020	409507	4.38676e+06	197285	541272	4.1505e+06	81473.7	18180.2	314396	148961	92128.3	2.31889e+06	1.14979e+06	1.45537e+06	1.20589e+06	7.07101e+06	81426.4	9453.34
met285	3.60616e+06	132467	8.64896e+06	59628.9	201104	96133.7	21119.2	5.41929e+06	137208	9.64897e+06	1.63582e+06	2.61358e+06	5.23676e+08	243344	227263	506089	6.6864e+06	8.23809e+06	1.76917e+06	3.75687e+06	96410.8	338083	2.85677e+06	1.16058e+06	468618	141756	5950.98	5352.93	9.80877e+06	787770	2.33284e+06	2.51057e+06	306834	7.81814e+06	9.7981e+06	560474	5.85545e+06	356127	1.31912e+07	1.38934e+07	1.89023e+07	1.92407e+06	1301.83	1.20144e+06	1.57658e+07	30067.1	2.95805e+06	24160.4	1.28563e+06
met286	60132.2	59.8934	599894	33707.3	716038	5669.42	254509	3662.42	400136	323292	108.121	29298.6	1.88389e+07	49833.4	41183.3	76953.5	70178.7	96574.1	27737.2	116885	197636	35071.8	32542.2	13685.3	125438	66241.6	59.3528	1612.73	291559	167553	75482.4	35520.5	21390.8	5211.36	63309.7	4273.5	3880.02	15850.5	40225	99.0255	287650	2866.63	414.825	221008	1903.8	146337	100767	103986	184160
met287	8415.94	20176.7	16573.7	24596.4	2271.56	28869.6	25677.7	65977.8	235604	2234.69	103368	109143	593646	104024	12305	4384.23	110.445	69.1889	308.719	25512.4	1149.7	1437.68	11706	33253.6	133094	25070.7	234.384	185592	29559.3	101940	12696.1	7117.53	15041.1	19029.8	104569	1064.13	5617.32	57161.9	10809	1179.47	577.864	354.552	5200.28	20008.8	22426.9	73719.1	4247.18	5901.91	66331.7
met288	26757.3	10660.5	258.639	12576.2	23692.7	15997.5	55763.3	41959	21849.4	14763.3	25812	14235.7	85190.4	22045.8	16901.6	1900.48	267.04	7300.64	6049.1	633.199	6823.02	2173.42	130.519	5567.32	13292.5	35.7696	24871	7480.07	5858.75	9035.76	9177.33	3.75429	4888.92	1074.8	51804.2	12216.9	85371.1	6640.11	6126.36	56908.8	9187.85	862.796	896.645	31419	3948.29	47795.2	6517.51	838.286	11352.6
met289	221633	1.29877e+06	152154	490877	666760	82.3269	5.29006e+06	733460	1.27557e+06	1.01526e+06	1.67629e+06	323260	3.72285e+06	291339	72014.8	3154.91	165511	235053	461323	11053	26661.8	9.88936	3.72693e+06	48923.4	1.50264e+06	187.335	1.01596e+06	499029	322489	2.41904e+06	488300	2.82765e+06	1.94842e+06	2885.34	1.47309e+06	64943.3	8621.77	143827	15200.8	667797	3.53812e+06	553404	282922	4632.87	1.14226e+06	572684	620342	236262	1.47742e+06
met290	4.01443e+07	6.43455e+07	4.21592e+07	1.51781e+08	6.4631e+07	2.50218e+07	4.77252e+07	9.02132e+06	4.57339e+07	6.28808e+07	1.82171e+07	8.94e+07	2.25748e+10	2.0317e+08	1.01751e+07	129333	4.29269e+08	3.43084e+08	6.40232e+07	6.86028e+07	2.62946e+07	5.85501e+07	2.45652e+07	1.34931e+06	1.88824e+07	3.18227e+07	9.29357e+07	1.44813e+07	1.69717e+07	3.61676e+06	4.17932e+07	6.79347e+07	1.80137e+08	3.9e+07	2.66052e+08	2.81138e+06	4.90081e+06	1.22155e+07	2.37219e+08	1.87492e+08	1.83157e+08	2.20373e+08	1.41665e+08	3.05709e+06	1.463e+07	8.91688e+06	1.0421e+08	1.27678e+08	1.27028e+08
met291	7.76944e+07	1.24011e+08	5.70799e+07	5.68403e+07	3.00674e+08	4.37275e+07	5.80126e+07	4.27013e+08	4.08837e+08	8.48919e+07	3.18094e+07	2.12784e+07	2.36564e+09	3.83178e+07	1.49416e+07	7.92406e+06	1.48359e+07	1.17244e+08	1.19911e+07	1.22965e+07	1.43815e+08	5.43022e+07	2.25327e+07	6.60308e+07	20688.7	8.07693e+07	1.55477e+06	9.20078e+06	1.7129e+08	8.46944e+07	1.23034e+08	2.48722e+06	2.83509e+07	4.96266e+08	4.32186e+06	2.28629e+08	2.21751e+07	6.853e+07	1.72048e+07	1.09274e+07	3.44179e+06	1.03404e+06	1.03507e+08	1.17516e+06	5.30201e+07	2.46372e+07	121609	2.40879e+08	2.1771e+07
met292	1.04229e+11	3.61633e+10	1.12605e+10	1.47555e+11	6.43964e+08	2.8329e+08	6.67351e+10	1.94392e+11	1.88427e+09	9.31746e+08	5.17227e+10	5.64155e+10	2.42876e+11	1.02229e+11	3.71494e+10	1.02939e+10	1.4821e+11	5.41504e+08	2.62909e+08	6.78942e+10	1.8976e+11	2.21729e+09	1.09167e+09	5.26021e+10	5.6164e+10	1.24475e+11	2.20953e+11	4.14668e+08	1.13815e+11	9.55676e+10	4.57772e+11	1.27124e+11	5.11458e+11	1.47729e+10	1.90465e+09	5.08939e+11	5.64166e+07	2.53688e+10	8.95263e+08	1.42386e+11	8.11274e+10	1.90143e+11	2.34652e+11	1.26272e+10	6.39882e+06	8.06619e+10	9.99722e+10	2.74197e+11	8.08802e+10
met293	5.94999e+06	1.45493e+06	432782	18673.3	373596	1.51695e+06	1.3525e+06	1.37605e+07	4.52847e+06	2.77786e+07	7.43904e+06	1.37545e+06	7.15617e+08	232913	63948.6	74989.2	234653	18926	756485	6.16497e+06	9.52143e+06	3.90018e+06	282707	4465.73	2.53884e+06	600443	396820	2.13952e+06	5.02317e+06	1.54164e+06	455932	2.20978e+07	1.14086e+07	1.70316e+06	8.53242e+06	1.79797e+06	2.05882e+06	48385.1	2.19756e+07	1.38451e+07	1.2744e+07	126027	756050	3.91357e+06	1.68096e+07	36117.6	6.09205e+06	1.23568e+06	1.64882e+07
met294	105070	5.19534e+06	2.27022e+06	321780	3.5133e+07	1.81292e+06	407641	1.16072e+07	3.1419e+06	338576	2.31931e+07	930.14	3.49713e+08	2.85976e+07	49426.5	3.83904e+07	1.26598e+07	9.4425e+06	209187	182360	9.44703e+06	2.18852e+06	87165.1	3.98427e+07	1.15475e+06	2.58587e+06	2.47076e+07	336020	1.64981e+07	3.7017e+06	113624	2.69008e+06	1473.02	2.42453e+07	2.29311e+07	17098.5	8.67136e+06	3.91415e+07	106821	1.00647e+07	1.27052e+06	4.12367e+07	7.68485e+06	1.37921e+07	891641	2.02399e+07	396562	1.15766e+07	680511
met295	1.46982e+06	207381	487993	317153	35120.2	371304	54513.5	1.29895e+06	200484	151312	27774.9	487814	4.85282e+06	841191	1.00606e+06	132564	14699.8	21160	106046	132415	1115.12	99336.9	70118.6	327531	1.66277e+06	228694	503270	19828.7	83737.6	18530.8	2.58147	1.0064e+06	209998	3089.26	9306.48	184207	151817	1.93007e+06	4798.66	1.41877e+06	20253	172.604	86211.5	487375	88386.5	819082	540220	7097.34	49491.1
met296	141487	38.8449	365411	2.57596e+06	74217.2	313205	926699	1.12858e+06	654927	109743	91964.5	76200.1	3.32282e+06	110755	420.741	2304.32	30430	76252.5	45964.2	62789.9	1029.38	26.9574	3433.59	40804.3	95376.4	460374	614483	1.72831e+06	571791	4725.17	23784.6	21745.6	211343	134100	0.613375	137580	419443	629463	1.1685e+06	512788	38713.4	28749.4	151784	37658.4	81476.8	142241	512803	221362	7503.23
met297	1.12822e+06	557303	1.02629e+07	2.61333e+06	2.6989e+06	1.59606e+06	1.43998e+06	1.3806e+07	301680	3.96144e+06	6.67889e+06	3.36485e+06	5.34195e+07	6.63708e+06	184496	190118	854032	2.44703e+06	6.47111e+06	512139	9.95881e+06	1.13825e+06	157713	3.24599e+06	9.9772e+06	49458.6	1.51719e+07	888407	181900	8.51756e+06	131289	6.85063e+06	234245	103919	5.32253e+06	1.03595e+07	5.91462e+06	3.00725e+06	927191	3.65459e+06	3.89812e+06	6126.64	4.05234e+06	45770.1	559145	106836	73479.3	706054	1.69668e+06
met298	1.67568e+07	4.66204e+06	1.58674e+08	312806	4.2856e+06	1.73854e+07	3.01019e+07	478372	2.49094e+07	9.15112e+07	7.10586e+07	1.19923e+07	4.30534e+07	5.55161e+07	2.21267e+07	1.30911e+08	7.28592e+06	1.68628e+07	1.54662e+08	2.19593e+07	1.13749e+07	4.44674e+06	2.2731e+07	6.4349e+07	4.46826e+06	163.001	3.99742e+07	6.95406e+07	266650	7.57019e+07	1.12701e+07	493589	1.41518e+07	4.42011e+07	161920	1.85997e+06	2.96821e+07	9.12514e+07	1.07364e+08	1.62811e+06	1.38632e+07	264770	3.79568e+06	4.16281e+07	4.23599e+06	3.72961e+07	3.65508e+07	2.29773e+07	9.90694e+06
met299	156610	30987.6	325139	198952	12846.2	381029	163.855	19800.5	1.30882e+06	2584.07	121737	32051.9	5.06263e+06	450465	8127.17	207358	670264	239867	495493	149856	84440.4	719355	1619.59	549221	230053	47201.3	758204	126600	907953	769680	264257	79583.5	473593	531591	63.7571	66465	372226	1.12495e+06	455753	45131	1501.4	87164	544571	473666	65118	299261	1.11375e+06	74690.1	66254.2
met300	1.98331e+07	7.041e+06	2.60876e+07	1.00863e+07	1.50534e+07	1.23904e+07	8.02072e+07	3.5847e+07	946538	3.57532e+06	433120	2.1699e+06	8.49693e+08	2.9749e+06	2.93849e+06	1.89296e+07	6.13767e+06	1.02377e+07	4.1595e+06	5.06209e+07	2.53534e+07	83372.3	2.1613e+06	505444	70893.1	5.45821e+06	1.14169e+07	4.18268e+06	2.78721e+06	1.91008e+06	1.44844e+07	431574	9.64073e+06	2.82106e+07	84360.9	3.79981e+06	1.68671e+06	1.23639e+07	1.01476e+06	5.2564e+06	466513	3.44821e+06	3781.65	1.23085e+06	606631	1.05315e+07	2.60898e+07	5.46679e+06	5.24352e+06
met301	1.95809e+07	2422.51	1.46499e+08	2.82015e+06	9.22328e+07	51378.9	184097	5.26871e+07	1.02024e+07	3.70399e+06	3.10222e+07	1.07961e+08	6.47392e+09	3.08624e+07	256237	5.62049e+07	2.67842e+07	9.22463e+06	4.30705e+06	5.27697e+06	4.6713e+07	3.63965e+06	2991.86	1.23146e+07	2.25105e+07	3.08857e+07	1.43975e+08	287715	4.14883e+07	1.0962e+07	4.70863e+06	8606.75	8.75367e+07	2.19725e+06	2.98047e+06	4.16844e+07	7.06637e+06	6.02253e+07	3.29892e+07	8.88977e+07	1.25436e+07	2.88535e+07	1.35216e+06	194794	2.86591e+06	5.70954e+07	1.60597e+07	2.09138e+06	6.00659e+07
met302	99131.8	22817	555090	829.949	8266.13	20854.5	200794	28871.6	231209	19498.1	11803.6	271516	1.67965e+06	1836.78	123777	2366.07	6165.51	78330.7	191617	73392.1	10570	4402.73	95375.6	86089.1	20131	1411.71	52221.9	31121.2	9262.71	5787.46	79996.8	31137.2	227774	146587	829.354	337341	68187.7	60287.3	13497.1	58621.4	10849	1874.36	53494.6	3983.69	47708.8	250539	139103	48.1757	1048.93
met303	2.96435e+07	6.64388e+06	1.65189e+06	2.90298e+06	4.67832e+07	3.63992e+06	2.20357e+06	13777.1	2.9518e+07	6.57102e+06	1.22111e+06	1.01754e+07	4.21286e+08	1.41292e+07	1.30308e+07	1.36191e+07	4.14806e+06	8.37402e+06	1.83189e+06	2.19065e+06	4.03854e+06	2.32877e+06	76999.9	97270.8	2.01107e+07	1.72168e+06	2.80579e+07	4315.08	305369	46870.4	178035	7.56138e+06	84896.8	2.27798e+06	7.71114e+06	9.49294e+06	6.72587e+07	7.01079e+06	738559	3.99967e+07	2.6438e+06	297831	3.61221e+07	1.88207e+07	1.68788e+07	6872.32	1.27364e+07	8.18564e+06	5.37222e+06
met304	8.84511e+07	1.34137e+07	7.3582e+07	4.63473e+07	1.49751e+07	1.41469e+08	1.34393e+08	458854	1.03997e+08	1.00783e+08	1.1543e+08	1.14213e+06	4.04253e+08	4.46059e+07	1.24911e+07	3.34376e+07	1.25463e+07	5.43259e+06	1.80225e+08	9.53121e+07	2.13517e+06	3.30249e+07	1.18958e+08	1.09067e+08	80876	7.18285e+07	2.65792e+07	1.11543e+07	5.2955e+06	1.22042e+07	2.18485e+07	2.82281e+06	2.07719e+07	5.74675e+07	4.12252e+07	7.67269e+07	6.17888e+07	1.01236e+06	5.47361e+07	833410	1.03158e+07	2.68113e+07	1.08053e+06	2.70244e+07	3.133e+06	6.62576e+07	1.48188e+07	8.8542e+06	3.17742e+06
met305	3.89781e+10	5.32418e+09	1.92243e+10	2.74498e+09	3.97774e+11	3.61551e+11	3.5946e+09	2.1222e+11	1.67991e+10	3.31291e+10	1.89783e+11	7.69861e+10	1.17564e+13	3.81634e+10	6.9931e+09	1.96468e+10	3.57154e+09	4.0465e+11	3.55186e+11	2.33184e+09	2.03662e+11	1.81906e+10	4.18413e+10	1.84098e+11	6.48246e+10	4.72092e+10	8.58496e+09	3.14116e+11	3.95764e+09	4.62915e+09	1.53686e+07	7.97859e+10	3.36625e+10	1.43766e+11	3.50444e+10	4.41144e+11	3.02733e+10	1.20636e+12	1.54316e+11	6.80827e+10	2.08209e+11	2.91476e+10	5.17664e+09	1.76797e+11	5.17162e+11	3.64867e+11	1.24946e+11	1.45178e+09	4.05495e+11
met306	9.92474e+07	1.78408e+07	6.40858e+06	3.32868e+07	513190	2.31515e+07	2.7155e+07	5.01244e+07	18103.8	884549	12436.6	3.90214e+06	3.09543e+06	1.88109e+06	16793.7	86148.6	531559	1.57635e+06	2.71262e+06	464434	164516	6.01104e+06	735751	982313	3.94598e+06	1.98791e+07	2.1068e+07	5.6512e+06	9.27673e+06	1.94227e+07	4.29723e+06	7328.54	1.89299e+06	8.86181e+06	5.50094e+06	8.05732e+07	2.33892e+07	263594	5.57778e+06	4.16762e+07	12796.2	5.89264e+06	6.03175e+06	1.23408e+07	324324	3.01883e+07	1.68303e+07	97850	1.25412e+07
met307	9341.15	101920	36995.2	39178.3	1077.17	243219	129860	357559	221457	495524	1405.16	1580.32	464415	127918	1446.84	645.956	43046.9	227854	1138.01	275584	97656.3	1.7645e+06	44353.6	32283.3	120986	15204.1	273110	205863	107929	494845	43306.4	105864	1522.41	82717.4	39332.1	360216	5426.2	58540.9	583539	54533.4	207884	12658.7	74979.1	21098.8	138700	723598	120.753	1032.69	508731
met308	12617.6	9011.68	2.63977e+06	5.41667e+06	569753	4516.1	54355.9	1.41248e+06	1.66647e+06	482126	2.98814e+06	807274	2.41715e+08	4.03758e+06	4.0603e+06	444890	259462	1.49158e+06	466466	4.17906e+06	1.33838e+06	235557	334955	449081	6.5911e+06	481905	40734.1	1.05282e+06	99236.1	82600.2	1.21701e+06	719303	1.87574e+06	3.86375e+06	6.64745e+06	756260	15835.1	43654.6	648141	533425	644968	1.18337e+06	81272.2	1285.38	1.69989e+06	153040	488603	2346.92	770554
met309	1.72001e+06	147335	576054	32116.8	1.23761e+06	110000	465171	314733	106585	180675	503427	739313	1.68151e+07	88585.9	152809	1.56699e+06	560965	70099.9	31023	1.09124e+06	6168.13	390520	121240	13977	6848.88	1628.53	480307	32679.2	431812	191424	10634.2	39326.1	308639	364.575	149993	122701	1.16424e+06	55623.4	138.924	81078.9	209323	191062	90016.9	474547	124809	12246.6	162.026	155926	766149
met310	2.66043e+07	482732	1.83687e+08	5.18405e+07	8.53636e+07	2.0189e+08	1.82899e+08	1.07391e+08	8.16213e+07	6.14684e+07	9.89406e+06	3.70708e+07	6.26271e+08	3.91888e+06	7.88594e+06	1.11196e+08	4.10649e+07	8.71851e+07	2.34344e+08	1.61277e+08	9.39084e+07	1.21123e+08	3.87942e+07	2.01079e+07	4.28177e+07	5.57502e+07	1.77216e+08	1.39502e+06	1.82401e+08	2.05422e+08	6.86164e+07	38273.9	1.91324e+06	6.2825e+06	2.1681e+06	504342	2.45273e+08	3.55843e+08	1.74196e+08	7.87647e+07	3.98629e+07	8.99741e+06	4.27541e+07	3.40964e+07	3.41955e+08	5.60651e+08	1.168e+07	9.54695e+07	5.17659e+06
met311	548.544	10072.4	41925.9	66112.3	36320.8	27466.5	160051	40621.6	214467	550980	102770	320773	1.672e+06	767.799	280884	449376	374794	184343	1.06434e+06	90011.5	269363	833537	103288	830760	598439	154723	261179	10093.2	656439	18703.8	20130.6	67942.3	370147	68955.1	89.0729	545063	1461.06	292.058	57296.1	27023.3	187969	230692	155823	244713	132.669	148563	526082	112211	974.926
met312	303301	3.72486e+06	1.19097e+07	2.46807e+06	244390	2.87503e+06	379508	138686	2.70652e+06	80357.5	476039	2.91541e+07	478037	1.33377e+06	8.38923e+06	964287	393636	9.28907e+06	2.55145e+06	1.44249e+06	658280	785887	63942.2	1.33616e+07	3.76015e+06	893331	31170.2	679209	52968.2	4.11002e+06	338332	3.35094e+06	1.83621e+07	1.3375e+07	32243.3	1.62826e+07	1.00931e+07	7.83878e+06	808468	4.2419e+06	208719	1.26633e+06	181878	14360	1.6349e+06	1.09616e+07	1.53408e+07	337850	2.14367e+06
met313	1.47222e+10	7.09328e+09	4.10353e+09	4.38486e+09	1.3324e+10	2.59355e+09	1.65714e+09	5.11147e+08	2.5499e+09	1.78472e+10	6.77596e+09	3.24988e+10	1.52084e+08	1.26635e+10	6.82969e+09	2.1014e+09	4.60327e+09	1.30421e+10	2.18383e+09	2.32028e+09	7.92352e+08	2.49574e+09	1.7216e+10	6.18401e+09	3.5563e+10	8.57936e+09	1.25547e+09	1.1824e+09	1.13674e+09	1.31063e+10	1227.28	2.75838e+10	1.2372e+09	7.67443e+08	4.82718e+09	3.61303e+09	1.79994e+09	1.65421e+09	6.09597e+08	4.21165e+06	3.18742e+09	1.11155e+09	3.56357e+09	5.72544e+09	1.15467e+09	3.34966e+08	1.7624e+07	7.57168e+08	1.70953e+09
met314	8.25248e+06	5.00761e+06	3.10854e+06	1.09737e+07	7.73023e+06	8.74069e+06	4.53563e+06	1.1131e+07	1.11985e+07	1.11325e+06	6.7652e+06	17379.1	8.49252e+07	5.68624e+06	1.23546e+07	4.65537e+06	1.93605e+06	16715.7	5.51967e+06	261507	3.19214e+06	2.3639e+06	653196	2.20136e+06	1.06891e+07	1.19187e+07	7.58229e+06	2.6684e+07	1.27903e+06	90714.8	1.65179e+06	5.53407e+06	6.57202e+06	4.63057e+06	24674.3	3.55533e+06	8.69843e+06	425480	5.9887e+06	1.29968e+07	1.92501e+06	2.55576e+06	4.90447e+06	4.02817e+06	2.6939e+06	1.42364e+07	5.16365e+07	7.20182e+06	357652
met315	1.19966e+06	1.95266e+06	4.26436e+06	1.75976e+06	506610	2.03472e+06	7.00523e+07	1.79727e+06	5.69627e+06	2.9268e+06	351073	99898.3	3.12217e+07	978742	245619	1.41825e+06	87655.1	52780.8	2.97545e+06	353089	63717.9	297716	152020	33164.2	361896	2.69529e+06	2.63695e+06	988973	1.34194e+07	12925.7	123707	820911	251476	2.5924e+06	152157	6.42147e+06	365452	1.99337e+06	1.03451e+06	5.94775e+06	1.99938e+06	293925	108276	2.49411e+06	1.37493e+06	1.83159e+06	308349	2.25812e+06	1.80569e+06
met316	4.11745e+07	1.44013e+06	1.80906e+07	1.28064e+07	1.55001e+07	2.59416e+06	2.78779e+07	1.0169e+06	1.42963e+07	345334	7.35847e+06	330729	1.1997e+09	5.67559e+07	40725.4	1.78982e+07	7.40635e+06	2.49313e+07	136163	8.80234e+06	878020	7.78855e+06	1787.33	1.77133e+07	1.54417e+06	1.41724e+07	6.77069e+06	1.32584e+07	1.34283e+07	289351	1.15156e+07	1.1925e+07	4.54002e+06	29062.9	7.40481e+06	1.77971e+07	3.77584e+06	1.07897e+07	3.28217e+07	5.25301e+07	1.33841e+07	647865	356516	196390	3.30239e+07	5.2459e+06	330110	2.18185e+06	1.23793e+07
met317	1.06536e+07	5.72039e+06	146303	1.47256e+06	40769.2	159261	20668.9	3.4869e+06	341882	2.34007e+06	7.49126e+06	3.21956e+06	6.39829e+07	3.63762e+06	2.42658e+06	1.82996e+06	1.23246e+06	223899	77915.1	7.09613e+06	5.84498e+06	2.37614e+06	20859.9	1.1378e+07	2.97188e+06	301322	3.1953e+06	2.98035e+06	769395	1.40076e+06	899602	161923	314698	4686.56	741074	283650	12.4252	3.55634e+06	3.99008e+06	118848	563247	1.21661e+07	374594	3.00926e+06	4.33033e+06	1.10816e+06	597232	220914	588212
met318	150438	18785.8	138348	410.631	47801.3	352437	34447.9	13220.6	251215	5590.73	43671.4	38330.5	49219.1	116266	201393	6217.43	1947.18	183514	2063.53	73803.6	48149.3	282.58	61371.6	221.769	39084.2	42874.6	11.8154	1033.44	188754	218.09	39045	191558	333629	3643.47	22833.6	29052.6	39269.9	36483.4	27293.8	3420.25	7346.31	1066.78	129960	21630.1	5780.45	36354	145761	45809.3	14611.5
met319	1.76198e+07	3.80812e+07	3.61456e+07	4.76223e+07	1.40853e+07	1.83021e+07	5.76693e+07	2.0275e+07	1.77263e+07	68087.5	1.84981e+08	557066	10818.8	389261	1.71259e+06	747736	6.46894e+06	2.15715e+06	172764	8.64804e+06	185139	1.89895e+06	100545	5066.46	942114	1.63555e+06	1.48988e+06	4.60081e+06	1.48341e+07	2.12571e+07	687828	9.05677e+06	411672	14000.4	4.4283e+07	1.68202e+07	9.26324e+06	2.39165e+07	375103	1.41204e+06	1.59389e+07	7.27675e+07	123974	8.32022e+06	1.59351e+07	1.99443e+07	100821	6.56697e+06	1.09462e+06
[truncated: 191 more rows]
[truncated: 108 more columns]
